# Supplementary material for: Integrating transcriptome and chemical analyses to reveal the anti-Alzheimer’s disease components in Verbena officinalis Linn
Source: Front Plant Sci. 2022 Aug 4;13:955075. doi: 10.3389/fpls.2022.955075 (PMC9386363; doi:10.3389/fpls.2022.955075)
Supplement: Supplementary file 2 [file Table_1.xls]

## Sheet: Sheet1
Sample	Raw_reads	Clean_reads	Clean_bases	Error_rate	Q20	Q30	GC_pct
Leaf_1	23718887	22937767	6.88G	0.03	97.55	93.06	44.37
Leaf_2	24396992	23203476	6.96G	0.03	97.54	93.24	44.5
Leaf_3	27937837	26744244	8.02G	0.03	97.65	93.45	44.47
Stem_1	22730088	22011943	6.60G	0.03	97.52	93	44.5
Stem_2	22663898	22034066	6.61G	0.03	97.4	92.69	44.04
Stem_3	23592362	23035496	6.91G	0.03	97.48	92.9	44.81
Root_1	25232186	24423162	7.33G	0.03	97.62	93.44	44.55
Root_2	22008060	21472301	6.44G	0.03	97.21	92.3	44.61
Root_3	23214396	22670381	6.80G	0.03	97.36	92.63	44.26
