# Supplementary material for: Integrating transcriptome and chemical analyses to reveal the anti-Alzheimer’s disease components in Verbena officinalis Linn
Source: Front Plant Sci. 2022 Aug 4;13:955075. doi: 10.3389/fpls.2022.955075 (PMC9386363; doi:10.3389/fpls.2022.955075)
Supplement: Supplementary file 3 [file Table_2.xls]

## Sheet: Sheet1
	Min_length	Mean_length	Median_length	Max_length	N50	N90	Total_nucleotides
Transcripts	301	1208	910	15733	1667	564	296334022
Genes	301	1044	681	15733	1511	458	96936684
