# Supplementary material for: Integrating transcriptome and chemical analyses to reveal the anti-Alzheimer’s disease components in Verbena officinalis Linn
Source: Front Plant Sci. 2022 Aug 4;13:955075. doi: 10.3389/fpls.2022.955075 (PMC9386363; doi:10.3389/fpls.2022.955075)
Supplement: Supplementary file 4 [file Table_3.xls]

## Sheet: Supplementary Table 3. Classifi
Class	Abbreviation	Gene Numbers	Gene IDs
RNA processing and modification	A	1332	Cluster-193.11811,Cluster-19936.0,Cluster-7444.0,Cluster-193.21225,Cluster-14173.0,Cluster-15323.0,Cluster-8471.0,Cluster-5442.0,Cluster-193.38500,Cluster-193.37465,Cluster-2392.1,Cluster-2392.0,Cluster-193.2696,Cluster-193.2690,Cluster-193.49218,Cluster-193.29993,Cluster-193.29994,Cluster-193.19267,Cluster-193.38203,Cluster-193.1283,Cluster-193.887,Cluster-193.21608,Cluster-29595.0,Cluster-193.1…
Energy production and conversion	C	1054	Cluster-193.11881,Cluster-33802.0,Cluster-193.16353,Cluster-193.1041,Cluster-193.1047,Cluster-23276.0,Cluster-18697.0,Cluster-193.20957,Cluster-193.38503,Cluster-193.43317,Cluster-193.36040,Cluster-193.1917,Cluster-193.45481,Cluster-193.10991,Cluster-193.881,Cluster-193.21603,Cluster-1413.0,Cluster-193.3904,Cluster-193.3905,Cluster-3315.1,Cluster-3315.0,Cluster-193.15285,Cluster-7094.0,Cluster-90…
Chromatin structure and dynamics	B	393	Cluster-193.2554,Cluster-193.2555,Cluster-193.39459,Cluster-193.37465,Cluster-14915.0,Cluster-193.7187,Cluster-29281.0,Cluster-193.38206,Cluster-193.36670,Cluster-7868.0,Cluster-193.30007,Cluster-31852.0,Cluster-5027.0,Cluster-193.49732,Cluster-193.49733,Cluster-193.36813,Cluster-193.31529,Cluster-193.34090,Cluster-193.19694,Cluster-5218.0,Cluster-193.19071,Cluster-193.6472,Cluster-26742.0,Cluste…
Amino acid transport and metabolism	E	846	Cluster-25131.0,Cluster-33802.0,Cluster-29557.0,Cluster-193.31262,Cluster-193.29428,Cluster-193.306,Cluster-193.42049,Cluster-193.46106,Cluster-7661.0,Cluster-193.14366,Cluster-193.1285,Cluster-193.1420,Cluster-14720.0,Cluster-2436.0,Cluster-16513.0,Cluster-193.18070,Cluster-20648.0,Cluster-193.17778,Cluster-193.769,Cluster-26098.0,Cluster-19448.1,Cluster-7924.0,Cluster-31337.0,Cluster-193.6506,C…
Cell cycle control, cell division, chromosome partitioning	D	647	Cluster-3420.0,Cluster-193.5026,Cluster-2960.0,Cluster-14915.0,Cluster-9352.0,Cluster-36254.0,Cluster-34900.0,Cluster-34397.0,Cluster-193.22257,Cluster-193.30005,Cluster-31852.0,Cluster-193.41429,Cluster-33204.0,Cluster-193.32709,Cluster-193.34709,Cluster-34800.0,Cluster-3102.0,Cluster-4756.0,Cluster-4756.2,Cluster-16814.0,Cluster-16814.1,Cluster-193.14792,Cluster-193.276,Cluster-193.277,Cluster-…
Carbohydrate transport and metabolism	G	911	Cluster-14738.0,Cluster-29239.0,Cluster-193.2553,Cluster-6115.0,Cluster-193.51946,Cluster-6746.0,Cluster-193.51534,Cluster-22914.0,Cluster-193.756,Cluster-10981.0,Cluster-7797.0,Cluster-13940.0,Cluster-30491.0,Cluster-193.24840,Cluster-29092.0,Cluster-193.20726,Cluster-6395.0,Cluster-193.14055,Cluster-35432.0,Cluster-4182.0,Cluster-193.2420,Cluster-193.29427,Cluster-4887.0,Cluster-193.13216,Clust…
Nucleotide transport and metabolism	F	322	Cluster-193.44875,Cluster-32488.0,Cluster-5397.0,Cluster-193.9788,Cluster-193.12751,Cluster-193.10997,Cluster-193.29131,Cluster-193.17933,Cluster-193.32873,Cluster-193.36025,Cluster-13246.0,Cluster-4700.0,Cluster-15105.0,Cluster-193.17609,Cluster-193.33496,Cluster-193.36530,Cluster-193.29625,Cluster-193.13827,Cluster-193.18764,Cluster-15522.0,Cluster-193.10010,Cluster-193.36976,Cluster-12133.0,Cl…
Lipid transport and metabolism	I	887	Cluster-11116.0,Cluster-193.26273,Cluster-193.20173,Cluster-8218.0,Cluster-8110.0,Cluster-193.36738,Cluster-18495.0,Cluster-193.43884,Cluster-193.12757,Cluster-193.1287,Cluster-6878.0,Cluster-193.29814,Cluster-20442.0,Cluster-193.42271,Cluster-193.765,Cluster-1754.0,Cluster-18272.0,Cluster-193.31758,Cluster-193.24450,Cluster-193.6501,Cluster-26032.0,Cluster-6345.0,Cluster-193.28578,Cluster-2305.0…
Coenzyme transport and metabolism	H	303	Cluster-32238.0,Cluster-10377.0,Cluster-193.37460,Cluster-5247.0,Cluster-10237.0,Cluster-193.29998,Cluster-193.50582,Cluster-193.32360,Cluster-193.29817,Cluster-193.2971,Cluster-193.2972,Cluster-12858.0,Cluster-193.34094,Cluster-193.18555,Cluster-193.18556,Cluster-193.49324,Cluster-193.615,Cluster-10605.0,Cluster-193.41048,Cluster-4762.0,Cluster-31749.0,Cluster-193.32548,Cluster-193.29499,Cluster…
Transcription	K	1132	Cluster-34882.1,Cluster-8620.0,Cluster-1953.0,Cluster-193.25201,Cluster-193.5870,Cluster-797.0,Cluster-15531.0,Cluster-30473.0,Cluster-193.36730,Cluster-19409.0,Cluster-29281.0,Cluster-29879.0,Cluster-35062.0,Cluster-9352.0,Cluster-3724.0,Cluster-193.36670,Cluster-193.10998,Cluster-19774.0,Cluster-193.1549,Cluster-34900.0,Cluster-7868.0,Cluster-6878.0,Cluster-36483.0,Cluster-8774.0,Cluster-11591.…
Translation, ribosomal structure and biogenesis	J	2013	Cluster-1212.0,Cluster-1899.0,Cluster-31289.0,Cluster-9995.0,Cluster-30764.0,Cluster-193.31268,Cluster-193.31264,Cluster-193.13360,Cluster-193.304,Cluster-10752.0,Cluster-193.12089,Cluster-5144.0,Cluster-193.1587,Cluster-15881.0,Cluster-193.20456,Cluster-13862.0,Cluster-33377.0,Cluster-193.7188,Cluster-193.51533,Cluster-13008.0,Cluster-13008.1,Cluster-12552.0,Cluster-26363.0,Cluster-31889.0,Clust…
91,Cluster-3636.0,Cluster-14200.0,Cluster-193.5330,Cluster-25109.0,Cluster-12441.0,Cluster-193.32482,Cluster-13831.0,Cluster-193.38470,Cluster-2059.0,Cluster-31874.0,Cluster-14594.0,Cluster-193.34574,Cluster-25877.0,Cluster-193.49535,Cluster-15341.0,Cluster-193.29275,Cluster-6294.0,Cluster-193.26533,Cluster-5017.0,Cluster-193.27913,Cluster-193.48979,Cluster-193.48970,Cluster-22455.0,Cluster-193.2…
Cell wall/membrane/envelope biogenesis	M	232	Cluster-2879.0,Cluster-6395.0,Cluster-193.23831,Cluster-14290.0,Cluster-14290.1,Cluster-193.42281,Cluster-8624.0,Cluster-193.40032,Cluster-193.3045,Cluster-4375.1,Cluster-193.8267,Cluster-193.33069,Cluster-193.7421,Cluster-9788.0,Cluster-193.25966,Cluster-193.5955,Cluster-193.34656,Cluster-11884.0,Cluster-193.2536,Cluster-193.6192,Cluster-13382.0,Cluster-193.9935,Cluster-193.9934,Cluster-193.9933…
Replication, recombination and repair	L	544	Cluster-193.12496,Cluster-442.0,Cluster-29764.0,Cluster-14915.0,Cluster-1699.0,Cluster-1699.1,Cluster-193.19939,Cluster-9352.0,Cluster-193.15019,Cluster-193.50587,Cluster-193.41911,Cluster-193.50213,Cluster-4954.0,Cluster-193.5509,Cluster-193.41429,Cluster-193.43068,Cluster-12222.0,Cluster-13775.0,Cluster-193.26278,Cluster-2042.0,Cluster-2053.0,Cluster-193.14798,Cluster-193.20037,Cluster-193.4471…
Posttranslational modification, protein turnover, chaperones	O	2720	Cluster-25131.0,Cluster-193.1044,Cluster-27302.0,Cluster-20085.0,Cluster-13286.0,Cluster-193.20178,Cluster-32690.0,Cluster-193.2559,Cluster-193.31262,Cluster-2263.0,Cluster-193.3094,Cluster-193.3095,Cluster-193.3096,Cluster-193.17314,Cluster-14239.0,Cluster-193.36730,Cluster-193.13781,Cluster-193.51943,Cluster-18733.0,Cluster-10561.0,Cluster-32421.0,Cluster-193.7186,Cluster-193.51535,Cluster-193.…
ster-193.1089,Cluster-193.21267,Cluster-2881.0,Cluster-193.9421,Cluster-193.51434,Cluster-5461.1,Cluster-5461.0,Cluster-2050.0,Cluster-193.33694,Cluster-36142.0,Cluster-193.49358,Cluster-193.24191,Cluster-193.30579,Cluster-35074.0,Cluster-193.546,Cluster-193.52254,Cluster-193.52256,Cluster-193.52252,Cluster-193.52259,Cluster-193.39415,Cluster-193.36778,Cluster-4897.0,Cluster-193.20819,Cluster-193…
Cell motility	N	37	Cluster-27875.1,Cluster-1584.0,Cluster-20098.0,Cluster-9313.0,Cluster-193.52304,Cluster-29897.0,Cluster-26475.0,Cluster-11665.0,Cluster-3241.0,Cluster-17536.0,Cluster-193.4105,Cluster-193.39299,Cluster-193.17828,Cluster-25414.0,Cluster-193.35786,Cluster-35007.0,Cluster-193.30144,Cluster-193.3141,Cluster-193.49713,Cluster-193.6264,Cluster-11398.0,Cluster-10123.1,Cluster-1141.0,Cluster-32523.0,Clus…
Secondary metabolites biosynthesis, transport and catabolism	Q	341	Cluster-31308.0,Cluster-1037.0,Cluster-1037.1,Cluster-193.1422,Cluster-193.29814,Cluster-47.0,Cluster-12376.2,Cluster-12376.1,Cluster-12376.0,Cluster-21453.0,Cluster-193.26336,Cluster-193.3770,Cluster-3163.0,Cluster-193.51445,Cluster-193.2587,Cluster-193.11926,Cluster-193.13081,Cluster-193.43294,Cluster-193.2749,Cluster-193.30177,Cluster-9031.0,Cluster-27680.0,Cluster-193.3371,Cluster-193.19686,C…
Inorganic ion transport and metabolism	P	562	Cluster-15386.0,Cluster-193.1040,Cluster-193.306,Cluster-193.36301,Cluster-193.2830,Cluster-2035.0,Cluster-8344.0,Cluster-193.8676,Cluster-193.49734,Cluster-193.26336,Cluster-193.19562,Cluster-5930.0,Cluster-193.32873,Cluster-193.44334,Cluster-193.29425,Cluster-193.29426,Cluster-193.17263,Cluster-3163.0,Cluster-193.3631,Cluster-193.3632,Cluster-193.3633,Cluster-30200.1,Cluster-30200.0,Cluster-193…
Function unknown	S	1061	Cluster-193.45235,Cluster-5773.1,Cluster-34238.0,Cluster-3620.0,Cluster-193.38205,Cluster-14037.0,Cluster-7683.0,Cluster-193.15015,Cluster-11704.1,Cluster-11704.0,Cluster-21694.0,Cluster-193.1424,Cluster-193.32362,Cluster-193.33094,Cluster-7434.0,Cluster-193.7800,Cluster-21272.0,Cluster-193.768,Cluster-193.22252,Cluster-193.22251,Cluster-4796.0,Cluster-30350.0,Cluster-193.31757,Cluster-193.24456,…
General function prediction only	R	2514	Cluster-26392.0,Cluster-193.1041,Cluster-5650.1,Cluster-35217.0,Cluster-18697.0,Cluster-193.2552,Cluster-27925.0,Cluster-1557.0,Cluster-193.25203,Cluster-9915.0,Cluster-4766.0,Cluster-193.31269,Cluster-193.5872,Cluster-193.31845,Cluster-15531.0,Cluster-193.37852,Cluster-5399.0,Cluster-8218.0,Cluster-193.44074,Cluster-193.44071,Cluster-3096.0,Cluster-193.43319,Cluster-193.37463,Cluster-32156.0,Clu…
3,Cluster-193.34938,Cluster-8488.0,Cluster-399.0,Cluster-8906.0,Cluster-19773.0,Cluster-16222.0,Cluster-193.6139,Cluster-419.0,Cluster-20781.0,Cluster-193.52283,Cluster-193.40710,Cluster-193.43974,Cluster-9267.0,Cluster-29099.0,Cluster-193.21968,Cluster-14847.0,Cluster-30359.0,Cluster-2077.0,Cluster-2931.0,Cluster-193.1379,Cluster-193.20203,Cluster-22028.0,Cluster-193.39590,Cluster-14370.0,Cluste…
Intracellular trafficking, secretion, and vesicular transport	U	1508	Cluster-6181.0,Cluster-193.21229,Cluster-193.42768,Cluster-193.20173,Cluster-9284.0,Cluster-33074.0,Cluster-193.40618,Cluster-193.3094,Cluster-193.3095,Cluster-193.3096,Cluster-20586.0,Cluster-2349.0,Cluster-20639.0,Cluster-14239.0,Cluster-20491.1,Cluster-20491.2,Cluster-193.1586,Cluster-28973.0,Cluster-193.27103,Cluster-193.2699,Cluster-193.33757,Cluster-11749.0,Cluster-2879.0,Cluster-18415.0,Cl…
Signal transduction mechanisms	T	1940	Cluster-865.0,Cluster-4723.0,Cluster-14060.0,Cluster-193.20178,Cluster-13650.1,Cluster-10717.0,Cluster-193.2551,Cluster-9472.0,Cluster-17692.1,Cluster-28798.0,Cluster-193.306,Cluster-2455.0,Cluster-577.0,Cluster-14915.0,Cluster-193.3521,Cluster-193.2692,Cluster-193.2699,Cluster-193.33759,Cluster-193.1911,Cluster-9296.0,Cluster-25692.0,Cluster-193.12758,Cluster-193.45482,Cluster-14452.0,Cluster-10…
Extracellular structures	W	108	Cluster-25595.0,Cluster-193.47528,Cluster-1154.0,Cluster-3192.0,Cluster-709.0,Cluster-19484.0,Cluster-193.7421,Cluster-31635.0,Cluster-20102.0,Cluster-28854.0,Cluster-193.7275,Cluster-19674.0,Cluster-193.7128,Cluster-32154.0,Cluster-33472.0,Cluster-22061.0,Cluster-193.14354,Cluster-193.772,Cluster-3110.0,Cluster-33012.1,Cluster-193.604,Cluster-193.2750,Cluster-25812.0,Cluster-24674.0,Cluster-4599…
Defense mechanisms	V	104	Cluster-193.9469,Cluster-11557.0,Cluster-4895.0,Cluster-193.19561,Cluster-12305.0,Cluster-193.6164,Cluster-1552.0,Cluster-31635.0,Cluster-9052.1,Cluster-9052.0,Cluster-193.13769,Cluster-193.36092,Cluster-6588.0,Cluster-193.25724,Cluster-11573.0,Cluster-193.37486,Cluster-193.2680,Cluster-2278.0,Cluster-18953.0,Cluster-15922.0,Cluster-193.41641,Cluster-23823.0,Cluster-971.0,Cluster-193.2331,Cluster…
Nuclear structure	Y	124	Cluster-10922.0,Cluster-20491.1,Cluster-20491.2,Cluster-18415.0,Cluster-20228.0,Cluster-193.44406,Cluster-193.2150,Cluster-193.30528,Cluster-325.0,Cluster-15589.0,Cluster-193.1275,Cluster-193.28171,Cluster-193.137,Cluster-9465.0,Cluster-4218.0,Cluster-4218.1,Cluster-193.369,Cluster-193.7933,Cluster-832.0,Cluster-193.2851,Cluster-17773.0,Cluster-9852.0,Cluster-26101.0,Cluster-193.52435,Cluster-193…
Unamed protein	X	1	Cluster-10591.0
Cytoskeleton	Z	760	Cluster-14060.0,Cluster-11719.0,Cluster-23048.0,Cluster-193.15483,Cluster-193.40612,Cluster-193.40611,Cluster-193.3098,Cluster-193.300,Cluster-193.301,Cluster-2960.0,Cluster-22051.0,Cluster-36254.0,Cluster-28452.0,Cluster-15966.0,Cluster-29986.0,Cluster-17396.0,Cluster-303.0,Cluster-11968.0,Cluster-193.7203,Cluster-10098.0,Cluster-36262.0,Cluster-286.0,Cluster-1006.0,Cluster-193.2327,Cluster-193.…
