# Supplementary material for: Integrating transcriptome and chemical analyses to reveal the anti-Alzheimer’s disease components in Verbena officinalis Linn
Source: Front Plant Sci. 2022 Aug 4;13:955075. doi: 10.3389/fpls.2022.955075 (PMC9386363; doi:10.3389/fpls.2022.955075)
Supplement: Supplementary file 5 [file Table_4.xls]

## Sheet: Supplementary Table 4. Classifi
Pathway Hierarchy1	Pathway Hierarchy2	KEGG Pathway	Pathway ID	Gene Number	Gene IDs
Metabolism	Carbohydrate metabolism	Glycolysis / Gluconeogenesis	ko00010	394	Cluster-12707.0,Cluster-193.2801,Cluster-193.7121,Cluster-193.38834,Cluster-32225.0,Cluster-193.35654,Cluster-193.28015,Cluster-193.28202,Cluster-9564.0,Cluster-193.24023,Cluster-19152.0,Cluster-193.33120,Cluster-193.19218,Cluster-1039.0,Cluster-193.16332,Cluster-22313.0,Cluster-14398.0,Cluster-193.15733,Cluster-14666.0,Cluster-193.3418,Cluster-27743.0,Cluster-32933.0,Cluster-193.35898,Cluster-19…
Metabolism	Carbohydrate metabolism	Citrate cycle (TCA cycle)	ko00020	188	Cluster-23951.0,Cluster-193.26047,Cluster-9608.0,Cluster-15682.0,Cluster-4273.0,Cluster-193.29375,Cluster-2248.1,Cluster-21088.0,Cluster-5931.0,Cluster-8989.0,Cluster-4194.0,Cluster-193.9987,Cluster-193.38834,Cluster-32225.0,Cluster-193.606,Cluster-193.28015,Cluster-193.27838,Cluster-26292.0,Cluster-11420.0,Cluster-10973.0,Cluster-7094.0,Cluster-23065.0,Cluster-12259.0,Cluster-193.2113,Cluster-19…
Metabolism	Carbohydrate metabolism	Pentose phosphate pathway	ko00030	189	Cluster-28248.0,Cluster-5555.0,Cluster-19803.0,Cluster-193.23412,Cluster-24566.0,Cluster-21410.0,Cluster-193.35460,Cluster-193.33444,Cluster-7609.0,Cluster-193.7091,Cluster-193.27328,Cluster-22914.0,Cluster-193.30138,Cluster-193.47585,Cluster-12548.0,Cluster-193.38277,Cluster-15880.0,Cluster-193.7499,Cluster-22886.0,Cluster-193.47262,Cluster-34584.0,Cluster-193.15028,Cluster-193.24557,Cluster-394…
Metabolism	Carbohydrate metabolism	Pentose and glucuronate interconversions	ko00040	191	Cluster-31313.0,Cluster-193.7052,Cluster-193.7071,Cluster-193.21117,Cluster-22683.0,Cluster-16677.0,Cluster-193.44424,Cluster-11291.0,Cluster-193.1388,Cluster-193.33066,Cluster-9985.0,Cluster-193.25979,Cluster-193.30403,Cluster-32479.1,Cluster-193.18277,Cluster-193.39143,Cluster-193.43321,Cluster-193.28881,Cluster-10552.0,Cluster-193.50407,Cluster-193.28320,Cluster-193.50131,Cluster-193.13430,Clu…
Metabolism	Carbohydrate metabolism	Fructose and mannose metabolism	ko00051	175	Cluster-193.3867,Cluster-193.21597,Cluster-21484.0,Cluster-11404.0,Cluster-193.41990,Cluster-13273.0,Cluster-23539.0,Cluster-193.21879,Cluster-193.24252,Cluster-15532.0,Cluster-193.40776,Cluster-193.30365,Cluster-23802.0,Cluster-193.20801,Cluster-193.29852,Cluster-193.42461,Cluster-14944.0,Cluster-193.25554,Cluster-193.2720,Cluster-193.51264,Cluster-193.21075,Cluster-193.19020,Cluster-34732.1,Clu…
Metabolism	Carbohydrate metabolism	Galactose metabolism	ko00052	194	Cluster-193.34260,Cluster-193.29404,Cluster-193.13231,Cluster-193.35591,Cluster-14778.0,Cluster-193.52440,Cluster-193.30097,Cluster-193.24439,Cluster-193.41007,Cluster-193.36151,Cluster-193.18217,Cluster-193.41263,Cluster-25408.0,Cluster-193.23640,Cluster-193.19966,Cluster-193.16607,Cluster-9133.1,Cluster-193.22649,Cluster-7869.0,Cluster-193.12607,Cluster-193.5415,Cluster-29240.0,Cluster-193.909,…
Metabolism	Carbohydrate metabolism	Ascorbate and aldarate metabolism	ko00053	185	Cluster-193.45479,Cluster-193.2328,Cluster-193.34483,Cluster-26308.0,Cluster-193.18055,Cluster-193.31058,Cluster-193.31600,Cluster-1950.0,Cluster-193.26603,Cluster-193.2259,Cluster-193.38927,Cluster-13974.1,Cluster-193.30130,Cluster-193.28270,Cluster-193.167,Cluster-193.46360,Cluster-4876.0,Cluster-5045.1,Cluster-193.52196,Cluster-193.31078,Cluster-34313.0,Cluster-193.12631,Cluster-36038.0,Cluste…
Metabolism	Lipid metabolism	Fatty acid biosynthesis	ko00061	91	Cluster-193.25369,Cluster-193.4452,Cluster-193.52134,Cluster-12679.0,Cluster-29103.0,Cluster-193.40769,Cluster-193.18027,Cluster-193.25339,Cluster-33733.0,Cluster-1024.0,Cluster-193.27449,Cluster-193.11896,Cluster-193.36744,Cluster-193.36174,Cluster-33800.0,Cluster-193.34444,Cluster-193.13727,Cluster-9144.0,Cluster-193.11015,Cluster-193.11286,Cluster-12475.0,Cluster-19385.0,Cluster-193.19615,Clus…
Metabolism	Lipid metabolism	Fatty acid elongation	ko00062	76	Cluster-15282.0,Cluster-193.16573,Cluster-193.16072,Cluster-17828.1,Cluster-193.24733,Cluster-193.29728,Cluster-193.15806,Cluster-193.26888,Cluster-15857.0,Cluster-193.29897,Cluster-193.29075,Cluster-193.14033,Cluster-193.2081,Cluster-193.30120,Cluster-193.30344,Cluster-193.23829,Cluster-1745.0,Cluster-25781.0,Cluster-193.2710,Cluster-6781.0,Cluster-10278.0,Cluster-193.7157,Cluster-193.16560,Clus…
Metabolism	Lipid metabolism	Fatty acid degradation	ko00071	168	Cluster-193.29577,Cluster-193.27082,Cluster-193.39532,Cluster-193.27425,Cluster-193.15169,Cluster-193.28177,Cluster-18238.0,Cluster-193.28074,Cluster-193.30146,Cluster-193.24868,Cluster-12207.1,Cluster-193.52096,Cluster-193.32882,Cluster-193.10844,Cluster-10467.0,Cluster-36110.0,Cluster-36038.2,Cluster-193.656,Cluster-193.43317,Cluster-3022.0,Cluster-193.36872,Cluster-193.42836,Cluster-193.29482,…
Metabolism	Lipid metabolism	Synthesis and degradation of ketone bodies	ko00072	25	Cluster-27872.0,Cluster-10847.0,Cluster-30424.0,Cluster-193.35515,Cluster-20021.0,Cluster-193.35927,Cluster-193.2707,Cluster-11994.1,Cluster-193.36397,Cluster-25435.0,Cluster-193.16977,Cluster-193.29800,Cluster-193.29391,Cluster-3862.0,Cluster-193.2481,Cluster-193.35514,Cluster-10895.1,Cluster-33802.0,Cluster-193.41175,Cluster-193.16523,Cluster-14362.0,Cluster-193.40707,Cluster-193.32486,Cluster-…
Metabolism	Lipid metabolism	Cutin, suberine and wax biosynthesis	ko00073	56	Cluster-193.28771,Cluster-193.15971,Cluster-193.7646,Cluster-193.11313,Cluster-193.9428,Cluster-5608.0,Cluster-18629.0,Cluster-34595.0,Cluster-193.13472,Cluster-193.36501,Cluster-193.9429,Cluster-193.33427,Cluster-15446.0,Cluster-16903.0,Cluster-14760.0,Cluster-193.17855,Cluster-30477.0,Cluster-13020.0,Cluster-14515.0,Cluster-29511.0,Cluster-34719.1,Cluster-193.3226,Cluster-35171.0,Cluster-23388.…
Metabolism	Lipid metabolism	Steroid biosynthesis	ko00100	81	Cluster-9298.0,Cluster-13866.0,Cluster-18894.0,Cluster-23073.0,Cluster-193.26124,Cluster-193.41395,Cluster-193.38587,Cluster-193.3137,Cluster-193.50995,Cluster-193.32334,Cluster-193.45278,Cluster-193.50030,Cluster-193.46285,Cluster-193.11077,Cluster-13494.0,Cluster-20689.0,Cluster-8025.0,Cluster-193.3414,Cluster-7060.1,Cluster-10205.0,Cluster-193.37967,Cluster-16345.0,Cluster-18587.0,Cluster-193.…
Metabolism	Metabolism of cofactors and vitamins	Ubiquinone and other terpenoid-quinone biosynthesis	ko00130	96	Cluster-193.38816,Cluster-34927.0,Cluster-16197.0,Cluster-23226.0,Cluster-11782.0,Cluster-193.35208,Cluster-193.30703,Cluster-20796.0,Cluster-193.34522,Cluster-193.33844,Cluster-193.5146,Cluster-193.5386,Cluster-193.52049,Cluster-5607.0,Cluster-193.14996,Cluster-4211.0,Cluster-15049.0,Cluster-8995.0,Cluster-193.19114,Cluster-193.34067,Cluster-193.20771,Cluster-193.27571,Cluster-21153.1,Cluster-13…
Metabolism	Lipid metabolism	Steroid hormone biosynthesis	ko00140	30	Cluster-20996.0,Cluster-27490.0,Cluster-3497.0,Cluster-193.7052,Cluster-193.7157,Cluster-10772.0,Cluster-193.52093,Cluster-9985.0,Cluster-193.30344,Cluster-10520.0,Cluster-9601.0,Cluster-12460.0,Cluster-36139.0,Cluster-193.1388,Cluster-9992.0,Cluster-193.16072,Cluster-193.52526,Cluster-193.11277,Cluster-4876.0,Cluster-2011.0,Cluster-22604.0,Cluster-2880.0,Cluster-5045.1,Cluster-19221.1,Cluster-70…
Metabolism	Energy metabolism	Oxidative phosphorylation	ko00190	447	Cluster-12783.0,Cluster-193.25137,Cluster-193.32214,Cluster-193.27120,Cluster-193.8529,Cluster-193.18920,Cluster-193.44546,Cluster-193.5724,Cluster-3795.0,Cluster-193.51814,Cluster-20263.0,Cluster-193.49680,Cluster-193.5980,Cluster-193.2273,Cluster-193.40804,Cluster-193.41165,Cluster-193.6993,Cluster-11866.0,Cluster-193.15622,Cluster-24939.0,Cluster-193.14058,Cluster-193.31985,Cluster-33023.0,Clu…
Metabolism	Energy metabolism	Photosynthesis	ko00195	156	Cluster-193.6540,Cluster-193.30837,Cluster-27099.0,Cluster-193.6686,Cluster-193.30642,Cluster-193.6999,Cluster-14128.0,Cluster-193.26841,Cluster-28186.0,Cluster-23847.0,Cluster-13305.0,Cluster-193.23164,Cluster-12044.0,Cluster-23480.0,Cluster-193.11448,Cluster-193.5999,Cluster-193.27184,Cluster-193.31490,Cluster-23813.0,Cluster-193.7062,Cluster-193.37030,Cluster-16133.0,Cluster-23981.0,Cluster-14…
Metabolism	Energy metabolism	Photosynthesis - antenna proteins	ko00196	70	Cluster-193.46715,Cluster-13613.0,Cluster-193.6055,Cluster-36301.0,Cluster-193.7307,Cluster-193.31102,Cluster-193.3970,Cluster-193.6255,Cluster-193.6426,Cluster-193.31954,Cluster-14317.0,Cluster-193.31444,Cluster-36299.0,Cluster-193.35907,Cluster-193.31662,Cluster-193.3971,Cluster-193.14626,Cluster-193.29871,Cluster-193.32218,Cluster-193.30752,Cluster-193.7560,Cluster-193.7269,Cluster-193.6995,Cl…
Metabolism	Amino acid metabolism	Arginine biosynthesis	ko00220	111	Cluster-6300.0,Cluster-193.28005,Cluster-193.25477,Cluster-23424.0,Cluster-11124.0,Cluster-193.22152,Cluster-193.20328,Cluster-193.34283,Cluster-193.39993,Cluster-193.691,Cluster-9571.0,Cluster-193.38907,Cluster-193.7266,Cluster-15555.0,Cluster-5117.0,Cluster-193.28916,Cluster-193.34014,Cluster-6293.0,Cluster-193.37546,Cluster-18267.1,Cluster-14712.0,Cluster-16779.0,Cluster-28746.0,Cluster-193.25…
Metabolism	Nucleotide metabolism	Purine metabolism	ko00230	467	Cluster-193.3442,Cluster-193.35437,Cluster-193.29625,Cluster-193.34744,Cluster-193.20534,Cluster-4294.3,Cluster-193.46365,Cluster-193.35057,Cluster-193.13990,Cluster-3277.0,Cluster-9133.0,Cluster-193.38747,Cluster-20266.0,Cluster-14933.1,Cluster-193.10147,Cluster-193.37028,Cluster-193.21340,Cluster-193.27617,Cluster-14851.0,Cluster-193.38746,Cluster-193.46408,Cluster-193.30134,Cluster-30888.0,Clu…
Metabolism	Biosynthesis of other secondary metabolites	Caffeine metabolism	ko00232	11	Cluster-21043.0,Cluster-20290.0,Cluster-193.25113,Cluster-9787.0,Cluster-193.25475,Cluster-193.28832,Cluster-24289.0,Cluster-31829.0,Cluster-20895.0,Cluster-13128.0,Cluster-13509.0
Metabolism	Nucleotide metabolism	Pyrimidine metabolism	ko00240	357	Cluster-5597.1,Cluster-193.22024,Cluster-193.51730,Cluster-21384.1,Cluster-193.12845,Cluster-3336.0,Cluster-193.15584,Cluster-193.25363,Cluster-20196.0,Cluster-34356.0,Cluster-193.8765,Cluster-193.50011,Cluster-193.2597,Cluster-193.42020,Cluster-193.42019,Cluster-7361.0,Cluster-21664.1,Cluster-193.22023,Cluster-9183.0,Cluster-193.28431,Cluster-193.35137,Cluster-193.15734,Cluster-193.25442,Cluster…
Metabolism	Amino acid metabolism	Alanine, aspartate and glutamate metabolism	ko00250	185	Cluster-193.691,Cluster-193.635,Cluster-193.38907,Cluster-193.41489,Cluster-20498.0,Cluster-193.35437,Cluster-23424.0,Cluster-193.3820,Cluster-193.31046,Cluster-11124.0,Cluster-193.34283,Cluster-193.47242,Cluster-193.16983,Cluster-193.41488,Cluster-28746.0,Cluster-22207.0,Cluster-20839.0,Cluster-13721.0,Cluster-193.31795,Cluster-29099.0,Cluster-193.21156,Cluster-193.1899,Cluster-193.12864,Cluster…
Metabolism	Biosynthesis of other secondary metabolites	Aflatoxin biosynthesis	ko00254	7	Cluster-18495.0,Cluster-6297.0,Cluster-193.1124,Cluster-476.0,Cluster-13872.0,Cluster-15490.0,Cluster-193.33059
Metabolism	Amino acid metabolism	Glycine, serine and threonine metabolism	ko00260	198	Cluster-193.29550,Cluster-193.21664,Cluster-193.2328,Cluster-193.39539,Cluster-36045.0,Cluster-16155.1,Cluster-193.28146,Cluster-193.29535,Cluster-193.29369,Cluster-15222.0,Cluster-193.40245,Cluster-14783.0,Cluster-193.25774,Cluster-193.31293,Cluster-21069.0,Cluster-193.38729,Cluster-193.43361,Cluster-12355.0,Cluster-193.34033,Cluster-193.31101,Cluster-26285.1,Cluster-193.33885,Cluster-193.38624,…
Metabolism	Biosynthesis of other secondary metabolites	Monobactam biosynthesis	ko00261	23	Cluster-32488.0,Cluster-193.7631,Cluster-193.35271,Cluster-193.23900,Cluster-193.38855,Cluster-193.25558,Cluster-14605.0,Cluster-14534.0,Cluster-14534.1,Cluster-12355.0,Cluster-193.31876,Cluster-193.25305,Cluster-193.22304,Cluster-193.29716,Cluster-193.22425,Cluster-193.3168,Cluster-193.17032,Cluster-4939.0,Cluster-193.16041,Cluster-193.26289,Cluster-193.16809,Cluster-7924.0,Cluster-193.37457
Metabolism	Amino acid metabolism	Cysteine and methionine metabolism	ko00270	270	Cluster-193.5316,Cluster-193.2199,Cluster-6561.0,Cluster-752.0,Cluster-17978.0,Cluster-193.48765,Cluster-193.230,Cluster-193.39109,Cluster-193.18088,Cluster-193.33275,Cluster-193.50786,Cluster-193.31642,Cluster-193.14261,Cluster-193.25477,Cluster-3254.0,Cluster-12142.0,Cluster-193.40436,Cluster-19954.0,Cluster-12596.0,Cluster-193.26829,Cluster-193.41633,Cluster-193.798,Cluster-193.37283,Cluster-1…
Metabolism	Amino acid metabolism	Valine, leucine and isoleucine degradation	ko00280	165	Cluster-193.28483,Cluster-36038.2,Cluster-193.42862,Cluster-28085.0,Cluster-193.14181,Cluster-193.42836,Cluster-30424.0,Cluster-193.43317,Cluster-8796.0,Cluster-6345.0,Cluster-193.35927,Cluster-193.28199,Cluster-193.33416,Cluster-193.29482,Cluster-193.51194,Cluster-193.29552,Cluster-193.32631,Cluster-8190.0,Cluster-193.29391,Cluster-193.43509,Cluster-193.28690,Cluster-193.27082,Cluster-193.28074,…
Metabolism	Metabolism of terpenoids and polyketides	Geraniol degradation	ko00281	4	Cluster-193.29391,Cluster-3862.0,Cluster-193.32486,Cluster-33802.0
Metabolism	Amino acid metabolism	Valine, leucine and isoleucine biosynthesis	ko00290	44	Cluster-4821.0,Cluster-193.27054,Cluster-193.14262,Cluster-31376.0,Cluster-193.3982,Cluster-193.18154,Cluster-193.29954,Cluster-6309.0,Cluster-15484.0,Cluster-6400.0,Cluster-193.14261,Cluster-4733.1,Cluster-193.24991,Cluster-5900.0,Cluster-15752.0,Cluster-193.42571,Cluster-12593.0,Cluster-193.41964,Cluster-193.35859,Cluster-193.16421,Cluster-4733.0,Cluster-17251.0,Cluster-193.45351,Cluster-7222.0…
Metabolism	Amino acid metabolism	Lysine biosynthesis	ko00300	24	Cluster-193.16809,Cluster-193.16041,Cluster-193.22425,Cluster-13293.0,Cluster-14411.0,Cluster-193.37457,Cluster-193.29738,Cluster-7924.0,Cluster-193.2328,Cluster-193.33167,Cluster-193.38855,Cluster-193.25558,Cluster-193.28508,Cluster-193.39465,Cluster-193.25305,Cluster-193.24672,Cluster-193.6042,Cluster-193.27842,Cluster-14930.0,Cluster-14534.0,Cluster-14534.1,Cluster-12355.0,Cluster-14605.0,Clus…
Metabolism	Amino acid metabolism	Lysine degradation	ko00310	110	Cluster-1012.1,Cluster-193.32843,Cluster-193.43317,Cluster-193.38139,Cluster-5287.0,Cluster-193.1088,Cluster-19305.0,Cluster-25907.1,Cluster-193.23118,Cluster-193.29800,Cluster-193.16977,Cluster-19023.0,Cluster-36038.2,Cluster-193.16744,Cluster-193.32631,Cluster-193.21063,Cluster-193.29482,Cluster-9767.0,Cluster-26134.0,Cluster-11738.0,Cluster-193.27927,Cluster-193.15848,Cluster-7818.0,Cluster-19…
Metabolism	Biosynthesis of other secondary metabolites	Penicillin and cephalosporin biosynthesis	ko00311	1	Cluster-193.2347
Metabolism	Amino acid metabolism	Arginine and proline metabolism	ko00330	172	Cluster-193.5065,Cluster-4311.0,Cluster-193.49,Cluster-23394.0,Cluster-30051.0,Cluster-193.11720,Cluster-193.29867,Cluster-193.14842,Cluster-193.26787,Cluster-193.40702,Cluster-4988.0,Cluster-35551.1,Cluster-193.26007,Cluster-3584.0,Cluster-193.29428,Cluster-193.33931,Cluster-7372.0,Cluster-193.10991,Cluster-193.30919,Cluster-27124.0,Cluster-5932.0,Cluster-34280.0,Cluster-2088.0,Cluster-5551.1,Cl…
Metabolism	Biosynthesis of other secondary metabolites	Carbapenem biosynthesis	ko00332	2	Cluster-10942.0,Cluster-9071.0
Metabolism	Amino acid metabolism	Histidine metabolism	ko00340	67	Cluster-193.11841,Cluster-193.30146,Cluster-193.24868,Cluster-11611.1,Cluster-193.16477,Cluster-193.52096,Cluster-193.10844,Cluster-5551.0,Cluster-193.30713,Cluster-22913.0,Cluster-193.26045,Cluster-193.26046,Cluster-22913.1,Cluster-20407.0,Cluster-193.7174,Cluster-193.29482,Cluster-26134.0,Cluster-193.15848,Cluster-193.20524,Cluster-193.37547,Cluster-193.19746,Cluster-193.32631,Cluster-193.13913…
Metabolism	Amino acid metabolism	Tyrosine metabolism	ko00350	127	Cluster-14644.0,Cluster-193.51761,Cluster-193.31298,Cluster-193.10715,Cluster-5932.0,Cluster-15597.0,Cluster-23462.0,Cluster-2088.0,Cluster-193.26469,Cluster-193.43591,Cluster-193.5554,Cluster-16399.0,Cluster-193.32583,Cluster-193.27426,Cluster-193.30900,Cluster-7170.0,Cluster-193.18070,Cluster-193.36871,Cluster-193.22782,Cluster-10963.0,Cluster-193.52124,Cluster-20254.1,Cluster-21956.0,Cluster-1…
Metabolism	Amino acid metabolism	Phenylalanine metabolism	ko00360	122	Cluster-12094.0,Cluster-193.34030,Cluster-193.434,Cluster-193.36523,Cluster-193.5553,Cluster-19632.0,Cluster-193.36382,Cluster-15936.0,Cluster-23394.0,Cluster-193.1018,Cluster-193.26346,Cluster-20026.0,Cluster-193.11719,Cluster-193.35206,Cluster-193.11720,Cluster-15555.1,Cluster-193.29712,Cluster-193.28697,Cluster-25543.0,Cluster-193.28558,Cluster-193.26787,Cluster-13199.0,Cluster-193.51025,Clust…
Metabolism	Xenobiotics biodegradation and metabolism	Chlorocyclohexane and chlorobenzene degradation	ko00361	4	Cluster-193.45057,Cluster-193.14163,Cluster-193.14162,Cluster-8561.0
Metabolism	Xenobiotics biodegradation and metabolism	Benzoate degradation	ko00362	25	Cluster-193.1285,Cluster-193.49066,Cluster-33019.0,Cluster-193.409,Cluster-193.35514,Cluster-7818.0,Cluster-193.30569,Cluster-14362.0,Cluster-193.48951,Cluster-193.40707,Cluster-9767.0,Cluster-193.0,Cluster-193.2306,Cluster-27872.0,Cluster-10847.0,Cluster-11994.1,Cluster-193.2707,Cluster-193.36397,Cluster-193.35515,Cluster-10781.0,Cluster-193.2481,Cluster-193.29800,Cluster-193.16977,Cluster-25435…
Metabolism	Xenobiotics biodegradation and metabolism	Bisphenol degradation	ko00363	2	Cluster-14716.0,Cluster-12432.0
Metabolism	Xenobiotics biodegradation and metabolism	Fluorobenzoate degradation	ko00364	4	Cluster-8561.0,Cluster-193.45057,Cluster-193.14163,Cluster-193.14162
Metabolism	Amino acid metabolism	Tryptophan metabolism	ko00380	104	Cluster-193.40707,Cluster-25967.0,Cluster-193.30488,Cluster-193.24868,Cluster-9992.0,Cluster-193.30146,Cluster-193.35514,Cluster-193.10844,Cluster-193.16477,Cluster-193.52096,Cluster-22983.0,Cluster-5551.0,Cluster-193.2481,Cluster-9976.0,Cluster-20407.0,Cluster-34861.0,Cluster-4443.0,Cluster-193.2707,Cluster-193.40252,Cluster-193.2255,Cluster-26134.0,Cluster-9767.0,Cluster-193.29482,Cluster-193.3…
Metabolism	Amino acid metabolism	Phenylalanine, tyrosine and tryptophan biosynthesis	ko00400	95	Cluster-21956.0,Cluster-193.22782,Cluster-193.52124,Cluster-193.18070,Cluster-193.30900,Cluster-193.11983,Cluster-35551.0,Cluster-193.29989,Cluster-193.33070,Cluster-5932.0,Cluster-14253.0,Cluster-193.25909,Cluster-9200.0,Cluster-193.5460,Cluster-193.32407,Cluster-193.17778,Cluster-16399.0,Cluster-193.4861,Cluster-193.20309,Cluster-2088.0,Cluster-193.27665,Cluster-7592.0,Cluster-193.16376,Cluster…
Metabolism	Biosynthesis of other secondary metabolites	Novobiocin biosynthesis	ko00401	12	Cluster-193.30900,Cluster-193.18088,Cluster-12094.0,Cluster-193.52124,Cluster-193.22782,Cluster-21956.0,Cluster-193.35208,Cluster-193.17534,Cluster-193.38816,Cluster-193.11841,Cluster-16399.0,Cluster-8995.0
Metabolism	Metabolism of other amino acids	beta-Alanine metabolism	ko00410	120	Cluster-193.28697,Cluster-193.51296,Cluster-193.2301,Cluster-193.29867,Cluster-15936.0,Cluster-193.29738,Cluster-193.5553,Cluster-193.38496,Cluster-193.34030,Cluster-14411.0,Cluster-20526.0,Cluster-28251.0,Cluster-193.49,Cluster-193.13090,Cluster-8958.0,Cluster-5471.1,Cluster-193.2478,Cluster-193.41196,Cluster-4988.0,Cluster-193.1950,Cluster-193.51025,Cluster-193.14842,Cluster-193.40702,Cluster-3…
Metabolism	Metabolism of other amino acids	Taurine and hypotaurine metabolism	ko00430	31	Cluster-193.45738,Cluster-193.1611,Cluster-193.16765,Cluster-193.11392,Cluster-193.35225,Cluster-193.22121,Cluster-193.8583,Cluster-193.35226,Cluster-193.30802,Cluster-22207.0,Cluster-18322.0,Cluster-193.33551,Cluster-193.1376,Cluster-4924.0,Cluster-193.50175,Cluster-615.0,Cluster-3347.0,Cluster-193.15015,Cluster-193.35227,Cluster-34860.0,Cluster-193.51296,Cluster-193.31204,Cluster-2391.0,Cluster…
Metabolism	Metabolism of other amino acids	Phosphonate and phosphinate metabolism	ko00440	18	Cluster-1556.0,Cluster-193.29784,Cluster-193.37115,Cluster-193.195,Cluster-193.46932,Cluster-11862.0,Cluster-2379.0,Cluster-11548.0,Cluster-193.32487,Cluster-193.2947,Cluster-5632.0,Cluster-193.38751,Cluster-193.39272,Cluster-14814.0,Cluster-193.34197,Cluster-31901.0,Cluster-11548.1,Cluster-13135.1
Metabolism	Metabolism of other amino acids	Selenocompound metabolism	ko00450	75	Cluster-193.49684,Cluster-193.31876,Cluster-10846.0,Cluster-13825.0,Cluster-193.6241,Cluster-14491.0,Cluster-14045.0,Cluster-12900.0,Cluster-11889.0,Cluster-193.28229,Cluster-19142.1,Cluster-193.6967,Cluster-1133.0,Cluster-193.31994,Cluster-193.22304,Cluster-12743.0,Cluster-4939.0,Cluster-193.30519,Cluster-193.36633,Cluster-26912.0,Cluster-193.28796,Cluster-193.23900,Cluster-193.35271,Cluster-191…
Metabolism	Metabolism of other amino acids	Cyanoamino acid metabolism	ko00460	138	Cluster-193.22085,Cluster-20086.1,Cluster-193.30572,Cluster-20492.0,Cluster-193.37720,Cluster-193.48841,Cluster-193.31125,Cluster-193.43342,Cluster-23980.0,Cluster-193.40144,Cluster-193.3140,Cluster-193.46227,Cluster-193.49996,Cluster-13538.0,Cluster-29636.0,Cluster-193.22899,Cluster-193.37365,Cluster-2391.0,Cluster-193.30834,Cluster-193.35227,Cluster-15955.0,Cluster-193.35059,Cluster-193.31448,C…
Metabolism	Metabolism of other amino acids	D-Glutamine and D-glutamate metabolism	ko00471	10	Cluster-193.33411,Cluster-193.33087,Cluster-193.806,Cluster-11647.0,Cluster-193.15473,Cluster-193.13375,Cluster-18267.0,Cluster-6934.0,Cluster-193.21701,Cluster-18267.1
Metabolism	Metabolism of other amino acids	D-Arginine and D-ornithine metabolism	ko00472	1	Cluster-193.2347
Metabolism	Metabolism of other amino acids	Glutathione metabolism	ko00480	251	Cluster-193.24973,Cluster-193.12911,Cluster-193.15984,Cluster-193.24462,Cluster-193.46693,Cluster-193.26047,Cluster-193.26724,Cluster-193.29867,Cluster-615.0,Cluster-23363.0,Cluster-193.37284,Cluster-4311.0,Cluster-193.12910,Cluster-132.0,Cluster-18631.0,Cluster-193.37994,Cluster-193.34743,Cluster-4988.0,Cluster-193.28491,Cluster-193.25476,Cluster-193.7043,Cluster-7983.0,Cluster-193.9836,Cluster-…
Metabolism	Carbohydrate metabolism	Starch and sucrose metabolism	ko00500	315	Cluster-36528.0,Cluster-193.815,Cluster-193.29999,Cluster-193.12728,Cluster-193.44554,Cluster-193.40066,Cluster-193.40084,Cluster-3888.0,Cluster-193.35062,Cluster-20086.0,Cluster-13681.0,Cluster-12536.0,Cluster-193.31009,Cluster-15300.0,Cluster-193.28996,Cluster-15880.0,Cluster-193.33511,Cluster-193.28003,Cluster-193.34813,Cluster-193.30138,Cluster-193.30321,Cluster-193.12455,Cluster-193.17613,Cl…
Metabolism	Glycan biosynthesis and metabolism	N-Glycan biosynthesis	ko00510	123	Cluster-193.21326,Cluster-193.49868,Cluster-4615.0,Cluster-193.449,Cluster-193.33812,Cluster-661.0,Cluster-193.20713,Cluster-193.1137,Cluster-12413.0,Cluster-17591.0,Cluster-2749.0,Cluster-5153.0,Cluster-25493.0,Cluster-17191.0,Cluster-193.2088,Cluster-193.20714,Cluster-193.25910,Cluster-12279.0,Cluster-2879.0,Cluster-11193.0,Cluster-193.34089,Cluster-193.37689,Cluster-4340.1,Cluster-2851.0,Clust…
Metabolism	Glycan biosynthesis and metabolism	Other glycan degradation	ko00511	61	Cluster-193.3570,Cluster-8144.0,Cluster-193.40667,Cluster-193.43223,Cluster-29362.1,Cluster-18760.1,Cluster-193.25455,Cluster-29362.2,Cluster-193.13967,Cluster-18083.0,Cluster-193.25457,Cluster-22035.0,Cluster-5431.0,Cluster-193.18522,Cluster-193.26412,Cluster-193.27908,Cluster-193.39319,Cluster-193.16285,Cluster-17317.0,Cluster-193.9808,Cluster-193.333,Cluster-1785.0,Cluster-193.18089,Cluster-19…
Metabolism	Glycan biosynthesis and metabolism	Mucin type O-glycan biosynthesis	ko00512	18	Cluster-3299.0,Cluster-193.1477,Cluster-29780.0,Cluster-193.52078,Cluster-4503.2,Cluster-2393.1,Cluster-22076.1,Cluster-3042.0,Cluster-193.2624,Cluster-4102.0,Cluster-35173.0,Cluster-31326.0,Cluster-193.442,Cluster-4503.0,Cluster-25225.0,Cluster-25491.0,Cluster-193.812,Cluster-2393.0
Metabolism	Glycan biosynthesis and metabolism	Various types of N-glycan biosynthesis	ko00513	105	Cluster-193.31523,Cluster-193.26399,Cluster-193.3570,Cluster-193.38142,Cluster-193.45250,Cluster-34921.0,Cluster-14048.0,Cluster-2980.0,Cluster-193.22147,Cluster-193.13967,Cluster-193.29322,Cluster-17292.0,Cluster-9254.1,Cluster-7880.0,Cluster-12641.0,Cluster-15417.1,Cluster-193.34416,Cluster-193.23630,Cluster-15417.0,Cluster-193.40673,Cluster-639.0,Cluster-193.29432,Cluster-9664.0,Cluster-12413.…
Metabolism	Glycan biosynthesis and metabolism	Other types of O-glycan biosynthesis	ko00514	28	Cluster-193.12540,Cluster-193.30545,Cluster-193.5162,Cluster-193.19162,Cluster-13650.1,Cluster-193.9502,Cluster-193.15947,Cluster-11256.0,Cluster-193.29708,Cluster-17269.0,Cluster-19436.0,Cluster-10981.0,Cluster-193.49842,Cluster-193.31227,Cluster-193.20316,Cluster-7797.0,Cluster-193.15876,Cluster-12182.1,Cluster-193.15875,Cluster-34602.0,Cluster-8965.0,Cluster-193.32421,Cluster-193.1231,Cluster-…
Metabolism	Glycan biosynthesis and metabolism	Mannose type O-glycan biosynthesis	ko00515	2	Cluster-193.20724,Cluster-8965.0
Metabolism	Carbohydrate metabolism	Amino sugar and nucleotide sugar metabolism	ko00520	359	Cluster-193.34256,Cluster-193.27269,Cluster-193.52440,Cluster-193.22770,Cluster-7869.0,Cluster-193.22649,Cluster-193.36151,Cluster-193.47716,Cluster-193.35591,Cluster-193.33530,Cluster-193.21047,Cluster-193.6192,Cluster-33745.0,Cluster-193.29101,Cluster-193.26050,Cluster-14377.0,Cluster-193.25195,Cluster-5434.0,Cluster-10242.0,Cluster-193.27458,Cluster-193.13967,Cluster-193.49056,Cluster-193.3045…
Metabolism	Biosynthesis of other secondary metabolites	Streptomycin biosynthesis	ko00521	43	Cluster-193.50575,Cluster-1530.0,Cluster-193.37125,Cluster-15300.1,Cluster-34250.0,Cluster-193.29281,Cluster-193.40250,Cluster-193.51758,Cluster-193.33753,Cluster-193.1943,Cluster-193.7125,Cluster-193.34403,Cluster-193.31015,Cluster-13940.0,Cluster-36145.0,Cluster-193.2588,Cluster-193.20904,Cluster-16261.0,Cluster-193.35756,Cluster-15300.0,Cluster-193.35898,Cluster-193.31351,Cluster-193.35758,Clu…
Metabolism	Metabolism of terpenoids and polyketides	Polyketide sugar unit biosynthesis	ko00523	2	Cluster-193.29859,Cluster-26122.0
Metabolism	Biosynthesis of other secondary metabolites	Neomycin, kanamycin and gentamicin biosynthesis	ko00524	19	Cluster-7869.0,Cluster-193.3418,Cluster-193.51758,Cluster-193.23640,Cluster-193.52440,Cluster-193.37180,Cluster-193.29281,Cluster-193.50575,Cluster-193.37125,Cluster-1530.0,Cluster-193.35898,Cluster-193.27458,Cluster-193.2588,Cluster-36145.0,Cluster-35410.0,Cluster-16261.0,Cluster-193.34403,Cluster-193.21597,Cluster-21479.0
Metabolism	Glycan biosynthesis and metabolism	Glycosaminoglycan degradation	ko00531	46	Cluster-193.13252,Cluster-193.47235,Cluster-28307.0,Cluster-193.17525,Cluster-193.18333,Cluster-193.14082,Cluster-21108.0,Cluster-193.44785,Cluster-15634.0,Cluster-35633.0,Cluster-19264.0,Cluster-193.30167,Cluster-193.25225,Cluster-21118.0,Cluster-193.21240,Cluster-193.20428,Cluster-193.40620,Cluster-193.40545,Cluster-193.48494,Cluster-193.5476,Cluster-193.46115,Cluster-193.50071,Cluster-193.2133…
Metabolism	Glycan biosynthesis and metabolism	Glycosaminoglycan biosynthesis - heparan sulfate / heparin	ko00534	1	Cluster-193.7421
Metabolism	Glycan biosynthesis and metabolism	Lipopolysaccharide biosynthesis	ko00540	5	Cluster-193.16615,Cluster-193.12616,Cluster-193.38067,Cluster-193.24538,Cluster-193.34717
Metabolism	Glycan biosynthesis and metabolism	Peptidoglycan biosynthesis	ko00550	1	Cluster-193.29971
Metabolism	Lipid metabolism	Glycerolipid metabolism	ko00561	184	Cluster-5471.1,Cluster-8958.0,Cluster-30137.0,Cluster-15816.0,Cluster-193.17125,Cluster-193.2478,Cluster-193.15202,Cluster-193.44239,Cluster-13675.0,Cluster-32685.0,Cluster-21832.0,Cluster-193.35597,Cluster-14309.0,Cluster-193.29697,Cluster-193.44931,Cluster-193.18775,Cluster-29932.0,Cluster-193.13392,Cluster-3061.0,Cluster-193.29738,Cluster-193.43755,Cluster-193.4105,Cluster-193.38803,Cluster-19…
Metabolism	Carbohydrate metabolism	Inositol phosphate metabolism	ko00562	179	Cluster-193.1763,Cluster-193.51892,Cluster-5378.0,Cluster-3824.0,Cluster-193.38820,Cluster-193.4549,Cluster-32207.0,Cluster-14145.0,Cluster-193.26017,Cluster-8360.0,Cluster-193.16708,Cluster-193.19815,Cluster-193.20508,Cluster-193.46795,Cluster-193.29077,Cluster-193.35756,Cluster-193.423,Cluster-193.3482,Cluster-193.3983,Cluster-27284.0,Cluster-193.36840,Cluster-5688.0,Cluster-193.30391,Cluster-1…
Metabolism	Glycan biosynthesis and metabolism	Glycosylphosphatidylinositol (GPI)-anchor biosynthesis	ko00563	51	Cluster-18609.2,Cluster-193.27305,Cluster-193.44381,Cluster-3276.0,Cluster-3309.0,Cluster-9990.0,Cluster-2514.0,Cluster-9421.0,Cluster-193.49327,Cluster-5610.0,Cluster-193.43371,Cluster-193.10379,Cluster-1145.0,Cluster-193.13631,Cluster-193.8452,Cluster-4375.0,Cluster-193.15152,Cluster-3257.0,Cluster-193.21046,Cluster-34751.0,Cluster-193.8267,Cluster-9034.0,Cluster-193.34499,Cluster-193.17239,Clu…
Metabolism	Lipid metabolism	Glycerophospholipid metabolism	ko00564	231	Cluster-9429.0,Cluster-5824.0,Cluster-193.37973,Cluster-193.31901,Cluster-11339.0,Cluster-193.34197,Cluster-193.28116,Cluster-10534.0,Cluster-193.26887,Cluster-14814.0,Cluster-10243.0,Cluster-4458.1,Cluster-193.10538,Cluster-193.2947,Cluster-193.10958,Cluster-32306.1,Cluster-14227.0,Cluster-11548.0,Cluster-193.33442,Cluster-19217.0,Cluster-1557.0,Cluster-193.43995,Cluster-2901.0,Cluster-1583.0,Cl…
Metabolism	Lipid metabolism	Ether lipid metabolism	ko00565	69	Cluster-193.26754,Cluster-6718.0,Cluster-193.38751,Cluster-193.6761,Cluster-193.49470,Cluster-193.31118,Cluster-193.46322,Cluster-193.47489,Cluster-193.21897,Cluster-193.31978,Cluster-7792.0,Cluster-193.38135,Cluster-4598.0,Cluster-193.28539,Cluster-193.4989,Cluster-193.36840,Cluster-193.19518,Cluster-193.24711,Cluster-193.31463,Cluster-14844.0,Cluster-4458.1,Cluster-193.21969,Cluster-193.2947,Cl…
Metabolism	Lipid metabolism	Arachidonic acid metabolism	ko00590	64	Cluster-193.44765,Cluster-193.2396,Cluster-1553.0,Cluster-193.35225,Cluster-25747.0,Cluster-193.38135,Cluster-7792.0,Cluster-26891.0,Cluster-193.47966,Cluster-13201.0,Cluster-193.35227,Cluster-2391.0,Cluster-24154.0,Cluster-21267.0,Cluster-22969.0,Cluster-193.16409,Cluster-3611.0,Cluster-193.28454,Cluster-26891.1,Cluster-193.3388,Cluster-7001.0,Cluster-27231.0,Cluster-23100.0,Cluster-193.11800,Cl…
Metabolism	Lipid metabolism	Linoleic acid metabolism	ko00591	29	Cluster-193.38135,Cluster-193.29585,Cluster-193.47384,Cluster-7792.0,Cluster-193.48585,Cluster-193.27802,Cluster-193.30291,Cluster-193.7097,Cluster-193.18311,Cluster-21713.0,Cluster-23900.0,Cluster-14983.0,Cluster-193.5770,Cluster-193.23462,Cluster-193.21082,Cluster-7001.0,Cluster-23249.0,Cluster-193.4460,Cluster-193.32374,Cluster-193.19158,Cluster-193.12170,Cluster-193.29333,Cluster-193.48952,Cl…
Metabolism	Lipid metabolism	alpha-Linolenic acid metabolism	ko00592	109	Cluster-193.28074,Cluster-193.31112,Cluster-22206.0,Cluster-193.48952,Cluster-2948.0,Cluster-18238.0,Cluster-618.0,Cluster-193.28177,Cluster-193.23950,Cluster-193.16618,Cluster-25503.0,Cluster-11275.0,Cluster-193.23957,Cluster-193.30977,Cluster-193.27082,Cluster-193.39532,Cluster-193.29577,Cluster-193.32198,Cluster-193.27670,Cluster-14983.0,Cluster-193.37567,Cluster-193.4660,Cluster-193.7097,Clus…
Metabolism	Lipid metabolism	Sphingolipid metabolism	ko00600	96	Cluster-6844.1,Cluster-193.32763,Cluster-18727.0,Cluster-14329.0,Cluster-193.41007,Cluster-193.42805,Cluster-193.40877,Cluster-193.14935,Cluster-19445.0,Cluster-33074.0,Cluster-193.16141,Cluster-193.6910,Cluster-193.32451,Cluster-193.34260,Cluster-7111.0,Cluster-193.43922,Cluster-193.51265,Cluster-193.333,Cluster-193.16285,Cluster-7474.0,Cluster-16192.0,Cluster-18079.0,Cluster-193.25457,Cluster-5…
Metabolism	Glycan biosynthesis and metabolism	Glycosphingolipid biosynthesis - lacto and neolacto series	ko00601	2	Cluster-29007.0,Cluster-193.10821
Metabolism	Glycan biosynthesis and metabolism	Glycosphingolipid biosynthesis - globo and isoglobo series	ko00603	27	Cluster-193.13392,Cluster-193.41007,Cluster-193.41057,Cluster-193.32763,Cluster-193.3305,Cluster-193.17525,Cluster-193.2133,Cluster-193.10821,Cluster-193.36507,Cluster-19264.0,Cluster-193.32451,Cluster-35633.0,Cluster-193.6910,Cluster-193.44785,Cluster-29007.0,Cluster-193.9808,Cluster-193.18089,Cluster-193.20428,Cluster-193.50474,Cluster-193.13967,Cluster-193.23757,Cluster-193.5476,Cluster-193.35…
Metabolism	Glycan biosynthesis and metabolism	Glycosphingolipid biosynthesis - ganglio series	ko00604	21	Cluster-193.13967,Cluster-22035.0,Cluster-193.20428,Cluster-193.3570,Cluster-4006.0,Cluster-193.40620,Cluster-7732.0,Cluster-193.5476,Cluster-193.2133,Cluster-193.17525,Cluster-193.3305,Cluster-193.16285,Cluster-17317.0,Cluster-193.333,Cluster-193.9808,Cluster-193.18089,Cluster-35633.0,Cluster-19264.0,Cluster-193.44785,Cluster-16053.0,Cluster-15634.0
Metabolism	Carbohydrate metabolism	Pyruvate metabolism	ko00620	284	Cluster-193.26707,Cluster-193.25728,Cluster-193.28027,Cluster-193.45134,Cluster-1413.0,Cluster-10090.1,Cluster-193.18994,Cluster-193.29738,Cluster-193.43730,Cluster-193.27190,Cluster-193.4227,Cluster-5471.1,Cluster-193.29118,Cluster-8958.0,Cluster-193.29092,Cluster-193.24710,Cluster-3395.0,Cluster-10847.0,Cluster-13363.0,Cluster-193.167,Cluster-34500.0,Cluster-193.33009,Cluster-4590.0,Cluster-360…
Metabolism	Xenobiotics biodegradation and metabolism	Toluene degradation	ko00623	4	Cluster-8561.0,Cluster-193.45057,Cluster-193.14162,Cluster-193.14163
Metabolism	Xenobiotics biodegradation and metabolism	Polycyclic aromatic hydrocarbon degradation	ko00624	2	Cluster-14716.0,Cluster-12432.0
Metabolism	Xenobiotics biodegradation and metabolism	Chloroalkane and chloroalkene degradation	ko00625	55	Cluster-193.28561,Cluster-193.25232,Cluster-193.4769,Cluster-193.18055,Cluster-193.36871,Cluster-10467.0,Cluster-193.10844,Cluster-193.16477,Cluster-193.52096,Cluster-193.30923,Cluster-193.36758,Cluster-1950.0,Cluster-193.24868,Cluster-193.30146,Cluster-27124.0,Cluster-193.10715,Cluster-193.45996,Cluster-193.10991,Cluster-193.167,Cluster-34500.0,Cluster-36038.0,Cluster-5551.0,Cluster-193.27426,Cl…
Metabolism	Xenobiotics biodegradation and metabolism	Naphthalene degradation	ko00626	23	Cluster-193.377,Cluster-193.36758,Cluster-193.36871,Cluster-10467.0,Cluster-193.35631,Cluster-193.42673,Cluster-19152.0,Cluster-193.3367,Cluster-193.18253,Cluster-193.17705,Cluster-193.25232,Cluster-193.30177,Cluster-23462.0,Cluster-193.27425,Cluster-193.33120,Cluster-36110.0,Cluster-28190.0,Cluster-193.27426,Cluster-193.45994,Cluster-193.27511,Cluster-193.36872,Cluster-193.10715,Cluster-193.45996
Metabolism	Xenobiotics biodegradation and metabolism	Aminobenzoate degradation	ko00627	9	Cluster-17678.0,Cluster-193.11720,Cluster-14716.0,Cluster-193.11719,Cluster-193.11721,Cluster-193.2399,Cluster-12432.0,Cluster-193.30919,Cluster-193.20224
Metabolism	Carbohydrate metabolism	Glyoxylate and dicarboxylate metabolism	ko00630	263	Cluster-10271.0,Cluster-193.14317,Cluster-193.51209,Cluster-193.44550,Cluster-752.0,Cluster-193.39251,Cluster-6193.0,Cluster-14337.1,Cluster-193.38782,Cluster-193.29285,Cluster-193.36613,Cluster-193.40270,Cluster-193.32163,Cluster-20361.0,Cluster-193.5316,Cluster-193.35085,Cluster-193.6574,Cluster-34908.0,Cluster-16155.0,Cluster-193.39799,Cluster-193.51657,Cluster-193.31374,Cluster-193.34014,Clus…
Metabolism	Carbohydrate metabolism	Propanoate metabolism	ko00640	110	Cluster-193.45134,Cluster-193.19218,Cluster-26314.0,Cluster-193.36397,Cluster-193.33676,Cluster-193.13090,Cluster-193.696,Cluster-21088.0,Cluster-193.11428,Cluster-193.41196,Cluster-193.47877,Cluster-15490.0,Cluster-11411.0,Cluster-309.0,Cluster-193.1950,Cluster-193.3458,Cluster-35746.0,Cluster-4561.0,Cluster-193.27190,Cluster-25435.0,Cluster-193.36115,Cluster-193.849,Cluster-193.24089,Cluster-19…
Metabolism	Xenobiotics biodegradation and metabolism	Styrene degradation	ko00643	19	Cluster-20813.1,Cluster-193.744,Cluster-193.30919,Cluster-30357.0,Cluster-193.2399,Cluster-5300.0,Cluster-20813.0,Cluster-193.11721,Cluster-20254.0,Cluster-193.43591,Cluster-193.24484,Cluster-193.11720,Cluster-193.11719,Cluster-20254.1,Cluster-193.26972,Cluster-10963.0,Cluster-193.1223,Cluster-20254.2,Cluster-10963.1
Metabolism	Carbohydrate metabolism	Butanoate metabolism	ko00650	64	Cluster-30424.0,Cluster-193.51068,Cluster-193.35927,Cluster-10781.0,Cluster-193.29800,Cluster-193.16977,Cluster-12593.1,Cluster-9653.0,Cluster-193.31046,Cluster-193.31795,Cluster-22207.0,Cluster-193.152,Cluster-193.28199,Cluster-193.35859,Cluster-193.2707,Cluster-193.7514,Cluster-12593.0,Cluster-20021.0,Cluster-193.31204,Cluster-193.29391,Cluster-193.2481,Cluster-14337.1,Cluster-193.30802,Cluster…
Metabolism	Carbohydrate metabolism	C5-Branched dibasic acid metabolism	ko00660	16	Cluster-12593.2,Cluster-9653.0,Cluster-193.24991,Cluster-12490.0,Cluster-12593.1,Cluster-193.51353,Cluster-193.42571,Cluster-12593.0,Cluster-193.51068,Cluster-193.30954,Cluster-193.16421,Cluster-193.35859,Cluster-193.27054,Cluster-31376.0,Cluster-193.18154,Cluster-7222.0
Metabolism	Metabolism of cofactors and vitamins	One carbon pool by folate	ko00670	62	Cluster-193.40144,Cluster-28132.0,Cluster-193.31125,Cluster-193.34825,Cluster-30129.0,Cluster-26529.0,Cluster-10271.0,Cluster-193.3140,Cluster-16116.0,Cluster-12282.0,Cluster-15222.0,Cluster-193.28146,Cluster-193.13586,Cluster-193.39251,Cluster-2266.0,Cluster-193.21664,Cluster-193.27156,Cluster-12816.0,Cluster-20289.0,Cluster-193.6072,Cluster-193.37253,Cluster-15955.0,Cluster-16859.0,Cluster-193.…
Metabolism	Energy metabolism	Methane metabolism	ko00680	191	Cluster-193.12725,Cluster-193.15028,Cluster-34584.0,Cluster-193.25728,Cluster-28190.0,Cluster-193.5587,Cluster-193.30177,Cluster-309.0,Cluster-14363.0,Cluster-34710.0,Cluster-2406.0,Cluster-193.27190,Cluster-23449.0,Cluster-32697.0,Cluster-31383.0,Cluster-193.2316,Cluster-193.35460,Cluster-193.32847,Cluster-21410.0,Cluster-193.38624,Cluster-3395.0,Cluster-193.12745,Cluster-26285.1,Cluster-193.311…
Metabolism	Energy metabolism	Carbon fixation in photosynthetic organisms	ko00710	263	Cluster-193.10742,Cluster-193.2324,Cluster-193.30334,Cluster-2506.0,Cluster-193.43853,Cluster-193.29111,Cluster-35551.0,Cluster-4067.0,Cluster-193.33285,Cluster-10123.0,Cluster-5932.0,Cluster-23204.0,Cluster-24076.1,Cluster-18312.0,Cluster-193.5456,Cluster-14849.0,Cluster-23557.0,Cluster-193.46707,Cluster-193.5037,Cluster-193.26787,Cluster-25108.0,Cluster-193.30797,Cluster-35551.1,Cluster-24076.0…
Metabolism	Energy metabolism	Carbon fixation pathways in prokaryotes	ko00720	113	Cluster-2367.0,Cluster-12657.0,Cluster-193.42126,Cluster-7993.0,Cluster-193.2707,Cluster-193.25343,Cluster-18887.0,Cluster-16374.0,Cluster-17742.0,Cluster-193.2481,Cluster-193.8146,Cluster-16859.0,Cluster-25557.0,Cluster-36088.0,Cluster-193.15520,Cluster-193.51897,Cluster-193.51212,Cluster-193.35514,Cluster-193.1701,Cluster-193.2065,Cluster-193.1703,Cluster-193.30421,Cluster-193.40707,Cluster-193…
Metabolism	Metabolism of cofactors and vitamins	Thiamine metabolism	ko00730	49	Cluster-193.39405,Cluster-193.6982,Cluster-8249.0,Cluster-193.29561,Cluster-193.34250,Cluster-193.29575,Cluster-193.36669,Cluster-193.49180,Cluster-193.6883,Cluster-193.34088,Cluster-193.14974,Cluster-193.20242,Cluster-13464.0,Cluster-193.45065,Cluster-193.6652,Cluster-12919.0,Cluster-20452.0,Cluster-4279.0,Cluster-193.9207,Cluster-11252.0,Cluster-193.4096,Cluster-193.45792,Cluster-25307.0,Cluste…
Metabolism	Metabolism of cofactors and vitamins	Riboflavin metabolism	ko00740	41	Cluster-12858.0,Cluster-6772.0,Cluster-193.5404,Cluster-193.28004,Cluster-26017.0,Cluster-193.22999,Cluster-3716.0,Cluster-193.41048,Cluster-193.20679,Cluster-193.14370,Cluster-193.51224,Cluster-8382.0,Cluster-193.32545,Cluster-10377.0,Cluster-193.1405,Cluster-193.51499,Cluster-193.14401,Cluster-9487.0,Cluster-193.1968,Cluster-4731.0,Cluster-2642.0,Cluster-193.455,Cluster-30881.0,Cluster-193.4771…
Metabolism	Metabolism of cofactors and vitamins	Vitamin B6 metabolism	ko00750	34	Cluster-15580.0,Cluster-2708.0,Cluster-14755.0,Cluster-7683.0,Cluster-23635.0,Cluster-1209.0,Cluster-5818.0,Cluster-193.37005,Cluster-193.33885,Cluster-11092.0,Cluster-193.43385,Cluster-193.27439,Cluster-9511.0,Cluster-193.45432,Cluster-193.36071,Cluster-18770.0,Cluster-193.12556,Cluster-31785.0,Cluster-193.18706,Cluster-19259.0,Cluster-3628.0,Cluster-33198.0,Cluster-193.31629,Cluster-193.31183,C…
Metabolism	Metabolism of cofactors and vitamins	Nicotinate and nicotinamide metabolism	ko00760	53	Cluster-193.52332,Cluster-193.21968,Cluster-193.34948,Cluster-193.31495,Cluster-193.49763,Cluster-193.7502,Cluster-193.27247,Cluster-193.40714,Cluster-13640.0,Cluster-1146.0,Cluster-25157.0,Cluster-193.151,Cluster-193.18201,Cluster-193.36423,Cluster-2232.0,Cluster-9183.0,Cluster-2567.0,Cluster-22108.0,Cluster-193.22630,Cluster-193.51607,Cluster-3001.0,Cluster-19110.0,Cluster-19879.0,Cluster-9740.…
Metabolism	Metabolism of cofactors and vitamins	Pantothenate and CoA biosynthesis	ko00770	73	Cluster-31376.0,Cluster-193.27054,Cluster-26505.0,Cluster-193.14261,Cluster-193.20529,Cluster-15484.0,Cluster-30936.0,Cluster-193.37460,Cluster-193.18154,Cluster-193.3982,Cluster-4733.1,Cluster-193.25423,Cluster-3446.1,Cluster-193.925,Cluster-12593.0,Cluster-193.1909,Cluster-15752.0,Cluster-193.50241,Cluster-193.18201,Cluster-193.16732,Cluster-193.2100,Cluster-17251.0,Cluster-193.35859,Cluster-15…
Metabolism	Metabolism of cofactors and vitamins	Biotin metabolism	ko00780	28	Cluster-193.25369,Cluster-193.38863,Cluster-193.1857,Cluster-193.34040,Cluster-193.13728,Cluster-193.18027,Cluster-193.40769,Cluster-1024.0,Cluster-10683.0,Cluster-193.7468,Cluster-193.27449,Cluster-193.23315,Cluster-193.42973,Cluster-193.36174,Cluster-193.13727,Cluster-193.19695,Cluster-30868.0,Cluster-10237.0,Cluster-193.11015,Cluster-193.20854,Cluster-193.29033,Cluster-193.33980,Cluster-193.35…
Metabolism	Metabolism of cofactors and vitamins	Lipoic acid metabolism	ko00785	9	Cluster-10175.0,Cluster-193.20864,Cluster-193.40294,Cluster-3429.1,Cluster-24646.0,Cluster-193.12652,Cluster-193.17722,Cluster-10175.1,Cluster-3429.0
Metabolism	Metabolism of cofactors and vitamins	Folate biosynthesis	ko00790	32	Cluster-21997.0,Cluster-193.18467,Cluster-193.1886,Cluster-193.410,Cluster-193.1908,Cluster-193.31854,Cluster-193.2770,Cluster-193.6656,Cluster-12837.0,Cluster-11091.0,Cluster-193.34825,Cluster-193.6561,Cluster-193.19987,Cluster-193.1682,Cluster-193.27752,Cluster-193.44394,Cluster-441.0,Cluster-11691.0,Cluster-25885.0,Cluster-18978.0,Cluster-193.19121,Cluster-193.46129,Cluster-14619.0,Cluster-193…
Metabolism	Xenobiotics biodegradation and metabolism	Atrazine degradation	ko00791	5	Cluster-12339.1,Cluster-12339.0,Cluster-193.39079,Cluster-193.39077,Cluster-12339.2
Metabolism	Metabolism of cofactors and vitamins	Retinol metabolism	ko00830	61	Cluster-193.25232,Cluster-3497.0,Cluster-193.7052,Cluster-4820.1,Cluster-28268.0,Cluster-193.36871,Cluster-193.1721,Cluster-10467.0,Cluster-9985.0,Cluster-193.1388,Cluster-193.36758,Cluster-8091.0,Cluster-193.28610,Cluster-9992.0,Cluster-29858.0,Cluster-193.45996,Cluster-4876.0,Cluster-21320.0,Cluster-193.10715,Cluster-5045.1,Cluster-19221.1,Cluster-7065.0,Cluster-193.3413,Cluster-193.27426,Clust…
Metabolism	Metabolism of cofactors and vitamins	Porphyrin and chlorophyll metabolism	ko00860	135	Cluster-193.26353,Cluster-10788.0,Cluster-193.44624,Cluster-193.40385,Cluster-193.3775,Cluster-15438.0,Cluster-13971.0,Cluster-193.7590,Cluster-19221.1,Cluster-5906.0,Cluster-193.48301,Cluster-19063.0,Cluster-2590.0,Cluster-193.31828,Cluster-22597.0,Cluster-193.30566,Cluster-23792.0,Cluster-22984.0,Cluster-34837.0,Cluster-8646.0,Cluster-193.19301,Cluster-193.31203,Cluster-193.29364,Cluster-12336.…
Metabolism	Metabolism of terpenoids and polyketides	Terpenoid backbone biosynthesis	ko00900	153	Cluster-193.36397,Cluster-7511.0,Cluster-193.17930,Cluster-23707.0,Cluster-193.3286,Cluster-16.0,Cluster-193.1100,Cluster-13270.0,Cluster-193.26942,Cluster-193.29561,Cluster-7426.2,Cluster-193.8972,Cluster-11094.0,Cluster-193.41037,Cluster-13114.0,Cluster-17490.0,Cluster-10895.0,Cluster-193.20242,Cluster-12447.0,Cluster-15169.0,Cluster-193.23456,Cluster-193.16895,Cluster-7426.0,Cluster-9415.0,Clu…
Metabolism	Biosynthesis of other secondary metabolites	Indole alkaloid biosynthesis	ko00901	30	Cluster-193.40884,Cluster-193.17848,Cluster-193.14572,Cluster-35160.0,Cluster-15927.0,Cluster-33098.0,Cluster-193.32157,Cluster-28056.0,Cluster-193.23189,Cluster-193.27970,Cluster-193.31137,Cluster-193.22146,Cluster-193.25418,Cluster-193.36817,Cluster-193.27968,Cluster-193.32740,Cluster-193.27967,Cluster-31350.0,Cluster-193.37454,Cluster-193.32739,Cluster-193.29904,Cluster-193.45185,Cluster-193.2…
Metabolism	Metabolism of terpenoids and polyketides	Monoterpenoid biosynthesis	ko00902	22	Cluster-193.31539,Cluster-193.16235,Cluster-193.27635,Cluster-16233.0,Cluster-193.45926,Cluster-193.27299,Cluster-193.25638,Cluster-193.20130,Cluster-193.21434,Cluster-193.39509,Cluster-193.4033,Cluster-193.47673,Cluster-193.42211,Cluster-193.21433,Cluster-193.31063,Cluster-193.31931,Cluster-193.27224,Cluster-193.13602,Cluster-19778.0,Cluster-193.42212,Cluster-193.39506,Cluster-35245.0
Metabolism	Metabolism of terpenoids and polyketides	Limonene and pinene degradation	ko00903	34	Cluster-193.32631,Cluster-193.15848,Cluster-193.2478,Cluster-193.29482,Cluster-5471.1,Cluster-8958.0,Cluster-193.49,Cluster-193.1088,Cluster-193.43317,Cluster-193.38139,Cluster-193.38496,Cluster-36038.2,Cluster-193.18055,Cluster-193.10844,Cluster-193.30923,Cluster-193.52096,Cluster-193.16477,Cluster-193.28561,Cluster-193.4769,Cluster-1950.0,Cluster-193.24868,Cluster-193.30146,Cluster-14716.0,Clus…
Metabolism	Metabolism of terpenoids and polyketides	Diterpenoid biosynthesis	ko00904	32	Cluster-17800.0,Cluster-193.31443,Cluster-193.33057,Cluster-193.2865,Cluster-193.6746,Cluster-193.31144,Cluster-193.6216,Cluster-193.46336,Cluster-33531.0,Cluster-193.42883,Cluster-2818.0,Cluster-193.36093,Cluster-193.8255,Cluster-193.47991,Cluster-193.11916,Cluster-12439.1,Cluster-193.42847,Cluster-193.3316,Cluster-193.3690,Cluster-193.3062,Cluster-193.2476,Cluster-193.3041,Cluster-193.12271,Clu…
Metabolism	Metabolism of terpenoids and polyketides	Brassinosteroid biosynthesis	ko00905	18	Cluster-193.27779,Cluster-193.42332,Cluster-193.19362,Cluster-193.45501,Cluster-16163.0,Cluster-193.46166,Cluster-193.5069,Cluster-193.12201,Cluster-27413.0,Cluster-25333.0,Cluster-193.8286,Cluster-193.15253,Cluster-19840.0,Cluster-26045.0,Cluster-193.26294,Cluster-193.22543,Cluster-8891.0,Cluster-193.50528
Metabolism	Metabolism of terpenoids and polyketides	Carotenoid biosynthesis	ko00906	97	Cluster-193.38377,Cluster-193.25323,Cluster-12866.0,Cluster-22329.0,Cluster-193.75,Cluster-15338.0,Cluster-193.31106,Cluster-193.41106,Cluster-193.28809,Cluster-193.38951,Cluster-193.33892,Cluster-193.44079,Cluster-193.38379,Cluster-193.44197,Cluster-23808.0,Cluster-193.50495,Cluster-193.38952,Cluster-193.39033,Cluster-9425.0,Cluster-193.17169,Cluster-16010.0,Cluster-193.11344,Cluster-193.32310,C…
Metabolism	Metabolism of terpenoids and polyketides	Zeatin biosynthesis	ko00908	56	Cluster-5785.0,Cluster-193.29054,Cluster-193.8696,Cluster-22433.0,Cluster-193.33793,Cluster-193.31902,Cluster-193.50033,Cluster-193.11506,Cluster-193.2593,Cluster-193.2594,Cluster-193.14185,Cluster-193.10062,Cluster-193.16039,Cluster-34305.1,Cluster-193.37920,Cluster-26876.0,Cluster-193.7544,Cluster-193.12253,Cluster-23062.1,Cluster-26721.0,Cluster-193.3915,Cluster-193.17588,Cluster-193.18925,Clu…
Metabolism	Metabolism of terpenoids and polyketides	Sesquiterpenoid and triterpenoid biosynthesis	ko00909	37	Cluster-193.32210,Cluster-193.39950,Cluster-7848.0,Cluster-193.49208,Cluster-193.30380,Cluster-193.22138,Cluster-193.41860,Cluster-193.5356,Cluster-193.47748,Cluster-193.11077,Cluster-13494.0,Cluster-193.27832,Cluster-23073.1,Cluster-23313.0,Cluster-193.15710,Cluster-193.3137,Cluster-193.45278,Cluster-13866.0,Cluster-23073.0,Cluster-193.34648,Cluster-193.48663,Cluster-193.32350,Cluster-193.21618,…
Metabolism	Energy metabolism	Nitrogen metabolism	ko00910	117	Cluster-24815.0,Cluster-193.28244,Cluster-193.13375,Cluster-23424.1,Cluster-13262.0,Cluster-193.5180,Cluster-24848.0,Cluster-193.31071,Cluster-193.42049,Cluster-10411.0,Cluster-193.2739,Cluster-869.0,Cluster-193.21701,Cluster-193.51239,Cluster-193.17696,Cluster-11343.0,Cluster-23482.0,Cluster-193.28347,Cluster-193.3668,Cluster-26977.0,Cluster-13042.0,Cluster-193.8511,Cluster-193.7099,Cluster-193.…
Metabolism	Energy metabolism	Sulfur metabolism	ko00920	92	Cluster-23217.1,Cluster-10263.0,Cluster-193.3167,Cluster-193.38904,Cluster-13207.0,Cluster-14933.0,Cluster-193.31785,Cluster-193.29716,Cluster-193.50333,Cluster-193.2199,Cluster-27190.0,Cluster-193.26289,Cluster-977.0,Cluster-23980.0,Cluster-193.34823,Cluster-5306.0,Cluster-20536.0,Cluster-36538.1,Cluster-12557.0,Cluster-193.32434,Cluster-193.25724,Cluster-193.40767,Cluster-473.0,Cluster-848.0,Cl…
Metabolism	Xenobiotics biodegradation and metabolism	Caprolactam degradation	ko00930	3	Cluster-29218.0,Cluster-34459.0,Cluster-20406.0
Metabolism	Biosynthesis of other secondary metabolites	Phenylpropanoid biosynthesis	ko00940	282	Cluster-193.49996,Cluster-193.37415,Cluster-193.46227,Cluster-14826.0,Cluster-193.29946,Cluster-19300.0,Cluster-193.19118,Cluster-193.30834,Cluster-193.15281,Cluster-20086.1,Cluster-21656.0,Cluster-31075.0,Cluster-193.30572,Cluster-193.37720,Cluster-20492.0,Cluster-193.48841,Cluster-36038.1,Cluster-193.5147,Cluster-193.36942,Cluster-193.52049,Cluster-193.33844,Cluster-193.20981,Cluster-193.6695,C…
Metabolism	Biosynthesis of other secondary metabolites	Flavonoid biosynthesis	ko00941	60	Cluster-16650.0,Cluster-21998.0,Cluster-193.5366,Cluster-15049.1,Cluster-16897.0,Cluster-15284.0,Cluster-18922.0,Cluster-193.32166,Cluster-193.35529,Cluster-193.30479,Cluster-21656.0,Cluster-14873.0,Cluster-23255.0,Cluster-193.48281,Cluster-193.32184,Cluster-14013.0,Cluster-193.19686,Cluster-25210.1,Cluster-13487.0,Cluster-15481.0,Cluster-24134.0,Cluster-193.29155,Cluster-193.49113,Cluster-193.61…
Metabolism	Biosynthesis of other secondary metabolites	Anthocyanin biosynthesis	ko00942	1	Cluster-33357.1
Metabolism	Biosynthesis of other secondary metabolites	Flavone and flavonol biosynthesis	ko00944	4	Cluster-12638.0,Cluster-18922.0,Cluster-193.35529,Cluster-193.49113
Metabolism	Biosynthesis of other secondary metabolites	Stilbenoid, diarylheptanoid and gingerol biosynthesis	ko00945	38	Cluster-193.12598,Cluster-193.12597,Cluster-193.434,Cluster-193.5146,Cluster-193.5386,Cluster-8546.0,Cluster-15049.0,Cluster-21507.0,Cluster-193.46399,Cluster-193.51484,Cluster-193.51485,Cluster-14948.0,Cluster-193.10818,Cluster-193.28558,Cluster-193.8835,Cluster-193.48281,Cluster-193.9892,Cluster-193.17199,Cluster-193.32184,Cluster-193.19686,Cluster-193.29155,Cluster-15481.0,Cluster-24134.0,Clus…
Metabolism	Biosynthesis of other secondary metabolites	Isoquinoline alkaloid biosynthesis	ko00950	68	Cluster-193.35206,Cluster-193.1018,Cluster-193.28697,Cluster-193.31572,Cluster-15555.1,Cluster-193.41333,Cluster-193.5553,Cluster-3895.0,Cluster-23394.0,Cluster-193.15957,Cluster-13017.0,Cluster-15936.0,Cluster-193.34030,Cluster-34688.0,Cluster-193.12590,Cluster-193.27355,Cluster-12094.0,Cluster-193.46743,Cluster-193.26007,Cluster-35551.1,Cluster-193.51025,Cluster-193.26787,Cluster-193.5554,Clust…
Metabolism	Biosynthesis of other secondary metabolites	Tropane, piperidine and pyridine alkaloid biosynthesis	ko00960	53	Cluster-14644.0,Cluster-35871.0,Cluster-5932.0,Cluster-193.38708,Cluster-193.1864,Cluster-2088.0,Cluster-193.5554,Cluster-16399.0,Cluster-9884.0,Cluster-25922.0,Cluster-193.30900,Cluster-193.18070,Cluster-193.18088,Cluster-193.30538,Cluster-193.52124,Cluster-193.22782,Cluster-193.34423,Cluster-12910.0,Cluster-21956.0,Cluster-193.33070,Cluster-193.25774,Cluster-193.11841,Cluster-35551.0,Cluster-19…
Metabolism	Biosynthesis of other secondary metabolites	Betalain biosynthesis	ko00965	7	Cluster-193.28353,Cluster-20709.0,Cluster-193.26370,Cluster-193.15463,Cluster-22003.0,Cluster-7865.0,Cluster-193.32918
Metabolism	Biosynthesis of other secondary metabolites	Glucosinolate biosynthesis	ko00966	8	Cluster-193.47152,Cluster-193.23856,Cluster-193.37681,Cluster-193.48559,Cluster-193.49683,Cluster-193.37682,Cluster-193.51301,Cluster-193.34289
Genetic Information Processing	Translation	Aminoacyl-tRNA biosynthesis	ko00970	219	Cluster-193.15767,Cluster-193.34882,Cluster-480.0,Cluster-193.33958,Cluster-193.44158,Cluster-10646.0,Cluster-193.23887,Cluster-193.12087,Cluster-193.28656,Cluster-19142.2,Cluster-18045.0,Cluster-193.40198,Cluster-193.6303,Cluster-193.39084,Cluster-193.18335,Cluster-193.50270,Cluster-193.20728,Cluster-193.19182,Cluster-444.0,Cluster-193.649,Cluster-1815.0,Cluster-193.38248,Cluster-193.1014,Cluste…
Metabolism	Xenobiotics biodegradation and metabolism	Metabolism of xenobiotics by cytochrome P450	ko00980	133	Cluster-193.17705,Cluster-193.18305,Cluster-193.1825,Cluster-7983.0,Cluster-193.7043,Cluster-10772.0,Cluster-193.9836,Cluster-19152.0,Cluster-193.42673,Cluster-12460.0,Cluster-36139.0,Cluster-193.25476,Cluster-2880.0,Cluster-193.12910,Cluster-193.27511,Cluster-23363.0,Cluster-193.33120,Cluster-193.26724,Cluster-193.15984,Cluster-193.12911,Cluster-193.46693,Cluster-193.24973,Cluster-15171.0,Cluste…
Metabolism	Metabolism of terpenoids and polyketides	Insect hormone biosynthesis	ko00981	32	Cluster-193.32631,Cluster-193.15848,Cluster-193.2478,Cluster-193.29482,Cluster-5471.1,Cluster-8958.0,Cluster-193.49,Cluster-193.1088,Cluster-193.43317,Cluster-193.38496,Cluster-193.38139,Cluster-36038.2,Cluster-193.18055,Cluster-193.10844,Cluster-193.30923,Cluster-193.52096,Cluster-193.16477,Cluster-193.28561,Cluster-193.4769,Cluster-1950.0,Cluster-193.24868,Cluster-193.30146,Cluster-193.167,Clus…
Metabolism	Xenobiotics biodegradation and metabolism	Drug metabolism - cytochrome P450	ko00982	126	Cluster-193.19658,Cluster-193.3367,Cluster-193.50032,Cluster-193.35631,Cluster-193.31212,Cluster-27901.0,Cluster-193.30559,Cluster-193.12056,Cluster-193.7759,Cluster-193.377,Cluster-13314.0,Cluster-193.29471,Cluster-193.52526,Cluster-19218.0,Cluster-193.2107,Cluster-193.34286,Cluster-13631.0,Cluster-16268.0,Cluster-193.14381,Cluster-193.4330,Cluster-4499.0,Cluster-193.36872,Cluster-193.41800,Clus…
Metabolism	Xenobiotics biodegradation and metabolism	Drug metabolism - other enzymes	ko00983	78	Cluster-193.47120,Cluster-4754.0,Cluster-13128.0,Cluster-193.42850,Cluster-193.52093,Cluster-10772.0,Cluster-193.19714,Cluster-193.6614,Cluster-193.31898,Cluster-10520.0,Cluster-20290.0,Cluster-9264.0,Cluster-36139.0,Cluster-193.22664,Cluster-6313.0,Cluster-2880.0,Cluster-2480.0,Cluster-14780.0,Cluster-193.36976,Cluster-193.6301,Cluster-193.52465,Cluster-5216.0,Cluster-193.2475,Cluster-193.26002,…
Metabolism	Lipid metabolism	Biosynthesis of unsaturated fatty acids	ko01040	94	Cluster-7272.0,Cluster-193.16560,Cluster-36360.0,Cluster-31077.0,Cluster-193.59,Cluster-13001.0,Cluster-193.49998,Cluster-193.21951,Cluster-193.42836,Cluster-193.30344,Cluster-35608.0,Cluster-193.31728,Cluster-1745.0,Cluster-22947.0,Cluster-193.40289,Cluster-193.7157,Cluster-13206.0,Cluster-6781.0,Cluster-10278.0,Cluster-193.29577,Cluster-24521.0,Cluster-193.29897,Cluster-193.27082,Cluster-193.29…
Metabolism	Metabolism of terpenoids and polyketides	Biosynthesis of ansamycins	ko01051	15	Cluster-12977.0,Cluster-193.10775,Cluster-193.23201,Cluster-193.6624,Cluster-193.40981,Cluster-22895.2,Cluster-9132.0,Cluster-22895.0,Cluster-22886.0,Cluster-193.1829,Cluster-22895.1,Cluster-193.30797,Cluster-11185.1,Cluster-193.10774,Cluster-11185.0
Metabolism	Metabolism of terpenoids and polyketides	Biosynthesis of siderophore group nonribosomal peptides	ko01053	5	Cluster-193.7706,Cluster-193.7705,Cluster-14179.0,Cluster-26098.0,Cluster-193.34268
Metabolism	Global and overview maps	Carbon metabolism	ko01200	832	Cluster-18767.0,Cluster-23557.0,Cluster-20289.0,Cluster-26599.0,Cluster-1653.0,Cluster-5932.0,Cluster-10123.0,Cluster-11092.0,Cluster-24076.1,Cluster-18312.0,Cluster-32418.0,Cluster-33171.1,Cluster-35551.0,Cluster-4067.0,Cluster-18718.0,Cluster-193.4821,Cluster-193.33285,Cluster-193.6313,Cluster-17322.0,Cluster-193.10742,Cluster-705.0,Cluster-193.15473,Cluster-16916.0,Cluster-193.43853,Cluster-25…
Metabolism	Global and overview maps	2-Oxocarboxylic acid metabolism	ko01210	156	Cluster-193.2568,Cluster-13621.0,Cluster-193.25812,Cluster-8738.0,Cluster-2248.0,Cluster-16779.0,Cluster-193.34014,Cluster-193.34289,Cluster-17251.0,Cluster-6293.0,Cluster-193.35859,Cluster-193.51068,Cluster-27492.0,Cluster-193.16388,Cluster-193.20328,Cluster-193.27034,Cluster-193.25477,Cluster-9653.0,Cluster-193.28313,Cluster-193.39028,Cluster-213.0,Cluster-193.14261,Cluster-193.3982,Cluster-193…
Metabolism	Global and overview maps	Fatty acid metabolism	ko01212	208	Cluster-21531.0,Cluster-618.0,Cluster-193.25343,Cluster-193.2707,Cluster-193.13728,Cluster-193.1857,Cluster-193.2081,Cluster-2948.0,Cluster-22206.0,Cluster-193.16939,Cluster-193.23315,Cluster-25557.0,Cluster-24298.0,Cluster-24521.0,Cluster-193.2481,Cluster-6297.0,Cluster-11275.0,Cluster-476.0,Cluster-25503.0,Cluster-193.16618,Cluster-193.14033,Cluster-17982.0,Cluster-193.35514,Cluster-13176.0,Clu…
Metabolism	Global and overview maps	Degradation of aromatic compounds	ko01220	36	Cluster-193.18253,Cluster-193.3367,Cluster-193.17705,Cluster-193.42673,Cluster-19152.0,Cluster-193.35631,Cluster-193.377,Cluster-15049.0,Cluster-193.434,Cluster-193.5386,Cluster-193.5146,Cluster-193.45994,Cluster-193.36872,Cluster-193.27511,Cluster-193.33120,Cluster-28190.0,Cluster-36110.0,Cluster-193.30177,Cluster-193.25232,Cluster-10467.0,Cluster-193.36871,Cluster-21656.0,Cluster-193.30479,Clus…
Metabolism	Global and overview maps	Biosynthesis of amino acids	ko01230	647	Cluster-193.15028,Cluster-193.30954,Cluster-33466.0,Cluster-193.1200,Cluster-193.1829,Cluster-246.0,Cluster-193.35495,Cluster-12490.0,Cluster-193.10774,Cluster-193.29499,Cluster-2170.0,Cluster-193.49094,Cluster-23423.0,Cluster-14928.0,Cluster-14363.0,Cluster-6265.0,Cluster-193.38790,Cluster-193.38476,Cluster-193.49684,Cluster-193.44171,Cluster-193.16421,Cluster-193.23412,Cluster-24566.0,Cluster-1…
Environmental Information Processing	Membrane transport	ABC transporters	ko02010	115	Cluster-978.0,Cluster-193.50239,Cluster-193.38538,Cluster-270.0,Cluster-2049.0,Cluster-9372.0,Cluster-193.34059,Cluster-16202.0,Cluster-8619.0,Cluster-193.7223,Cluster-193.3680,Cluster-20562.0,Cluster-17924.0,Cluster-8254.1,Cluster-11171.0,Cluster-4870.0,Cluster-193.52412,Cluster-193.42459,Cluster-193.46252,Cluster-4125.0,Cluster-8152.0,Cluster-26031.0,Cluster-193.19882,Cluster-193.35181,Cluster-…
Environmental Information Processing	Signal transduction	Two-component system	ko02020	77	Cluster-193.35573,Cluster-5881.1,Cluster-193.41523,Cluster-14219.0,Cluster-29203.0,Cluster-193.32340,Cluster-14362.0,Cluster-193.30687,Cluster-6603.0,Cluster-193.35515,Cluster-11994.1,Cluster-193.48301,Cluster-27872.0,Cluster-10847.0,Cluster-193.45663,Cluster-25435.0,Cluster-193.22013,Cluster-193.48812,Cluster-6140.0,Cluster-193.8998,Cluster-193.1315,Cluster-193.38476,Cluster-193.33204,Cluster-19…
Cellular Processes	Cellular community - prokaryotes	Quorum sensing	ko02024	130	Cluster-193.31204,Cluster-193.31190,Cluster-193.40849,Cluster-193.48090,Cluster-193.33517,Cluster-193.25979,Cluster-32479.1,Cluster-193.39143,Cluster-193.31610,Cluster-15183.0,Cluster-193.31118,Cluster-15672.0,Cluster-9973.0,Cluster-27297.0,Cluster-31313.0,Cluster-193.28539,Cluster-193.30802,Cluster-30517.0,Cluster-7861.0,Cluster-193.19518,Cluster-193.14018,Cluster-193.43975,Cluster-193.1888,Clus…
Cellular Processes	Cellular community - prokaryotes	Biofilm formation - Pseudomonas aeruginosa	ko02025	3	Cluster-193.22193,Cluster-193.34972,Cluster-193.30851
Cellular Processes	Cellular community - prokaryotes	Biofilm formation - Escherichia coli	ko02026	24	Cluster-193.22110,Cluster-193.23128,Cluster-193.29113,Cluster-11293.0,Cluster-193.555,Cluster-193.10215,Cluster-13846.0,Cluster-193.26347,Cluster-13687.0,Cluster-193.6232,Cluster-30164.0,Cluster-12755.0,Cluster-193.26050,Cluster-193.2981,Cluster-193.34684,Cluster-193.24352,Cluster-193.34023,Cluster-16009.0,Cluster-193.7137,Cluster-12895.0,Cluster-22875.0,Cluster-193.32823,Cluster-193.4003,Cluster…
Genetic Information Processing	Translation	Ribosome biogenesis in eukaryotes	ko03008	296	Cluster-193.34397,Cluster-11381.0,Cluster-7751.0,Cluster-12756.0,Cluster-239.0,Cluster-1061.0,Cluster-193.26723,Cluster-30709.0,Cluster-34800.0,Cluster-193.1267,Cluster-193.28242,Cluster-29854.0,Cluster-33152.1,Cluster-8520.0,Cluster-193.956,Cluster-193.4101,Cluster-193.38900,Cluster-1031.0,Cluster-6838.0,Cluster-193.24235,Cluster-193.4172,Cluster-1151.0,Cluster-193.34081,Cluster-193.20164,Cluste…
Genetic Information Processing	Translation	Ribosome	ko03010	1043	Cluster-11322.0,Cluster-12825.0,Cluster-193.47752,Cluster-5017.0,Cluster-193.26342,Cluster-193.2176,Cluster-193.49589,Cluster-193.6311,Cluster-23897.0,Cluster-27886.0,Cluster-193.6220,Cluster-193.20813,Cluster-193.6391,Cluster-33694.0,Cluster-14683.0,Cluster-193.46421,Cluster-193.13767,Cluster-14788.0,Cluster-193.28956,Cluster-193.1976,Cluster-193.23821,Cluster-20351.0,Cluster-193.30547,Cluster-1…
Genetic Information Processing	Translation	RNA transport	ko03013	632	Cluster-193.566,Cluster-193.48949,Cluster-193.24342,Cluster-193.35351,Cluster-35990.0,Cluster-193.10339,Cluster-22341.0,Cluster-31215.0,Cluster-193.33650,Cluster-11717.0,Cluster-29284.0,Cluster-193.30196,Cluster-33456.0,Cluster-193.24341,Cluster-34398.0,Cluster-193.19033,Cluster-193.24274,Cluster-193.10299,Cluster-193.50424,Cluster-193.36855,Cluster-5124.0,Cluster-22199.0,Cluster-193.27012,Cluste…
Genetic Information Processing	Translation	mRNA surveillance pathway	ko03015	410	Cluster-4983.0,Cluster-525.2,Cluster-193.17604,Cluster-24682.0,Cluster-8879.0,Cluster-27667.1,Cluster-193.25579,Cluster-21274.0,Cluster-9318.0,Cluster-22199.0,Cluster-5124.0,Cluster-36103.0,Cluster-4848.0,Cluster-193.33948,Cluster-12091.0,Cluster-193.20701,Cluster-4545.0,Cluster-193.33331,Cluster-7209.0,Cluster-31215.0,Cluster-193.37108,Cluster-193.30196,Cluster-193.26746,Cluster-193.41530,Cluste…
Genetic Information Processing	Folding, sorting and degradation	RNA degradation	ko03018	335	Cluster-7905.0,Cluster-193.36012,Cluster-22439.1,Cluster-193.19535,Cluster-8258.0,Cluster-193.49087,Cluster-193.15667,Cluster-31051.0,Cluster-33190.0,Cluster-193.7527,Cluster-4322.0,Cluster-30346.0,Cluster-13826.0,Cluster-193.17604,Cluster-193.42386,Cluster-193.47268,Cluster-21274.0,Cluster-22199.0,Cluster-193.50941,Cluster-193.46075,Cluster-193.32136,Cluster-193.32729,Cluster-193.35352,Cluster-2…
Genetic Information Processing	Transcription	RNA polymerase	ko03020	133	Cluster-4064.0,Cluster-3277.0,Cluster-193.48251,Cluster-14801.0,Cluster-193.30541,Cluster-9454.0,Cluster-193.37028,Cluster-12661.0,Cluster-193.2229,Cluster-193.11096,Cluster-7190.0,Cluster-4045.0,Cluster-11435.0,Cluster-193.16524,Cluster-193.28616,Cluster-23681.0,Cluster-5657.0,Cluster-15.0,Cluster-350.0,Cluster-26965.0,Cluster-32038.0,Cluster-193.22773,Cluster-193.22749,Cluster-21664.0,Cluster-1…
Genetic Information Processing	Transcription	Basal transcription factors	ko03022	124	Cluster-193.24598,Cluster-193.35994,Cluster-193.14072,Cluster-193.16723,Cluster-2026.0,Cluster-193.21922,Cluster-4756.2,Cluster-193.48906,Cluster-193.17122,Cluster-18850.0,Cluster-33385.0,Cluster-193.35667,Cluster-3975.0,Cluster-4396.0,Cluster-985.0,Cluster-193.51577,Cluster-12073.0,Cluster-193.33916,Cluster-193.24238,Cluster-193.40480,Cluster-193.2827,Cluster-193.15007,Cluster-193.43646,Cluster-…
Genetic Information Processing	Replication and repair	DNA replication	ko03030	142	Cluster-1014.0,Cluster-193.29022,Cluster-35082.0,Cluster-193.51389,Cluster-29580.0,Cluster-193.25288,Cluster-296.0,Cluster-28435.1,Cluster-33375.0,Cluster-193.26923,Cluster-193.5741,Cluster-193.11793,Cluster-14029.0,Cluster-24655.0,Cluster-2969.0,Cluster-1284.0,Cluster-30651.0,Cluster-193.23878,Cluster-193.34785,Cluster-193.21392,Cluster-1642.0,Cluster-193.22785,Cluster-24655.2,Cluster-193.23646,…
Genetic Information Processing	Transcription	Spliceosome	ko03040	792	Cluster-20384.0,Cluster-193.838,Cluster-193.23070,Cluster-193.34020,Cluster-193.15605,Cluster-193.5502,Cluster-193.17250,Cluster-14356.0,Cluster-16108.1,Cluster-30346.0,Cluster-193.29270,Cluster-193.30700,Cluster-193.36473,Cluster-193.43813,Cluster-28406.0,Cluster-13460.0,Cluster-193.27016,Cluster-193.39840,Cluster-10879.0,Cluster-13996.0,Cluster-2858.0,Cluster-193.30947,Cluster-193.42389,Cluster…
Genetic Information Processing	Folding, sorting and degradation	Proteasome	ko03050	230	Cluster-193.36598,Cluster-193.30026,Cluster-193.17555,Cluster-193.37175,Cluster-193.21973,Cluster-193.22039,Cluster-2039.0,Cluster-21896.0,Cluster-193.9329,Cluster-9853.0,Cluster-193.18880,Cluster-193.34045,Cluster-12446.0,Cluster-193.1089,Cluster-9495.0,Cluster-193.23273,Cluster-13134.0,Cluster-193.22129,Cluster-193.27875,Cluster-15755.0,Cluster-193.196,Cluster-9864.0,Cluster-193.46304,Cluster-8…
Genetic Information Processing	Folding, sorting and degradation	Protein export	ko03060	160	Cluster-193.3096,Cluster-15183.0,Cluster-31856.0,Cluster-193.33517,Cluster-193.40849,Cluster-193.48090,Cluster-193.3972,Cluster-193.49076,Cluster-31094.0,Cluster-27297.0,Cluster-193.778,Cluster-193.23500,Cluster-193.32820,Cluster-23854.0,Cluster-1769.0,Cluster-193.40824,Cluster-193.14018,Cluster-193.27920,Cluster-193.5742,Cluster-5655.0,Cluster-193.34417,Cluster-193.35009,Cluster-1123.0,Cluster-1…
Environmental Information Processing	Membrane transport	Bacterial secretion system	ko03070	47	Cluster-193.21420,Cluster-193.40852,Cluster-193.15123,Cluster-193.48090,Cluster-193.19136,Cluster-193.40849,Cluster-15572.0,Cluster-193.20361,Cluster-15183.0,Cluster-193.43036,Cluster-31049.0,Cluster-193.33517,Cluster-33114.0,Cluster-33547.0,Cluster-193.6923,Cluster-193.22970,Cluster-193.20360,Cluster-193.40851,Cluster-14967.0,Cluster-193.17669,Cluster-27297.0,Cluster-17786.1,Cluster-23168.0,Clus…
Organismal Systems	Endocrine system	PPAR signaling pathway	ko03320	169	Cluster-193.40484,Cluster-193.7585,Cluster-193.44931,Cluster-35835.0,Cluster-193.36288,Cluster-7448.0,Cluster-193.29917,Cluster-193.52372,Cluster-193.2516,Cluster-7448.1,Cluster-193.3687,Cluster-24742.0,Cluster-193.15639,Cluster-12207.0,Cluster-193.28751,Cluster-193.15168,Cluster-6105.0,Cluster-193.36267,Cluster-193.7366,Cluster-193.52169,Cluster-9577.0,Cluster-193.44763,Cluster-193.20541,Cluster…
Genetic Information Processing	Replication and repair	Base excision repair	ko03410	81	Cluster-1101.1,Cluster-193.21886,Cluster-7784.0,Cluster-15537.0,Cluster-193.47156,Cluster-193.23646,Cluster-13217.0,Cluster-1138.0,Cluster-193.11033,Cluster-193.8300,Cluster-193.35160,Cluster-193.46924,Cluster-193.21390,Cluster-193.29216,Cluster-8345.1,Cluster-193.44488,Cluster-894.0,Cluster-193.9377,Cluster-193.49507,Cluster-1014.0,Cluster-36167.0,Cluster-193.857,Cluster-19574.0,Cluster-193.1284…
Genetic Information Processing	Replication and repair	Nucleotide excision repair	ko03420	159	Cluster-193.51145,Cluster-193.24333,Cluster-193.14478,Cluster-193.8786,Cluster-4751.0,Cluster-193.41082,Cluster-1909.0,Cluster-193.50613,Cluster-193.12081,Cluster-3012.0,Cluster-2384.0,Cluster-11288.0,Cluster-193.15339,Cluster-4294.1,Cluster-193.42630,Cluster-193.35138,Cluster-688.0,Cluster-193.17123,Cluster-193.14798,Cluster-15161.0,Cluster-193.28654,Cluster-193.13968,Cluster-12168.0,Cluster-193…
Genetic Information Processing	Replication and repair	Mismatch repair	ko03430	89	Cluster-193.27913,Cluster-894.0,Cluster-28196.0,Cluster-5302.1,Cluster-193.22346,Cluster-193.43068,Cluster-193.22256,Cluster-193.8785,Cluster-3700.0,Cluster-193.25263,Cluster-193.46924,Cluster-21200.0,Cluster-193.52063,Cluster-193.35135,Cluster-15537.0,Cluster-193.43205,Cluster-29764.0,Cluster-193.22785,Cluster-193.9654,Cluster-30651.0,Cluster-193.23878,Cluster-1080.0,Cluster-2726.1,Cluster-14029…
Genetic Information Processing	Replication and repair	Homologous recombination	ko03440	122	Cluster-193.27913,Cluster-193.41355,Cluster-193.22256,Cluster-193.1407,Cluster-193.24643,Cluster-193.313,Cluster-193.5945,Cluster-193.8785,Cluster-193.52063,Cluster-193.25263,Cluster-193.21891,Cluster-193.36500,Cluster-3507.0,Cluster-193.24881,Cluster-13217.0,Cluster-5719.1,Cluster-15537.0,Cluster-31199.0,Cluster-193.8116,Cluster-193.41063,Cluster-193.32774,Cluster-20058.0,Cluster-193.9866,Cluste…
Genetic Information Processing	Replication and repair	Non-homologous end-joining	ko03450	26	Cluster-193.47156,Cluster-193.51389,Cluster-193.18102,Cluster-7784.0,Cluster-193.21391,Cluster-193.45367,Cluster-2201.0,Cluster-193.32329,Cluster-30018.0,Cluster-193.857,Cluster-193.32774,Cluster-193.49770,Cluster-193.29072,Cluster-8939.0,Cluster-193.313,Cluster-193.17598,Cluster-193.1407,Cluster-9862.0,Cluster-193.21392,Cluster-193.34131,Cluster-13713.0,Cluster-193.21390,Cluster-25252.0,Cluster-…
Genetic Information Processing	Replication and repair	Fanconi anemia pathway	ko03460	110	Cluster-193.22785,Cluster-193.685,Cluster-28701.0,Cluster-29524.0,Cluster-20058.0,Cluster-193.41063,Cluster-193.9071,Cluster-193.8116,Cluster-31199.0,Cluster-35711.0,Cluster-193.24881,Cluster-3507.0,Cluster-193.48549,Cluster-28526.0,Cluster-193.52063,Cluster-193.36500,Cluster-23289.0,Cluster-193.25263,Cluster-193.5945,Cluster-193.8785,Cluster-193.22256,Cluster-193.22346,Cluster-193.41355,Cluster-…
Environmental Information Processing	Signal transduction	MAPK signaling pathway	ko04010	134	Cluster-193.49530,Cluster-193.25144,Cluster-9561.0,Cluster-193.12922,Cluster-23974.0,Cluster-193.26914,Cluster-193.34234,Cluster-23177.1,Cluster-193.14875,Cluster-193.33915,Cluster-193.9266,Cluster-193.28966,Cluster-193.31475,Cluster-8577.0,Cluster-193.16757,Cluster-193.11070,Cluster-193.48413,Cluster-193.36395,Cluster-31377.0,Cluster-193.4371,Cluster-33564.0,Cluster-193.18534,Cluster-2455.0,Clus…
Environmental Information Processing	Signal transduction	MAPK signaling pathway - yeast	ko04011	129	Cluster-193.10530,Cluster-193.6518,Cluster-193.11449,Cluster-27954.0,Cluster-193.33762,Cluster-33354.0,Cluster-7894.0,Cluster-193.29019,Cluster-12478.0,Cluster-193.31057,Cluster-193.16707,Cluster-193.40292,Cluster-193.680,Cluster-193.26017,Cluster-1962.0,Cluster-193.4932,Cluster-193.40483,Cluster-193.44485,Cluster-31150.0,Cluster-193.31049,Cluster-193.2551,Cluster-193.40485,Cluster-193.51892,Clus…
Environmental Information Processing	Signal transduction	ErbB signaling pathway	ko04012	42	Cluster-13945.0,Cluster-2205.0,Cluster-193.49287,Cluster-2735.0,Cluster-19704.0,Cluster-13102.0,Cluster-193.6890,Cluster-29572.0,Cluster-2042.0,Cluster-30186.0,Cluster-193.31825,Cluster-2904.0,Cluster-193.25773,Cluster-13459.0,Cluster-10908.0,Cluster-193.1158,Cluster-10770.0,Cluster-193.7123,Cluster-14236.0,Cluster-193.13659,Cluster-6617.0,Cluster-193.52433,Cluster-3100.0,Cluster-193.1255,Cluster…
Environmental Information Processing	Signal transduction	MAPK signaling pathway - fly	ko04013	140	Cluster-193.37629,Cluster-193.4371,Cluster-31377.0,Cluster-193.427,Cluster-193.17420,Cluster-34373.0,Cluster-193.47848,Cluster-193.115,Cluster-193.36395,Cluster-193.35244,Cluster-8349.0,Cluster-33729.0,Cluster-13995.0,Cluster-193.44406,Cluster-20228.0,Cluster-193.21983,Cluster-193.43727,Cluster-193.29125,Cluster-11043.0,Cluster-6809.0,Cluster-193.30446,Cluster-193.41606,Cluster-193.12922,Cluster-…
Environmental Information Processing	Signal transduction	Ras signaling pathway	ko04014	151	Cluster-193.518,Cluster-4150.1,Cluster-193.21897,Cluster-193.31978,Cluster-193.43808,Cluster-193.3646,Cluster-193.24264,Cluster-193.1740,Cluster-31150.0,Cluster-193.49470,Cluster-193.49974,Cluster-11905.0,Cluster-193.46322,Cluster-24564.0,Cluster-193.39699,Cluster-35701.0,Cluster-193.211,Cluster-21523.0,Cluster-193.754,Cluster-193.36746,Cluster-193.2538,Cluster-193.43995,Cluster-193.27722,Cluster…
Environmental Information Processing	Signal transduction	Rap1 signaling pathway	ko04015	98	Cluster-193.24264,Cluster-23172.0,Cluster-36016.0,Cluster-193.1975,Cluster-193.2317,Cluster-193.25333,Cluster-193.25847,Cluster-193.518,Cluster-193.35788,Cluster-35701.0,Cluster-193.211,Cluster-7690.0,Cluster-193.3626,Cluster-24564.0,Cluster-193.39699,Cluster-193.28125,Cluster-193.1740,Cluster-193.49974,Cluster-11905.0,Cluster-193.690,Cluster-193.42421,Cluster-1071.0,Cluster-193.27722,Cluster-251…
Environmental Information Processing	Signal transduction	MAPK signaling pathway - plant	ko04016	346	Cluster-193.31344,Cluster-22983.0,Cluster-193.29965,Cluster-193.40176,Cluster-193.36224,Cluster-27028.0,Cluster-193.29890,Cluster-193.35133,Cluster-193.48547,Cluster-193.25011,Cluster-193.5153,Cluster-193.25930,Cluster-193.9291,Cluster-193.46537,Cluster-193.12563,Cluster-193.28972,Cluster-193.16066,Cluster-193.37177,Cluster-193.34161,Cluster-193.754,Cluster-193.6925,Cluster-193.37528,Cluster-193.…
Environmental Information Processing	Signal transduction	Calcium signaling pathway	ko04020	150	Cluster-193.37559,Cluster-29151.0,Cluster-2455.0,Cluster-193.45963,Cluster-193.30704,Cluster-23528.1,Cluster-4890.0,Cluster-193.17693,Cluster-193.35969,Cluster-21726.0,Cluster-6068.0,Cluster-2735.0,Cluster-8641.1,Cluster-193.46640,Cluster-193.49362,Cluster-193.27882,Cluster-193.18134,Cluster-193.22026,Cluster-9616.0,Cluster-28864.0,Cluster-13515.1,Cluster-5930.0,Cluster-193.51788,Cluster-193.6609…
Environmental Information Processing	Signal transduction	cGMP-PKG signaling pathway	ko04022	175	Cluster-193.25847,Cluster-22741.0,Cluster-6708.0,Cluster-193.19562,Cluster-5614.0,Cluster-193.49326,Cluster-193.22655,Cluster-193.7136,Cluster-193.1975,Cluster-3910.0,Cluster-8221.0,Cluster-193.3004,Cluster-2894.0,Cluster-193.16760,Cluster-32513.0,Cluster-193.16758,Cluster-4966.0,Cluster-193.26631,Cluster-23172.0,Cluster-193.16799,Cluster-193.28125,Cluster-20497.0,Cluster-2252.0,Cluster-21187.0,C…
Environmental Information Processing	Signal transduction	cAMP signaling pathway	ko04024	208	Cluster-193.6400,Cluster-24254.0,Cluster-193.35106,Cluster-33768.0,Cluster-10137.0,Cluster-6116.0,Cluster-6832.0,Cluster-18721.0,Cluster-33040.0,Cluster-7448.0,Cluster-8491.0,Cluster-4699.0,Cluster-7448.1,Cluster-35835.0,Cluster-193.27079,Cluster-25561.0,Cluster-15657.0,Cluster-5952.0,Cluster-193.1697,Cluster-1870.0,Cluster-193.26505,Cluster-193.18640,Cluster-193.29801,Cluster-4001.1,Cluster-193.…
Organismal Systems	Immune system	Chemokine signaling pathway	ko04062	60	Cluster-193.26914,Cluster-24564.0,Cluster-193.12922,Cluster-193.39699,Cluster-34656.0,Cluster-193.9267,Cluster-193.211,Cluster-35701.0,Cluster-193.49530,Cluster-193.3626,Cluster-7690.0,Cluster-27600.0,Cluster-193.1740,Cluster-17001.0,Cluster-193.51156,Cluster-31150.0,Cluster-11905.0,Cluster-36016.0,Cluster-193.21130,Cluster-193.31659,Cluster-193.9266,Cluster-1938.0,Cluster-193.3646,Cluster-193.12…
Environmental Information Processing	Signal transduction	NF-kappa B signaling pathway	ko04064	306	Cluster-193.41980,Cluster-193.8450,Cluster-193.37895,Cluster-193.12233,Cluster-193.47651,Cluster-193.30145,Cluster-193.21287,Cluster-33891.0,Cluster-193.28711,Cluster-193.23402,Cluster-193.34083,Cluster-193.35937,Cluster-193.31160,Cluster-193.25923,Cluster-193.37810,Cluster-193.38303,Cluster-193.43379,Cluster-193.8363,Cluster-193.52351,Cluster-193.33103,Cluster-193.30410,Cluster-193.31673,Cluster…
Environmental Information Processing	Signal transduction	HIF-1 signaling pathway	ko04066	176	Cluster-193.31349,Cluster-14258.1,Cluster-23849.0,Cluster-3100.0,Cluster-193.24642,Cluster-10619.0,Cluster-10693.0,Cluster-193.43853,Cluster-12257.0,Cluster-27776.0,Cluster-193.28706,Cluster-193.34403,Cluster-1653.0,Cluster-193.19482,Cluster-2785.0,Cluster-6376.0,Cluster-24076.1,Cluster-193.6869,Cluster-3501.0,Cluster-193.1552,Cluster-22292.0,Cluster-24076.0,Cluster-26913.2,Cluster-193.38149,Clus…
Environmental Information Processing	Signal transduction	FoxO signaling pathway	ko04068	181	Cluster-193.27306,Cluster-193.29462,Cluster-193.21852,Cluster-193.15930,Cluster-541.0,Cluster-30463.0,Cluster-193.10609,Cluster-8910.0,Cluster-193.41180,Cluster-193.50476,Cluster-193.6336,Cluster-193.28995,Cluster-193.32242,Cluster-3971.0,Cluster-1926.2,Cluster-193.25574,Cluster-582.0,Cluster-193.23989,Cluster-10758.0,Cluster-193.15483,Cluster-193.17991,Cluster-4566.0,Cluster-193.45749,Cluster-19…
Environmental Information Processing	Signal transduction	Phosphatidylinositol signaling system	ko04070	218	Cluster-193.43755,Cluster-193.31531,Cluster-193.18775,Cluster-2806.0,Cluster-18721.0,Cluster-193.28114,Cluster-193.16031,Cluster-619.0,Cluster-8491.0,Cluster-1087.0,Cluster-17454.0,Cluster-4699.0,Cluster-7041.0,Cluster-10966.0,Cluster-193.10741,Cluster-193.17125,Cluster-193.34348,Cluster-193.47553,Cluster-21530.0,Cluster-193.3127,Cluster-193.24578,Cluster-193.30420,Cluster-193.19477,Cluster-193.2…
Environmental Information Processing	Signal transduction	Sphingolipid signaling pathway	ko04071	208	Cluster-26165.0,Cluster-193.6465,Cluster-193.1697,Cluster-193.40484,Cluster-193.38117,Cluster-193.26505,Cluster-193.48922,Cluster-25561.0,Cluster-5952.0,Cluster-29334.0,Cluster-193.35106,Cluster-4429.0,Cluster-193.37000,Cluster-193.47553,Cluster-6832.0,Cluster-193.33197,Cluster-193.36712,Cluster-193.2507,Cluster-193.17083,Cluster-193.4207,Cluster-193.6198,Cluster-193.7448,Cluster-17001.0,Cluster-…
Environmental Information Processing	Signal transduction	Phospholipase D signaling pathway	ko04072	156	Cluster-193.40292,Cluster-33354.0,Cluster-193.43995,Cluster-30186.0,Cluster-193.33442,Cluster-193.11449,Cluster-193.27829,Cluster-193.17755,Cluster-193.26887,Cluster-193.26202,Cluster-10908.0,Cluster-193.52216,Cluster-9429.0,Cluster-193.37973,Cluster-10770.0,Cluster-193.31901,Cluster-11339.0,Cluster-193.7123,Cluster-193.21897,Cluster-193.32466,Cluster-193.13659,Cluster-193.31978,Cluster-193.19815…
Environmental Information Processing	Signal transduction	Plant hormone signal transduction	ko04075	395	Cluster-193.38548,Cluster-193.41447,Cluster-193.40034,Cluster-193.32605,Cluster-193.19235,Cluster-22867.0,Cluster-193.11980,Cluster-35015.0,Cluster-193.47055,Cluster-193.31551,Cluster-193.29987,Cluster-193.12924,Cluster-193.34944,Cluster-193.42966,Cluster-193.31195,Cluster-193.17277,Cluster-193.44092,Cluster-193.46548,Cluster-193.33695,Cluster-193.44938,Cluster-193.36187,Cluster-193.5477,Cluster-…
Environmental Information Processing	Signaling molecules and interaction	Neuroactive ligand-receptor interaction	ko04080	4	Cluster-33852.0,Cluster-193.33031,Cluster-26894.0,Cluster-193.13117
Cellular Processes	Cell growth and death	Cell cycle	ko04110	339	Cluster-193.10516,Cluster-975.0,Cluster-193.14352,Cluster-193.35985,Cluster-18936.0,Cluster-193.24938,Cluster-193.33762,Cluster-12026.0,Cluster-193.27748,Cluster-193.45096,Cluster-193.31057,Cluster-193.14478,Cluster-193.6775,Cluster-33897.0,Cluster-4937.0,Cluster-193.3291,Cluster-193.16368,Cluster-193.43227,Cluster-34107.0,Cluster-15123.0,Cluster-14434.0,Cluster-19263.0,Cluster-26468.0,Cluster-46…
Cellular Processes	Cell growth and death	Cell cycle - yeast	ko04111	286	Cluster-18537.0,Cluster-16743.0,Cluster-31952.0,Cluster-14319.0,Cluster-193.35646,Cluster-193.30005,Cluster-19256.0,Cluster-193.35915,Cluster-193.4078,Cluster-193.41573,Cluster-5067.0,Cluster-34813.0,Cluster-22135.0,Cluster-193.28268,Cluster-193.49847,Cluster-1067.0,Cluster-193.22920,Cluster-12509.0,Cluster-193.32401,Cluster-193.9358,Cluster-193.31525,Cluster-193.50870,Cluster-19497.0,Cluster-212…
Cellular Processes	Cell growth and death	Cell cycle - Caulobacter	ko04112	49	Cluster-193.26364,Cluster-2503.0,Cluster-28238.0,Cluster-22395.0,Cluster-19257.0,Cluster-20611.0,Cluster-15756.1,Cluster-193.586,Cluster-15741.0,Cluster-193.29971,Cluster-193.26547,Cluster-13434.0,Cluster-193.19636,Cluster-14781.1,Cluster-193.34634,Cluster-193.41537,Cluster-193.11518,Cluster-193.36685,Cluster-15019.0,Cluster-16905.0,Cluster-193.27633,Cluster-10527.0,Cluster-193.25583,Cluster-1420…
Cellular Processes	Cell growth and death	Meiosis - yeast	ko04113	210	Cluster-193.44610,Cluster-193.17114,Cluster-193.1828,Cluster-193.1381,Cluster-20785.0,Cluster-193.34230,Cluster-193.5705,Cluster-34382.0,Cluster-27605.0,Cluster-193.16928,Cluster-193.8769,Cluster-193.27301,Cluster-193.49326,Cluster-193.38471,Cluster-193.5586,Cluster-193.13823,Cluster-5614.0,Cluster-9878.0,Cluster-3910.0,Cluster-1355.0,Cluster-2659.0,Cluster-6697.0,Cluster-2894.0,Cluster-193.3521,…
Cellular Processes	Cell growth and death	Oocyte meiosis	ko04114	299	Cluster-24254.0,Cluster-193.52522,Cluster-193.52151,Cluster-6615.0,Cluster-193.4075,Cluster-2446.0,Cluster-193.43319,Cluster-18721.0,Cluster-193.2664,Cluster-8686.0,Cluster-193.51184,Cluster-193.27079,Cluster-193.20672,Cluster-193.33397,Cluster-193.9529,Cluster-5831.0,Cluster-35642.0,Cluster-193.29801,Cluster-193.30655,Cluster-13025.0,Cluster-193.7609,Cluster-777.0,Cluster-193.29802,Cluster-18048…
Cellular Processes	Cell growth and death	p53 signaling pathway	ko04115	106	Cluster-32717.0,Cluster-193.17421,Cluster-193.380,Cluster-193.47848,Cluster-1.0,Cluster-322.0,Cluster-7800.0,Cluster-193.12986,Cluster-193.17420,Cluster-1483.0,Cluster-23932.0,Cluster-193.43319,Cluster-193.43471,Cluster-15026.0,Cluster-29605.0,Cluster-193.23928,Cluster-193.8724,Cluster-193.37629,Cluster-6615.0,Cluster-2636.0,Cluster-193.47553,Cluster-25970.0,Cluster-193.43727,Cluster-193.22012,Cl…
Genetic Information Processing	Folding, sorting and degradation	Ubiquitin mediated proteolysis	ko04120	402	Cluster-8686.0,Cluster-193.23928,Cluster-29605.0,Cluster-24189.0,Cluster-193.4075,Cluster-2446.0,Cluster-193.15489,Cluster-193.36132,Cluster-8383.0,Cluster-193.51184,Cluster-193.17421,Cluster-3819.0,Cluster-193.33339,Cluster-11839.1,Cluster-193.52151,Cluster-193.43408,Cluster-193.7997,Cluster-193.33378,Cluster-11948.0,Cluster-193.25057,Cluster-6262.0,Cluster-193.37610,Cluster-4080.0,Cluster-193.2…
Genetic Information Processing	Folding, sorting and degradation	Sulfur relay system	ko04122	21	Cluster-193.42330,Cluster-4133.0,Cluster-19672.0,Cluster-5468.0,Cluster-193.48151,Cluster-15922.0,Cluster-193.34103,Cluster-193.20507,Cluster-193.35947,Cluster-193.19446,Cluster-7927.0,Cluster-10475.0,Cluster-5550.0,Cluster-193.13067,Cluster-11252.0,Cluster-193.30830,Cluster-441.0,Cluster-10263.0,Cluster-193.2244,Cluster-193.1886,Cluster-193.25724
Genetic Information Processing	Folding, sorting and degradation	SNARE interactions in vesicular transport	ko04130	74	Cluster-4574.0,Cluster-193.26461,Cluster-3227.0,Cluster-193.29676,Cluster-9612.0,Cluster-193.16344,Cluster-193.1005,Cluster-193.3878,Cluster-193.37236,Cluster-193.23262,Cluster-10313.0,Cluster-6506.0,Cluster-193.2651,Cluster-2167.0,Cluster-193.17981,Cluster-5651.0,Cluster-10748.0,Cluster-193.30241,Cluster-193.11544,Cluster-12055.0,Cluster-193.17357,Cluster-193.22613,Cluster-193.29107,Cluster-193.…
Cellular Processes	Transport and catabolism	Autophagy - yeast	ko04138	258	Cluster-193.27764,Cluster-193.553,Cluster-9330.0,Cluster-193.23588,Cluster-5590.1,Cluster-193.48176,Cluster-193.17683,Cluster-10190.0,Cluster-4128.0,Cluster-3588.0,Cluster-193.49530,Cluster-193.26266,Cluster-19435.0,Cluster-193.28794,Cluster-193.27664,Cluster-193.51782,Cluster-193.36763,Cluster-193.28532,Cluster-5651.0,Cluster-15357.0,Cluster-193.1973,Cluster-193.15344,Cluster-12040.0,Cluster-327…
Cellular Processes	Transport and catabolism	Mitophagy - yeast	ko04139	139	Cluster-193.48961,Cluster-193.45774,Cluster-193.26723,Cluster-193.26649,Cluster-193.3948,Cluster-193.46501,Cluster-193.721,Cluster-193.30853,Cluster-193.38912,Cluster-193.19477,Cluster-193.5538,Cluster-193.24187,Cluster-193.28078,Cluster-193.42516,Cluster-193.16031,Cluster-193.28242,Cluster-34800.0,Cluster-193.31558,Cluster-193.5102,Cluster-193.194,Cluster-193.34081,Cluster-17886.0,Cluster-193.48…
Cellular Processes	Transport and catabolism	Autophagy - animal	ko04140	257	Cluster-5378.0,Cluster-193.39219,Cluster-193.40485,Cluster-193.776,Cluster-193.6460,Cluster-16774.0,Cluster-11631.0,Cluster-31634.0,Cluster-193.25996,Cluster-193.35983,Cluster-6617.0,Cluster-193.34540,Cluster-4128.1,Cluster-4607.0,Cluster-7143.0,Cluster-193.23977,Cluster-193.18482,Cluster-193.2605,Cluster-2538.0,Cluster-10109.0,Cluster-193.18235,Cluster-5585.0,Cluster-193.38917,Cluster-193.2642,C…
Genetic Information Processing	Folding, sorting and degradation	Protein processing in endoplasmic reticulum	ko04141	722	Cluster-193.3095,Cluster-193.5395,Cluster-562.0,Cluster-193.1782,Cluster-193.6278,Cluster-193.26664,Cluster-193.1945,Cluster-193.51854,Cluster-6331.0,Cluster-193.2321,Cluster-193.47079,Cluster-193.33915,Cluster-193.14875,Cluster-3457.0,Cluster-193.37695,Cluster-18576.0,Cluster-193.42732,Cluster-193.51655,Cluster-193.48684,Cluster-34669.0,Cluster-193.32473,Cluster-193.35703,Cluster-12006.0,Cluster…
Cellular Processes	Transport and catabolism	Lysosome	ko04142	273	Cluster-24295.0,Cluster-193.27985,Cluster-1261.0,Cluster-193.24249,Cluster-193.12859,Cluster-193.41164,Cluster-193.32302,Cluster-193.36200,Cluster-193.11601,Cluster-193.24386,Cluster-193.24450,Cluster-193.1177,Cluster-6374.0,Cluster-193.2633,Cluster-193.26444,Cluster-193.34494,Cluster-193.2626,Cluster-193.27786,Cluster-193.34984,Cluster-193.26987,Cluster-193.39193,Cluster-193.49328,Cluster-193.38…
Cellular Processes	Transport and catabolism	Endocytosis	ko04144	545	Cluster-193.36725,Cluster-193.26443,Cluster-193.889,Cluster-23177.1,Cluster-193.22089,Cluster-10083.0,Cluster-193.15789,Cluster-19878.0,Cluster-14150.0,Cluster-193.19814,Cluster-193.26195,Cluster-16091.0,Cluster-27770.0,Cluster-17807.1,Cluster-11051.0,Cluster-193.11424,Cluster-193.32622,Cluster-28.0,Cluster-15738.1,Cluster-193.28257,Cluster-193.34551,Cluster-21809.0,Cluster-319.0,Cluster-193.3191…
Cellular Processes	Transport and catabolism	Phagosome	ko04145	365	Cluster-15513.0,Cluster-193.6077,Cluster-34974.2,Cluster-193.18640,Cluster-193.30937,Cluster-12845.0,Cluster-2944.0,Cluster-4552.0,Cluster-193.21130,Cluster-193.22710,Cluster-193.44869,Cluster-193.5124,Cluster-14239.0,Cluster-7767.0,Cluster-34974.0,Cluster-193.48493,Cluster-193.42761,Cluster-193.10755,Cluster-193.9267,Cluster-193.24136,Cluster-193.37183,Cluster-9030.0,Cluster-193.45607,Cluster-85…
Cellular Processes	Transport and catabolism	Peroxisome	ko04146	270	Cluster-193.15673,Cluster-24045.0,Cluster-193.26047,Cluster-33688.0,Cluster-26032.0,Cluster-24448.0,Cluster-193.1666,Cluster-8882.0,Cluster-21166.0,Cluster-17419.0,Cluster-20252.0,Cluster-6793.0,Cluster-193.34533,Cluster-193.26435,Cluster-193.1100,Cluster-1775.0,Cluster-193.20540,Cluster-193.49501,Cluster-193.17386,Cluster-25905.0,Cluster-193.10232,Cluster-193.28531,Cluster-8996.0,Cluster-193.288…
Environmental Information Processing	Signal transduction	mTOR signaling pathway	ko04150	225	Cluster-193.42278,Cluster-193.36763,Cluster-193.38149,Cluster-32156.0,Cluster-193.31245,Cluster-7743.0,Cluster-33694.0,Cluster-193.20806,Cluster-193.962,Cluster-193.33993,Cluster-193.21622,Cluster-4860.0,Cluster-35915.1,Cluster-193.21677,Cluster-19704.0,Cluster-9699.0,Cluster-33036.0,Cluster-193.6890,Cluster-10717.0,Cluster-34055.0,Cluster-193.13339,Cluster-9109.0,Cluster-193.31272,Cluster-32747.…
Environmental Information Processing	Signal transduction	PI3K-Akt signaling pathway	ko04151	329	Cluster-193.3331,Cluster-10512.0,Cluster-9580.0,Cluster-4376.0,Cluster-13102.0,Cluster-193.20141,Cluster-193.6625,Cluster-4566.0,Cluster-193.42142,Cluster-193.27300,Cluster-193.28269,Cluster-3346.0,Cluster-2042.0,Cluster-30062.0,Cluster-193.31825,Cluster-17059.0,Cluster-193.29217,Cluster-582.0,Cluster-15928.0,Cluster-6488.0,Cluster-193.3521,Cluster-193.10498,Cluster-35915.0,Cluster-193.31659,Clus…
Environmental Information Processing	Signal transduction	AMPK signaling pathway	ko04152	315	Cluster-23539.0,Cluster-193.21879,Cluster-23802.0,Cluster-10198.0,Cluster-193.42142,Cluster-13102.0,Cluster-193.20141,Cluster-193.6625,Cluster-193.2676,Cluster-2042.0,Cluster-20432.0,Cluster-193.7643,Cluster-193.27300,Cluster-193.28269,Cluster-193.467,Cluster-13655.0,Cluster-193.5528,Cluster-30062.0,Cluster-10758.0,Cluster-582.0,Cluster-15928.0,Cluster-193.3521,Cluster-7850.0,Cluster-193.10230,Cl…
Cellular Processes	Cell growth and death	Apoptosis	ko04210	117	Cluster-193.2605,Cluster-3770.0,Cluster-193.17662,Cluster-193.34752,Cluster-193.30562,Cluster-193.34823,Cluster-193.4755,Cluster-432.0,Cluster-22322.0,Cluster-26178.0,Cluster-18501.0,Cluster-193.4808,Cluster-193.6336,Cluster-193.51195,Cluster-193.40483,Cluster-193.50213,Cluster-193.20092,Cluster-193.43347,Cluster-193.32302,Cluster-193.2633,Cluster-193.37873,Cluster-193.36080,Cluster-193.24386,Clu…
Organismal Systems	Aging	Longevity regulating pathway	ko04211	171	Cluster-193.1552,Cluster-3501.0,Cluster-193.48975,Cluster-15114.0,Cluster-193.42138,Cluster-7976.0,Cluster-193.37743,Cluster-193.33359,Cluster-193.48451,Cluster-193.19482,Cluster-193.49530,Cluster-4128.0,Cluster-193.28531,Cluster-193.17226,Cluster-193.38169,Cluster-2747.0,Cluster-11168.1,Cluster-193.28706,Cluster-16875.0,Cluster-193.41011,Cluster-12257.0,Cluster-11467.0,Cluster-193.43046,Cluster-…
Organismal Systems	Aging	Longevity regulating pathway - worm	ko04212	202	Cluster-193.31839,Cluster-24281.0,Cluster-2205.0,Cluster-22480.0,Cluster-22439.1,Cluster-193.36968,Cluster-31051.0,Cluster-4566.0,Cluster-193.45749,Cluster-13102.0,Cluster-193.27212,Cluster-193.35979,Cluster-193.30291,Cluster-5296.0,Cluster-22426.0,Cluster-193.15483,Cluster-29572.0,Cluster-2042.0,Cluster-7438.0,Cluster-15756.1,Cluster-193.50806,Cluster-34294.0,Cluster-2503.0,Cluster-24795.2,Clust…
Organismal Systems	Aging	Longevity regulating pathway - multiple species	ko04213	190	Cluster-9102.0,Cluster-193.31245,Cluster-193.36969,Cluster-193.2010,Cluster-193.42278,Cluster-9765.0,Cluster-15370.0,Cluster-19704.0,Cluster-193.21677,Cluster-193.962,Cluster-22169.0,Cluster-193.21622,Cluster-2904.0,Cluster-193.43885,Cluster-34373.0,Cluster-33036.0,Cluster-33688.0,Cluster-193.6890,Cluster-12659.0,Cluster-193.8466,Cluster-6290.0,Cluster-21166.0,Cluster-193.1666,Cluster-193.7168,Cl…
Cellular Processes	Cell growth and death	Apoptosis - fly	ko04214	84	Cluster-8301.0,Cluster-193.2300,Cluster-31825.0,Cluster-26178.0,Cluster-193.24312,Cluster-193.34823,Cluster-432.0,Cluster-193.44198,Cluster-23755.0,Cluster-1091.0,Cluster-193.1816,Cluster-28306.0,Cluster-33762.0,Cluster-515.0,Cluster-33828.0,Cluster-2278.0,Cluster-29796.0,Cluster-24632.0,Cluster-24795.0,Cluster-193.36080,Cluster-8792.0,Cluster-193.50213,Cluster-193.48727,Cluster-26894.0,Cluster-1…
Cellular Processes	Cell growth and death	Apoptosis - multiple species	ko04215	15	Cluster-193.817,Cluster-22939.0,Cluster-5881.1,Cluster-6140.0,Cluster-9055.0,Cluster-193.40768,Cluster-6622.0,Cluster-193.34823,Cluster-32717.0,Cluster-193.14862,Cluster-29203.0,Cluster-193.32340,Cluster-10245.0,Cluster-4537.0,Cluster-193.40767
Organismal Systems	Circulatory system	Cardiac muscle contraction	ko04260	78	Cluster-14226.0,Cluster-193.49293,Cluster-193.50776,Cluster-193.19648,Cluster-193.11335,Cluster-5874.1,Cluster-193.10907,Cluster-193.38185,Cluster-28779.0,Cluster-6590.0,Cluster-193.25317,Cluster-193.7985,Cluster-193.212,Cluster-5266.0,Cluster-193.36040,Cluster-1173.0,Cluster-193.48811,Cluster-1570.0,Cluster-193.2273,Cluster-8504.0,Cluster-193.15285,Cluster-193.11881,Cluster-21590.0,Cluster-193.2…
Organismal Systems	Circulatory system	Adrenergic signaling in cardiomyocytes	ko04261	167	Cluster-1071.0,Cluster-28779.0,Cluster-7209.0,Cluster-193.6625,Cluster-193.37108,Cluster-5053.0,Cluster-193.20141,Cluster-193.42142,Cluster-5874.1,Cluster-28327.0,Cluster-193.46601,Cluster-193.36998,Cluster-193.50776,Cluster-193.25773,Cluster-193.30482,Cluster-193.6492,Cluster-1570.0,Cluster-193.48678,Cluster-193.28269,Cluster-193.27300,Cluster-193.32829,Cluster-193.6080,Cluster-193.11331,Cluster…
Organismal Systems	Circulatory system	Vascular smooth muscle contraction	ko04270	79	Cluster-28759.0,Cluster-2894.0,Cluster-3910.0,Cluster-193.1975,Cluster-23172.0,Cluster-193.24264,Cluster-5614.0,Cluster-193.518,Cluster-193.25847,Cluster-193.49326,Cluster-21187.0,Cluster-193.31065,Cluster-193.49974,Cluster-193.36856,Cluster-193.28125,Cluster-193.29534,Cluster-193.27722,Cluster-1071.0,Cluster-20859.0,Cluster-28327.0,Cluster-193.754,Cluster-193.24437,Cluster-5053.0,Cluster-193.313…
Environmental Information Processing	Signal transduction	Wnt signaling pathway	ko04310	193	Cluster-193.4078,Cluster-193.25849,Cluster-11905.0,Cluster-193.1740,Cluster-193.18782,Cluster-27600.0,Cluster-193.26252,Cluster-32853.1,Cluster-35701.0,Cluster-193.211,Cluster-24564.0,Cluster-193.39699,Cluster-193.48534,Cluster-193.47600,Cluster-31249.0,Cluster-14319.0,Cluster-193.4555,Cluster-193.33310,Cluster-193.32709,Cluster-193.26102,Cluster-4682.0,Cluster-5483.0,Cluster-193.19463,Cluster-32…
Organismal Systems	Development	Dorso-ventral axis formation	ko04320	4	Cluster-193.18985,Cluster-17001.0,Cluster-193.7123,Cluster-4551.0
Environmental Information Processing	Signal transduction	Notch signaling pathway	ko04330	53	Cluster-31529.0,Cluster-26913.1,Cluster-34107.1,Cluster-30661.1,Cluster-193.6775,Cluster-193.2010,Cluster-193.37465,Cluster-193.19219,Cluster-26913.2,Cluster-7685.0,Cluster-1277.0,Cluster-16044.0,Cluster-34107.0,Cluster-193.5519,Cluster-10344.0,Cluster-20960.0,Cluster-15657.0,Cluster-4345.0,Cluster-6121.0,Cluster-193.42206,Cluster-193.28344,Cluster-16727.0,Cluster-193.144,Cluster-4814.0,Cluster-5…
Environmental Information Processing	Signal transduction	Hedgehog signaling pathway	ko04340	86	Cluster-16845.0,Cluster-3275.0,Cluster-193.44845,Cluster-193.33116,Cluster-193.6400,Cluster-31296.0,Cluster-193.15155,Cluster-2683.0,Cluster-193.36325,Cluster-193.38827,Cluster-14236.0,Cluster-193.39527,Cluster-193.33473,Cluster-193.2452,Cluster-4913.0,Cluster-193.6098,Cluster-34754.0,Cluster-16824.0,Cluster-13459.0,Cluster-193.8762,Cluster-133.0,Cluster-3656.0,Cluster-193.27618,Cluster-4162.0,Cl…
Environmental Information Processing	Signal transduction	Hedgehog signaling pathway - fly	ko04341	105	Cluster-31858.0,Cluster-27600.0,Cluster-12607.0,Cluster-193.39530,Cluster-193.4078,Cluster-193.41889,Cluster-193.9621,Cluster-31.0,Cluster-5215.1,Cluster-32654.0,Cluster-19649.0,Cluster-193.26102,Cluster-4129.0,Cluster-193.26716,Cluster-193.32709,Cluster-1569.0,Cluster-193.2442,Cluster-193.13345,Cluster-5055.0,Cluster-66.0,Cluster-14319.0,Cluster-32456.0,Cluster-19870.0,Cluster-193.24938,Cluster-…
Environmental Information Processing	Signal transduction	TGF-beta signaling pathway	ko04350	101	Cluster-193.4075,Cluster-2446.0,Cluster-5473.0,Cluster-8686.0,Cluster-35074.0,Cluster-193.6890,Cluster-1391.0,Cluster-14083.0,Cluster-11493.0,Cluster-193.115,Cluster-193.25451,Cluster-193.1457,Cluster-15657.0,Cluster-193.41617,Cluster-19704.0,Cluster-26913.2,Cluster-193.52151,Cluster-193.1725,Cluster-193.6198,Cluster-193.7448,Cluster-17001.0,Cluster-193.1552,Cluster-3501.0,Cluster-193.39614,Clust…
Organismal Systems	Development	Axon guidance	ko04360	84	Cluster-20362.0,Cluster-14236.0,Cluster-193.4371,Cluster-31377.0,Cluster-4913.0,Cluster-13459.0,Cluster-5952.0,Cluster-14002.0,Cluster-193.1697,Cluster-193.36395,Cluster-8641.1,Cluster-193.35106,Cluster-2735.0,Cluster-2455.0,Cluster-193.15310,Cluster-6832.0,Cluster-193.21983,Cluster-34178.0,Cluster-193.34234,Cluster-15653.0,Cluster-193.47668,Cluster-193.34738,Cluster-17001.0,Cluster-193.51156,Clu…
Environmental Information Processing	Signal transduction	VEGF signaling pathway	ko04370	63	Cluster-11905.0,Cluster-193.34738,Cluster-17001.0,Cluster-193.1740,Cluster-193.34234,Cluster-34178.0,Cluster-24564.0,Cluster-11925.0,Cluster-193.39699,Cluster-193.12922,Cluster-193.26914,Cluster-7690.0,Cluster-193.3626,Cluster-19467.0,Cluster-193.25144,Cluster-34656.0,Cluster-193.211,Cluster-35701.0,Cluster-193.9267,Cluster-193.18985,Cluster-193.11070,Cluster-22741.0,Cluster-193.18640,Cluster-857…
Environmental Information Processing	Signal transduction	Apelin signaling pathway	ko04371	171	Cluster-193.11788,Cluster-30186.0,Cluster-10908.0,Cluster-193.41367,Cluster-6316.0,Cluster-193.7123,Cluster-193.1158,Cluster-10770.0,Cluster-193.27722,Cluster-193.29019,Cluster-20612.0,Cluster-31198.0,Cluster-193.21616,Cluster-193.754,Cluster-193.49287,Cluster-193.4496,Cluster-5378.0,Cluster-11925.0,Cluster-32118.0,Cluster-193.21615,Cluster-193.49974,Cluster-193.2768,Cluster-31150.0,Cluster-193.6…
Organismal Systems	Development	Osteoclast differentiation	ko04380	64	Cluster-35701.0,Cluster-193.211,Cluster-19467.0,Cluster-7690.0,Cluster-193.3626,Cluster-193.39699,Cluster-24564.0,Cluster-2352.0,Cluster-193.1177,Cluster-193.1740,Cluster-11905.0,Cluster-36016.0,Cluster-193.16758,Cluster-193.16760,Cluster-193.12859,Cluster-22741.0,Cluster-20704.0,Cluster-193.6398,Cluster-193.31189,Cluster-193.34552,Cluster-193.21785,Cluster-193.7123,Cluster-193.18267,Cluster-193.…
Environmental Information Processing	Signal transduction	Hippo signaling pathway	ko04390	126	Cluster-193.6518,Cluster-193.31825,Cluster-193.33762,Cluster-193.17991,Cluster-193.27300,Cluster-193.28269,Cluster-193.1665,Cluster-193.32829,Cluster-193.3521,Cluster-193.10498,Cluster-14532.0,Cluster-193.29217,Cluster-9743.0,Cluster-36103.0,Cluster-193.28481,Cluster-12478.0,Cluster-193.31057,Cluster-193.20767,Cluster-193.22920,Cluster-13945.0,Cluster-19497.0,Cluster-25146.0,Cluster-193.50870,Clu…
Environmental Information Processing	Signal transduction	Hippo signaling pathway - fly	ko04391	102	Cluster-34754.0,Cluster-193.6900,Cluster-193.30518,Cluster-193.10453,Cluster-193.21765,Cluster-23786.0,Cluster-193.29658,Cluster-193.115,Cluster-14554.0,Cluster-193.48922,Cluster-193.35372,Cluster-193.21764,Cluster-4429.0,Cluster-193.5026,Cluster-193.37426,Cluster-193.30674,Cluster-193.36325,Cluster-193.12833,Cluster-30692.0,Cluster-193.35371,Cluster-193.6198,Cluster-13784.0,Cluster-193.25543,Clu…
Environmental Information Processing	Signal transduction	Hippo signaling pathway -multiple species	ko04392	29	Cluster-20038.1,Cluster-193.5026,Cluster-10075.0,Cluster-3290.0,Cluster-193.21764,Cluster-193.27068,Cluster-5477.0,Cluster-193.1523,Cluster-16743.0,Cluster-3158.0,Cluster-193.37234,Cluster-193.15565,Cluster-193.36325,Cluster-193.3100,Cluster-193.37426,Cluster-193.21767,Cluster-193.680,Cluster-19497.0,Cluster-1962.0,Cluster-6990.0,Cluster-3381.0,Cluster-34754.0,Cluster-34813.0,Cluster-20038.0,Clus…
Cellular Processes	Cellular community - eukaryotes	Focal adhesion	ko04510	92	Cluster-8577.0,Cluster-193.18640,Cluster-7888.0,Cluster-193.11070,Cluster-193.18985,Cluster-193.9266,Cluster-193.1255,Cluster-2944.0,Cluster-193.21130,Cluster-193.7615,Cluster-193.21851,Cluster-17001.0,Cluster-6405.0,Cluster-193.51156,Cluster-193.40486,Cluster-193.9267,Cluster-193.5885,Cluster-193.26914,Cluster-27870.0,Cluster-193.12922,Cluster-193.40487,Cluster-36012.0,Cluster-193.33993,Cluster-…
Environmental Information Processing	Signaling molecules and interaction	Cell adhesion molecules (CAMs)	ko04514	2	Cluster-193.1476,Cluster-13496.0
Cellular Processes	Cellular community - eukaryotes	Adherens junction	ko04520	72	Cluster-193.41688,Cluster-193.6398,Cluster-15718.0,Cluster-20960.0,Cluster-5004.0,Cluster-193.23989,Cluster-14532.0,Cluster-193.21785,Cluster-25146.0,Cluster-193.34439,Cluster-26913.1,Cluster-193.690,Cluster-193.29790,Cluster-193.42421,Cluster-4376.0,Cluster-193.28241,Cluster-6900.0,Cluster-193.4379,Cluster-16557.0,Cluster-193.4546,Cluster-24564.0,Cluster-193.39699,Cluster-193.48534,Cluster-193.2…
Cellular Processes	Cellular community - eukaryotes	Tight junction	ko04530	203	Cluster-193.12831,Cluster-15738.1,Cluster-193.50476,Cluster-193.27301,Cluster-20571.0,Cluster-36016.0,Cluster-1926.2,Cluster-9878.0,Cluster-193.36705,Cluster-193.4808,Cluster-30463.0,Cluster-15738.0,Cluster-193.20092,Cluster-193.1854,Cluster-193.51702,Cluster-193.12832,Cluster-193.2809,Cluster-193.37873,Cluster-193.1828,Cluster-193.5947,Cluster-193.36186,Cluster-32484.1,Cluster-7690.0,Cluster-193…
Cellular Processes	Cellular community - eukaryotes	Gap junction	ko04540	90	Cluster-193.44216,Cluster-193.49912,Cluster-193.3098,Cluster-193.25246,Cluster-193.49476,Cluster-193.37184,Cluster-33482.0,Cluster-21632.0,Cluster-193.7241,Cluster-193.7123,Cluster-193.30053,Cluster-193.7980,Cluster-22333.0,Cluster-31116.0,Cluster-25003.1,Cluster-193.34716,Cluster-193.39634,Cluster-20859.0,Cluster-193.48482,Cluster-3423.0,Cluster-12789.0,Cluster-193.14135,Cluster-193.48826,Cluste…
Cellular Processes	Cellular community - eukaryotes	Signaling pathways regulating pluripotency of stem cells	ko04550	14	Cluster-193.18985,Cluster-17001.0,Cluster-193.19897,Cluster-13459.0,Cluster-193.51156,Cluster-193.7123,Cluster-14236.0,Cluster-66.0,Cluster-13945.0,Cluster-193.19896,Cluster-193.1255,Cluster-193.26102,Cluster-27600.0,Cluster-193.31825
Organismal Systems	Immune system	Platelet activation	ko04611	39	Cluster-193.18985,Cluster-5614.0,Cluster-7888.0,Cluster-193.49326,Cluster-193.951,Cluster-3910.0,Cluster-28759.0,Cluster-2894.0,Cluster-25747.0,Cluster-193.36856,Cluster-6405.0,Cluster-17001.0,Cluster-193.7615,Cluster-193.29534,Cluster-21187.0,Cluster-193.31065,Cluster-193.5885,Cluster-21267.0,Cluster-193.49530,Cluster-24254.0,Cluster-193.6400,Cluster-193.22712,Cluster-193.31372,Cluster-36012.0,C…
Organismal Systems	Immune system	Antigen processing and presentation	ko04612	184	Cluster-14315.0,Cluster-23536.2,Cluster-193.23070,Cluster-193.40000,Cluster-9444.0,Cluster-20384.0,Cluster-12554.0,Cluster-193.20588,Cluster-193.42927,Cluster-193.33038,Cluster-193.32688,Cluster-193.50818,Cluster-193.41627,Cluster-193.30550,Cluster-16358.0,Cluster-9492.0,Cluster-193.6606,Cluster-193.30700,Cluster-193.14120,Cluster-193.27785,Cluster-3364.0,Cluster-25954.0,Cluster-15806.1,Cluster-1…
Organismal Systems	Endocrine system	Renin-angiotensin system	ko04614	18	Cluster-193.26866,Cluster-18113.2,Cluster-5291.1,Cluster-18113.1,Cluster-23522.0,Cluster-193.45934,Cluster-193.17989,Cluster-193.8944,Cluster-193.21267,Cluster-193.2205,Cluster-18113.0,Cluster-193.51641,Cluster-876.0,Cluster-31484.1,Cluster-5291.0,Cluster-193.8943,Cluster-193.25048,Cluster-193.18990
Organismal Systems	Immune system	Toll-like receptor signaling pathway	ko04620	310	Cluster-193.35438,Cluster-22903.0,Cluster-193.9534,Cluster-193.7123,Cluster-23575.0,Cluster-12045.1,Cluster-193.26378,Cluster-193.4687,Cluster-193.38032,Cluster-193.12175,Cluster-193.30831,Cluster-193.48007,Cluster-193.42766,Cluster-193.43430,Cluster-193.28239,Cluster-193.42421,Cluster-193.27542,Cluster-193.34439,Cluster-193.16260,Cluster-26726.0,Cluster-28661.1,Cluster-11905.0,Cluster-193.16206,…
Organismal Systems	Immune system	NOD-like receptor signaling pathway	ko04621	387	Cluster-193.22044,Cluster-193.17413,Cluster-193.45762,Cluster-193.6801,Cluster-193.38974,Cluster-193.36585,Cluster-193.6493,Cluster-193.19101,Cluster-193.18985,Cluster-193.36358,Cluster-193.35292,Cluster-193.38739,Cluster-193.6571,Cluster-193.32520,Cluster-193.41618,Cluster-193.24541,Cluster-193.29390,Cluster-193.51535,Cluster-193.22570,Cluster-193.42961,Cluster-193.17184,Cluster-193.50989,Cluste…
Organismal Systems	Immune system	RIG-I-like receptor signaling pathway	ko04622	44	Cluster-4007.0,Cluster-8616.0,Cluster-27429.0,Cluster-8386.0,Cluster-15313.0,Cluster-25546.0,Cluster-193.39891,Cluster-30646.0,Cluster-12591.0,Cluster-193.11173,Cluster-193.22441,Cluster-193.51784,Cluster-24040.0,Cluster-2142.0,Cluster-193.36617,Cluster-24247.0,Cluster-5732.2,Cluster-193.39295,Cluster-2445.0,Cluster-193.32620,Cluster-193.36653,Cluster-193.1278,Cluster-21484.0,Cluster-3030.0,Clust…
Organismal Systems	Immune system	Cytosolic DNA-sensing pathway	ko04623	59	Cluster-193.19380,Cluster-33654.0,Cluster-9245.0,Cluster-193.30541,Cluster-193.14182,Cluster-193.16165,Cluster-5451.0,Cluster-80.0,Cluster-11128.0,Cluster-193.24045,Cluster-193.27188,Cluster-193.24137,Cluster-7119.0,Cluster-20346.0,Cluster-9523.0,Cluster-27908.0,Cluster-193.11096,Cluster-193.16606,Cluster-193.52059,Cluster-193.2609,Cluster-193.2229,Cluster-17345.0,Cluster-193.12766,Cluster-193.26…
Organismal Systems	Immune system	Toll and Imd signaling pathway	ko04624	304	Cluster-31639.0,Cluster-193.4111,Cluster-193.30739,Cluster-193.36235,Cluster-193.43300,Cluster-193.37083,Cluster-193.32776,Cluster-26976.0,Cluster-8150.0,Cluster-193.6349,Cluster-193.25133,Cluster-24709.0,Cluster-193.5296,Cluster-193.34806,Cluster-193.28717,Cluster-193.5123,Cluster-193.39340,Cluster-193.38986,Cluster-193.18477,Cluster-193.29608,Cluster-193.16632,Cluster-193.50259,Cluster-193.1614…
Organismal Systems	Environmental adaptation	Plant-pathogen interaction	ko04626	454	Cluster-193.26818,Cluster-193.39453,Cluster-3791.0,Cluster-193.13856,Cluster-193.22065,Cluster-193.6767,Cluster-193.34750,Cluster-193.36439,Cluster-193.31122,Cluster-193.17610,Cluster-193.17987,Cluster-193.39666,Cluster-193.36410,Cluster-193.34749,Cluster-193.31990,Cluster-18721.0,Cluster-4530.0,Cluster-193.29385,Cluster-193.33013,Cluster-193.38792,Cluster-193.47738,Cluster-193.2371,Cluster-193.3…
Environmental Information Processing	Signal transduction	Jak-STAT signaling pathway	ko04630	28	Cluster-20960.0,Cluster-15657.0,Cluster-193.25385,Cluster-2904.0,Cluster-193.18718,Cluster-32936.0,Cluster-700.0,Cluster-193.47068,Cluster-2042.0,Cluster-30186.0,Cluster-10770.0,Cluster-5473.0,Cluster-193.39614,Cluster-27719.0,Cluster-10908.0,Cluster-193.23989,Cluster-4682.0,Cluster-193.24642,Cluster-26913.1,Cluster-288.0,Cluster-3971.0,Cluster-8839.0,Cluster-193.13659,Cluster-26913.2,Cluster-193…
Organismal Systems	Immune system	Natural killer cell mediated cytotoxicity	ko04650	56	Cluster-193.36395,Cluster-193.1697,Cluster-193.6398,Cluster-193.31189,Cluster-193.34552,Cluster-5952.0,Cluster-193.18267,Cluster-193.21785,Cluster-193.4371,Cluster-31377.0,Cluster-20362.0,Cluster-193.7123,Cluster-193.34439,Cluster-193.21983,Cluster-193.4924,Cluster-6832.0,Cluster-33145.0,Cluster-193.690,Cluster-2455.0,Cluster-193.42421,Cluster-193.28147,Cluster-4376.0,Cluster-193.35106,Cluster-86…
Organismal Systems	Immune system	IL-17 signaling pathway	ko04657	57	Cluster-193.34230,Cluster-193.33949,Cluster-12268.0,Cluster-17001.0,Cluster-193.51156,Cluster-193.48684,Cluster-193.35509,Cluster-21083.0,Cluster-193.27484,Cluster-945.0,Cluster-27600.0,Cluster-193.978,Cluster-193.32520,Cluster-193.41935,Cluster-193.7384,Cluster-193.7316,Cluster-19872.0,Cluster-193.18985,Cluster-193.16382,Cluster-193.35292,Cluster-193.51558,Cluster-8268.0,Cluster-193.1853,Cluster…
Organismal Systems	Immune system	Th1 and Th2 cell differentiation	ko04658	22	Cluster-193.25144,Cluster-19467.0,Cluster-193.34552,Cluster-193.31189,Cluster-20362.0,Cluster-34178.0,Cluster-193.34234,Cluster-17001.0,Cluster-193.18267,Cluster-193.34738,Cluster-33145.0,Cluster-193.28147,Cluster-2455.0,Cluster-193.16760,Cluster-193.4924,Cluster-193.16758,Cluster-193.197,Cluster-193.16757,Cluster-4847.0,Cluster-22741.0,Cluster-193.18985,Cluster-8641.1
Organismal Systems	Immune system	Th17 cell differentiation	ko04659	50	Cluster-4847.0,Cluster-193.17987,Cluster-8641.1,Cluster-33145.0,Cluster-193.28147,Cluster-2455.0,Cluster-193.41936,Cluster-193.4924,Cluster-9094.0,Cluster-193.46927,Cluster-10770.0,Cluster-20362.0,Cluster-193.18267,Cluster-10908.0,Cluster-193.23612,Cluster-2904.0,Cluster-6720.0,Cluster-193.30550,Cluster-7777.0,Cluster-30186.0,Cluster-2042.0,Cluster-193.34552,Cluster-193.23270,Cluster-193.31189,Cl…
Organismal Systems	Immune system	T cell receptor signaling pathway	ko04660	39	Cluster-193.31189,Cluster-193.34552,Cluster-10717.0,Cluster-193.40484,Cluster-193.31825,Cluster-13459.0,Cluster-193.18267,Cluster-14236.0,Cluster-20362.0,Cluster-193.7123,Cluster-193.4924,Cluster-13945.0,Cluster-2455.0,Cluster-193.28147,Cluster-33145.0,Cluster-8641.1,Cluster-4847.0,Cluster-193.40487,Cluster-27600.0,Cluster-19467.0,Cluster-193.40485,Cluster-193.25144,Cluster-193.34738,Cluster-193.…
Organismal Systems	Immune system	B cell receptor signaling pathway	ko04662	65	Cluster-66.0,Cluster-22741.0,Cluster-193.26102,Cluster-193.16760,Cluster-193.16758,Cluster-36016.0,Cluster-11905.0,Cluster-193.1740,Cluster-193.3626,Cluster-7690.0,Cluster-19467.0,Cluster-27600.0,Cluster-193.211,Cluster-35701.0,Cluster-24564.0,Cluster-193.39699,Cluster-6900.0,Cluster-4847.0,Cluster-4376.0,Cluster-193.28147,Cluster-193.42421,Cluster-33145.0,Cluster-193.690,Cluster-193.4924,Cluster…
Organismal Systems	Immune system	Fc epsilon RI signaling pathway	ko04664	43	Cluster-193.6398,Cluster-193.36395,Cluster-10717.0,Cluster-193.1697,Cluster-193.40484,Cluster-5952.0,Cluster-193.4371,Cluster-31377.0,Cluster-193.7123,Cluster-193.21785,Cluster-193.21983,Cluster-193.34439,Cluster-6832.0,Cluster-193.42421,Cluster-193.690,Cluster-193.35106,Cluster-4376.0,Cluster-6900.0,Cluster-193.39699,Cluster-193.40487,Cluster-193.12922,Cluster-24564.0,Cluster-193.26914,Cluster-1…
Organismal Systems	Immune system	Fc gamma R-mediated phagocytosis	ko04666	168	Cluster-4376.0,Cluster-3573.0,Cluster-510.0,Cluster-193.27108,Cluster-6900.0,Cluster-13102.0,Cluster-193.13003,Cluster-31527.0,Cluster-2205.0,Cluster-193.19816,Cluster-193.39393,Cluster-193.42992,Cluster-193.49471,Cluster-193.6762,Cluster-1872.0,Cluster-193.33055,Cluster-193.19812,Cluster-29572.0,Cluster-193.6398,Cluster-193.33266,Cluster-4598.0,Cluster-33310.0,Cluster-193.38472,Cluster-319.0,Clu…
Environmental Information Processing	Signal transduction	TNF signaling pathway	ko04668	25	Cluster-29796.0,Cluster-21278.0,Cluster-193.22570,Cluster-2517.0,Cluster-193.24187,Cluster-2342.0,Cluster-10306.0,Cluster-193.48727,Cluster-193.48659,Cluster-8792.0,Cluster-17001.0,Cluster-193.6243,Cluster-193.7123,Cluster-15273.0,Cluster-193.30853,Cluster-17886.0,Cluster-2517.1,Cluster-193.721,Cluster-8301.0,Cluster-193.2300,Cluster-193.26095,Cluster-193.18985,Cluster-28306.0,Cluster-32804.0,Clu…
Organismal Systems	Immune system	Leukocyte transendothelial migration	ko04670	39	Cluster-193.42421,Cluster-193.690,Cluster-193.34439,Cluster-193.21983,Cluster-6832.0,Cluster-25146.0,Cluster-6900.0,Cluster-193.35106,Cluster-4376.0,Cluster-5952.0,Cluster-193.6398,Cluster-193.36395,Cluster-193.1697,Cluster-193.4371,Cluster-31377.0,Cluster-193.21785,Cluster-30231.0,Cluster-14532.0,Cluster-8281.0,Cluster-14447.0,Cluster-2944.0,Cluster-193.9266,Cluster-193.21130,Cluster-36016.0,Clu…
Organismal Systems	Environmental adaptation	Circadian rhythm	ko04710	74	Cluster-193.1725,Cluster-193.42278,Cluster-193.52151,Cluster-193.21587,Cluster-193.36325,Cluster-193.31245,Cluster-193.21677,Cluster-193.962,Cluster-193.21622,Cluster-193.25451,Cluster-11493.0,Cluster-193.648,Cluster-14083.0,Cluster-33036.0,Cluster-32891.0,Cluster-193.21397,Cluster-193.43885,Cluster-193.1457,Cluster-4162.0,Cluster-193.7168,Cluster-8356.0,Cluster-34754.0,Cluster-2446.0,Cluster-193…
Organismal Systems	Environmental adaptation	Circadian rhythm - fly	ko04711	13	Cluster-27600.0,Cluster-193.26102,Cluster-193.1255,Cluster-193.31825,Cluster-193.36325,Cluster-193.17991,Cluster-13945.0,Cluster-14236.0,Cluster-66.0,Cluster-6990.0,Cluster-34754.0,Cluster-13459.0,Cluster-193.51156
Organismal Systems	Environmental adaptation	Circadian rhythm - plant	ko04712	103	Cluster-193.26580,Cluster-23350.0,Cluster-193.38642,Cluster-193.28078,Cluster-31744.0,Cluster-193.28242,Cluster-193.8724,Cluster-193.33498,Cluster-34800.0,Cluster-23932.0,Cluster-193.50831,Cluster-193.26579,Cluster-193.26723,Cluster-23302.0,Cluster-20823.0,Cluster-193.44464,Cluster-193.43637,Cluster-193.33316,Cluster-193.24096,Cluster-193.1161,Cluster-19341.2,Cluster-35658.0,Cluster-193.41133,Clu…
Organismal Systems	Environmental adaptation	Circadian entrainment	ko04713	62	Cluster-193.2228,Cluster-193.49974,Cluster-31150.0,Cluster-193.28125,Cluster-17001.0,Cluster-193.46233,Cluster-193.31116,Cluster-5357.0,Cluster-193.33201,Cluster-24118.0,Cluster-35482.0,Cluster-21187.0,Cluster-193.49530,Cluster-9028.0,Cluster-193.18985,Cluster-193.33397,Cluster-193.518,Cluster-193.25847,Cluster-193.29801,Cluster-193.951,Cluster-15037.0,Cluster-193.31659,Cluster-193.1975,Cluster-2…
Organismal Systems	Nervous system	Long-term potentiation	ko04720	111	Cluster-193.49530,Cluster-193.25385,Cluster-193.5885,Cluster-193.25144,Cluster-9028.0,Cluster-32936.0,Cluster-193.33201,Cluster-24118.0,Cluster-35482.0,Cluster-193.46233,Cluster-193.7615,Cluster-193.34234,Cluster-34178.0,Cluster-5357.0,Cluster-193.31116,Cluster-193.39614,Cluster-193.34738,Cluster-193.2228,Cluster-6405.0,Cluster-17001.0,Cluster-193.19975,Cluster-193.30655,Cluster-193.6609,Cluster-…
Organismal Systems	Nervous system	Synaptic vesicle cycle	ko04721	205	Cluster-30732.0,Cluster-193.5935,Cluster-193.24249,Cluster-8145.0,Cluster-193.52509,Cluster-193.19082,Cluster-15387.0,Cluster-193.6756,Cluster-193.41164,Cluster-8766.0,Cluster-11330.0,Cluster-193.7749,Cluster-193.50981,Cluster-13958.0,Cluster-193.1009,Cluster-8600.0,Cluster-19064.0,Cluster-193.27407,Cluster-193.1329,Cluster-31421.0,Cluster-30323.1,Cluster-11259.0,Cluster-193.26444,Cluster-193.260…
Organismal Systems	Nervous system	Neurotrophin signaling pathway	ko04722	419	Cluster-193.36919,Cluster-193.35372,Cluster-193.22437,Cluster-31693.0,Cluster-193.49362,Cluster-193.50365,Cluster-193.29658,Cluster-193.12502,Cluster-23786.0,Cluster-10717.0,Cluster-193.36395,Cluster-193.4371,Cluster-4814.0,Cluster-193.3209,Cluster-193.5201,Cluster-193.6900,Cluster-13459.0,Cluster-13784.0,Cluster-31529.0,Cluster-193.11888,Cluster-193.35371,Cluster-6535.0,Cluster-193.37559,Cluster…
Organismal Systems	Nervous system	Retrograde endocannabinoid signaling	ko04723	43	Cluster-193.37247,Cluster-28475.1,Cluster-193.52509,Cluster-8557.0,Cluster-193.50966,Cluster-193.23469,Cluster-193.18985,Cluster-1938.0,Cluster-193.3646,Cluster-193.21872,Cluster-31991.0,Cluster-193.31659,Cluster-12264.0,Cluster-17001.0,Cluster-31150.0,Cluster-10755.0,Cluster-193.27512,Cluster-193.18690,Cluster-193.49530,Cluster-193.1814,Cluster-193.34860,Cluster-193.11487,Cluster-193.6400,Cluste…
Organismal Systems	Nervous system	Glutamatergic synapse	ko04724	94	Cluster-7813.0,Cluster-193.26505,Cluster-25561.0,Cluster-2170.0,Cluster-193.2017,Cluster-193.4652,Cluster-193.24025,Cluster-193.19078,Cluster-193.7625,Cluster-26188.0,Cluster-20362.0,Cluster-193.33204,Cluster-28436.0,Cluster-193.1759,Cluster-193.6524,Cluster-193.38476,Cluster-2455.0,Cluster-193.34779,Cluster-193.39135,Cluster-8641.1,Cluster-193.6400,Cluster-193.44748,Cluster-193.49530,Cluster-193…
Organismal Systems	Nervous system	Cholinergic synapse	ko04725	15	Cluster-193.7123,Cluster-31150.0,Cluster-193.6400,Cluster-2735.0,Cluster-17001.0,Cluster-193.18985,Cluster-26188.0,Cluster-1938.0,Cluster-193.29019,Cluster-193.25773,Cluster-193.2017,Cluster-193.3646,Cluster-193.49530,Cluster-193.6524,Cluster-193.31659
Organismal Systems	Nervous system	Serotonergic synapse	ko04726	16	Cluster-26188.0,Cluster-193.49530,Cluster-193.2017,Cluster-17001.0,Cluster-31150.0,Cluster-193.7123,Cluster-193.6524,Cluster-193.31659,Cluster-193.29019,Cluster-1938.0,Cluster-193.4460,Cluster-193.3646,Cluster-193.6400,Cluster-193.48585,Cluster-193.30291,Cluster-193.18985
Organismal Systems	Nervous system	GABAergic synapse	ko04727	77	Cluster-193.2770,Cluster-193.49530,Cluster-17396.0,Cluster-193.18690,Cluster-3776.0,Cluster-193.30687,Cluster-193.27512,Cluster-16841.0,Cluster-13271.0,Cluster-5200.1,Cluster-1938.0,Cluster-193.5102,Cluster-193.4570,Cluster-193.1611,Cluster-193.36529,Cluster-18322.0,Cluster-23048.0,Cluster-193.23469,Cluster-2170.0,Cluster-193.2017,Cluster-193.4652,Cluster-193.7625,Cluster-26188.0,Cluster-193.5129…
Organismal Systems	Nervous system	Dopaminergic synapse	ko04728	161	Cluster-193.48922,Cluster-193.27079,Cluster-8491.0,Cluster-4699.0,Cluster-18721.0,Cluster-14236.0,Cluster-6116.0,Cluster-193.37000,Cluster-193.36712,Cluster-193.4207,Cluster-193.2507,Cluster-193.6198,Cluster-24254.0,Cluster-193.6400,Cluster-4429.0,Cluster-24118.0,Cluster-193.5885,Cluster-9028.0,Cluster-193.20770,Cluster-193.33786,Cluster-193.7448,Cluster-5357.0,Cluster-193.16826,Cluster-193.20769…
Organismal Systems	Nervous system	Long-term depression	ko04730	32	Cluster-193.27300,Cluster-193.28269,Cluster-193.115,Cluster-193.28481,Cluster-193.7123,Cluster-193.3521,Cluster-193.22920,Cluster-193.50870,Cluster-7209.0,Cluster-193.6198,Cluster-20859.0,Cluster-21122.0,Cluster-193.28268,Cluster-193.26689,Cluster-21187.0,Cluster-193.29924,Cluster-14444.0,Cluster-193.7448,Cluster-17001.0,Cluster-193.35983,Cluster-193.1828,Cluster-193.25996,Cluster-193.22757,Clust…
Organismal Systems	Sensory system	Olfactory transduction	ko04740	62	Cluster-193.30482,Cluster-193.6492,Cluster-193.25773,Cluster-193.2017,Cluster-193.48678,Cluster-26188.0,Cluster-193.49362,Cluster-193.5143,Cluster-193.11788,Cluster-193.18134,Cluster-193.27882,Cluster-193.11331,Cluster-18721.0,Cluster-4970.0,Cluster-193.6080,Cluster-4699.0,Cluster-8491.0,Cluster-1071.0,Cluster-193.29019,Cluster-21122.0,Cluster-29151.0,Cluster-193.37559,Cluster-193.27722,Cluster-1…
Organismal Systems	Sensory system	Taste transduction	ko04742	22	Cluster-624.0,Cluster-2918.0,Cluster-193.35099,Cluster-193.51090,Cluster-11026.0,Cluster-5692.0,Cluster-193.5143,Cluster-193.49530,Cluster-193.7618,Cluster-193.6400,Cluster-475.0,Cluster-7399.0,Cluster-29173.0,Cluster-193.2021,Cluster-193.6026,Cluster-21599.0,Cluster-193.2501,Cluster-27378.0,Cluster-7611.1,Cluster-7611.0,Cluster-9243.0,Cluster-193.1396
Organismal Systems	Sensory system	Phototransduction	ko04744	52	Cluster-193.48678,Cluster-193.49362,Cluster-26188.0,Cluster-193.30482,Cluster-193.6492,Cluster-193.2017,Cluster-193.18134,Cluster-193.27882,Cluster-193.11788,Cluster-193.11331,Cluster-18721.0,Cluster-193.6080,Cluster-8491.0,Cluster-4699.0,Cluster-193.29019,Cluster-193.37559,Cluster-29151.0,Cluster-1071.0,Cluster-193.27722,Cluster-193.30704,Cluster-193.6524,Cluster-4890.0,Cluster-193.754,Cluster-2…
Organismal Systems	Sensory system	Phototransduction - fly	ko04745	52	Cluster-193.25773,Cluster-193.30482,Cluster-193.6492,Cluster-193.49362,Cluster-193.48678,Cluster-193.11788,Cluster-193.27882,Cluster-193.18134,Cluster-18721.0,Cluster-193.6080,Cluster-193.11331,Cluster-4699.0,Cluster-14532.0,Cluster-8491.0,Cluster-1071.0,Cluster-29151.0,Cluster-193.37559,Cluster-25146.0,Cluster-193.30704,Cluster-193.27722,Cluster-4890.0,Cluster-28327.0,Cluster-6068.0,Cluster-2172…
Organismal Systems	Sensory system	Inflammatory mediator regulation of TRP channels	ko04750	77	Cluster-8609.0,Cluster-193.37559,Cluster-29151.0,Cluster-193.30704,Cluster-6116.0,Cluster-36012.0,Cluster-4890.0,Cluster-193.48585,Cluster-193.22712,Cluster-193.6400,Cluster-2735.0,Cluster-24254.0,Cluster-6068.0,Cluster-21726.0,Cluster-193.27079,Cluster-193.49362,Cluster-193.18134,Cluster-193.27882,Cluster-18721.0,Cluster-4699.0,Cluster-193.52368,Cluster-8491.0,Cluster-193.19975,Cluster-193.6609,…
Cellular Processes	Cell motility	Regulation of actin cytoskeleton	ko04810	208	Cluster-193.30405,Cluster-9472.0,Cluster-35247.0,Cluster-193.11449,Cluster-193.5409,Cluster-1396.0,Cluster-193.42905,Cluster-193.30074,Cluster-193.1665,Cluster-12687.0,Cluster-193.30391,Cluster-5688.0,Cluster-193.7123,Cluster-8695.0,Cluster-193.2586,Cluster-193.21785,Cluster-6537.0,Cluster-14532.0,Cluster-193.24579,Cluster-7405.0,Cluster-193.52507,Cluster-9743.0,Cluster-27841.0,Cluster-193.6135,C…
Organismal Systems	Endocrine system	Insulin signaling pathway	ko04910	301	Cluster-193.27458,Cluster-13945.0,Cluster-193.27722,Cluster-193.24437,Cluster-7869.0,Cluster-30186.0,Cluster-193.52440,Cluster-29171.0,Cluster-10770.0,Cluster-193.24264,Cluster-193.51569,Cluster-193.52433,Cluster-16261.0,Cluster-193.13659,Cluster-193.33059,Cluster-28759.0,Cluster-193.36932,Cluster-7108.0,Cluster-193.518,Cluster-32118.0,Cluster-27600.0,Cluster-8160.0,Cluster-1530.0,Cluster-193.499…
Organismal Systems	Endocrine system	Insulin secretion	ko04911	27	Cluster-4701.0,Cluster-24554.0,Cluster-5874.2,Cluster-193.25773,Cluster-193.49530,Cluster-1570.0,Cluster-193.23063,Cluster-5198.0,Cluster-35995.0,Cluster-193.213,Cluster-193.212,Cluster-193.50981,Cluster-20497.0,Cluster-193.11735,Cluster-6590.0,Cluster-193.33886,Cluster-28779.0,Cluster-193.51642,Cluster-5198.1,Cluster-32513.0,Cluster-193.3004,Cluster-25274.0,Cluster-5874.1,Cluster-33138.0,Cluster…
Organismal Systems	Endocrine system	GnRH signaling pathway	ko04912	87	Cluster-193.1975,Cluster-193.21897,Cluster-193.31978,Cluster-23172.0,Cluster-193.24264,Cluster-4598.0,Cluster-193.25847,Cluster-193.518,Cluster-193.26754,Cluster-6718.0,Cluster-193.6761,Cluster-193.28125,Cluster-193.49470,Cluster-193.49974,Cluster-193.47489,Cluster-193.46322,Cluster-193.27722,Cluster-1071.0,Cluster-193.754,Cluster-28327.0,Cluster-193.43995,Cluster-31527.0,Cluster-193.11788,Cluste…
Organismal Systems	Endocrine system	Ovarian steroidogenesis	ko04913	11	Cluster-12460.0,Cluster-193.4460,Cluster-9992.0,Cluster-193.49530,Cluster-20308.0,Cluster-193.6400,Cluster-22604.0,Cluster-193.48585,Cluster-193.30291,Cluster-18915.1,Cluster-33817.0
Organismal Systems	Endocrine system	Progesterone-mediated oocyte maturation	ko04914	117	Cluster-193.43319,Cluster-193.12986,Cluster-193.30774,Cluster-1483.0,Cluster-322.0,Cluster-7800.0,Cluster-193.17819,Cluster-1.0,Cluster-193.23270,Cluster-193.15489,Cluster-193.51184,Cluster-193.380,Cluster-193.15769,Cluster-193.17987,Cluster-193.27459,Cluster-12026.1,Cluster-193.6400,Cluster-27017.1,Cluster-193.288,Cluster-193.22012,Cluster-9094.0,Cluster-193.41936,Cluster-25970.0,Cluster-193.469…
Organismal Systems	Endocrine system	Estrogen signaling pathway	ko04915	149	Cluster-193.20752,Cluster-193.5336,Cluster-193.34302,Cluster-193.33779,Cluster-193.46765,Cluster-193.3210,Cluster-193.10074,Cluster-23523.0,Cluster-193.49974,Cluster-193.30634,Cluster-193.6915,Cluster-193.34238,Cluster-193.35030,Cluster-193.24264,Cluster-15168.0,Cluster-193.16382,Cluster-35295.0,Cluster-193.518,Cluster-193.30079,Cluster-193.51843,Cluster-193.14737,Cluster-2058.0,Cluster-8268.0,Cl…
Organismal Systems	Endocrine system	Melanogenesis	ko04916	74	Cluster-193.27882,Cluster-193.18134,Cluster-15657.0,Cluster-193.49362,Cluster-4699.0,Cluster-13459.0,Cluster-8491.0,Cluster-14236.0,Cluster-5473.0,Cluster-18721.0,Cluster-26913.2,Cluster-193.30704,Cluster-29151.0,Cluster-193.37559,Cluster-21726.0,Cluster-6068.0,Cluster-193.6400,Cluster-2735.0,Cluster-4890.0,Cluster-193.33201,Cluster-35482.0,Cluster-24118.0,Cluster-193.49530,Cluster-193.25385,Clus…
Organismal Systems	Endocrine system	Prolactin signaling pathway	ko04917	13	Cluster-193.22473,Cluster-13945.0,Cluster-193.26102,Cluster-27600.0,Cluster-193.1255,Cluster-193.31825,Cluster-193.18985,Cluster-13459.0,Cluster-193.51156,Cluster-17001.0,Cluster-14236.0,Cluster-193.7123,Cluster-66.0
Organismal Systems	Endocrine system	Thyroid hormone synthesis	ko04918	88	Cluster-193.5489,Cluster-13201.0,Cluster-27322.0,Cluster-193.47966,Cluster-193.3004,Cluster-193.30466,Cluster-32513.0,Cluster-193.44765,Cluster-193.31352,Cluster-193.39601,Cluster-20497.0,Cluster-12268.0,Cluster-193.947,Cluster-193.3388,Cluster-31856.0,Cluster-193.213,Cluster-21083.0,Cluster-193.49076,Cluster-5198.0,Cluster-13973.0,Cluster-193.44322,Cluster-14945.0,Cluster-193.2201,Cluster-1123.0…
Organismal Systems	Endocrine system	Thyroid hormone signaling pathway	ko04919	147	Cluster-193.6336,Cluster-3971.0,Cluster-32513.0,Cluster-193.3647,Cluster-193.32911,Cluster-14685.0,Cluster-193.3004,Cluster-193.14904,Cluster-66.0,Cluster-193.41180,Cluster-193.31622,Cluster-193.36788,Cluster-193.28539,Cluster-9662.0,Cluster-193.4152,Cluster-193.17781,Cluster-5198.0,Cluster-700.0,Cluster-17533.0,Cluster-6692.0,Cluster-20497.0,Cluster-193.31118,Cluster-193.30968,Cluster-193.32567,…
Organismal Systems	Endocrine system	Adipocytokine signaling pathway	ko04920	89	Cluster-193.28751,Cluster-193.21622,Cluster-193.962,Cluster-193.21677,Cluster-193.15168,Cluster-193.28528,Cluster-31256.0,Cluster-3333.0,Cluster-193.52169,Cluster-9577.0,Cluster-12110.0,Cluster-193.17386,Cluster-1321.0,Cluster-193.42278,Cluster-193.51774,Cluster-193.12013,Cluster-193.31245,Cluster-12207.0,Cluster-193.21587,Cluster-8356.0,Cluster-193.2516,Cluster-193.29917,Cluster-193.7168,Cluster…
Organismal Systems	Endocrine system	Oxytocin signaling pathway	ko04921	169	Cluster-193.43885,Cluster-193.49362,Cluster-193.27882,Cluster-33036.0,Cluster-193.18134,Cluster-193.8466,Cluster-12659.0,Cluster-193.10662,Cluster-8356.0,Cluster-193.7168,Cluster-193.52368,Cluster-2455.0,Cluster-8609.0,Cluster-193.31245,Cluster-29151.0,Cluster-193.37559,Cluster-193.30704,Cluster-193.42278,Cluster-32239.0,Cluster-4890.0,Cluster-36012.0,Cluster-193.7177,Cluster-193.21677,Cluster-19…
Organismal Systems	Endocrine system	Glucagon signaling pathway	ko04922	208	Cluster-193.34520,Cluster-193.1975,Cluster-193.9830,Cluster-1926.2,Cluster-193.16758,Cluster-3971.0,Cluster-6006.0,Cluster-193.16760,Cluster-2097.0,Cluster-23172.0,Cluster-193.1124,Cluster-22741.0,Cluster-193.25847,Cluster-193.47652,Cluster-193.50476,Cluster-193.41180,Cluster-8910.0,Cluster-193.21212,Cluster-9491.0,Cluster-193.40075,Cluster-19467.0,Cluster-476.0,Cluster-6297.0,Cluster-193.28125,C…
Organismal Systems	Endocrine system	Regulation of lipolysis in adipocytes	ko04923	19	Cluster-193.49530,Cluster-193.34860,Cluster-29932.0,Cluster-193.2768,Cluster-193.21872,Cluster-193.8530,Cluster-10137.0,Cluster-193.35634,Cluster-193.37971,Cluster-21122.0,Cluster-30137.0,Cluster-193.27689,Cluster-193.31738,Cluster-193.50966,Cluster-8557.0,Cluster-193.951,Cluster-193.37247,Cluster-32685.0,Cluster-193.6400
Organismal Systems	Endocrine system	Renin secretion	ko04924	81	Cluster-193.2228,Cluster-18501.1,Cluster-193.34738,Cluster-22797.0,Cluster-5357.0,Cluster-193.31116,Cluster-34178.0,Cluster-193.34234,Cluster-193.46233,Cluster-193.51535,Cluster-24118.0,Cluster-35482.0,Cluster-193.33201,Cluster-9028.0,Cluster-193.1835,Cluster-193.25144,Cluster-193.49530,Cluster-29173.0,Cluster-193.33397,Cluster-2397.0,Cluster-193.197,Cluster-193.16757,Cluster-15037.0,Cluster-193.…
Organismal Systems	Endocrine system	Aldosterone synthesis and secretion	ko04925	73	Cluster-193.33397,Cluster-15037.0,Cluster-193.29801,Cluster-28475.1,Cluster-824.0,Cluster-31991.0,Cluster-193.19975,Cluster-193.6609,Cluster-30938.0,Cluster-193.30655,Cluster-193.2228,Cluster-10755.0,Cluster-193.46233,Cluster-193.31116,Cluster-5357.0,Cluster-193.33201,Cluster-35482.0,Cluster-24118.0,Cluster-193.1814,Cluster-4368.0,Cluster-15719.0,Cluster-193.3565,Cluster-193.49530,Cluster-9028.0,…
Organismal Systems	Excretory system	Aldosterone-regulated sodium reabsorption	ko04960	26	Cluster-193.50776,Cluster-193.18985,Cluster-33138.0,Cluster-5874.1,Cluster-193.3004,Cluster-5198.1,Cluster-32513.0,Cluster-193.51642,Cluster-28779.0,Cluster-6590.0,Cluster-193.6336,Cluster-17001.0,Cluster-20497.0,Cluster-193.40483,Cluster-193.40486,Cluster-193.11735,Cluster-193.212,Cluster-10717.0,Cluster-193.40484,Cluster-193.40487,Cluster-193.213,Cluster-35995.0,Cluster-5198.0,Cluster-193.40485…
Organismal Systems	Excretory system	Endocrine and other factor-regulated calcium reabsorption	ko04961	91	Cluster-193.10877,Cluster-193.31282,Cluster-193.13880,Cluster-3242.0,Cluster-19743.2,Cluster-193.51727,Cluster-193.25130,Cluster-193.51642,Cluster-5198.1,Cluster-31188.0,Cluster-193.33790,Cluster-193.6400,Cluster-193.1011,Cluster-10609.0,Cluster-15030.0,Cluster-193.49572,Cluster-193.22653,Cluster-35995.0,Cluster-193.49530,Cluster-8136.0,Cluster-193.29328,Cluster-5874.2,Cluster-193.11735,Cluster-1…
Organismal Systems	Excretory system	Vasopressin-regulated water reabsorption	ko04962	70	Cluster-193.22089,Cluster-193.34173,Cluster-13271.0,Cluster-193.49530,Cluster-34974.0,Cluster-1842.0,Cluster-193.9023,Cluster-21608.0,Cluster-193.10307,Cluster-193.36529,Cluster-34974.2,Cluster-193.41341,Cluster-193.25247,Cluster-13211.0,Cluster-193.11847,Cluster-5200.1,Cluster-13963.0,Cluster-193.4570,Cluster-193.6459,Cluster-193.5201,Cluster-193.6254,Cluster-193.1939,Cluster-193.10877,Cluster-1…
Organismal Systems	Excretory system	Proximal tubule bicarbonate reclamation	ko04964	32	Cluster-193.30340,Cluster-193.2345,Cluster-5874.2,Cluster-18267.0,Cluster-5198.0,Cluster-35995.0,Cluster-193.213,Cluster-193.11735,Cluster-20497.0,Cluster-11647.0,Cluster-32513.0,Cluster-193.21701,Cluster-193.3004,Cluster-193.33411,Cluster-193.4409,Cluster-193.13375,Cluster-33138.0,Cluster-193.15473,Cluster-193.806,Cluster-1570.0,Cluster-193.27837,Cluster-6934.0,Cluster-193.8614,Cluster-193.212,C…
Organismal Systems	Excretory system	Collecting duct acid secretion	ko04966	96	Cluster-193.29564,Cluster-26008.0,Cluster-4144.0,Cluster-193.9999,Cluster-193.32623,Cluster-193.35685,Cluster-193.3866,Cluster-18863.0,Cluster-4552.0,Cluster-193.29774,Cluster-193.6140,Cluster-193.6077,Cluster-27693.0,Cluster-193.24334,Cluster-21110.0,Cluster-13529.0,Cluster-193.4806,Cluster-14563.0,Cluster-193.28537,Cluster-14833.0,Cluster-193.45607,Cluster-30252.0,Cluster-893.0,Cluster-193.4486…
Organismal Systems	Digestive system	Salivary secretion	ko04970	71	Cluster-193.6400,Cluster-21726.0,Cluster-6068.0,Cluster-4890.0,Cluster-5198.1,Cluster-193.51642,Cluster-193.30704,Cluster-33768.0,Cluster-193.37559,Cluster-29151.0,Cluster-21122.0,Cluster-4699.0,Cluster-8491.0,Cluster-18721.0,Cluster-193.18134,Cluster-193.27882,Cluster-193.49362,Cluster-193.33397,Cluster-33138.0,Cluster-193.29801,Cluster-193.951,Cluster-15037.0,Cluster-193.19975,Cluster-30938.0,C…
Organismal Systems	Digestive system	Gastric acid secretion	ko04971	65	Cluster-193.28125,Cluster-193.49974,Cluster-20497.0,Cluster-5198.0,Cluster-193.213,Cluster-193.25847,Cluster-193.518,Cluster-23172.0,Cluster-193.24264,Cluster-193.1975,Cluster-193.3004,Cluster-32513.0,Cluster-193.212,Cluster-193.11331,Cluster-193.6080,Cluster-193.48678,Cluster-193.30482,Cluster-1570.0,Cluster-193.6492,Cluster-193.25773,Cluster-193.11788,Cluster-5874.1,Cluster-193.50776,Cluster-19…
Organismal Systems	Digestive system	Pancreatic secretion	ko04972	112	Cluster-193.29163,Cluster-7690.0,Cluster-193.3626,Cluster-193.211,Cluster-5198.0,Cluster-35701.0,Cluster-193.28367,Cluster-193.7055,Cluster-193.39699,Cluster-193.213,Cluster-193.36186,Cluster-24564.0,Cluster-193.18630,Cluster-193.2724,Cluster-17484.0,Cluster-193.5947,Cluster-193.2809,Cluster-20497.0,Cluster-34108.0,Cluster-11905.0,Cluster-193.10893,Cluster-15738.0,Cluster-193.1740,Cluster-193.167…
Organismal Systems	Digestive system	Carbohydrate digestion and absorption	ko04973	55	Cluster-193.23640,Cluster-193.3418,Cluster-193.7618,Cluster-7869.0,Cluster-1570.0,Cluster-193.37180,Cluster-193.52440,Cluster-193.35099,Cluster-193.212,Cluster-193.35898,Cluster-2918.0,Cluster-28779.0,Cluster-193.27458,Cluster-6590.0,Cluster-193.1396,Cluster-27378.0,Cluster-7611.0,Cluster-35410.0,Cluster-5198.1,Cluster-193.51642,Cluster-193.21597,Cluster-5874.1,Cluster-193.2501,Cluster-21479.0,Cl…
Organismal Systems	Digestive system	Protein digestion and absorption	ko04974	38	Cluster-7937.0,Cluster-1293.0,Cluster-193.2829,Cluster-193.212,Cluster-4970.0,Cluster-193.46726,Cluster-193.34263,Cluster-193.51315,Cluster-1570.0,Cluster-193.50776,Cluster-193.25048,Cluster-193.18990,Cluster-31484.1,Cluster-5874.1,Cluster-15946.0,Cluster-26755.0,Cluster-5198.1,Cluster-193.51642,Cluster-28779.0,Cluster-193.6566,Cluster-193.34779,Cluster-6590.0,Cluster-193.11735,Cluster-10458.0,Cl…
Organismal Systems	Digestive system	Fat digestion and absorption	ko04975	26	Cluster-510.0,Cluster-4820.1,Cluster-15003.0,Cluster-13473.0,Cluster-193.15202,Cluster-8758.0,Cluster-33817.0,Cluster-18225.0,Cluster-193.26787,Cluster-4846.1,Cluster-193.26007,Cluster-35551.1,Cluster-6293.0,Cluster-20195.0,Cluster-193.11897,Cluster-193.33070,Cluster-18915.1,Cluster-193.15201,Cluster-193.1864,Cluster-20308.0,Cluster-193.3413,Cluster-193.691,Cluster-193.15200,Cluster-193.15203,Clu…
Organismal Systems	Digestive system	Bile secretion	ko04976	100	Cluster-7850.0,Cluster-17924.0,Cluster-193.212,Cluster-11171.0,Cluster-20308.0,Cluster-270.0,Cluster-2049.0,Cluster-1570.0,Cluster-193.50239,Cluster-193.3680,Cluster-193.31153,Cluster-16202.0,Cluster-193.24328,Cluster-5874.1,Cluster-5967.0,Cluster-13684.0,Cluster-1285.0,Cluster-193.50776,Cluster-6590.0,Cluster-4125.0,Cluster-193.42459,Cluster-193.46252,Cluster-28779.0,Cluster-26031.0,Cluster-193.…
Organismal Systems	Digestive system	Vitamin digestion and absorption	ko04977	10	Cluster-193.32833,Cluster-193.39703,Cluster-8254.0,Cluster-4098.0,Cluster-17731.0,Cluster-18915.1,Cluster-193.6211,Cluster-20308.0,Cluster-33817.0,Cluster-8254.1
Organismal Systems	Digestive system	Mineral absorption	ko04978	38	Cluster-193.41368,Cluster-20497.0,Cluster-193.2148,Cluster-193.11735,Cluster-16005.0,Cluster-12884.0,Cluster-193.42165,Cluster-193.213,Cluster-5198.0,Cluster-35995.0,Cluster-193.29627,Cluster-25280.0,Cluster-5874.2,Cluster-193.27649,Cluster-193.12760,Cluster-33138.0,Cluster-193.9484,Cluster-5257.0,Cluster-193.29109,Cluster-193.3004,Cluster-32513.0,Cluster-193.212,Cluster-193.36573,Cluster-193.138…
Cellular Processes	Cellular community - prokaryotes	Biofilm formation - Vibrio cholerae	ko05111	5	Cluster-193.34334,Cluster-193.28709,Cluster-13084.0,Cluster-193.32434,Cluster-14943.0
