# Supplementary material for: Integrating transcriptome and chemical analyses to reveal the anti-Alzheimer’s disease components in Verbena officinalis Linn
Source: Front Plant Sci. 2022 Aug 4;13:955075. doi: 10.3389/fpls.2022.955075 (PMC9386363; doi:10.3389/fpls.2022.955075)
Supplement: Supplementary file 6 [file Table_5.xls]

## Sheet: Supplementary Table 5. Classifi
GO ID (Lev1)	GO Term (Lev1)	GO ID (Lev2)	GO Term (Lev2)	GO ID (Lev3)	GO Term (Lev3)	GO ID (Lev4)	GO Term (Lev4)	Gene Number	Gene List
GO:0005575	Cellular Component	GO:0032991	protein-containing complex	GO:0043235	receptor complex	GO:0098802	plasma membrane signaling receptor complex	38	Cluster-193.36410,Cluster-9739.0,Cluster-10489.0,Cluster-193.27478,Cluster-4755.0,Cluster-3786.0,Cluster-1546.0,Cluster-193.51566,Cluster-193.24188,Cluster-193.16947,Cluster-4755.1,Cluster-193.12782,Cluster-4210.0,Cluster-28970.0,Cluster-193.8715,Cluster-193.23004,Cluster-30567.0,Cluster-193.22425,Cluster-1486.0,Cluster-33332.0,Cluster-193.32135,Cluster-193.45945,Cluster-193.33880,Cluster-4463.0,…
GO:0005575	Cellular Component	GO:0032991	protein-containing complex	GO:1990351	transporter complex	GO:1902495	transmembrane transporter complex	139	Cluster-193.443,Cluster-193.5681,Cluster-193.28236,Cluster-3698.0,Cluster-27231.0,Cluster-193.25939,Cluster-21998.0,Cluster-18507.0,Cluster-5262.0,Cluster-193.10929,Cluster-193.51566,Cluster-193.865,Cluster-193.17384,Cluster-193.12609,Cluster-193.6193,Cluster-193.31129,Cluster-17940.0,Cluster-193.51213,Cluster-23749.0,Cluster-193.26149,Cluster-193.37939,Cluster-109.0,Cluster-27200.0,Cluster-30438…
GO:0005575	Cellular Component	GO:0032991	protein-containing complex	GO:1902494	catalytic complex	GO:0009317	acetyl-CoA carboxylase complex	3	Cluster-12014.0,Cluster-5251.0,Cluster-193.17458
GO:0005575	Cellular Component	GO:0032991	protein-containing complex	GO:1902494	catalytic complex	GO:1905368	peptidase complex	292	Cluster-193.34257,Cluster-193.9886,Cluster-193.779,Cluster-23905.0,Cluster-193.16909,Cluster-19973.0,Cluster-193.1061,Cluster-193.32705,Cluster-193.6831,Cluster-193.34773,Cluster-193.40475,Cluster-193.46304,Cluster-26586.0,Cluster-193.24082,Cluster-193.20855,Cluster-193.23274,Cluster-17536.0,Cluster-193.46579,Cluster-193.39415,Cluster-24378.0,Cluster-10225.0,Cluster-193.28816,Cluster-29322.0,Clus…
GO:0005575	Cellular Component	GO:0032991	protein-containing complex	GO:1902494	catalytic complex	GO:1905348	endonuclease complex	103	Cluster-193.25746,Cluster-193.41569,Cluster-10908.0,Cluster-32897.0,Cluster-193.8124,Cluster-9867.0,Cluster-193.19106,Cluster-193.3826,Cluster-193.11177,Cluster-193.29401,Cluster-193.37241,Cluster-193.3057,Cluster-1137.0,Cluster-32888.0,Cluster-193.45743,Cluster-7105.0,Cluster-193.41518,Cluster-896.0,Cluster-193.9154,Cluster-193.31899,Cluster-2550.0,Cluster-193.0,Cluster-193.530,Cluster-193.22036…
GO:0005575	Cellular Component	GO:0032991	protein-containing complex	GO:1902494	catalytic complex	GO:0000118	histone deacetylase complex	28	Cluster-32538.0,Cluster-193.1420,Cluster-193.4199,Cluster-11214.0,Cluster-193.43564,Cluster-19409.0,Cluster-11823.0,Cluster-6968.0,Cluster-193.51716,Cluster-17912.0,Cluster-193.26068,Cluster-193.48813,Cluster-9716.0,Cluster-193.43009,Cluster-30361.0,Cluster-193.9866,Cluster-12624.0,Cluster-193.48351,Cluster-7166.1,Cluster-193.28683,Cluster-193.7564,Cluster-6553.0,Cluster-5105.0,Cluster-193.16991,…
GO:0005575	Cellular Component	GO:0032991	protein-containing complex	GO:1902494	catalytic complex	GO:0030286	dynein complex	6	Cluster-35026.0,Cluster-24221.0,Cluster-8864.1,Cluster-12078.0,Cluster-193.9861,Cluster-14736.0
GO:0005575	Cellular Component	GO:0032991	protein-containing complex	GO:1902494	catalytic complex	GO:1903293	phosphatase complex	68	Cluster-193.9911,Cluster-7751.0,Cluster-193.37674,Cluster-23857.0,Cluster-193.41353,Cluster-193.41943,Cluster-193.4207,Cluster-193.16826,Cluster-193.32683,Cluster-193.36499,Cluster-193.42142,Cluster-193.5705,Cluster-34998.0,Cluster-267.0,Cluster-25274.0,Cluster-193.15753,Cluster-193.2507,Cluster-193.22597,Cluster-193.39435,Cluster-193.5586,Cluster-193.38021,Cluster-193.33786,Cluster-193.21710,Clu…
GO:0005575	Cellular Component	GO:0032991	protein-containing complex	GO:1902494	catalytic complex	GO:1990204	oxidoreductase complex	186	Cluster-193.31884,Cluster-193.34067,Cluster-193.22205,Cluster-193.23837,Cluster-13382.0,Cluster-193.30441,Cluster-26466.0,Cluster-193.30758,Cluster-193.50429,Cluster-28019.0,Cluster-2953.0,Cluster-193.38200,Cluster-23162.0,Cluster-193.7403,Cluster-28186.0,Cluster-193.14033,Cluster-193.21918,Cluster-193.20867,Cluster-193.5194,Cluster-193.39145,Cluster-27848.0,Cluster-2837.0,Cluster-193.33697,Clust…
GO:0005575	Cellular Component	GO:0032991	protein-containing complex	GO:1902494	catalytic complex	GO:0048492	ribulose bisphosphate carboxylase complex	2	Cluster-15082.1,Cluster-193.32255
GO:0005575	Cellular Component	GO:0032991	protein-containing complex	GO:1902494	catalytic complex	GO:1905354	exoribonuclease complex	21	Cluster-193.11459,Cluster-193.27066,Cluster-11427.0,Cluster-19194.0,Cluster-193.12974,Cluster-193.9693,Cluster-193.4827,Cluster-20140.0,Cluster-193.11305,Cluster-193.21834,Cluster-21604.0,Cluster-282.0,Cluster-193.14210,Cluster-5839.2,Cluster-4300.0,Cluster-193.3240,Cluster-19291.0,Cluster-193.19190,Cluster-24323.0,Cluster-30855.0,Cluster-193.48021
GO:0005575	Cellular Component	GO:0032991	protein-containing complex	GO:1902494	catalytic complex	GO:1904949	ATPase complex	306	Cluster-193.11650,Cluster-35757.0,Cluster-32632.0,Cluster-193.51561,Cluster-193.29563,Cluster-193.16266,Cluster-193.3123,Cluster-193.39034,Cluster-193.24996,Cluster-193.42913,Cluster-1255.0,Cluster-23739.0,Cluster-193.40429,Cluster-13077.0,Cluster-36443.1,Cluster-193.33765,Cluster-27020.0,Cluster-193.29516,Cluster-35112.0,Cluster-193.38736,Cluster-193.36529,Cluster-193.19974,Cluster-193.16918,Clu…
GO:0005575	Cellular Component	GO:0032991	protein-containing complex	GO:1902494	catalytic complex	GO:1990234	transferase complex	1438	Cluster-193.46791,Cluster-5438.0,Cluster-193.2555,Cluster-30120.0,Cluster-193.41123,Cluster-193.4044,Cluster-193.16670,Cluster-15657.0,Cluster-193.24886,Cluster-3481.0,Cluster-193.6080,Cluster-22193.0,Cluster-193.1554,Cluster-193.14515,Cluster-193.40086,Cluster-13296.0,Cluster-30705.0,Cluster-193.27978,Cluster-193.20120,Cluster-7028.0,Cluster-193.26084,Cluster-193.28496,Cluster-7332.0,Cluster-326…
GO:0005575	Cellular Component	GO:0032991	protein-containing complex	GO:0070069	cytochrome complex	GO:0045277	respiratory chain complex IV	8	Cluster-4024.0,Cluster-193.5505,Cluster-193.50115,Cluster-193.37739,Cluster-193.3610,Cluster-9723.0,Cluster-193.6104,Cluster-193.32214
GO:0005575	Cellular Component	GO:0032991	protein-containing complex	GO:0070069	cytochrome complex	GO:0045275	respiratory chain complex III	27	Cluster-193.22205,Cluster-193.10677,Cluster-35080.0,Cluster-193.38200,Cluster-193.52336,Cluster-193.50429,Cluster-193.52307,Cluster-26466.0,Cluster-193.34308,Cluster-193.27817,Cluster-7202.1,Cluster-193.5344,Cluster-193.33179,Cluster-193.31881,Cluster-31099.0,Cluster-193.2057,Cluster-193.4107,Cluster-193.26480,Cluster-193.8308,Cluster-193.49293,Cluster-193.20867,Cluster-193.7385,Cluster-193.45730…
GO:0005575	Cellular Component	GO:0032991	protein-containing complex	GO:0120114	Sm-like protein family complex	GO:0030532	small nuclear ribonucleoprotein complex	50	Cluster-193.183,Cluster-193.34533,Cluster-7476.0,Cluster-193.52276,Cluster-193.12891,Cluster-24611.0,Cluster-950.0,Cluster-193.44142,Cluster-1522.0,Cluster-193.27362,Cluster-193.21676,Cluster-21722.1,Cluster-193.2447,Cluster-19157.0,Cluster-193.39821,Cluster-193.42591,Cluster-1748.0,Cluster-193.38438,Cluster-168.0,Cluster-193.21754,Cluster-193.28587,Cluster-193.24571,Cluster-24862.1,Cluster-193.1…
GO:0005575	Cellular Component	GO:0032991	protein-containing complex	GO:0090665	glycoprotein complex	GO:0016010	dystrophin-associated glycoprotein complex	30	Cluster-193.2304,Cluster-193.19024,Cluster-12750.0,Cluster-29916.0,Cluster-1344.0,Cluster-193.32050,Cluster-193.13165,Cluster-193.13523,Cluster-193.28986,Cluster-193.39376,Cluster-28208.0,Cluster-193.38652,Cluster-193.24596,Cluster-193.47768,Cluster-193.48442,Cluster-193.43460,Cluster-193.19949,Cluster-193.164,Cluster-1620.0,Cluster-193.15360,Cluster-29916.1,Cluster-10208.0,Cluster-17967.0,Cluste…
GO:0005575	Cellular Component	GO:0032991	protein-containing complex	GO:0005667	transcription regulator complex	GO:0090575	RNA polymerase II transcription regulator complex	230	Cluster-9944.2,Cluster-193.27490,Cluster-20929.0,Cluster-193.51918,Cluster-193.16929,Cluster-19087.0,Cluster-193.50613,Cluster-193.41911,Cluster-7697.0,Cluster-5626.1,Cluster-30338.0,Cluster-193.51997,Cluster-32059.0,Cluster-1909.0,Cluster-31159.0,Cluster-193.26475,Cluster-13461.0,Cluster-12629.0,Cluster-2619.0,Cluster-193.31678,Cluster-193.30434,Cluster-10479.0,Cluster-193.30232,Cluster-193.2223…
GO:0005575	Cellular Component	GO:0032991	protein-containing complex	GO:0005667	transcription regulator complex	GO:0017053	transcription repressor complex	24	Cluster-193.22254,Cluster-193.36631,Cluster-193.29835,Cluster-193.8185,Cluster-193.45147,Cluster-193.44096,Cluster-193.4813,Cluster-3778.0,Cluster-193.38290,Cluster-193.14049,Cluster-193.47250,Cluster-193.49729,Cluster-193.6344,Cluster-193.33413,Cluster-193.121,Cluster-193.43854,Cluster-30015.0,Cluster-193.39055,Cluster-30069.0,Cluster-32113.0,Cluster-193.10648,Cluster-193.10448,Cluster-193.21326…
GO:0005575	Cellular Component	GO:0032991	protein-containing complex	GO:0005667	transcription regulator complex	GO:0000120	RNA polymerase I transcription regulator complex	9	Cluster-193.39982,Cluster-34998.0,Cluster-27549.0,Cluster-193.22916,Cluster-30082.0,Cluster-193.25819,Cluster-193.39965,Cluster-193.9993,Cluster-318.0
GO:0005575	Cellular Component	GO:0032991	protein-containing complex	GO:0098798	mitochondrial protein complex	GO:0098800	inner mitochondrial membrane protein complex	379	Cluster-193.254,Cluster-17875.0,Cluster-193.49789,Cluster-193.51046,Cluster-193.16150,Cluster-193.37480,Cluster-193.46311,Cluster-193.37084,Cluster-6166.2,Cluster-193.2057,Cluster-193.31881,Cluster-6069.0,Cluster-1933.0,Cluster-30685.0,Cluster-193.35783,Cluster-193.15458,Cluster-193.19908,Cluster-193.42583,Cluster-193.47032,Cluster-193.25346,Cluster-193.38960,Cluster-193.35526,Cluster-193.37739,C…
GO:0005575	Cellular Component	GO:0032991	protein-containing complex	GO:0098798	mitochondrial protein complex	GO:0098799	outer mitochondrial membrane protein complex	66	Cluster-9741.0,Cluster-36478.0,Cluster-13303.0,Cluster-193.23722,Cluster-10385.0,Cluster-193.48490,Cluster-11282.0,Cluster-193.481,Cluster-27549.0,Cluster-15271.0,Cluster-193.4330,Cluster-4095.1,Cluster-193.4705,Cluster-193.41376,Cluster-193.40966,Cluster-193.2338,Cluster-193.17465,Cluster-8635.0,Cluster-193.20922,Cluster-8783.0,Cluster-22040.1,Cluster-193.50087,Cluster-193.43246,Cluster-193.2852…
GO:0005575	Cellular Component	GO:0032991	protein-containing complex	GO:0000930	gamma-tubulin complex	GO:0000931	gamma-tubulin large complex	9	Cluster-193.34352,Cluster-193.641,Cluster-193.36781,Cluster-193.31499,Cluster-193.36489,Cluster-193.18935,Cluster-193.17248,Cluster-193.44932,Cluster-36501.0
GO:0005575	Cellular Component	GO:0032991	protein-containing complex	GO:0005875	microtubule associated complex	GO:0030286	dynein complex	6	Cluster-35026.0,Cluster-24221.0,Cluster-8864.1,Cluster-12078.0,Cluster-193.9861,Cluster-14736.0
GO:0005575	Cellular Component	GO:0032991	protein-containing complex	GO:0022624	proteasome accessory complex	GO:0005838	proteasome regulatory particle	5	Cluster-193.10383,Cluster-193.7161,Cluster-24874.0,Cluster-3295.0,Cluster-193.3087
GO:0005575	Cellular Component	GO:0032991	protein-containing complex	GO:1990391	DNA repair complex	GO:0070419	nonhomologous end joining complex	5	Cluster-193.13823,Cluster-193.23999,Cluster-193.27621,Cluster-193.44001,Cluster-193.18836
GO:0005575	Cellular Component	GO:0032991	protein-containing complex	GO:0032994	protein-lipid complex	GO:1990777	lipoprotein particle	4	Cluster-193.38575,Cluster-193.5301,Cluster-193.49480,Cluster-193.6130
GO:0005575	Cellular Component	GO:0032991	protein-containing complex	GO:0000940	condensed chromosome outer kinetochore	GO:0000942	condensed nuclear chromosome outer kinetochore	155	Cluster-35621.2,Cluster-193.39015,Cluster-10734.0,Cluster-193.23436,Cluster-193.40923,Cluster-193.32258,Cluster-35054.2,Cluster-19770.1,Cluster-5579.0,Cluster-193.32991,Cluster-3119.0,Cluster-193.4718,Cluster-35597.0,Cluster-193.13161,Cluster-193.35682,Cluster-193.35466,Cluster-193.7440,Cluster-1251.0,Cluster-3015.0,Cluster-193.25940,Cluster-193.13316,Cluster-9462.0,Cluster-193.16990,Cluster-193.…
GO:0005575	Cellular Component	GO:0032991	protein-containing complex	GO:0098796	membrane protein complex	GO:0033177	proton-transporting two-sector ATPase complex, proton-transporting domain	378	Cluster-17128.0,Cluster-193.51523,Cluster-15341.0,Cluster-193.20607,Cluster-193.17643,Cluster-193.8308,Cluster-193.42016,Cluster-7231.0,Cluster-193.4045,Cluster-600.0,Cluster-1928.0,Cluster-26291.0,Cluster-19186.0,Cluster-193.5262,Cluster-193.20979,Cluster-1114.0,Cluster-193.16228,Cluster-11514.0,Cluster-9485.0,Cluster-11790.0,Cluster-193.27407,Cluster-33807.0,Cluster-14519.0,Cluster-193.16958,Cl…
GO:0005575	Cellular Component	GO:0032991	protein-containing complex	GO:0098796	membrane protein complex	GO:0008250	oligosaccharyltransferase complex	24	Cluster-30873.0,Cluster-20985.0,Cluster-193.34608,Cluster-193.47258,Cluster-193.19418,Cluster-193.8312,Cluster-4338.0,Cluster-193.36144,Cluster-193.9615,Cluster-193.11653,Cluster-193.2645,Cluster-9043.0,Cluster-193.23930,Cluster-5190.0,Cluster-193.23097,Cluster-24957.0,Cluster-193.6846,Cluster-778.0,Cluster-24469.0,Cluster-193.3243,Cluster-193.10459,Cluster-18930.0,Cluster-193.33615,Cluster-193.2…
GO:0005575	Cellular Component	GO:0032991	protein-containing complex	GO:0098796	membrane protein complex	GO:0030904	retromer complex	8	Cluster-16837.0,Cluster-193.27639,Cluster-2511.1,Cluster-26783.0,Cluster-3103.0,Cluster-193.35768,Cluster-193.23421,Cluster-9922.0
GO:0005575	Cellular Component	GO:0032991	protein-containing complex	GO:0098796	membrane protein complex	GO:0009521	photosystem	312	Cluster-23481.0,Cluster-34580.0,Cluster-5597.2,Cluster-13555.0,Cluster-193.6068,Cluster-193.4856,Cluster-193.34053,Cluster-4486.0,Cluster-193.15943,Cluster-193.46826,Cluster-193.32916,Cluster-36063.0,Cluster-193.31905,Cluster-193.51702,Cluster-193.3444,Cluster-193.36983,Cluster-193.23054,Cluster-193.25574,Cluster-193.29177,Cluster-193.6947,Cluster-5721.0,Cluster-23104.0,Cluster-193.30784,Cluster-…
GO:0005575	Cellular Component	GO:0032991	protein-containing complex	GO:0098796	membrane protein complex	GO:0031205	endoplasmic reticulum Sec complex	8	Cluster-7307.1,Cluster-193.43068,Cluster-193.30159,Cluster-193.12799,Cluster-5121.0,Cluster-193.51733,Cluster-5014.1,Cluster-9738.0
GO:0005575	Cellular Component	GO:0032991	protein-containing complex	GO:0098796	membrane protein complex	GO:0030964	NADH dehydrogenase complex	41	Cluster-193.35110,Cluster-193.2426,Cluster-193.23031,Cluster-193.6440,Cluster-193.45746,Cluster-9117.0,Cluster-193.35544,Cluster-193.16150,Cluster-1577.0,Cluster-34125.0,Cluster-193.38417,Cluster-193.40269,Cluster-193.47032,Cluster-193.20259,Cluster-193.34722,Cluster-193.2408,Cluster-193.35783,Cluster-193.46237,Cluster-193.5194,Cluster-17586.0,Cluster-193.14033,Cluster-5015.0,Cluster-193.47948,Cl…
GO:0005575	Cellular Component	GO:0032991	protein-containing complex	GO:0098796	membrane protein complex	GO:0033178	proton-transporting two-sector ATPase complex, catalytic domain	132	Cluster-4398.0,Cluster-193.1430,Cluster-193.47093,Cluster-193.38389,Cluster-193.35843,Cluster-193.25798,Cluster-193.36449,Cluster-193.28861,Cluster-25776.0,Cluster-193.34853,Cluster-7355.0,Cluster-27601.0,Cluster-193.34223,Cluster-14563.0,Cluster-193.27905,Cluster-193.5935,Cluster-8118.0,Cluster-193.20806,Cluster-30727.0,Cluster-193.31100,Cluster-13236.0,Cluster-193.17892,Cluster-193.32404,Cluste…
GO:0005575	Cellular Component	GO:0032991	protein-containing complex	GO:0098796	membrane protein complex	GO:0098797	plasma membrane protein complex	277	Cluster-193.28085,Cluster-29916.0,Cluster-4755.0,Cluster-193.21510,Cluster-16375.0,Cluster-193.31308,Cluster-193.9365,Cluster-193.29666,Cluster-193.8709,Cluster-193.16947,Cluster-2975.2,Cluster-9812.0,Cluster-193.24280,Cluster-193.32592,Cluster-193.45945,Cluster-193.72,Cluster-32530.0,Cluster-12750.0,Cluster-35.0,Cluster-193.29261,Cluster-193.15820,Cluster-1524.0,Cluster-7881.0,Cluster-193.49328,…
GO:0005575	Cellular Component	GO:0032991	protein-containing complex	GO:0098796	membrane protein complex	GO:1902495	transmembrane transporter complex	139	Cluster-193.443,Cluster-193.5681,Cluster-193.28236,Cluster-3698.0,Cluster-27231.0,Cluster-193.25939,Cluster-21998.0,Cluster-18507.0,Cluster-5262.0,Cluster-193.10929,Cluster-193.51566,Cluster-193.865,Cluster-193.17384,Cluster-193.12609,Cluster-193.6193,Cluster-193.31129,Cluster-17940.0,Cluster-193.51213,Cluster-23749.0,Cluster-193.26149,Cluster-193.37939,Cluster-109.0,Cluster-27200.0,Cluster-30438…
GO:0005575	Cellular Component	GO:0032991	protein-containing complex	GO:0098796	membrane protein complex	GO:0098803	respiratory chain complex	177	Cluster-193.2426,Cluster-193.6440,Cluster-193.30373,Cluster-193.34061,Cluster-193.48316,Cluster-193.33350,Cluster-193.26480,Cluster-193.35544,Cluster-24551.0,Cluster-193.8263,Cluster-34125.0,Cluster-193.34923,Cluster-193.38417,Cluster-193.71,Cluster-26709.0,Cluster-193.16977,Cluster-5640.1,Cluster-35716.0,Cluster-193.34722,Cluster-193.17748,Cluster-193.20867,Cluster-193.14033,Cluster-193.5194,Clu…
GO:0005575	Cellular Component	GO:0032991	protein-containing complex	GO:0098796	membrane protein complex	GO:0098799	outer mitochondrial membrane protein complex	66	Cluster-9741.0,Cluster-36478.0,Cluster-13303.0,Cluster-193.23722,Cluster-10385.0,Cluster-193.48490,Cluster-11282.0,Cluster-193.481,Cluster-27549.0,Cluster-15271.0,Cluster-193.4330,Cluster-4095.1,Cluster-193.4705,Cluster-193.41376,Cluster-193.40966,Cluster-193.2338,Cluster-193.17465,Cluster-8635.0,Cluster-193.20922,Cluster-8783.0,Cluster-22040.1,Cluster-193.50087,Cluster-193.43246,Cluster-193.2852…
GO:0005575	Cellular Component	GO:0032991	protein-containing complex	GO:0098796	membrane protein complex	GO:0005942	phosphatidylinositol 3-kinase complex	38	Cluster-8608.0,Cluster-29147.0,Cluster-193.1191,Cluster-374.0,Cluster-4136.0,Cluster-5757.0,Cluster-8324.0,Cluster-29142.0,Cluster-193.23165,Cluster-193.2179,Cluster-8120.0,Cluster-13616.0,Cluster-2993.0,Cluster-193.18908,Cluster-10296.1,Cluster-10486.0,Cluster-7180.0,Cluster-193.18665,Cluster-193.342,Cluster-25042.0,Cluster-28520.1,Cluster-8789.0,Cluster-193.37406,Cluster-3481.0,Cluster-8678.0,C…
GO:0005575	Cellular Component	GO:0032991	protein-containing complex	GO:0098796	membrane protein complex	GO:0098800	inner mitochondrial membrane protein complex	379	Cluster-193.254,Cluster-17875.0,Cluster-193.49789,Cluster-193.51046,Cluster-193.16150,Cluster-193.37480,Cluster-193.46311,Cluster-193.37084,Cluster-6166.2,Cluster-193.2057,Cluster-193.31881,Cluster-6069.0,Cluster-1933.0,Cluster-30685.0,Cluster-193.35783,Cluster-193.15458,Cluster-193.19908,Cluster-193.42583,Cluster-193.47032,Cluster-193.25346,Cluster-193.38960,Cluster-193.35526,Cluster-193.37739,C…
GO:0005575	Cellular Component	GO:0032991	protein-containing complex	GO:0098796	membrane protein complex	GO:0030119	AP-type membrane coat adaptor complex	22	Cluster-193.17114,Cluster-193.28424,Cluster-193.45156,Cluster-193.1011,Cluster-193.2468,Cluster-193.49571,Cluster-193.23137,Cluster-193.43824,Cluster-193.20100,Cluster-193.33926,Cluster-193.29778,Cluster-193.35812,Cluster-193.32772,Cluster-3868.0,Cluster-193.46065,Cluster-193.17852,Cluster-6627.0,Cluster-193.36954,Cluster-193.42538,Cluster-193.19293,Cluster-193.22851,Cluster-17199.0
GO:0005575	Cellular Component	GO:0032991	protein-containing complex	GO:0098796	membrane protein complex	GO:0030117	membrane coat	180	Cluster-193.3604,Cluster-193.37069,Cluster-193.51727,Cluster-11806.1,Cluster-193.4145,Cluster-13133.0,Cluster-193.48587,Cluster-9429.0,Cluster-14584.0,Cluster-193.42538,Cluster-193.49071,Cluster-7553.0,Cluster-18512.0,Cluster-27334.0,Cluster-193.28394,Cluster-193.13795,Cluster-193.36297,Cluster-193.22323,Cluster-193.51837,Cluster-193.45156,Cluster-28629.0,Cluster-193.28142,Cluster-193.20581,Clust…
GO:0005575	Cellular Component	GO:0032991	protein-containing complex	GO:0098796	membrane protein complex	GO:0016469	proton-transporting two-sector ATPase complex	597	Cluster-9514.0,Cluster-36163.1,Cluster-193.51015,Cluster-19142.0,Cluster-193.1052,Cluster-21157.0,Cluster-19114.0,Cluster-25043.1,Cluster-14427.0,Cluster-193.29923,Cluster-11047.0,Cluster-193.29318,Cluster-193.29530,Cluster-193.22416,Cluster-10803.0,Cluster-193.35723,Cluster-193.34846,Cluster-193.32361,Cluster-193.25541,Cluster-193.16969,Cluster-193.4690,Cluster-193.1803,Cluster-193.31603,Cluster…
GO:0005575	Cellular Component	GO:0032991	protein-containing complex	GO:1990904	ribonucleoprotein complex	GO:0030684	preribosome	194	Cluster-193.51691,Cluster-1070.0,Cluster-25726.0,Cluster-193.25494,Cluster-193.33226,Cluster-7319.0,Cluster-193.29255,Cluster-193.6315,Cluster-193.37460,Cluster-15781.0,Cluster-193.35593,Cluster-407.0,Cluster-193.20279,Cluster-193.20293,Cluster-14945.0,Cluster-3675.0,Cluster-10841.0,Cluster-19032.0,Cluster-193.33343,Cluster-30396.0,Cluster-193.12622,Cluster-9328.1,Cluster-36499.0,Cluster-193.3559…
GO:0005575	Cellular Component	GO:0032991	protein-containing complex	GO:1990904	ribonucleoprotein complex	GO:0048500	signal recognition particle	41	Cluster-193.4436,Cluster-24164.1,Cluster-193.50557,Cluster-6690.0,Cluster-193.25917,Cluster-20347.0,Cluster-193.47502,Cluster-28301.1,Cluster-193.37460,Cluster-193.2671,Cluster-193.3684,Cluster-193.32965,Cluster-193.27282,Cluster-24856.0,Cluster-193.16354,Cluster-193.7293,Cluster-19887.0,Cluster-193.29255,Cluster-193.32854,Cluster-27635.0,Cluster-193.18192,Cluster-13696.0,Cluster-7963.0,Cluster-1…
GO:0005575	Cellular Component	GO:0032991	protein-containing complex	GO:1990904	ribonucleoprotein complex	GO:0005681	spliceosomal complex	1	Cluster-3947.0
GO:0005575	Cellular Component	GO:0032991	protein-containing complex	GO:1990904	ribonucleoprotein complex	GO:0044391	ribosomal subunit	43	Cluster-2739.0,Cluster-9536.0,Cluster-36126.0,Cluster-17668.0,Cluster-193.36763,Cluster-193.33532,Cluster-193.9242,Cluster-193.41324,Cluster-14709.0,Cluster-193.50849,Cluster-3551.0,Cluster-18194.0,Cluster-31193.0,Cluster-13311.0,Cluster-2107.0,Cluster-193.38912,Cluster-193.27602,Cluster-193.2250,Cluster-193.23512,Cluster-193.35345,Cluster-193.30445,Cluster-193.376,Cluster-193.28091,Cluster-24888…
GO:0005575	Cellular Component	GO:0032991	protein-containing complex	GO:1990904	ribonucleoprotein complex	GO:0031332	RNAi effector complex	4	Cluster-12294.0,Cluster-193.40994,Cluster-193.19689,Cluster-8072.0
GO:0005575	Cellular Component	GO:0032991	protein-containing complex	GO:1990904	ribonucleoprotein complex	GO:0030532	small nuclear ribonucleoprotein complex	50	Cluster-193.183,Cluster-193.34533,Cluster-7476.0,Cluster-193.52276,Cluster-193.12891,Cluster-24611.0,Cluster-950.0,Cluster-193.44142,Cluster-1522.0,Cluster-193.27362,Cluster-193.21676,Cluster-21722.1,Cluster-193.2447,Cluster-19157.0,Cluster-193.39821,Cluster-193.42591,Cluster-1748.0,Cluster-193.38438,Cluster-168.0,Cluster-193.21754,Cluster-193.28587,Cluster-193.24571,Cluster-24862.1,Cluster-193.1…
GO:0005575	Cellular Component	GO:0032991	protein-containing complex	GO:0099023	vesicle tethering complex	GO:0030008	TRAPP complex	3	Cluster-193.1861,Cluster-193.29050,Cluster-193.35269
GO:0005575	Cellular Component	GO:0032991	protein-containing complex	GO:0032993	protein-DNA complex	GO:0000782	telomere cap complex	9	Cluster-7190.0,Cluster-32924.0,Cluster-15755.0,Cluster-193.35227,Cluster-193.14329,Cluster-193.50153,Cluster-18257.0,Cluster-193.50154,Cluster-14280.0
GO:0005575	Cellular Component	GO:0032991	protein-containing complex	GO:0032993	protein-DNA complex	GO:0030894	replisome	25	Cluster-193.30129,Cluster-193.48974,Cluster-10957.0,Cluster-193.15753,Cluster-193.12845,Cluster-14626.0,Cluster-193.51961,Cluster-27721.0,Cluster-9080.0,Cluster-193.22018,Cluster-193.117,Cluster-193.16319,Cluster-193.22772,Cluster-193.37019,Cluster-30729.0,Cluster-193.50446,Cluster-21718.0,Cluster-193.908,Cluster-193.37069,Cluster-193.20689,Cluster-193.12716,Cluster-34935.0,Cluster-193.35813,Clus…
GO:0005575	Cellular Component	GO:0005622	intracellular	GO:0045259	proton-transporting ATP synthase complex	GO:0045261	proton-transporting ATP synthase complex, catalytic core F(1)	25	Cluster-193.42583,Cluster-193.32545,Cluster-11841.0,Cluster-193.25553,Cluster-193.4929,Cluster-7362.0,Cluster-33075.1,Cluster-193.1430,Cluster-30253.0,Cluster-193.28861,Cluster-20514.0,Cluster-25043.1,Cluster-193.38389,Cluster-193.22999,Cluster-15696.0,Cluster-27642.0,Cluster-15369.0,Cluster-193.25798,Cluster-193.19606,Cluster-193.10355,Cluster-193.19847,Cluster-193.6289,Cluster-193.34853,Cluster…
GO:0005575	Cellular Component	GO:0005622	intracellular	GO:0045259	proton-transporting ATP synthase complex	GO:0005753	mitochondrial proton-transporting ATP synthase complex	182	Cluster-193.26380,Cluster-193.49018,Cluster-30253.0,Cluster-193.32803,Cluster-193.45915,Cluster-193.29481,Cluster-193.16521,Cluster-193.23629,Cluster-193.31499,Cluster-193.34284,Cluster-11841.0,Cluster-193.25814,Cluster-193.19847,Cluster-20621.0,Cluster-8567.0,Cluster-193.51567,Cluster-193.11529,Cluster-1369.0,Cluster-1253.0,Cluster-193.34628,Cluster-193.19606,Cluster-193.41035,Cluster-193.26383,…
GO:0005575	Cellular Component	GO:0005622	intracellular	GO:0045259	proton-transporting ATP synthase complex	GO:0045263	proton-transporting ATP synthase complex, coupling factor F(o)	157	Cluster-17193.0,Cluster-193.8108,Cluster-11666.0,Cluster-193.33357,Cluster-193.42324,Cluster-193.51047,Cluster-193.48675,Cluster-193.10093,Cluster-950.0,Cluster-193.19757,Cluster-193.35079,Cluster-193.5883,Cluster-9453.0,Cluster-31527.0,Cluster-4442.0,Cluster-193.28280,Cluster-193.13429,Cluster-193.22554,Cluster-28452.0,Cluster-193.35614,Cluster-29671.0,Cluster-7771.0,Cluster-193.6520,Cluster-204…
GO:0005575	Cellular Component	GO:0005622	intracellular	GO:0000502	proteasome complex	GO:0022624	proteasome accessory complex	20	Cluster-193.3087,Cluster-193.5676,Cluster-3295.0,Cluster-193.22948,Cluster-193.43800,Cluster-23905.0,Cluster-193.32308,Cluster-193.7161,Cluster-193.40224,Cluster-2067.0,Cluster-193.51130,Cluster-193.46587,Cluster-24874.0,Cluster-193.10383,Cluster-193.30807,Cluster-193.28050,Cluster-193.33552,Cluster-10963.1,Cluster-193.43820,Cluster-193.35734
GO:0005575	Cellular Component	GO:0005622	intracellular	GO:0000502	proteasome complex	GO:0005839	proteasome core complex	47	Cluster-193.52156,Cluster-193.23273,Cluster-193.17387,Cluster-193.2193,Cluster-7153.0,Cluster-193.22039,Cluster-28687.0,Cluster-15543.0,Cluster-193.13198,Cluster-6964.0,Cluster-193.30497,Cluster-193.32597,Cluster-193.25754,Cluster-9817.0,Cluster-193.6295,Cluster-1236.0,Cluster-193.50412,Cluster-8185.0,Cluster-22727.0,Cluster-30133.0,Cluster-193.2386,Cluster-193.3239,Cluster-193.5108,Cluster-21515…
GO:0005575	Cellular Component	GO:0005622	intracellular	GO:0009579	thylakoid	GO:0034357	photosynthetic membrane	337	Cluster-193.27243,Cluster-193.42072,Cluster-193.31933,Cluster-193.43820,Cluster-31515.0,Cluster-193.7066,Cluster-3345.0,Cluster-193.3487,Cluster-11444.0,Cluster-35840.0,Cluster-193.35525,Cluster-19066.0,Cluster-24214.0,Cluster-3973.0,Cluster-1001.0,Cluster-193.24133,Cluster-193.38977,Cluster-193.48517,Cluster-30964.0,Cluster-32516.1,Cluster-193.28129,Cluster-13100.0,Cluster-193.34628,Cluster-1496…
GO:0005575	Cellular Component	GO:0005622	intracellular	GO:0030880	RNA polymerase complex	GO:0000428	DNA-directed RNA polymerase complex	280	Cluster-193.48558,Cluster-193.9491,Cluster-2841.0,Cluster-193.47171,Cluster-193.1534,Cluster-193.13020,Cluster-9531.0,Cluster-193.6417,Cluster-193.6106,Cluster-193.40839,Cluster-193.41766,Cluster-31337.0,Cluster-19491.0,Cluster-14698.0,Cluster-5125.2,Cluster-17668.0,Cluster-193.34721,Cluster-16659.0,Cluster-193.51091,Cluster-193.14180,Cluster-297.0,Cluster-717.0,Cluster-30238.1,Cluster-5818.1,Clu…
GO:0005575	Cellular Component	GO:0005622	intracellular	GO:1905348	endonuclease complex	GO:1905347	endodeoxyribonuclease complex	64	Cluster-193.27306,Cluster-193.40917,Cluster-193.32305,Cluster-193.35220,Cluster-790.0,Cluster-22024.1,Cluster-36318.0,Cluster-193.8923,Cluster-193.4831,Cluster-193.40863,Cluster-22479.0,Cluster-20915.1,Cluster-26472.0,Cluster-193.9558,Cluster-193.18699,Cluster-193.1259,Cluster-193.38339,Cluster-4951.0,Cluster-7076.0,Cluster-17691.0,Cluster-193.49534,Cluster-31547.0,Cluster-193.19595,Cluster-193.3…
GO:0005575	Cellular Component	GO:0005622	intracellular	GO:1905348	endonuclease complex	GO:1902555	endoribonuclease complex	39	Cluster-193.3240,Cluster-193.41569,Cluster-22327.0,Cluster-10651.0,Cluster-9867.0,Cluster-13683.0,Cluster-193.8124,Cluster-16860.0,Cluster-32888.0,Cluster-21291.0,Cluster-13373.0,Cluster-193.3826,Cluster-193.530,Cluster-34839.1,Cluster-193.27066,Cluster-193.9154,Cluster-193.38457,Cluster-193.28408,Cluster-193.23441,Cluster-193.30402,Cluster-193.37122,Cluster-193.4863,Cluster-35754.0,Cluster-193.3…
GO:0005575	Cellular Component	GO:0005622	intracellular	GO:0000151	ubiquitin ligase complex	GO:0000152	nuclear ubiquitin ligase complex	364	Cluster-193.51652,Cluster-193.20962,Cluster-193.26084,Cluster-10693.0,Cluster-193.17797,Cluster-32651.0,Cluster-193.14810,Cluster-193.51263,Cluster-193.22399,Cluster-193.26602,Cluster-193.30798,Cluster-193.34026,Cluster-193.28765,Cluster-193.8397,Cluster-6807.0,Cluster-193.20749,Cluster-17452.0,Cluster-193.32874,Cluster-193.22491,Cluster-193.32931,Cluster-193.14514,Cluster-193.31976,Cluster-2565.…
GO:0005575	Cellular Component	GO:0005622	intracellular	GO:0000151	ubiquitin ligase complex	GO:0031461	cullin-RING ubiquitin ligase complex	365	Cluster-193.6804,Cluster-193.14355,Cluster-24627.0,Cluster-193.15360,Cluster-6325.0,Cluster-193.13400,Cluster-193.7362,Cluster-193.16570,Cluster-193.791,Cluster-193.50583,Cluster-193.51716,Cluster-717.0,Cluster-36543.0,Cluster-193.31405,Cluster-193.9303,Cluster-193.20672,Cluster-193.8794,Cluster-193.49999,Cluster-193.22550,Cluster-193.15250,Cluster-193.16178,Cluster-193.19620,Cluster-193.6106,Clu…
GO:0005575	Cellular Component	GO:0005622	intracellular	GO:0005737	cytoplasm	GO:0005829	cytosol	147	Cluster-193.30434,Cluster-193.51264,Cluster-193.3910,Cluster-17924.0,Cluster-22135.0,Cluster-3224.0,Cluster-29671.0,Cluster-21410.0,Cluster-193.3165,Cluster-2987.0,Cluster-193.40731,Cluster-35826.0,Cluster-27455.0,Cluster-193.13920,Cluster-193.13527,Cluster-23138.0,Cluster-193.1532,Cluster-193.2618,Cluster-13740.0,Cluster-12172.0,Cluster-3794.0,Cluster-27872.0,Cluster-193.1078,Cluster-18054.0,Clu…
GO:0005575	Cellular Component	GO:0005622	intracellular	GO:0005737	cytoplasm	GO:0031410	cytoplasmic vesicle	336	Cluster-6258.0,Cluster-193.34634,Cluster-10302.0,Cluster-952.0,Cluster-193.11752,Cluster-193.5250,Cluster-14817.0,Cluster-3021.0,Cluster-5560.1,Cluster-31674.0,Cluster-193.37129,Cluster-193.24651,Cluster-9284.0,Cluster-193.2289,Cluster-193.45395,Cluster-193.51821,Cluster-193.1586,Cluster-193.12180,Cluster-36278.0,Cluster-14791.0,Cluster-34358.0,Cluster-30886.2,Cluster-193.3663,Cluster-4521.0,Clus…
GO:0005575	Cellular Component	GO:0005622	intracellular	GO:0005737	cytoplasm	GO:0005739	mitochondrion	760	Cluster-193.4045,Cluster-24897.0,Cluster-193.47669,Cluster-193.1707,Cluster-193.37761,Cluster-193.33532,Cluster-193.35110,Cluster-193.41376,Cluster-15271.0,Cluster-15341.0,Cluster-193.15958,Cluster-193.481,Cluster-193.3511,Cluster-9485.0,Cluster-193.42109,Cluster-193.36330,Cluster-32501.0,Cluster-1114.0,Cluster-193.2408,Cluster-193.4929,Cluster-193.28091,Cluster-193.42961,Cluster-193.39733,Cluste…
GO:0005575	Cellular Component	GO:0005622	intracellular	GO:0005737	cytoplasm	GO:0030117	membrane coat	180	Cluster-193.3604,Cluster-193.37069,Cluster-193.51727,Cluster-11806.1,Cluster-193.4145,Cluster-13133.0,Cluster-193.48587,Cluster-9429.0,Cluster-14584.0,Cluster-193.42538,Cluster-193.49071,Cluster-7553.0,Cluster-18512.0,Cluster-27334.0,Cluster-193.28394,Cluster-193.13795,Cluster-193.36297,Cluster-193.22323,Cluster-193.51837,Cluster-193.45156,Cluster-28629.0,Cluster-193.28142,Cluster-193.20581,Clust…
GO:0005575	Cellular Component	GO:0005622	intracellular	GO:0005737	cytoplasm	GO:0099568	cytoplasmic region	15	Cluster-24161.0,Cluster-193.19266,Cluster-19758.0,Cluster-193.19264,Cluster-193.31059,Cluster-193.6520,Cluster-193.19582,Cluster-193.16532,Cluster-8607.0,Cluster-193.44855,Cluster-193.24138,Cluster-193.17545,Cluster-193.14276,Cluster-193.22321,Cluster-193.12326
GO:0005575	Cellular Component	GO:0005622	intracellular	GO:0005737	cytoplasm	GO:0016528	sarcoplasm	8	Cluster-33768.0,Cluster-193.32074,Cluster-193.581,Cluster-193.2724,Cluster-10398.0,Cluster-29086.0,Cluster-9769.0,Cluster-26092.0
GO:0005575	Cellular Component	GO:0005622	intracellular	GO:0005737	cytoplasm	GO:0048500	signal recognition particle	41	Cluster-193.4436,Cluster-24164.1,Cluster-193.50557,Cluster-6690.0,Cluster-193.25917,Cluster-20347.0,Cluster-193.47502,Cluster-28301.1,Cluster-193.37460,Cluster-193.2671,Cluster-193.3684,Cluster-193.32965,Cluster-193.27282,Cluster-24856.0,Cluster-193.16354,Cluster-193.7293,Cluster-19887.0,Cluster-193.29255,Cluster-193.32854,Cluster-27635.0,Cluster-193.18192,Cluster-13696.0,Cluster-7963.0,Cluster-1…
GO:0005575	Cellular Component	GO:0005622	intracellular	GO:0005737	cytoplasm	GO:0042579	microbody	67	Cluster-25434.0,Cluster-34511.0,Cluster-7448.1,Cluster-193.16868,Cluster-35835.0,Cluster-193.33022,Cluster-31433.1,Cluster-193.30619,Cluster-34457.0,Cluster-193.29512,Cluster-618.0,Cluster-13206.0,Cluster-193.50014,Cluster-193.9922,Cluster-30442.0,Cluster-193.40875,Cluster-193.14647,Cluster-775.0,Cluster-30990.0,Cluster-1270.0,Cluster-193.28614,Cluster-9773.0,Cluster-35608.0,Cluster-193.44138,Clu…
GO:0005575	Cellular Component	GO:0005622	intracellular	GO:0005737	cytoplasm	GO:0005794	Golgi apparatus	329	Cluster-4929.1,Cluster-193.7355,Cluster-9801.0,Cluster-193.7570,Cluster-4292.0,Cluster-4537.0,Cluster-3227.0,Cluster-193.19557,Cluster-21604.0,Cluster-193.39346,Cluster-193.38613,Cluster-193.38933,Cluster-9351.0,Cluster-193.51338,Cluster-193.6706,Cluster-2670.0,Cluster-13439.0,Cluster-27037.0,Cluster-193.18560,Cluster-5029.0,Cluster-193.29040,Cluster-193.35220,Cluster-193.16014,Cluster-7930.0,Clu…
GO:0005575	Cellular Component	GO:0005622	intracellular	GO:0005737	cytoplasm	GO:0009317	acetyl-CoA carboxylase complex	3	Cluster-12014.0,Cluster-5251.0,Cluster-193.17458
GO:0005575	Cellular Component	GO:0005622	intracellular	GO:0005737	cytoplasm	GO:0031414	N-terminal protein acetyltransferase complex	9	Cluster-193.13355,Cluster-193.5941,Cluster-193.31850,Cluster-193.12302,Cluster-26883.0,Cluster-193.25657,Cluster-1252.0,Cluster-193.16670,Cluster-193.32773
GO:0005575	Cellular Component	GO:0005622	intracellular	GO:0005737	cytoplasm	GO:0000229	cytoplasmic chromosome	1	Cluster-193.20093
GO:0005575	Cellular Component	GO:0005622	intracellular	GO:0005737	cytoplasm	GO:0005783	endoplasmic reticulum	346	Cluster-193.11653,Cluster-193.11565,Cluster-193.32965,Cluster-193.35847,Cluster-193.6899,Cluster-193.26257,Cluster-5014.1,Cluster-193.7049,Cluster-19887.0,Cluster-193.50974,Cluster-193.33615,Cluster-11742.0,Cluster-6690.0,Cluster-193.10153,Cluster-9178.0,Cluster-19157.0,Cluster-193.52352,Cluster-24469.0,Cluster-193.34934,Cluster-23350.0,Cluster-193.4423,Cluster-24957.0,Cluster-23834.0,Cluster-904…
GO:0005575	Cellular Component	GO:0005622	intracellular	GO:0005737	cytoplasm	GO:0042716	plasma membrane-derived chromatophore	26	Cluster-193.29111,Cluster-193.47319,Cluster-193.34435,Cluster-193.14980,Cluster-193.45046,Cluster-193.45192,Cluster-193.40405,Cluster-193.21814,Cluster-193.15291,Cluster-193.9978,Cluster-193.30317,Cluster-193.45843,Cluster-193.50299,Cluster-193.14527,Cluster-193.49247,Cluster-33159.0,Cluster-193.16712,Cluster-193.36372,Cluster-193.13582,Cluster-193.39270,Cluster-193.1795,Cluster-193.11752,Cluster…
GO:0005575	Cellular Component	GO:0005622	intracellular	GO:0005737	cytoplasm	GO:0005938	cell cortex	205	Cluster-193.24594,Cluster-7033.1,Cluster-14980.0,Cluster-193.39163,Cluster-6549.0,Cluster-193.33318,Cluster-193.44933,Cluster-26544.0,Cluster-8406.0,Cluster-11861.0,Cluster-193.31436,Cluster-193.8371,Cluster-193.1485,Cluster-6797.0,Cluster-193.46381,Cluster-1594.0,Cluster-29238.0,Cluster-193.31019,Cluster-27412.0,Cluster-193.32796,Cluster-5408.0,Cluster-193.38385,Cluster-193.27555,Cluster-193.229…
GO:0005575	Cellular Component	GO:0005622	intracellular	GO:0005737	cytoplasm	GO:0043292	contractile fiber	20	Cluster-193.16860,Cluster-193.9598,Cluster-681.0,Cluster-193.37959,Cluster-193.37331,Cluster-193.22554,Cluster-193.43390,Cluster-193.32196,Cluster-15457.0,Cluster-193.10459,Cluster-32234.0,Cluster-8406.0,Cluster-10771.0,Cluster-193.19023,Cluster-7617.0,Cluster-193.1176,Cluster-193.24935,Cluster-193.41,Cluster-6402.0,Cluster-4043.0
GO:0005575	Cellular Component	GO:0005622	intracellular	GO:0005737	cytoplasm	GO:0009536	plastid	57	Cluster-193.42751,Cluster-193.4935,Cluster-193.39063,Cluster-193.42752,Cluster-193.41518,Cluster-193.409,Cluster-193.32502,Cluster-193.32609,Cluster-193.0,Cluster-193.27284,Cluster-15736.0,Cluster-5301.2,Cluster-193.48996,Cluster-33162.0,Cluster-193.25154,Cluster-193.32255,Cluster-193.26350,Cluster-193.31435,Cluster-193.33235,Cluster-33539.0,Cluster-193.21729,Cluster-30631.0,Cluster-25687.0,Clust…
GO:0005575	Cellular Component	GO:0005622	intracellular	GO:0005737	cytoplasm	GO:0048492	ribulose bisphosphate carboxylase complex	2	Cluster-15082.1,Cluster-193.32255
GO:0005575	Cellular Component	GO:0005622	intracellular	GO:0005737	cytoplasm	GO:0005773	vacuole	86	Cluster-26421.0,Cluster-4398.0,Cluster-193.44288,Cluster-193.43583,Cluster-193.11981,Cluster-12329.0,Cluster-193.35841,Cluster-23732.0,Cluster-31615.0,Cluster-193.26099,Cluster-7355.0,Cluster-25776.0,Cluster-193.26097,Cluster-193.14325,Cluster-34339.0,Cluster-34358.0,Cluster-193.30438,Cluster-193.36449,Cluster-11672.0,Cluster-193.35843,Cluster-193.4868,Cluster-193.32623,Cluster-32691.1,Cluster-19…
GO:0005575	Cellular Component	GO:0005622	intracellular	GO:0031248	protein acetyltransferase complex	GO:0000123	histone acetyltransferase complex	67	Cluster-193.26956,Cluster-24981.1,Cluster-5437.0,Cluster-193.26652,Cluster-193.6831,Cluster-24752.1,Cluster-193.21585,Cluster-19973.0,Cluster-33871.0,Cluster-22040.1,Cluster-193.9886,Cluster-32997.0,Cluster-27898.0,Cluster-193.40043,Cluster-26909.0,Cluster-1576.0,Cluster-12195.0,Cluster-193.26140,Cluster-193.30684,Cluster-193.31690,Cluster-17440.0,Cluster-6125.0,Cluster-35607.0,Cluster-26305.0,Cl…
GO:0005575	Cellular Component	GO:0005622	intracellular	GO:0031248	protein acetyltransferase complex	GO:0031414	N-terminal protein acetyltransferase complex	9	Cluster-193.13355,Cluster-193.5941,Cluster-193.31850,Cluster-193.12302,Cluster-26883.0,Cluster-193.25657,Cluster-1252.0,Cluster-193.16670,Cluster-193.32773
GO:0005575	Cellular Component	GO:0005622	intracellular	GO:0034708	methyltransferase complex	GO:0043527	tRNA methyltransferase complex	28	Cluster-193.46553,Cluster-10909.0,Cluster-193.18307,Cluster-13758.0,Cluster-193.21361,Cluster-193.49322,Cluster-31997.0,Cluster-193.9788,Cluster-193.4891,Cluster-3998.0,Cluster-193.396,Cluster-193.46552,Cluster-4668.0,Cluster-659.1,Cluster-193.28884,Cluster-193.20828,Cluster-29809.0,Cluster-12374.0,Cluster-12354.0,Cluster-3598.0,Cluster-193.36138,Cluster-5244.0,Cluster-32979.0,Cluster-193.20370,C…
GO:0005575	Cellular Component	GO:0005622	intracellular	GO:0043229	intracellular organelle	GO:0070013	intracellular organelle lumen	1608	Cluster-193.10982,Cluster-9462.0,Cluster-33553.0,Cluster-19767.0,Cluster-124.0,Cluster-11549.0,Cluster-193.33570,Cluster-193.4870,Cluster-16003.0,Cluster-193.25700,Cluster-14964.0,Cluster-11501.0,Cluster-193.46924,Cluster-16201.0,Cluster-15781.0,Cluster-15320.0,Cluster-193.21585,Cluster-193.150,Cluster-193.30435,Cluster-7119.0,Cluster-29400.0,Cluster-193.39402,Cluster-32894.0,Cluster-193.32381,Cl…
GO:0005575	Cellular Component	GO:0005622	intracellular	GO:0043229	intracellular organelle	GO:0097708	intracellular vesicle	336	Cluster-193.5250,Cluster-14817.0,Cluster-193.34634,Cluster-6258.0,Cluster-193.11752,Cluster-10302.0,Cluster-952.0,Cluster-193.24651,Cluster-5560.1,Cluster-3021.0,Cluster-193.37129,Cluster-31674.0,Cluster-193.1586,Cluster-193.12180,Cluster-193.51821,Cluster-193.45395,Cluster-9284.0,Cluster-193.2289,Cluster-34358.0,Cluster-193.3663,Cluster-30886.2,Cluster-36278.0,Cluster-14791.0,Cluster-193.15809,C…
GO:0005575	Cellular Component	GO:0005622	intracellular	GO:0043229	intracellular organelle	GO:0043232	intracellular non-membrane-bounded organelle	4221	Cluster-193.15549,Cluster-193.25615,Cluster-193.28963,Cluster-193.36019,Cluster-32387.0,Cluster-5351.0,Cluster-193.34352,Cluster-193.14240,Cluster-193.7442,Cluster-24793.0,Cluster-13941.0,Cluster-193.2511,Cluster-193.20326,Cluster-17901.0,Cluster-193.17718,Cluster-31275.0,Cluster-32892.0,Cluster-15275.0,Cluster-19025.0,Cluster-4955.0,Cluster-193.10277,Cluster-193.41441,Cluster-25614.0,Cluster-193…
8,Cluster-32338.0,Cluster-9747.0,Cluster-17164.2,Cluster-193.25939,Cluster-10289.0,Cluster-1229.0,Cluster-193.4209,Cluster-884.0,Cluster-193.49294,Cluster-193.3358,Cluster-193.23300,Cluster-193.36222,Cluster-193.27110,Cluster-193.27863,Cluster-16353.0,Cluster-35897.0,Cluster-193.18923,Cluster-193.20556,Cluster-15881.1,Cluster-193.3466,Cluster-18396.0,Cluster-193.35453,Cluster-27638.0,Cluster-193.…
r-9716.0,Cluster-8454.0,Cluster-193.8939,Cluster-15822.0,Cluster-193.800,Cluster-14180.0,Cluster-193.6617,Cluster-193.21666,Cluster-13686.0,Cluster-3846.0,Cluster-193.33876,Cluster-193.16532,Cluster-14112.0,Cluster-193.10308,Cluster-193.30044,Cluster-193.3510,Cluster-5813.0,Cluster-193.25632,Cluster-10934.0,Cluster-193.18548,Cluster-193.47396,Cluster-13078.0,Cluster-15184.0,Cluster-31093.0,Cluste…
GO:0005575	Cellular Component	GO:0005622	intracellular	GO:0043229	intracellular organelle	GO:0043231	intracellular membrane-bounded organelle	5531	Cluster-29066.0,Cluster-36363.0,Cluster-193.34858,Cluster-27898.0,Cluster-193.27982,Cluster-16120.0,Cluster-24987.0,Cluster-30871.0,Cluster-193.37205,Cluster-3068.0,Cluster-193.38796,Cluster-193.8282,Cluster-6338.0,Cluster-29994.0,Cluster-10205.0,Cluster-193.24254,Cluster-2069.0,Cluster-193.33523,Cluster-193.39733,Cluster-11126.0,Cluster-193.32010,Cluster-193.28091,Cluster-193.33580,Cluster-193.1…
.0,Cluster-12575.0,Cluster-193.3584,Cluster-193.11322,Cluster-13961.0,Cluster-1468.1,Cluster-16691.0,Cluster-193.27044,Cluster-3300.0,Cluster-193.38692,Cluster-193.37039,Cluster-193.2273,Cluster-5091.0,Cluster-193.20672,Cluster-193.34708,Cluster-36543.0,Cluster-1715.0,Cluster-193.30373,Cluster-193.35530,Cluster-193.39242,Cluster-31491.0,Cluster-193.30364,Cluster-193.49629,Cluster-31908.0,Cluster-…
r-193.15845,Cluster-193.31535,Cluster-193.9886,Cluster-193.933,Cluster-3068.1,Cluster-9611.0,Cluster-193.19573,Cluster-10464.0,Cluster-35856.1,Cluster-193.25494,Cluster-31277.0,Cluster-193.43027,Cluster-22619.0,Cluster-879.0,Cluster-193.1076,Cluster-16933.0,Cluster-5806.0,Cluster-193.2385,Cluster-193.26431,Cluster-555.0,Cluster-25234.1,Cluster-11413.0,Cluster-193.49323,Cluster-193.22785,Cluster-1…
GO:0005575	Cellular Component	GO:0005622	intracellular	GO:0043229	intracellular organelle	GO:0031967	organelle envelope	804	Cluster-14258.1,Cluster-193.43530,Cluster-193.19757,Cluster-193.51325,Cluster-10577.0,Cluster-9453.0,Cluster-6696.0,Cluster-8840.1,Cluster-193.26631,Cluster-14088.0,Cluster-5161.0,Cluster-193.22765,Cluster-15299.1,Cluster-193.3668,Cluster-193.51047,Cluster-193.37355,Cluster-34449.0,Cluster-12136.0,Cluster-27642.0,Cluster-3314.0,Cluster-193.5280,Cluster-12752.0,Cluster-193.35584,Cluster-22635.0,Cl…
GO:0005575	Cellular Component	GO:0005622	intracellular	GO:0043229	intracellular organelle	GO:0031984	organelle subcompartment	53	Cluster-193.14269,Cluster-193.38933,Cluster-193.4557,Cluster-11177.0,Cluster-193.29288,Cluster-193.22979,Cluster-193.41984,Cluster-193.7569,Cluster-193.23630,Cluster-13439.0,Cluster-193.15972,Cluster-9351.0,Cluster-193.51338,Cluster-193.44462,Cluster-193.31218,Cluster-193.8963,Cluster-1091.0,Cluster-33907.0,Cluster-193.8332,Cluster-193.37463,Cluster-193.3012,Cluster-193.1065,Cluster-193.7570,Clus…
GO:0005575	Cellular Component	GO:0019012	virion	GO:0044423	virion part	GO:0019028	viral capsid	90	Cluster-193.19140,Cluster-32098.0,Cluster-1872.0,Cluster-193.38642,Cluster-19754.0,Cluster-193.43457,Cluster-17877.0,Cluster-193.33852,Cluster-193.16726,Cluster-193.31600,Cluster-193.7334,Cluster-20976.0,Cluster-193.14877,Cluster-9502.1,Cluster-28794.0,Cluster-193.31582,Cluster-193.11051,Cluster-193.15948,Cluster-193.45838,Cluster-193.36679,Cluster-25318.0,Cluster-193.44721,Cluster-29092.0,Cluste…
GO:0005575	Cellular Component	GO:0019012	virion	GO:0044423	virion part	GO:0036338	viral membrane	385	Cluster-26388.0,Cluster-193.37865,Cluster-193.50062,Cluster-19972.0,Cluster-193.49323,Cluster-27553.0,Cluster-193.23833,Cluster-193.39193,Cluster-193.38542,Cluster-193.19137,Cluster-193.29486,Cluster-193.36019,Cluster-19294.0,Cluster-24933.0,Cluster-7948.0,Cluster-26372.0,Cluster-193.30604,Cluster-35201.0,Cluster-1384.0,Cluster-35506.0,Cluster-193.7440,Cluster-193.22907,Cluster-34105.0,Cluster-19…
GO:0005575	Cellular Component	GO:0019012	virion	GO:0044423	virion part	GO:0098015	virus tail	4	Cluster-193.6738,Cluster-25236.0,Cluster-193.42605,Cluster-193.35218
GO:0005575	Cellular Component	GO:0110165	cellular anatomical entity	GO:0030312	external encapsulating structure	GO:0005618	cell wall	19	Cluster-193.39055,Cluster-193.36660,Cluster-193.8011,Cluster-18401.0,Cluster-193.52240,Cluster-193.46901,Cluster-32731.1,Cluster-193.28960,Cluster-26793.0,Cluster-193.12975,Cluster-193.18751,Cluster-34311.0,Cluster-193.27010,Cluster-193.36053,Cluster-193.2789,Cluster-193.34118,Cluster-4298.0,Cluster-193.24686,Cluster-193.15431
GO:0005575	Cellular Component	GO:0110165	cellular anatomical entity	GO:0009295	nucleoid	GO:0042645	mitochondrial nucleoid	1	Cluster-193.20093
GO:0005575	Cellular Component	GO:0110165	cellular anatomical entity	GO:0000785	chromatin	GO:0000790	nuclear chromatin	57	Cluster-193.38464,Cluster-19409.0,Cluster-11126.0,Cluster-193.25585,Cluster-6968.0,Cluster-193.40429,Cluster-9716.0,Cluster-193.48813,Cluster-193.43027,Cluster-17912.0,Cluster-193.48721,Cluster-193.26283,Cluster-193.10982,Cluster-33553.0,Cluster-193.48351,Cluster-12624.0,Cluster-36413.0,Cluster-193.28683,Cluster-193.7564,Cluster-6553.0,Cluster-3124.0,Cluster-7166.1,Cluster-193.1090,Cluster-5388.2…
GO:0005575	Cellular Component	GO:0110165	cellular anatomical entity	GO:0018995	host cellular component	GO:0043657	host cell	635	Cluster-193.17421,Cluster-193.5300,Cluster-193.35575,Cluster-193.7627,Cluster-193.115,Cluster-193.25919,Cluster-9245.0,Cluster-28660.0,Cluster-193.49247,Cluster-30728.0,Cluster-22377.0,Cluster-193.21177,Cluster-36263.0,Cluster-22137.0,Cluster-193.26448,Cluster-193.42072,Cluster-193.20487,Cluster-14742.0,Cluster-193.21380,Cluster-30368.0,Cluster-193.8646,Cluster-25148.1,Cluster-193.25492,Cluster-4…
GO:0005575	Cellular Component	GO:0110165	cellular anatomical entity	GO:0018995	host cellular component	GO:0033643	host cell part	635	Cluster-193.10172,Cluster-193.12896,Cluster-193.29079,Cluster-193.38379,Cluster-193.3946,Cluster-193.8680,Cluster-20891.0,Cluster-193.25606,Cluster-193.45811,Cluster-10453.0,Cluster-10990.0,Cluster-193.37238,Cluster-193.40305,Cluster-193.8929,Cluster-193.14037,Cluster-193.20816,Cluster-193.28827,Cluster-12620.0,Cluster-1969.0,Cluster-193.17027,Cluster-5954.0,Cluster-193.3642,Cluster-193.20556,Clu…
GO:0005575	Cellular Component	GO:0110165	cellular anatomical entity	GO:0098552	side of membrane	GO:0098562	cytoplasmic side of membrane	4	Cluster-193.22431,Cluster-11134.0,Cluster-193.26247,Cluster-193.21311
GO:0005575	Cellular Component	GO:0110165	cellular anatomical entity	GO:0005829	cytosol	GO:0031082	BLOC complex	36	Cluster-193.10466,Cluster-2078.0,Cluster-193.50951,Cluster-193.563,Cluster-18167.1,Cluster-636.0,Cluster-193.32623,Cluster-193.51995,Cluster-13529.0,Cluster-17280.0,Cluster-7617.0,Cluster-7573.0,Cluster-6097.0,Cluster-193.52276,Cluster-8489.0,Cluster-193.43566,Cluster-193.48891,Cluster-15387.0,Cluster-193.35674,Cluster-193.38796,Cluster-17551.0,Cluster-20621.0,Cluster-4351.0,Cluster-193.780,Clust…
GO:0005575	Cellular Component	GO:0110165	cellular anatomical entity	GO:0012505	endomembrane system	GO:0030133	transport vesicle	125	Cluster-193.2504,Cluster-193.3662,Cluster-26017.0,Cluster-193.29829,Cluster-193.26813,Cluster-10302.0,Cluster-193.37627,Cluster-12221.0,Cluster-193.24651,Cluster-193.37129,Cluster-31674.0,Cluster-193.25758,Cluster-3021.0,Cluster-193.12180,Cluster-26087.0,Cluster-193.51993,Cluster-30068.0,Cluster-193.35220,Cluster-193.2289,Cluster-193.1499,Cluster-9284.0,Cluster-193.3663,Cluster-30886.2,Cluster-14…
GO:0005575	Cellular Component	GO:0110165	cellular anatomical entity	GO:0012505	endomembrane system	GO:0005794	Golgi apparatus	329	Cluster-4929.1,Cluster-193.7355,Cluster-9801.0,Cluster-193.7570,Cluster-4292.0,Cluster-4537.0,Cluster-3227.0,Cluster-193.19557,Cluster-21604.0,Cluster-193.39346,Cluster-193.38613,Cluster-193.38933,Cluster-9351.0,Cluster-193.51338,Cluster-193.6706,Cluster-2670.0,Cluster-13439.0,Cluster-27037.0,Cluster-193.18560,Cluster-5029.0,Cluster-193.29040,Cluster-193.35220,Cluster-193.16014,Cluster-7930.0,Clu…
GO:0005575	Cellular Component	GO:0110165	cellular anatomical entity	GO:0012505	endomembrane system	GO:0042175	nuclear outer membrane-endoplasmic reticulum membrane network	672	Cluster-193.481,Cluster-24655.1,Cluster-11048.0,Cluster-15463.0,Cluster-193.12978,Cluster-8451.0,Cluster-3375.2,Cluster-193.39945,Cluster-193.23930,Cluster-193.17280,Cluster-174.0,Cluster-193.51036,Cluster-193.28271,Cluster-193.32820,Cluster-21380.0,Cluster-193.1746,Cluster-3722.0,Cluster-193.36873,Cluster-193.19632,Cluster-318.0,Cluster-193.36519,Cluster-32884.0,Cluster-1930.1,Cluster-9034.0,Clu…
GO:0005575	Cellular Component	GO:0110165	cellular anatomical entity	GO:0012505	endomembrane system	GO:0005768	endosome	75	Cluster-193.33077,Cluster-193.45395,Cluster-193.18622,Cluster-2635.0,Cluster-193.15789,Cluster-527.0,Cluster-193.21341,Cluster-193.15818,Cluster-193.26185,Cluster-193.5250,Cluster-26089.0,Cluster-193.44224,Cluster-193.1861,Cluster-35371.0,Cluster-193.30898,Cluster-1636.0,Cluster-10432.0,Cluster-6258.0,Cluster-17807.1,Cluster-29882.0,Cluster-34839.0,Cluster-193.51773,Cluster-193.50539,Cluster-193.…
GO:0005575	Cellular Component	GO:0110165	cellular anatomical entity	GO:0012505	endomembrane system	GO:0030141	secretory granule	11	Cluster-193.1154,Cluster-193.38777,Cluster-32469.0,Cluster-12675.0,Cluster-35006.0,Cluster-193.15931,Cluster-193.24890,Cluster-193.1128,Cluster-16249.0,Cluster-28891.0,Cluster-952.0
GO:0005575	Cellular Component	GO:0110165	cellular anatomical entity	GO:0012505	endomembrane system	GO:0005783	endoplasmic reticulum	346	Cluster-193.11653,Cluster-193.11565,Cluster-193.32965,Cluster-193.35847,Cluster-193.6899,Cluster-193.26257,Cluster-5014.1,Cluster-193.7049,Cluster-19887.0,Cluster-193.50974,Cluster-193.33615,Cluster-11742.0,Cluster-6690.0,Cluster-193.10153,Cluster-9178.0,Cluster-19157.0,Cluster-193.52352,Cluster-24469.0,Cluster-193.34934,Cluster-23350.0,Cluster-193.4423,Cluster-24957.0,Cluster-23834.0,Cluster-904…
GO:0005575	Cellular Component	GO:0110165	cellular anatomical entity	GO:0012505	endomembrane system	GO:0005905	clathrin-coated pit	27	Cluster-193.6706,Cluster-193.42373,Cluster-193.35248,Cluster-193.22472,Cluster-193.30221,Cluster-18986.0,Cluster-193.37627,Cluster-193.49328,Cluster-26017.0,Cluster-193.29666,Cluster-14791.0,Cluster-193.25062,Cluster-7553.0,Cluster-193.126,Cluster-193.25183,Cluster-193.36297,Cluster-6207.0,Cluster-35590.0,Cluster-193.51727,Cluster-35717.0,Cluster-193.30730,Cluster-193.29542,Cluster-9284.0,Cluster…
GO:0005575	Cellular Component	GO:0110165	cellular anatomical entity	GO:0012505	endomembrane system	GO:0005635	nuclear envelope	98	Cluster-193.16297,Cluster-193.11637,Cluster-193.35584,Cluster-20108.1,Cluster-193.39748,Cluster-20793.0,Cluster-193.46579,Cluster-193.7256,Cluster-193.28632,Cluster-930.0,Cluster-193.35004,Cluster-33369.0,Cluster-193.24690,Cluster-193.35387,Cluster-14139.0,Cluster-8573.0,Cluster-12195.0,Cluster-193.34389,Cluster-35952.2,Cluster-193.27411,Cluster-193.2637,Cluster-193.20098,Cluster-193.39569,Cluste…
GO:0005575	Cellular Component	GO:0110165	cellular anatomical entity	GO:0012505	endomembrane system	GO:0030904	retromer complex	8	Cluster-16837.0,Cluster-193.27639,Cluster-2511.1,Cluster-26783.0,Cluster-3103.0,Cluster-193.35768,Cluster-193.23421,Cluster-9922.0
GO:0005575	Cellular Component	GO:0110165	cellular anatomical entity	GO:0030694	bacterial-type flagellum basal body, rod	GO:0009426	bacterial-type flagellum basal body, distal rod	4	Cluster-193.4193,Cluster-193.44576,Cluster-9495.0,Cluster-193.44042
GO:0005575	Cellular Component	GO:0110165	cellular anatomical entity	GO:0031224	intrinsic component of membrane	GO:0031300	intrinsic component of organelle membrane	344	Cluster-21546.0,Cluster-193.33423,Cluster-193.24254,Cluster-193.44759,Cluster-193.50176,Cluster-20590.0,Cluster-193.14068,Cluster-1091.0,Cluster-193.42191,Cluster-193.38126,Cluster-193.33298,Cluster-193.3312,Cluster-193.31218,Cluster-193.37238,Cluster-20068.0,Cluster-3034.0,Cluster-1765.0,Cluster-7617.0,Cluster-193.22675,Cluster-34511.0,Cluster-193.1746,Cluster-193.28187,Cluster-193.51036,Cluster…
GO:0005575	Cellular Component	GO:0110165	cellular anatomical entity	GO:0031224	intrinsic component of membrane	GO:0031225	anchored component of membrane	13	Cluster-193.37259,Cluster-193.7304,Cluster-193.28671,Cluster-22928.0,Cluster-193.48869,Cluster-193.601,Cluster-193.26786,Cluster-22261.0,Cluster-193.3197,Cluster-14678.0,Cluster-193.37478,Cluster-18060.0,Cluster-193.37258
GO:0005575	Cellular Component	GO:0110165	cellular anatomical entity	GO:0031224	intrinsic component of membrane	GO:0016021	integral component of membrane	666	Cluster-6823.1,Cluster-193.29261,Cluster-193.51506,Cluster-193.1307,Cluster-5.0,Cluster-13994.0,Cluster-18930.0,Cluster-193.11064,Cluster-11851.0,Cluster-193.15820,Cluster-22174.0,Cluster-193.30298,Cluster-17575.0,Cluster-30944.0,Cluster-28803.0,Cluster-193.29779,Cluster-193.36150,Cluster-4719.0,Cluster-193.4534,Cluster-193.13086,Cluster-193.23921,Cluster-193.4750,Cluster-193.48950,Cluster-193.21…
GO:0005575	Cellular Component	GO:0110165	cellular anatomical entity	GO:0031224	intrinsic component of membrane	GO:0031360	intrinsic component of thylakoid membrane	5	Cluster-193.41202,Cluster-15391.0,Cluster-193.1811,Cluster-193.3633,Cluster-193.24038
GO:0005575	Cellular Component	GO:0110165	cellular anatomical entity	GO:0031224	intrinsic component of membrane	GO:0031226	intrinsic component of plasma membrane	261	Cluster-193.5440,Cluster-12246.0,Cluster-2562.0,Cluster-3409.0,Cluster-193.34743,Cluster-27200.0,Cluster-193.37939,Cluster-193.37478,Cluster-193.39027,Cluster-193.2198,Cluster-193.52220,Cluster-21781.0,Cluster-1989.0,Cluster-193.6193,Cluster-193.46740,Cluster-193.17384,Cluster-23749.0,Cluster-193.34059,Cluster-28122.0,Cluster-15184.0,Cluster-193.49209,Cluster-193.26786,Cluster-193.40743,Cluster-1…
GO:0005575	Cellular Component	GO:0110165	cellular anatomical entity	GO:0031984	organelle subcompartment	GO:0098791	Golgi apparatus subcompartment	53	Cluster-193.29288,Cluster-11177.0,Cluster-193.4557,Cluster-193.38933,Cluster-193.14269,Cluster-193.44462,Cluster-193.51338,Cluster-193.31218,Cluster-9351.0,Cluster-193.15972,Cluster-193.23630,Cluster-193.7569,Cluster-13439.0,Cluster-193.22979,Cluster-193.41984,Cluster-1091.0,Cluster-193.8963,Cluster-193.1064,Cluster-21546.0,Cluster-193.7570,Cluster-193.37463,Cluster-193.3012,Cluster-193.1065,Clus…
GO:0005575	Cellular Component	GO:0110165	cellular anatomical entity	GO:0005576	extracellular region	GO:0005615	extracellular space	206	Cluster-6259.0,Cluster-12266.0,Cluster-33353.0,Cluster-193.757,Cluster-4587.0,Cluster-193.32181,Cluster-3773.0,Cluster-15453.0,Cluster-21047.0,Cluster-6402.0,Cluster-193.33153,Cluster-16592.0,Cluster-3437.0,Cluster-15046.0,Cluster-2853.0,Cluster-8293.0,Cluster-193.50176,Cluster-27005.0,Cluster-2877.0,Cluster-193.11715,Cluster-19770.0,Cluster-193.16958,Cluster-193.4862,Cluster-193.7748,Cluster-193…
GO:0005575	Cellular Component	GO:0110165	cellular anatomical entity	GO:0005576	extracellular region	GO:0031012	extracellular matrix	15	Cluster-14678.0,Cluster-193.3197,Cluster-193.37478,Cluster-193.49905,Cluster-193.601,Cluster-18060.0,Cluster-193.7054,Cluster-193.37225,Cluster-193.47528,Cluster-4287.0,Cluster-133.0,Cluster-3192.1,Cluster-193.48869,Cluster-193.28671,Cluster-193.31176
GO:0005575	Cellular Component	GO:0110165	cellular anatomical entity	GO:0009425	bacterial-type flagellum basal body	GO:0030694	bacterial-type flagellum basal body, rod	4	Cluster-193.4193,Cluster-193.44576,Cluster-9495.0,Cluster-193.44042
GO:0005575	Cellular Component	GO:0110165	cellular anatomical entity	GO:0019898	extrinsic component of membrane	GO:0005942	phosphatidylinositol 3-kinase complex	38	Cluster-8608.0,Cluster-29147.0,Cluster-193.1191,Cluster-374.0,Cluster-4136.0,Cluster-5757.0,Cluster-8324.0,Cluster-29142.0,Cluster-193.23165,Cluster-193.2179,Cluster-8120.0,Cluster-13616.0,Cluster-2993.0,Cluster-193.18908,Cluster-10296.1,Cluster-10486.0,Cluster-7180.0,Cluster-193.18665,Cluster-193.342,Cluster-25042.0,Cluster-28520.1,Cluster-8789.0,Cluster-193.37406,Cluster-3481.0,Cluster-8678.0,C…
GO:0005575	Cellular Component	GO:0110165	cellular anatomical entity	GO:0019898	extrinsic component of membrane	GO:0019897	extrinsic component of plasma membrane	25	Cluster-2016.0,Cluster-35106.0,Cluster-16691.0,Cluster-193.8146,Cluster-193.39996,Cluster-193.23874,Cluster-2975.2,Cluster-193.31150,Cluster-193.8709,Cluster-34562.0,Cluster-193.9932,Cluster-19937.1,Cluster-193.8976,Cluster-6953.0,Cluster-20589.1,Cluster-193.6555,Cluster-193.40113,Cluster-193.33868,Cluster-193.43243,Cluster-193.32010,Cluster-193.16034,Cluster-16140.0,Cluster-17092.0,Cluster-193.7…
GO:0005575	Cellular Component	GO:0110165	cellular anatomical entity	GO:0005654	nucleoplasm	GO:0000118	histone deacetylase complex	28	Cluster-32538.0,Cluster-193.1420,Cluster-193.4199,Cluster-11214.0,Cluster-193.43564,Cluster-19409.0,Cluster-11823.0,Cluster-6968.0,Cluster-193.51716,Cluster-17912.0,Cluster-193.26068,Cluster-193.48813,Cluster-9716.0,Cluster-193.43009,Cluster-30361.0,Cluster-193.9866,Cluster-12624.0,Cluster-193.48351,Cluster-7166.1,Cluster-193.28683,Cluster-193.7564,Cluster-6553.0,Cluster-5105.0,Cluster-193.16991,…
GO:0005575	Cellular Component	GO:0110165	cellular anatomical entity	GO:0005654	nucleoplasm	GO:0016604	nuclear body	5	Cluster-193.38960,Cluster-193.770,Cluster-19476.0,Cluster-32193.0,Cluster-193.31653
GO:0005575	Cellular Component	GO:0110165	cellular anatomical entity	GO:0005654	nucleoplasm	GO:0008023	transcription elongation factor complex	47	Cluster-1512.0,Cluster-2638.0,Cluster-193.52386,Cluster-1982.0,Cluster-193.21763,Cluster-193.26284,Cluster-193.44906,Cluster-19294.0,Cluster-18431.1,Cluster-193.31886,Cluster-29759.0,Cluster-193.17296,Cluster-193.13582,Cluster-193.28906,Cluster-193.37213,Cluster-193.2579,Cluster-193.37069,Cluster-193.46181,Cluster-193.660,Cluster-3290.0,Cluster-193.26440,Cluster-193.830,Cluster-4430.0,Cluster-512…
GO:0005575	Cellular Component	GO:0110165	cellular anatomical entity	GO:0005654	nucleoplasm	GO:0016591	RNA polymerase II, holoenzyme	239	Cluster-193.52155,Cluster-193.51706,Cluster-6547.0,Cluster-12197.0,Cluster-193.43646,Cluster-193.31813,Cluster-3975.0,Cluster-35329.0,Cluster-14687.1,Cluster-193.45456,Cluster-193.33856,Cluster-14528.0,Cluster-193.30811,Cluster-193.7377,Cluster-5514.0,Cluster-32041.0,Cluster-193.24263,Cluster-6776.0,Cluster-193.34420,Cluster-193.962,Cluster-18633.2,Cluster-9751.1,Cluster-27624.0,Cluster-17364.0,C…
GO:0005575	Cellular Component	GO:0110165	cellular anatomical entity	GO:0005654	nucleoplasm	GO:0000123	histone acetyltransferase complex	67	Cluster-193.26956,Cluster-24981.1,Cluster-5437.0,Cluster-193.26652,Cluster-193.6831,Cluster-24752.1,Cluster-193.21585,Cluster-19973.0,Cluster-33871.0,Cluster-22040.1,Cluster-193.9886,Cluster-32997.0,Cluster-27898.0,Cluster-193.40043,Cluster-26909.0,Cluster-1576.0,Cluster-12195.0,Cluster-193.26140,Cluster-193.30684,Cluster-193.31690,Cluster-17440.0,Cluster-6125.0,Cluster-35607.0,Cluster-26305.0,Cl…
GO:0005575	Cellular Component	GO:0110165	cellular anatomical entity	GO:0031975	envelope	GO:0030313	cell envelope	30	Cluster-193.23999,Cluster-30347.0,Cluster-193.4261,Cluster-24067.0,Cluster-193.36279,Cluster-193.30456,Cluster-193.40484,Cluster-24100.0,Cluster-19277.0,Cluster-193.13877,Cluster-193.40726,Cluster-193.39405,Cluster-193.9866,Cluster-193.37875,Cluster-193.26993,Cluster-193.34909,Cluster-32478.0,Cluster-193.3511,Cluster-193.30274,Cluster-2275.0,Cluster-15306.0,Cluster-193.18712,Cluster-5963.0,Cluste…
GO:0005575	Cellular Component	GO:0110165	cellular anatomical entity	GO:0031975	envelope	GO:0031967	organelle envelope	804	Cluster-14258.1,Cluster-193.43530,Cluster-193.19757,Cluster-193.51325,Cluster-10577.0,Cluster-9453.0,Cluster-6696.0,Cluster-8840.1,Cluster-193.26631,Cluster-14088.0,Cluster-5161.0,Cluster-193.22765,Cluster-15299.1,Cluster-193.3668,Cluster-193.51047,Cluster-193.37355,Cluster-34449.0,Cluster-12136.0,Cluster-27642.0,Cluster-3314.0,Cluster-193.5280,Cluster-12752.0,Cluster-193.35584,Cluster-22635.0,Cl…
GO:0005575	Cellular Component	GO:0110165	cellular anatomical entity	GO:0009532	plastid stroma	GO:0009570	chloroplast stroma	2	Cluster-15082.1,Cluster-193.32255
GO:0005575	Cellular Component	GO:0110165	cellular anatomical entity	GO:0009579	thylakoid	GO:0034357	photosynthetic membrane	337	Cluster-193.27243,Cluster-193.42072,Cluster-193.31933,Cluster-193.43820,Cluster-31515.0,Cluster-193.7066,Cluster-3345.0,Cluster-193.3487,Cluster-11444.0,Cluster-35840.0,Cluster-193.35525,Cluster-19066.0,Cluster-24214.0,Cluster-3973.0,Cluster-1001.0,Cluster-193.24133,Cluster-193.38977,Cluster-193.48517,Cluster-30964.0,Cluster-32516.1,Cluster-193.28129,Cluster-13100.0,Cluster-193.34628,Cluster-1496…
GO:0005575	Cellular Component	GO:0110165	cellular anatomical entity	GO:0099080	supramolecular complex	GO:0099081	supramolecular polymer	198	Cluster-11530.0,Cluster-193.17240,Cluster-193.41817,Cluster-9380.1,Cluster-193.32445,Cluster-193.16835,Cluster-193.40070,Cluster-193.48612,Cluster-193.39704,Cluster-193.3762,Cluster-193.39601,Cluster-18920.0,Cluster-193.23479,Cluster-193.3445,Cluster-193.20575,Cluster-193.40721,Cluster-193.27380,Cluster-193.18578,Cluster-193.5314,Cluster-32317.0,Cluster-193.7982,Cluster-193.41,Cluster-193.18424,C…
GO:0005575	Cellular Component	GO:0110165	cellular anatomical entity	GO:0099080	supramolecular complex	GO:0000776	kinetochore	214	Cluster-2119.0,Cluster-193.33,Cluster-33669.0,Cluster-193.28194,Cluster-2802.0,Cluster-193.13580,Cluster-35209.0,Cluster-193.17589,Cluster-193.22359,Cluster-31647.0,Cluster-193.48658,Cluster-193.25768,Cluster-4873.0,Cluster-193.30498,Cluster-193.42465,Cluster-19291.0,Cluster-4132.0,Cluster-3846.0,Cluster-193.11639,Cluster-29029.0,Cluster-193.32308,Cluster-5839.0,Cluster-193.25125,Cluster-193.4426…
GO:0005575	Cellular Component	GO:0110165	cellular anatomical entity	GO:0042995	cell projection	GO:0120025	plasma membrane bounded cell projection	191	Cluster-193.12326,Cluster-15542.1,Cluster-22598.0,Cluster-25300.0,Cluster-9240.0,Cluster-28296.0,Cluster-193.32565,Cluster-4300.1,Cluster-16248.1,Cluster-193.101,Cluster-193.40347,Cluster-12177.0,Cluster-193.3304,Cluster-193.7004,Cluster-10844.0,Cluster-193.18584,Cluster-193.7032,Cluster-17249.0,Cluster-32069.0,Cluster-13490.0,Cluster-1715.0,Cluster-11330.0,Cluster-27839.0,Cluster-25690.0,Cluster…
GO:0005575	Cellular Component	GO:0110165	cellular anatomical entity	GO:0042995	cell projection	GO:0009288	bacterial-type flagellum	26	Cluster-193.21593,Cluster-193.12021,Cluster-193.47041,Cluster-193.32160,Cluster-4721.0,Cluster-193.6900,Cluster-193.44042,Cluster-4208.1,Cluster-193.1029,Cluster-193.21402,Cluster-193.51620,Cluster-4220.2,Cluster-193.37830,Cluster-17908.0,Cluster-9495.0,Cluster-193.44576,Cluster-193.14528,Cluster-193.2650,Cluster-193.4193,Cluster-4013.1,Cluster-193.2385,Cluster-35933.0,Cluster-193.38796,Cluster-1…
GO:0005575	Cellular Component	GO:0110165	cellular anatomical entity	GO:0005615	extracellular space	GO:0034358	plasma lipoprotein particle	4	Cluster-193.5301,Cluster-193.38575,Cluster-193.6130,Cluster-193.49480
GO:0005575	Cellular Component	GO:0110165	cellular anatomical entity	GO:0098687	chromosomal region	GO:0000775	chromosome, centromeric region	335	Cluster-193.30498,Cluster-1933.0,Cluster-36163.0,Cluster-193.48658,Cluster-193.13580,Cluster-1762.1,Cluster-2802.0,Cluster-367.0,Cluster-2119.0,Cluster-193.33,Cluster-193.13065,Cluster-193.43399,Cluster-193.28194,Cluster-5839.0,Cluster-193.25125,Cluster-193.39785,Cluster-193.44262,Cluster-193.10607,Cluster-905.0,Cluster-3846.0,Cluster-5234.0,Cluster-29029.0,Cluster-193.34028,Cluster-19291.0,Clust…
GO:0005575	Cellular Component	GO:0110165	cellular anatomical entity	GO:0098687	chromosomal region	GO:0000781	chromosome, telomeric region	19	Cluster-33375.0,Cluster-193.33159,Cluster-193.43201,Cluster-32924.0,Cluster-193.34629,Cluster-14280.0,Cluster-193.18551,Cluster-193.14329,Cluster-193.26554,Cluster-193.35227,Cluster-15853.1,Cluster-30610.0,Cluster-193.11509,Cluster-15755.0,Cluster-7190.0,Cluster-193.50154,Cluster-193.24341,Cluster-18257.0,Cluster-193.50153
GO:0005575	Cellular Component	GO:0110165	cellular anatomical entity	GO:0044232	organelle membrane contact site	GO:0044233	mitochondria-associated endoplasmic reticulum membrane	12	Cluster-193.49364,Cluster-193.47747,Cluster-4095.1,Cluster-15271.0,Cluster-22040.1,Cluster-34069.0,Cluster-193.481,Cluster-4095.3,Cluster-193.19623,Cluster-10985.0,Cluster-35842.0,Cluster-36478.0
GO:0005575	Cellular Component	GO:0110165	cellular anatomical entity	GO:0005737	cytoplasm	GO:0000229	cytoplasmic chromosome	1	Cluster-193.20093
GO:0005575	Cellular Component	GO:0110165	cellular anatomical entity	GO:0005737	cytoplasm	GO:0005783	endoplasmic reticulum	346	Cluster-193.11653,Cluster-193.11565,Cluster-193.32965,Cluster-193.35847,Cluster-193.6899,Cluster-193.26257,Cluster-5014.1,Cluster-193.7049,Cluster-19887.0,Cluster-193.50974,Cluster-193.33615,Cluster-11742.0,Cluster-6690.0,Cluster-193.10153,Cluster-9178.0,Cluster-19157.0,Cluster-193.52352,Cluster-24469.0,Cluster-193.34934,Cluster-23350.0,Cluster-193.4423,Cluster-24957.0,Cluster-23834.0,Cluster-904…
GO:0005575	Cellular Component	GO:0110165	cellular anatomical entity	GO:0005737	cytoplasm	GO:0042716	plasma membrane-derived chromatophore	26	Cluster-193.29111,Cluster-193.47319,Cluster-193.34435,Cluster-193.14980,Cluster-193.45046,Cluster-193.45192,Cluster-193.40405,Cluster-193.21814,Cluster-193.15291,Cluster-193.9978,Cluster-193.30317,Cluster-193.45843,Cluster-193.50299,Cluster-193.14527,Cluster-193.49247,Cluster-33159.0,Cluster-193.16712,Cluster-193.36372,Cluster-193.13582,Cluster-193.39270,Cluster-193.1795,Cluster-193.11752,Cluster…
GO:0005575	Cellular Component	GO:0110165	cellular anatomical entity	GO:0005737	cytoplasm	GO:0031414	N-terminal protein acetyltransferase complex	9	Cluster-193.13355,Cluster-193.5941,Cluster-193.31850,Cluster-193.12302,Cluster-26883.0,Cluster-193.25657,Cluster-1252.0,Cluster-193.16670,Cluster-193.32773
GO:0005575	Cellular Component	GO:0110165	cellular anatomical entity	GO:0005737	cytoplasm	GO:0009317	acetyl-CoA carboxylase complex	3	Cluster-12014.0,Cluster-5251.0,Cluster-193.17458
GO:0005575	Cellular Component	GO:0110165	cellular anatomical entity	GO:0005737	cytoplasm	GO:0042579	microbody	67	Cluster-25434.0,Cluster-34511.0,Cluster-7448.1,Cluster-193.16868,Cluster-35835.0,Cluster-193.33022,Cluster-31433.1,Cluster-193.30619,Cluster-34457.0,Cluster-193.29512,Cluster-618.0,Cluster-13206.0,Cluster-193.50014,Cluster-193.9922,Cluster-30442.0,Cluster-193.40875,Cluster-193.14647,Cluster-775.0,Cluster-30990.0,Cluster-1270.0,Cluster-193.28614,Cluster-9773.0,Cluster-35608.0,Cluster-193.44138,Clu…
GO:0005575	Cellular Component	GO:0110165	cellular anatomical entity	GO:0005737	cytoplasm	GO:0005794	Golgi apparatus	329	Cluster-4929.1,Cluster-193.7355,Cluster-9801.0,Cluster-193.7570,Cluster-4292.0,Cluster-4537.0,Cluster-3227.0,Cluster-193.19557,Cluster-21604.0,Cluster-193.39346,Cluster-193.38613,Cluster-193.38933,Cluster-9351.0,Cluster-193.51338,Cluster-193.6706,Cluster-2670.0,Cluster-13439.0,Cluster-27037.0,Cluster-193.18560,Cluster-5029.0,Cluster-193.29040,Cluster-193.35220,Cluster-193.16014,Cluster-7930.0,Clu…
GO:0005575	Cellular Component	GO:0110165	cellular anatomical entity	GO:0005737	cytoplasm	GO:0048492	ribulose bisphosphate carboxylase complex	2	Cluster-15082.1,Cluster-193.32255
GO:0005575	Cellular Component	GO:0110165	cellular anatomical entity	GO:0005737	cytoplasm	GO:0005773	vacuole	86	Cluster-26421.0,Cluster-4398.0,Cluster-193.44288,Cluster-193.43583,Cluster-193.11981,Cluster-12329.0,Cluster-193.35841,Cluster-23732.0,Cluster-31615.0,Cluster-193.26099,Cluster-7355.0,Cluster-25776.0,Cluster-193.26097,Cluster-193.14325,Cluster-34339.0,Cluster-34358.0,Cluster-193.30438,Cluster-193.36449,Cluster-11672.0,Cluster-193.35843,Cluster-193.4868,Cluster-193.32623,Cluster-32691.1,Cluster-19…
GO:0005575	Cellular Component	GO:0110165	cellular anatomical entity	GO:0005737	cytoplasm	GO:0009536	plastid	57	Cluster-193.42751,Cluster-193.4935,Cluster-193.39063,Cluster-193.42752,Cluster-193.41518,Cluster-193.409,Cluster-193.32502,Cluster-193.32609,Cluster-193.0,Cluster-193.27284,Cluster-15736.0,Cluster-5301.2,Cluster-193.48996,Cluster-33162.0,Cluster-193.25154,Cluster-193.32255,Cluster-193.26350,Cluster-193.31435,Cluster-193.33235,Cluster-33539.0,Cluster-193.21729,Cluster-30631.0,Cluster-25687.0,Clust…
GO:0005575	Cellular Component	GO:0110165	cellular anatomical entity	GO:0005737	cytoplasm	GO:0043292	contractile fiber	20	Cluster-193.16860,Cluster-193.9598,Cluster-681.0,Cluster-193.37959,Cluster-193.37331,Cluster-193.22554,Cluster-193.43390,Cluster-193.32196,Cluster-15457.0,Cluster-193.10459,Cluster-32234.0,Cluster-8406.0,Cluster-10771.0,Cluster-193.19023,Cluster-7617.0,Cluster-193.1176,Cluster-193.24935,Cluster-193.41,Cluster-6402.0,Cluster-4043.0
GO:0005575	Cellular Component	GO:0110165	cellular anatomical entity	GO:0005737	cytoplasm	GO:0005938	cell cortex	205	Cluster-193.24594,Cluster-7033.1,Cluster-14980.0,Cluster-193.39163,Cluster-6549.0,Cluster-193.33318,Cluster-193.44933,Cluster-26544.0,Cluster-8406.0,Cluster-11861.0,Cluster-193.31436,Cluster-193.8371,Cluster-193.1485,Cluster-6797.0,Cluster-193.46381,Cluster-1594.0,Cluster-29238.0,Cluster-193.31019,Cluster-27412.0,Cluster-193.32796,Cluster-5408.0,Cluster-193.38385,Cluster-193.27555,Cluster-193.229…
GO:0005575	Cellular Component	GO:0110165	cellular anatomical entity	GO:0005737	cytoplasm	GO:0005739	mitochondrion	760	Cluster-193.4045,Cluster-24897.0,Cluster-193.47669,Cluster-193.1707,Cluster-193.37761,Cluster-193.33532,Cluster-193.35110,Cluster-193.41376,Cluster-15271.0,Cluster-15341.0,Cluster-193.15958,Cluster-193.481,Cluster-193.3511,Cluster-9485.0,Cluster-193.42109,Cluster-193.36330,Cluster-32501.0,Cluster-1114.0,Cluster-193.2408,Cluster-193.4929,Cluster-193.28091,Cluster-193.42961,Cluster-193.39733,Cluste…
GO:0005575	Cellular Component	GO:0110165	cellular anatomical entity	GO:0005737	cytoplasm	GO:0031410	cytoplasmic vesicle	336	Cluster-6258.0,Cluster-193.34634,Cluster-10302.0,Cluster-952.0,Cluster-193.11752,Cluster-193.5250,Cluster-14817.0,Cluster-3021.0,Cluster-5560.1,Cluster-31674.0,Cluster-193.37129,Cluster-193.24651,Cluster-9284.0,Cluster-193.2289,Cluster-193.45395,Cluster-193.51821,Cluster-193.1586,Cluster-193.12180,Cluster-36278.0,Cluster-14791.0,Cluster-34358.0,Cluster-30886.2,Cluster-193.3663,Cluster-4521.0,Clus…
GO:0005575	Cellular Component	GO:0110165	cellular anatomical entity	GO:0005737	cytoplasm	GO:0005829	cytosol	147	Cluster-193.30434,Cluster-193.51264,Cluster-193.3910,Cluster-17924.0,Cluster-22135.0,Cluster-3224.0,Cluster-29671.0,Cluster-21410.0,Cluster-193.3165,Cluster-2987.0,Cluster-193.40731,Cluster-35826.0,Cluster-27455.0,Cluster-193.13920,Cluster-193.13527,Cluster-23138.0,Cluster-193.1532,Cluster-193.2618,Cluster-13740.0,Cluster-12172.0,Cluster-3794.0,Cluster-27872.0,Cluster-193.1078,Cluster-18054.0,Clu…
GO:0005575	Cellular Component	GO:0110165	cellular anatomical entity	GO:0005737	cytoplasm	GO:0016528	sarcoplasm	8	Cluster-33768.0,Cluster-193.32074,Cluster-193.581,Cluster-193.2724,Cluster-10398.0,Cluster-29086.0,Cluster-9769.0,Cluster-26092.0
GO:0005575	Cellular Component	GO:0110165	cellular anatomical entity	GO:0005737	cytoplasm	GO:0048500	signal recognition particle	41	Cluster-193.4436,Cluster-24164.1,Cluster-193.50557,Cluster-6690.0,Cluster-193.25917,Cluster-20347.0,Cluster-193.47502,Cluster-28301.1,Cluster-193.37460,Cluster-193.2671,Cluster-193.3684,Cluster-193.32965,Cluster-193.27282,Cluster-24856.0,Cluster-193.16354,Cluster-193.7293,Cluster-19887.0,Cluster-193.29255,Cluster-193.32854,Cluster-27635.0,Cluster-193.18192,Cluster-13696.0,Cluster-7963.0,Cluster-1…
GO:0005575	Cellular Component	GO:0110165	cellular anatomical entity	GO:0005737	cytoplasm	GO:0099568	cytoplasmic region	15	Cluster-24161.0,Cluster-193.19266,Cluster-19758.0,Cluster-193.19264,Cluster-193.31059,Cluster-193.6520,Cluster-193.19582,Cluster-193.16532,Cluster-8607.0,Cluster-193.44855,Cluster-193.24138,Cluster-193.17545,Cluster-193.14276,Cluster-193.22321,Cluster-193.12326
GO:0005575	Cellular Component	GO:0110165	cellular anatomical entity	GO:0005737	cytoplasm	GO:0030117	membrane coat	180	Cluster-193.3604,Cluster-193.37069,Cluster-193.51727,Cluster-11806.1,Cluster-193.4145,Cluster-13133.0,Cluster-193.48587,Cluster-9429.0,Cluster-14584.0,Cluster-193.42538,Cluster-193.49071,Cluster-7553.0,Cluster-18512.0,Cluster-27334.0,Cluster-193.28394,Cluster-193.13795,Cluster-193.36297,Cluster-193.22323,Cluster-193.51837,Cluster-193.45156,Cluster-28629.0,Cluster-193.28142,Cluster-193.20581,Clust…
GO:0005575	Cellular Component	GO:0110165	cellular anatomical entity	GO:0036379	myofilament	GO:0005865	striated muscle thin filament	20	Cluster-15457.0,Cluster-193.10459,Cluster-8406.0,Cluster-10771.0,Cluster-32234.0,Cluster-193.19023,Cluster-193.24935,Cluster-7617.0,Cluster-193.1176,Cluster-6402.0,Cluster-4043.0,Cluster-193.41,Cluster-193.16860,Cluster-193.9598,Cluster-193.37959,Cluster-681.0,Cluster-193.22554,Cluster-193.37331,Cluster-193.43390,Cluster-193.32196
GO:0005575	Cellular Component	GO:0110165	cellular anatomical entity	GO:0005815	microtubule organizing center	GO:0005816	spindle pole body	21	Cluster-11260.0,Cluster-21047.0,Cluster-193.2764,Cluster-13354.0,Cluster-19655.0,Cluster-193.858,Cluster-193.41555,Cluster-193.22744,Cluster-193.35536,Cluster-193.7799,Cluster-26544.0,Cluster-193.31705,Cluster-16449.0,Cluster-193.18560,Cluster-31626.0,Cluster-4115.0,Cluster-193.7646,Cluster-1726.0,Cluster-193.29746,Cluster-193.28451,Cluster-12467.0
GO:0005575	Cellular Component	GO:0110165	cellular anatomical entity	GO:0005815	microtubule organizing center	GO:0000930	gamma-tubulin complex	9	Cluster-193.36489,Cluster-193.31499,Cluster-193.641,Cluster-193.36781,Cluster-193.34352,Cluster-36501.0,Cluster-193.44932,Cluster-193.17248,Cluster-193.18935
GO:0005575	Cellular Component	GO:0110165	cellular anatomical entity	GO:0031974	membrane-enclosed lumen	GO:0043233	organelle lumen	1608	Cluster-772.0,Cluster-193.32748,Cluster-33712.1,Cluster-12030.0,Cluster-30569.0,Cluster-19862.0,Cluster-193.10998,Cluster-193.35741,Cluster-193.25035,Cluster-193.24597,Cluster-32670.0,Cluster-193.3223,Cluster-20196.0,Cluster-193.39601,Cluster-193.47024,Cluster-193.35813,Cluster-193.5412,Cluster-193.12155,Cluster-10507.0,Cluster-193.37439,Cluster-193.28906,Cluster-193.7191,Cluster-5756.0,Cluster-1…
GO:0005575	Cellular Component	GO:0110165	cellular anatomical entity	GO:0005657	replication fork	GO:0043596	nuclear replication fork	25	Cluster-193.12845,Cluster-14626.0,Cluster-193.15753,Cluster-193.48974,Cluster-10957.0,Cluster-193.30129,Cluster-193.117,Cluster-193.22018,Cluster-9080.0,Cluster-193.51961,Cluster-27721.0,Cluster-30729.0,Cluster-193.37019,Cluster-193.16319,Cluster-193.22772,Cluster-193.35813,Cluster-12248.0,Cluster-193.3507,Cluster-193.12716,Cluster-34935.0,Cluster-193.20689,Cluster-193.50446,Cluster-21718.0,Clust…
GO:0005575	Cellular Component	GO:0110165	cellular anatomical entity	GO:0005657	replication fork	GO:0030894	replisome	25	Cluster-193.30129,Cluster-193.48974,Cluster-10957.0,Cluster-193.15753,Cluster-193.12845,Cluster-14626.0,Cluster-193.51961,Cluster-27721.0,Cluster-9080.0,Cluster-193.22018,Cluster-193.117,Cluster-193.16319,Cluster-193.22772,Cluster-193.37019,Cluster-30729.0,Cluster-193.50446,Cluster-21718.0,Cluster-193.908,Cluster-193.37069,Cluster-193.20689,Cluster-193.12716,Cluster-34935.0,Cluster-193.35813,Clus…
GO:0005575	Cellular Component	GO:0110165	cellular anatomical entity	GO:0043226	organelle	GO:0044232	organelle membrane contact site	15	Cluster-15271.0,Cluster-4095.1,Cluster-22040.1,Cluster-193.49364,Cluster-193.47747,Cluster-193.49826,Cluster-10985.0,Cluster-193.31007,Cluster-35842.0,Cluster-36478.0,Cluster-34069.0,Cluster-193.12636,Cluster-4095.3,Cluster-193.481,Cluster-193.19623
GO:0005575	Cellular Component	GO:0110165	cellular anatomical entity	GO:0043226	organelle	GO:0043229	intracellular organelle	8642	Cluster-193.50086,Cluster-193.14418,Cluster-193.9162,Cluster-193.25157,Cluster-193.42132,Cluster-193.21762,Cluster-193.19267,Cluster-193.4877,Cluster-193.41209,Cluster-193.36748,Cluster-193.31221,Cluster-9585.0,Cluster-24288.0,Cluster-193.37634,Cluster-193.23424,Cluster-3652.0,Cluster-193.25807,Cluster-193.5139,Cluster-14815.0,Cluster-36271.0,Cluster-193.32444,Cluster-18920.0,Cluster-193.3442,Clu…
93.40185,Cluster-31345.0,Cluster-193.2610,Cluster-31830.0,Cluster-193.20037,Cluster-19032.0,Cluster-11.0,Cluster-193.5125,Cluster-193.51527,Cluster-193.45909,Cluster-193.44045,Cluster-193.5161,Cluster-193.21650,Cluster-193.1713,Cluster-193.29791,Cluster-193.26301,Cluster-10038.0,Cluster-4220.4,Cluster-4412.0,Cluster-193.34645,Cluster-193.29442,Cluster-193.51652,Cluster-193.29670,Cluster-193.50705…
0,Cluster-193.42563,Cluster-8293.0,Cluster-23857.1,Cluster-193.156,Cluster-193.31996,Cluster-193.40640,Cluster-5930.0,Cluster-193.20441,Cluster-193.16925,Cluster-193.38634,Cluster-193.29499,Cluster-193.24571,Cluster-193.27017,Cluster-21365.1,Cluster-18381.0,Cluster-193.36112,Cluster-193.31750,Cluster-193.1664,Cluster-13311.0,Cluster-193.2278,Cluster-193.36331,Cluster-193.34798,Cluster-193.25768,C…
-193.12989,Cluster-193.25565,Cluster-193.21729,Cluster-193.18424,Cluster-193.35365,Cluster-1361.0,Cluster-10752.0,Cluster-16380.0,Cluster-193.27004,Cluster-193.1055,Cluster-193.35902,Cluster-193.22641,Cluster-193.28327,Cluster-4699.0,Cluster-193.22381,Cluster-2813.3,Cluster-6398.0,Cluster-193.18837,Cluster-193.31438,Cluster-27713.0,Cluster-20108.1,Cluster-2729.0,Cluster-8917.0,Cluster-34890.0,Clu…
93.9596,Cluster-193.2451,Cluster-193.32061,Cluster-193.3662,Cluster-13349.0,Cluster-193.40733,Cluster-193.19579,Cluster-29534.0,Cluster-193.32032,Cluster-29853.0,Cluster-193.35784,Cluster-193.11929,Cluster-193.31477,Cluster-31856.0,Cluster-193.17085,Cluster-20607.0,Cluster-193.32638,Cluster-193.48021,Cluster-193.26984,Cluster-17174.0,Cluster-193.11305,Cluster-14865.0,Cluster-6984.0,Cluster-193.26…
GO:0005575	Cellular Component	GO:0110165	cellular anatomical entity	GO:0043226	organelle	GO:0000313	organellar ribosome	40	Cluster-12250.0,Cluster-193.40616,Cluster-193.35345,Cluster-4455.0,Cluster-193.23512,Cluster-17668.0,Cluster-2739.0,Cluster-193.33532,Cluster-193.41324,Cluster-18194.0,Cluster-31193.0,Cluster-9309.0,Cluster-3551.0,Cluster-193.50849,Cluster-193.11903,Cluster-14709.0,Cluster-193.30495,Cluster-2107.0,Cluster-193.10940,Cluster-193.6807,Cluster-193.19204,Cluster-193.33131,Cluster-20133.0,Cluster-193.2…
GO:0005575	Cellular Component	GO:0110165	cellular anatomical entity	GO:0043226	organelle	GO:0005929	cilium	187	Cluster-193.42645,Cluster-34978.0,Cluster-193.5592,Cluster-193.29983,Cluster-35340.0,Cluster-193.7355,Cluster-193.52276,Cluster-193.19264,Cluster-193.26466,Cluster-193.52181,Cluster-23350.0,Cluster-193.24138,Cluster-18042.0,Cluster-193.22321,Cluster-193.12021,Cluster-193.35536,Cluster-31093.0,Cluster-193.26023,Cluster-193.10353,Cluster-19785.0,Cluster-193.18560,Cluster-193.28236,Cluster-193.1809,…
GO:0005575	Cellular Component	GO:0110165	cellular anatomical entity	GO:0043226	organelle	GO:0043227	membrane-bounded organelle	6091	Cluster-193.32903,Cluster-8093.0,Cluster-193.11405,Cluster-193.49999,Cluster-5560.1,Cluster-193.8794,Cluster-193.25902,Cluster-26250.0,Cluster-193.41766,Cluster-29096.0,Cluster-3210.0,Cluster-14817.0,Cluster-8197.0,Cluster-24408.0,Cluster-193.13447,Cluster-6325.0,Cluster-193.20419,Cluster-27601.0,Cluster-193.34853,Cluster-193.5489,Cluster-193.44372,Cluster-193.1586,Cluster-193.7551,Cluster-193.44…
Cluster-193.11045,Cluster-9514.0,Cluster-2107.0,Cluster-193.33841,Cluster-193.736,Cluster-193.4145,Cluster-193.44241,Cluster-193.21350,Cluster-193.35819,Cluster-36335.0,Cluster-193.24424,Cluster-193.3610,Cluster-193.50087,Cluster-193.1090,Cluster-193.10999,Cluster-8594.0,Cluster-193.24135,Cluster-193.31603,Cluster-193.31679,Cluster-193.6932,Cluster-36143.0,Cluster-8358.0,Cluster-193.35152,Cluster…
ter-2419.0,Cluster-193.12983,Cluster-193.38740,Cluster-193.8600,Cluster-20252.0,Cluster-2882.0,Cluster-193.43325,Cluster-5234.0,Cluster-32755.0,Cluster-6518.0,Cluster-193.36648,Cluster-193.43040,Cluster-193.26813,Cluster-193.45976,Cluster-4455.0,Cluster-1340.1,Cluster-193.44224,Cluster-5915.0,Cluster-26089.0,Cluster-193.32478,Cluster-193.51046,Cluster-193.31675,Cluster-193.3092,Cluster-193.30796,…
ter-30228.0,Cluster-193.16969,Cluster-193.41758,Cluster-193.36258,Cluster-14801.0,Cluster-27635.0,Cluster-9245.0,Cluster-3683.0,Cluster-25935.0,Cluster-193.35783,Cluster-8541.0,Cluster-193.25346,Cluster-193.51603,Cluster-9467.0,Cluster-193.117,Cluster-21474.0,Cluster-193.7472,Cluster-193.13580,Cluster-193.2631,Cluster-193.16299,Cluster-193.34238,Cluster-193.7298,Cluster-193.35841,Cluster-9938.0,C…
GO:0005575	Cellular Component	GO:0110165	cellular anatomical entity	GO:0043226	organelle	GO:0043233	organelle lumen	1608	Cluster-772.0,Cluster-193.32748,Cluster-33712.1,Cluster-12030.0,Cluster-30569.0,Cluster-19862.0,Cluster-193.10998,Cluster-193.35741,Cluster-193.25035,Cluster-193.24597,Cluster-32670.0,Cluster-193.3223,Cluster-20196.0,Cluster-193.39601,Cluster-193.47024,Cluster-193.35813,Cluster-193.5412,Cluster-193.12155,Cluster-10507.0,Cluster-193.37439,Cluster-193.28906,Cluster-193.7191,Cluster-5756.0,Cluster-1…
GO:0005575	Cellular Component	GO:0110165	cellular anatomical entity	GO:0043226	organelle	GO:0043228	non-membrane-bounded organelle	4281	Cluster-193.26533,Cluster-193.12126,Cluster-193.31591,Cluster-13008.1,Cluster-193.19974,Cluster-193.19125,Cluster-193.39258,Cluster-29337.0,Cluster-193.38580,Cluster-31097.0,Cluster-193.48774,Cluster-5676.3,Cluster-193.25898,Cluster-29552.0,Cluster-6474.0,Cluster-193.16040,Cluster-12419.0,Cluster-14345.0,Cluster-7904.0,Cluster-193.24935,Cluster-193.38482,Cluster-193.33798,Cluster-193.5566,Cluster…
.22516,Cluster-193.49416,Cluster-193.34188,Cluster-7320.0,Cluster-4356.0,Cluster-193.11424,Cluster-14626.0,Cluster-7389.0,Cluster-193.797,Cluster-1255.0,Cluster-193.13132,Cluster-7836.0,Cluster-193.19182,Cluster-193.3346,Cluster-193.4663,Cluster-9775.0,Cluster-193.46907,Cluster-193.43581,Cluster-193.22483,Cluster-193.38738,Cluster-27503.0,Cluster-34741.0,Cluster-2874.0,Cluster-29496.0,Cluster-193…
uster-193.26529,Cluster-193.23372,Cluster-20133.0,Cluster-193.11826,Cluster-193.49232,Cluster-35021.0,Cluster-193.35625,Cluster-193.32536,Cluster-193.12981,Cluster-15881.0,Cluster-193.28801,Cluster-17219.0,Cluster-193.32893,Cluster-193.49380,Cluster-193.24822,Cluster-193.47678,Cluster-193.35127,Cluster-20691.0,Cluster-193.21082,Cluster-193.38470,Cluster-193.5667,Cluster-22341.0,Cluster-193.22147,…
GO:0005575	Cellular Component	GO:0110165	cellular anatomical entity	GO:0030054	cell junction	GO:0070161	anchoring junction	26	Cluster-12266.3,Cluster-8678.0,Cluster-193.42008,Cluster-193.32470,Cluster-193.49290,Cluster-193.22554,Cluster-193.10706,Cluster-193.36736,Cluster-4300.1,Cluster-20584.1,Cluster-2195.0,Cluster-193.5686,Cluster-13602.1,Cluster-193.39478,Cluster-14945.0,Cluster-9734.0,Cluster-26913.1,Cluster-12152.0,Cluster-193.19934,Cluster-19128.0,Cluster-193.29018,Cluster-193.29911,Cluster-193.9937,Cluster-193.6…
GO:0005575	Cellular Component	GO:0110165	cellular anatomical entity	GO:0071944	cell periphery	GO:0005886	plasma membrane	468	Cluster-29608.0,Cluster-193.72,Cluster-32530.0,Cluster-193.45945,Cluster-25785.0,Cluster-193.40165,Cluster-193.20293,Cluster-193.24280,Cluster-193.22431,Cluster-193.32592,Cluster-2975.2,Cluster-193.8709,Cluster-19032.0,Cluster-193.33279,Cluster-193.16947,Cluster-193.29666,Cluster-9812.0,Cluster-193.18372,Cluster-25766.0,Cluster-193.9365,Cluster-19683.0,Cluster-193.25200,Cluster-193.21510,Cluster-…
GO:0005575	Cellular Component	GO:0110165	cellular anatomical entity	GO:0071944	cell periphery	GO:0030312	external encapsulating structure	203	Cluster-30413.0,Cluster-35734.0,Cluster-193.29721,Cluster-193.19834,Cluster-193.44438,Cluster-6244.0,Cluster-193.4599,Cluster-30773.0,Cluster-193.26191,Cluster-193.34078,Cluster-193.37875,Cluster-32944.0,Cluster-18401.0,Cluster-24100.0,Cluster-28497.0,Cluster-193.27027,Cluster-193.39055,Cluster-193.30521,Cluster-193.11354,Cluster-193.42083,Cluster-193.44162,Cluster-29489.0,Cluster-193.29098,Clust…
GO:0005575	Cellular Component	GO:0110165	cellular anatomical entity	GO:0071944	cell periphery	GO:0005938	cell cortex	205	Cluster-193.24594,Cluster-7033.1,Cluster-14980.0,Cluster-193.39163,Cluster-6549.0,Cluster-193.33318,Cluster-193.44933,Cluster-26544.0,Cluster-8406.0,Cluster-11861.0,Cluster-193.31436,Cluster-193.8371,Cluster-193.1485,Cluster-6797.0,Cluster-193.46381,Cluster-1594.0,Cluster-29238.0,Cluster-193.31019,Cluster-27412.0,Cluster-193.32796,Cluster-5408.0,Cluster-193.38385,Cluster-193.27555,Cluster-193.229…
GO:0005575	Cellular Component	GO:0110165	cellular anatomical entity	GO:0030017	sarcomere	GO:0005865	striated muscle thin filament	20	Cluster-15457.0,Cluster-193.10459,Cluster-8406.0,Cluster-10771.0,Cluster-32234.0,Cluster-193.19023,Cluster-193.24935,Cluster-7617.0,Cluster-193.1176,Cluster-6402.0,Cluster-4043.0,Cluster-193.41,Cluster-193.16860,Cluster-193.9598,Cluster-193.37959,Cluster-681.0,Cluster-193.22554,Cluster-193.37331,Cluster-193.43390,Cluster-193.32196
GO:0005575	Cellular Component	GO:0110165	cellular anatomical entity	GO:0016020	membrane	GO:0048475	coated membrane	326	Cluster-33101.0,Cluster-193.11924,Cluster-193.19293,Cluster-193.22851,Cluster-18111.0,Cluster-193.14683,Cluster-193.30287,Cluster-7302.0,Cluster-193.29924,Cluster-89.0,Cluster-1572.0,Cluster-8597.0,Cluster-193.31905,Cluster-193.26475,Cluster-193.39193,Cluster-193.7641,Cluster-193.3521,Cluster-193.7256,Cluster-193.46815,Cluster-193.17114,Cluster-7699.0,Cluster-16638.0,Cluster-19966.0,Cluster-193.1…
GO:0005575	Cellular Component	GO:0110165	cellular anatomical entity	GO:0016020	membrane	GO:0034357	photosynthetic membrane	337	Cluster-193.27243,Cluster-193.42072,Cluster-193.31933,Cluster-193.43820,Cluster-31515.0,Cluster-193.7066,Cluster-3345.0,Cluster-193.3487,Cluster-11444.0,Cluster-35840.0,Cluster-193.35525,Cluster-19066.0,Cluster-24214.0,Cluster-3973.0,Cluster-1001.0,Cluster-193.24133,Cluster-193.38977,Cluster-193.48517,Cluster-30964.0,Cluster-32516.1,Cluster-193.28129,Cluster-13100.0,Cluster-193.34628,Cluster-1496…
GO:0005575	Cellular Component	GO:0110165	cellular anatomical entity	GO:0016020	membrane	GO:0098796	membrane protein complex	2189	Cluster-2773.0,Cluster-193.6104,Cluster-193.35572,Cluster-193.49571,Cluster-193.4364,Cluster-193.43544,Cluster-193.48096,Cluster-193.2671,Cluster-193.22835,Cluster-193.22425,Cluster-193.23693,Cluster-32550.0,Cluster-193.6435,Cluster-15173.0,Cluster-16112.1,Cluster-193.29542,Cluster-193.7293,Cluster-193.49364,Cluster-193.32050,Cluster-13266.0,Cluster-193.48787,Cluster-193.22623,Cluster-193.43371,C…
luster-21157.0,Cluster-18609.1,Cluster-19831.1,Cluster-9819.0,Cluster-193.20020,Cluster-193.49061,Cluster-4210.0,Cluster-193.14386,Cluster-193.52483,Cluster-193.13872,Cluster-193.4421,Cluster-193.5289,Cluster-17110.0,Cluster-10664.0,Cluster-30567.0,Cluster-193.46355,Cluster-15387.0,Cluster-33907.0,Cluster-193.20768,Cluster-193.19623,Cluster-193.25560,Cluster-5874.1,Cluster-9051.0,Cluster-35590.0,…
GO:0005575	Cellular Component	GO:0110165	cellular anatomical entity	GO:0016020	membrane	GO:0005886	plasma membrane	468	Cluster-29608.0,Cluster-193.72,Cluster-32530.0,Cluster-193.45945,Cluster-25785.0,Cluster-193.40165,Cluster-193.20293,Cluster-193.24280,Cluster-193.22431,Cluster-193.32592,Cluster-2975.2,Cluster-193.8709,Cluster-19032.0,Cluster-193.33279,Cluster-193.16947,Cluster-193.29666,Cluster-9812.0,Cluster-193.18372,Cluster-25766.0,Cluster-193.9365,Cluster-19683.0,Cluster-193.25200,Cluster-193.21510,Cluster-…
GO:0005575	Cellular Component	GO:0110165	cellular anatomical entity	GO:0016020	membrane	GO:0098805	whole membrane	506	Cluster-193.1827,Cluster-193.50014,Cluster-193.32346,Cluster-193.27673,Cluster-193.1154,Cluster-193.2385,Cluster-16638.0,Cluster-19966.0,Cluster-16456.1,Cluster-775.0,Cluster-193.9832,Cluster-33332.0,Cluster-193.32747,Cluster-193.29512,Cluster-3489.0,Cluster-193.4351,Cluster-193.31292,Cluster-32773.1,Cluster-18986.0,Cluster-280.0,Cluster-193.21218,Cluster-30255.0,Cluster-193.37737,Cluster-193.283…
GO:0005575	Cellular Component	GO:0110165	cellular anatomical entity	GO:0016020	membrane	GO:0098590	plasma membrane region	36	Cluster-193.35220,Cluster-193.44227,Cluster-193.25980,Cluster-193.1499,Cluster-9284.0,Cluster-193.25195,Cluster-193.51727,Cluster-13490.0,Cluster-193.36297,Cluster-193.25183,Cluster-7553.0,Cluster-193.126,Cluster-14791.0,Cluster-26017.0,Cluster-193.49328,Cluster-193.37627,Cluster-193.4488,Cluster-193.35248,Cluster-193.42373,Cluster-8137.0,Cluster-193.44092,Cluster-35717.0,Cluster-193.29542,Cluste…
GO:0005575	Cellular Component	GO:0110165	cellular anatomical entity	GO:0016020	membrane	GO:0019898	extrinsic component of membrane	63	Cluster-193.8976,Cluster-28520.1,Cluster-193.40113,Cluster-3481.0,Cluster-8789.0,Cluster-193.37406,Cluster-20589.1,Cluster-8678.0,Cluster-193.34416,Cluster-193.27348,Cluster-193.16034,Cluster-193.43243,Cluster-1924.0,Cluster-16140.0,Cluster-17092.0,Cluster-193.33804,Cluster-16691.0,Cluster-3059.0,Cluster-193.44448,Cluster-193.23874,Cluster-34562.0,Cluster-193.41544,Cluster-3567.0,Cluster-193.4932…
GO:0005575	Cellular Component	GO:0110165	cellular anatomical entity	GO:0016020	membrane	GO:0098552	side of membrane	4	Cluster-193.22431,Cluster-11134.0,Cluster-193.26247,Cluster-193.21311
GO:0005575	Cellular Component	GO:0110165	cellular anatomical entity	GO:0016020	membrane	GO:0019867	outer membrane	206	Cluster-18945.1,Cluster-193.2756,Cluster-2625.0,Cluster-4658.0,Cluster-193.43566,Cluster-193.44176,Cluster-5748.0,Cluster-193.7355,Cluster-193.47754,Cluster-193.15784,Cluster-6659.2,Cluster-7178.0,Cluster-13656.0,Cluster-193.6300,Cluster-193.44382,Cluster-9754.0,Cluster-256.0,Cluster-193.14350,Cluster-798.0,Cluster-193.7136,Cluster-32331.0,Cluster-193.51081,Cluster-193.19622,Cluster-14865.0,Clust…
GO:0005575	Cellular Component	GO:0110165	cellular anatomical entity	GO:0016020	membrane	GO:0098589	membrane region	19	Cluster-193.15599,Cluster-280.0,Cluster-19298.1,Cluster-26089.0,Cluster-1282.0,Cluster-193.26222,Cluster-4521.0,Cluster-11898.0,Cluster-3241.0,Cluster-21824.0,Cluster-193.4739,Cluster-4265.0,Cluster-15209.0,Cluster-193.7647,Cluster-2873.0,Cluster-193.33077,Cluster-19106.0,Cluster-193.18622,Cluster-7689.0
GO:0005575	Cellular Component	GO:0110165	cellular anatomical entity	GO:0016020	membrane	GO:0070469	respirasome	177	Cluster-193.5505,Cluster-193.18381,Cluster-35080.0,Cluster-690.0,Cluster-193.40269,Cluster-193.36597,Cluster-193.31557,Cluster-193.35456,Cluster-193.33179,Cluster-193.37610,Cluster-193.2408,Cluster-193.20259,Cluster-193.43009,Cluster-193.4107,Cluster-193.35110,Cluster-9117.0,Cluster-193.26397,Cluster-193.39928,Cluster-193.8308,Cluster-193.23031,Cluster-193.8277,Cluster-193.1876,Cluster-193.25354,…
GO:0005575	Cellular Component	GO:0110165	cellular anatomical entity	GO:0016020	membrane	GO:0031224	intrinsic component of membrane	4869	Cluster-5004.0,Cluster-193.34974,Cluster-28266.0,Cluster-193.11432,Cluster-32997.0,Cluster-193.4695,Cluster-14157.0,Cluster-193.18782,Cluster-36327.0,Cluster-193.20293,Cluster-193.3047,Cluster-2377.0,Cluster-193.52385,Cluster-193.24280,Cluster-9574.0,Cluster-193.28089,Cluster-193.27529,Cluster-193.15820,Cluster-193.15906,Cluster-5759.0,Cluster-9251.0,Cluster-193.12545,Cluster-193.23778,Cluster-13…
5872.1,Cluster-193.36689,Cluster-193.27531,Cluster-17291.0,Cluster-193.40900,Cluster-11595.0,Cluster-193.21316,Cluster-193.6718,Cluster-193.14647,Cluster-193.21190,Cluster-30442.0,Cluster-193.44108,Cluster-193.29065,Cluster-193.14321,Cluster-193.1053,Cluster-193.22090,Cluster-193.27058,Cluster-193.44138,Cluster-5839.2,Cluster-17786.0,Cluster-193.33589,Cluster-193.40744,Cluster-21797.0,Cluster-193…
89.0,Cluster-193.48691,Cluster-4186.0,Cluster-193.36189,Cluster-193.51863,Cluster-27352.0,Cluster-4709.0,Cluster-7732.0,Cluster-34511.0,Cluster-6520.0,Cluster-3437.0,Cluster-193.6926,Cluster-193.46598,Cluster-193.46556,Cluster-193.33957,Cluster-17738.0,Cluster-6735.0,Cluster-193.35852,Cluster-193.33310,Cluster-193.15357,Cluster-193.26126,Cluster-193.51328,Cluster-193.20102,Cluster-193.48213,Clust…
GO:0005575	Cellular Component	GO:0110165	cellular anatomical entity	GO:0016020	membrane	GO:0031090	organelle membrane	1744	Cluster-193.35262,Cluster-193.49574,Cluster-10015.0,Cluster-11614.1,Cluster-11306.0,Cluster-193.19842,Cluster-193.35399,Cluster-193.50539,Cluster-11149.0,Cluster-193.31705,Cluster-193.5206,Cluster-193.6297,Cluster-193.25507,Cluster-27624.1,Cluster-193.51993,Cluster-193.42957,Cluster-193.15848,Cluster-193.38681,Cluster-35209.0,Cluster-193.4868,Cluster-16051.0,Cluster-27757.0,Cluster-193.3380,Clust…
GO:0005575	Cellular Component	GO:0110165	cellular anatomical entity	GO:0016020	membrane	GO:0042175	nuclear outer membrane-endoplasmic reticulum membrane network	672	Cluster-193.481,Cluster-24655.1,Cluster-11048.0,Cluster-15463.0,Cluster-193.12978,Cluster-8451.0,Cluster-3375.2,Cluster-193.39945,Cluster-193.23930,Cluster-193.17280,Cluster-174.0,Cluster-193.51036,Cluster-193.28271,Cluster-193.32820,Cluster-21380.0,Cluster-193.1746,Cluster-3722.0,Cluster-193.36873,Cluster-193.19632,Cluster-318.0,Cluster-193.36519,Cluster-32884.0,Cluster-1930.1,Cluster-9034.0,Clu…
GO:0005575	Cellular Component	GO:0110165	cellular anatomical entity	GO:0070469	respirasome	GO:0005746	mitochondrial respirasome	76	Cluster-193.2426,Cluster-193.6440,Cluster-193.31881,Cluster-193.2057,Cluster-193.26480,Cluster-193.35544,Cluster-193.16150,Cluster-193.37739,Cluster-34125.0,Cluster-193.38417,Cluster-193.47032,Cluster-193.35783,Cluster-193.34722,Cluster-193.49293,Cluster-193.20867,Cluster-193.14033,Cluster-5015.0,Cluster-193.7385,Cluster-193.5194,Cluster-17586.0,Cluster-193.33697,Cluster-2837.0,Cluster-27848.0,Cl…
GO:0005575	Cellular Component	GO:0110165	cellular anatomical entity	GO:0070469	respirasome	GO:0098803	respiratory chain complex	177	Cluster-193.2426,Cluster-193.6440,Cluster-193.30373,Cluster-193.34061,Cluster-193.48316,Cluster-193.33350,Cluster-193.26480,Cluster-193.35544,Cluster-24551.0,Cluster-193.8263,Cluster-34125.0,Cluster-193.34923,Cluster-193.38417,Cluster-193.71,Cluster-26709.0,Cluster-193.16977,Cluster-5640.1,Cluster-35716.0,Cluster-193.34722,Cluster-193.17748,Cluster-193.20867,Cluster-193.14033,Cluster-193.5194,Clu…
GO:0003674	Molecular Function	GO:0005215	transporter activity	GO:0140318	protein transporter activity	GO:0008320	protein transmembrane transporter activity	2	Cluster-25687.0,Cluster-29301.0
GO:0003674	Molecular Function	GO:0005215	transporter activity	GO:0005319	lipid transporter activity	GO:0005548	phospholipid transporter activity	12	Cluster-193.1046,Cluster-36392.0,Cluster-29365.0,Cluster-193.34842,Cluster-193.5263,Cluster-26822.2,Cluster-193.35369,Cluster-36392.1,Cluster-20862.0,Cluster-193.5425,Cluster-193.7985,Cluster-35103.0
GO:0003674	Molecular Function	GO:0005215	transporter activity	GO:0005319	lipid transporter activity	GO:0140303	intramembrane lipid transporter activity	12	Cluster-35103.0,Cluster-193.7985,Cluster-36392.1,Cluster-193.5425,Cluster-20862.0,Cluster-193.5263,Cluster-193.35369,Cluster-26822.2,Cluster-193.34842,Cluster-36392.0,Cluster-29365.0,Cluster-193.1046
GO:0003674	Molecular Function	GO:0005215	transporter activity	GO:0022857	transmembrane transporter activity	GO:0005275	amine transmembrane transporter activity	2	Cluster-193.8454,Cluster-25388.0
GO:0003674	Molecular Function	GO:0005215	transporter activity	GO:0022857	transmembrane transporter activity	GO:0042910	xenobiotic transmembrane transporter activity	3	Cluster-193.9720,Cluster-193.11716,Cluster-12587.0
GO:0003674	Molecular Function	GO:0005215	transporter activity	GO:0022857	transmembrane transporter activity	GO:0015144	carbohydrate transmembrane transporter activity	68	Cluster-10128.0,Cluster-193.39431,Cluster-11721.0,Cluster-193.6080,Cluster-15409.0,Cluster-193.24925,Cluster-193.6912,Cluster-193.38932,Cluster-31023.0,Cluster-193.41830,Cluster-193.6609,Cluster-5262.0,Cluster-34626.0,Cluster-10934.0,Cluster-20829.0,Cluster-193.40506,Cluster-193.25939,Cluster-193.27837,Cluster-193.51213,Cluster-193.2301,Cluster-193.27722,Cluster-193.48813,Cluster-16559.0,Cluster-…
GO:0003674	Molecular Function	GO:0005215	transporter activity	GO:0022857	transmembrane transporter activity	GO:1901682	sulfur compound transmembrane transporter activity	37	Cluster-193.12972,Cluster-193.45491,Cluster-22110.0,Cluster-193.28223,Cluster-193.28176,Cluster-4006.0,Cluster-193.38940,Cluster-16375.0,Cluster-4684.0,Cluster-28606.0,Cluster-193.5362,Cluster-193.1593,Cluster-193.35317,Cluster-193.11605,Cluster-22825.0,Cluster-193.27177,Cluster-6769.0,Cluster-31675.0,Cluster-193.15635,Cluster-22817.0,Cluster-193.11531,Cluster-16332.0,Cluster-193.34955,Cluster-19…
GO:0003674	Molecular Function	GO:0005215	transporter activity	GO:0022857	transmembrane transporter activity	GO:0015318	inorganic molecular entity transmembrane transporter activity	1753	Cluster-2073.0,Cluster-193.29189,Cluster-33715.0,Cluster-4187.0,Cluster-4698.0,Cluster-31516.0,Cluster-193.28733,Cluster-193.1564,Cluster-32763.0,Cluster-193.49040,Cluster-9543.0,Cluster-34055.0,Cluster-193.13825,Cluster-193.37332,Cluster-193.17469,Cluster-11867.0,Cluster-193.23161,Cluster-193.602,Cluster-193.44297,Cluster-12308.0,Cluster-193.30456,Cluster-193.749,Cluster-18029.0,Cluster-193.1342…
GO:0003674	Molecular Function	GO:0005215	transporter activity	GO:0022857	transmembrane transporter activity	GO:0090482	vitamin transmembrane transporter activity	12	Cluster-193.11531,Cluster-193.35317,Cluster-9146.0,Cluster-193.26259,Cluster-193.43137,Cluster-193.7307,Cluster-3454.0,Cluster-21126.0,Cluster-16332.0,Cluster-193.3990,Cluster-193.45400,Cluster-28122.0
GO:0003674	Molecular Function	GO:0005215	transporter activity	GO:0022857	transmembrane transporter activity	GO:0005342	organic acid transmembrane transporter activity	39	Cluster-8473.0,Cluster-193.24925,Cluster-193.7307,Cluster-193.34712,Cluster-193.11791,Cluster-34772.0,Cluster-11577.0,Cluster-15745.0,Cluster-193.41830,Cluster-31023.0,Cluster-16332.0,Cluster-193.27560,Cluster-28151.0,Cluster-193.16124,Cluster-10128.0,Cluster-193.8745,Cluster-193.32549,Cluster-193.11716,Cluster-193.8309,Cluster-14776.0,Cluster-193.39431,Cluster-21950.0,Cluster-193.28596,Cluster-1…
GO:0003674	Molecular Function	GO:0005215	transporter activity	GO:0022857	transmembrane transporter activity	GO:1901505	carbohydrate derivative transmembrane transporter activity	72	Cluster-16053.0,Cluster-193.30942,Cluster-193.28507,Cluster-193.16253,Cluster-193.2815,Cluster-193.6817,Cluster-193.25805,Cluster-193.24958,Cluster-193.131,Cluster-1312.0,Cluster-12003.0,Cluster-193.37288,Cluster-13660.1,Cluster-193.18384,Cluster-193.12858,Cluster-16288.0,Cluster-14544.0,Cluster-193.12972,Cluster-193.26652,Cluster-193.30312,Cluster-193.19302,Cluster-1312.1,Cluster-193.5921,Cluste…
GO:0003674	Molecular Function	GO:0005215	transporter activity	GO:0022857	transmembrane transporter activity	GO:0015932	nucleobase-containing compound transmembrane transporter activity	90	Cluster-193.2815,Cluster-193.6817,Cluster-16053.0,Cluster-193.28507,Cluster-193.22702,Cluster-193.30942,Cluster-193.16253,Cluster-193.37288,Cluster-1312.0,Cluster-12003.0,Cluster-193.18384,Cluster-13660.1,Cluster-5742.2,Cluster-16288.0,Cluster-193.481,Cluster-193.12858,Cluster-193.52303,Cluster-193.25805,Cluster-193.24958,Cluster-193.131,Cluster-193.40902,Cluster-193.12972,Cluster-193.26652,Clust…
GO:0003674	Molecular Function	GO:0005215	transporter activity	GO:0022857	transmembrane transporter activity	GO:0022803	passive transmembrane transporter activity	622	Cluster-850.0,Cluster-193.41024,Cluster-32611.0,Cluster-15638.0,Cluster-193.37511,Cluster-193.28841,Cluster-193.22877,Cluster-193.36011,Cluster-193.48327,Cluster-17831.0,Cluster-193.22555,Cluster-2921.0,Cluster-16492.0,Cluster-193.32000,Cluster-193.32442,Cluster-33657.0,Cluster-20454.0,Cluster-12991.0,Cluster-19760.0,Cluster-193.29853,Cluster-17337.0,Cluster-193.7751,Cluster-193.13345,Cluster-193…
GO:0003674	Molecular Function	GO:0005215	transporter activity	GO:0022857	transmembrane transporter activity	GO:0015605	organophosphate ester transmembrane transporter activity	17	Cluster-13660.0,Cluster-193.38703,Cluster-16375.0,Cluster-193.41366,Cluster-13660.1,Cluster-193.8528,Cluster-193.24376,Cluster-193.13992,Cluster-193.30854,Cluster-193.38885,Cluster-193.25805,Cluster-7732.0,Cluster-193.12972,Cluster-193.30942,Cluster-4006.0,Cluster-193.29968,Cluster-16053.0
GO:0003674	Molecular Function	GO:0005215	transporter activity	GO:0022857	transmembrane transporter activity	GO:0022804	active transmembrane transporter activity	574	Cluster-193.24831,Cluster-193.24011,Cluster-31874.0,Cluster-193.45545,Cluster-193.33964,Cluster-193.46192,Cluster-16715.0,Cluster-193.28445,Cluster-13660.1,Cluster-1906.0,Cluster-19186.0,Cluster-18408.1,Cluster-193.52365,Cluster-16938.0,Cluster-193.32357,Cluster-193.3794,Cluster-193.44334,Cluster-28921.0,Cluster-193.28326,Cluster-193.9954,Cluster-193.30025,Cluster-193.12182,Cluster-193.21154,Clus…
GO:0003674	Molecular Function	GO:0005215	transporter activity	GO:0022857	transmembrane transporter activity	GO:0042887	amide transmembrane transporter activity	32	Cluster-16332.0,Cluster-193.16124,Cluster-28151.0,Cluster-193.31306,Cluster-15521.0,Cluster-193.7307,Cluster-193.45545,Cluster-7732.0,Cluster-9361.0,Cluster-16053.0,Cluster-193.38913,Cluster-8473.0,Cluster-14537.0,Cluster-7944.0,Cluster-11089.0,Cluster-4912.0,Cluster-29301.0,Cluster-193.25482,Cluster-193.37501,Cluster-193.3358,Cluster-193.44250,Cluster-193.12972,Cluster-4006.0,Cluster-193.40080,C…
GO:0003674	Molecular Function	GO:0005215	transporter activity	GO:0022857	transmembrane transporter activity	GO:0022884	macromolecule transmembrane transporter activity	42	Cluster-193.8161,Cluster-193.22702,Cluster-193.3456,Cluster-2117.0,Cluster-9474.0,Cluster-193.49974,Cluster-193.19596,Cluster-27735.0,Cluster-193.262,Cluster-193.40902,Cluster-29301.0,Cluster-193.6492,Cluster-15037.0,Cluster-5742.2,Cluster-193.6080,Cluster-193.52303,Cluster-193.481,Cluster-4912.0,Cluster-11089.0,Cluster-193.33610,Cluster-193.754,Cluster-193.40080,Cluster-193.46745,Cluster-193.277…
GO:0003674	Molecular Function	GO:0005215	transporter activity	GO:0022857	transmembrane transporter activity	GO:0015562	efflux transmembrane transporter activity	7	Cluster-193.34712,Cluster-11577.0,Cluster-193.11791,Cluster-12052.0,Cluster-193.8745,Cluster-15745.0,Cluster-193.40333
GO:0003674	Molecular Function	GO:0005215	transporter activity	GO:0022857	transmembrane transporter activity	GO:0072349	modified amino acid transmembrane transporter activity	6	Cluster-193.15880,Cluster-16309.0,Cluster-28151.0,Cluster-193.16124,Cluster-8473.0,Cluster-193.31109
GO:0003674	Molecular Function	GO:0005215	transporter activity	GO:0022857	transmembrane transporter activity	GO:0015075	ion transmembrane transporter activity	1836	Cluster-193.51662,Cluster-4219.0,Cluster-193.43316,Cluster-193.33418,Cluster-193.16040,Cluster-193.52159,Cluster-193.36449,Cluster-17915.0,Cluster-8496.0,Cluster-193.35626,Cluster-794.0,Cluster-193.42,Cluster-193.4368,Cluster-193.32174,Cluster-193.27118,Cluster-32746.0,Cluster-193.1148,Cluster-2335.0,Cluster-193.6902,Cluster-554.0,Cluster-23845.0,Cluster-193.38703,Cluster-2238.0,Cluster-193.37541…
GO:0003674	Molecular Function	GO:0060089	molecular transducer activity	GO:0038023	signaling receptor activity	GO:0030594	neurotransmitter receptor activity	27	Cluster-193.42002,Cluster-193.41989,Cluster-3108.1,Cluster-193.1148,Cluster-193.48620,Cluster-193.43547,Cluster-193.44314,Cluster-193.3636,Cluster-193.31328,Cluster-12666.0,Cluster-193.35368,Cluster-193.43316,Cluster-30376.0,Cluster-193.24399,Cluster-193.12715,Cluster-193.42001,Cluster-193.306,Cluster-193.1722,Cluster-193.52523,Cluster-193.3266,Cluster-193.51088,Cluster-193.33307,Cluster-3342.0,C…
GO:0003674	Molecular Function	GO:0060089	molecular transducer activity	GO:0038023	signaling receptor activity	GO:0009881	photoreceptor activity	2	Cluster-193.28483,Cluster-193.32565
GO:0003674	Molecular Function	GO:0060089	molecular transducer activity	GO:0038023	signaling receptor activity	GO:0140375	immune receptor activity	5	Cluster-193.26927,Cluster-2840.0,Cluster-193.1692,Cluster-193.34849,Cluster-2581.0
GO:0003674	Molecular Function	GO:0060089	molecular transducer activity	GO:0038023	signaling receptor activity	GO:0004888	transmembrane signaling receptor activity	231	Cluster-193.48713,Cluster-193.21388,Cluster-18615.0,Cluster-193.24399,Cluster-2581.0,Cluster-193.18668,Cluster-34825.0,Cluster-25559.0,Cluster-193.38963,Cluster-17291.0,Cluster-193.48620,Cluster-193.50811,Cluster-26327.0,Cluster-27986.0,Cluster-20590.0,Cluster-578.0,Cluster-1344.0,Cluster-17366.0,Cluster-34218.0,Cluster-193.40338,Cluster-15673.0,Cluster-193.36533,Cluster-193.51243,Cluster-34913.0…
GO:0003674	Molecular Function	GO:0060089	molecular transducer activity	GO:0038023	signaling receptor activity	GO:0001653	peptide receptor activity	26	Cluster-193.21939,Cluster-193.36770,Cluster-193.26847,Cluster-14157.0,Cluster-193.17817,Cluster-193.6238,Cluster-193.51138,Cluster-193.8186,Cluster-22161.0,Cluster-193.21914,Cluster-193.23863,Cluster-193.1949,Cluster-193.42050,Cluster-5665.0,Cluster-13016.0,Cluster-193.36533,Cluster-27604.0,Cluster-19808.0,Cluster-32328.0,Cluster-1155.0,Cluster-1344.0,Cluster-193.47808,Cluster-193.17861,Cluster-1…
GO:0003674	Molecular Function	GO:0060089	molecular transducer activity	GO:0038023	signaling receptor activity	GO:0003707	steroid hormone receptor activity	9	Cluster-16188.1,Cluster-193.25623,Cluster-28694.0,Cluster-193.16507,Cluster-22081.0,Cluster-193.26957,Cluster-193.29474,Cluster-12780.0,Cluster-193.50029
GO:0003674	Molecular Function	GO:0005198	structural molecule activity	GO:0005201	extracellular matrix structural constituent	GO:0030021	extracellular matrix structural constituent conferring compression resistance	3	Cluster-193.3356,Cluster-193.48660,Cluster-193.29629
GO:0003674	Molecular Function	GO:0045182	translation regulator activity	GO:0090079	translation regulator activity, nucleic acid binding	GO:0008135	translation factor activity, RNA binding	317	Cluster-193.42770,Cluster-193.21082,Cluster-193.42998,Cluster-193.36872,Cluster-193.35802,Cluster-193.30398,Cluster-9054.0,Cluster-193.1816,Cluster-4433.1,Cluster-22341.0,Cluster-11212.0,Cluster-4745.0,Cluster-193.35127,Cluster-6581.0,Cluster-30452.0,Cluster-7830.0,Cluster-193.31765,Cluster-17219.0,Cluster-193.33256,Cluster-193.1057,Cluster-17325.1,Cluster-30514.0,Cluster-8587.0,Cluster-193.19846…
GO:0003674	Molecular Function	GO:0003824	catalytic activity	GO:0016853	isomerase activity	GO:0003916	DNA topoisomerase activity	47	Cluster-193.15201,Cluster-193.2539,Cluster-193.50722,Cluster-193.48689,Cluster-193.29197,Cluster-193.28164,Cluster-193.36813,Cluster-193.664,Cluster-193.35544,Cluster-7926.0,Cluster-193.2504,Cluster-193.30644,Cluster-193.38732,Cluster-193.36671,Cluster-193.5509,Cluster-4805.0,Cluster-193.18962,Cluster-193.37997,Cluster-193.4808,Cluster-5278.1,Cluster-193.340,Cluster-193.36779,Cluster-193.23602,Cl…
GO:0003674	Molecular Function	GO:0003824	catalytic activity	GO:0016853	isomerase activity	GO:0016872	intramolecular lyase activity	10	Cluster-193.31351,Cluster-193.35756,Cluster-8094.0,Cluster-193.458,Cluster-193.20112,Cluster-193.3897,Cluster-193.3342,Cluster-193.35758,Cluster-22567.0,Cluster-28012.0
GO:0003674	Molecular Function	GO:0003824	catalytic activity	GO:0016853	isomerase activity	GO:0016866	intramolecular transferase activity	91	Cluster-193.22075,Cluster-193.2709,Cluster-193.42919,Cluster-193.43361,Cluster-13940.0,Cluster-1512.0,Cluster-12152.0,Cluster-13681.0,Cluster-193.35770,Cluster-193.31702,Cluster-193.29228,Cluster-193.20631,Cluster-5678.0,Cluster-20220.0,Cluster-193.7125,Cluster-10910.0,Cluster-3928.0,Cluster-34250.0,Cluster-193.31015,Cluster-193.22142,Cluster-1957.0,Cluster-193.23799,Cluster-193.35720,Cluster-193…
GO:0003674	Molecular Function	GO:0003824	catalytic activity	GO:0016853	isomerase activity	GO:0016860	intramolecular oxidoreductase activity	104	Cluster-193.38526,Cluster-193.47571,Cluster-193.26410,Cluster-3375.0,Cluster-193.21075,Cluster-193.24696,Cluster-193.15327,Cluster-14590.0,Cluster-193.14481,Cluster-193.33716,Cluster-193.26931,Cluster-193.30138,Cluster-193.9464,Cluster-193.10609,Cluster-22957.0,Cluster-193.39889,Cluster-193.27857,Cluster-34732.0,Cluster-15532.0,Cluster-193.15605,Cluster-15966.1,Cluster-7480.0,Cluster-14666.0,Clus…
GO:0003674	Molecular Function	GO:0003824	catalytic activity	GO:0016853	isomerase activity	GO:0016854	racemase and epimerase activity	49	Cluster-193.24757,Cluster-193.38102,Cluster-193.23412,Cluster-193.50228,Cluster-193.31629,Cluster-11762.0,Cluster-193.41239,Cluster-14930.0,Cluster-193.16528,Cluster-193.28723,Cluster-193.6614,Cluster-36190.1,Cluster-15039.0,Cluster-193.4518,Cluster-193.33167,Cluster-193.29889,Cluster-193.5456,Cluster-5818.0,Cluster-10684.0,Cluster-27510.0,Cluster-4738.0,Cluster-23590.0,Cluster-193.38727,Cluster-…
GO:0003674	Molecular Function	GO:0003824	catalytic activity	GO:0016853	isomerase activity	GO:0016859	cis-trans isomerase activity	142	Cluster-193.40398,Cluster-9384.0,Cluster-14674.1,Cluster-21738.0,Cluster-1085.0,Cluster-193.36468,Cluster-13651.0,Cluster-193.33849,Cluster-193.40470,Cluster-193.38934,Cluster-30089.0,Cluster-2591.0,Cluster-193.45554,Cluster-14871.0,Cluster-15258.0,Cluster-193.3030,Cluster-5256.1,Cluster-20249.0,Cluster-13010.0,Cluster-30646.0,Cluster-13697.0,Cluster-193.3377,Cluster-6734.0,Cluster-193.18049,Clus…
GO:0003674	Molecular Function	GO:0003824	catalytic activity	GO:0016787	hydrolase activity	GO:0016824	hydrolase activity, acting on acid halide bonds	1	Cluster-193.10624
GO:0003674	Molecular Function	GO:0003824	catalytic activity	GO:0016787	hydrolase activity	GO:0016788	hydrolase activity, acting on ester bonds	2176	Cluster-193.30473,Cluster-193.26808,Cluster-23533.0,Cluster-10606.0,Cluster-10834.0,Cluster-193.14895,Cluster-21072.1,Cluster-3363.0,Cluster-193.47766,Cluster-193.43941,Cluster-193.40182,Cluster-193.6744,Cluster-193.17598,Cluster-31281.0,Cluster-193.21108,Cluster-32793.0,Cluster-193.6111,Cluster-31371.0,Cluster-13341.0,Cluster-4188.1,Cluster-193.17404,Cluster-18439.0,Cluster-193.1306,Cluster-2302…
93.18712,Cluster-1870.0,Cluster-7582.0,Cluster-193.27118,Cluster-193.29978,Cluster-193.16918,Cluster-4294.0,Cluster-193.18247,Cluster-193.6628,Cluster-193.10567,Cluster-33003.0,Cluster-193.4535,Cluster-193.3692,Cluster-193.27948,Cluster-193.39084,Cluster-193.23004,Cluster-193.24304,Cluster-17173.0,Cluster-35555.1,Cluster-29282.0,Cluster-193.10861,Cluster-193.48813,Cluster-24785.0,Cluster-32886.0,…
GO:0003674	Molecular Function	GO:0003824	catalytic activity	GO:0016787	hydrolase activity	GO:0008233	peptidase activity	1895	Cluster-193.19383,Cluster-193.748,Cluster-193.39502,Cluster-25923.0,Cluster-193.31281,Cluster-193.29255,Cluster-32311.0,Cluster-193.23559,Cluster-32816.0,Cluster-32388.0,Cluster-193.26648,Cluster-17665.0,Cluster-4479.1,Cluster-19110.0,Cluster-193.31262,Cluster-193.42322,Cluster-193.50436,Cluster-34030.1,Cluster-7801.0,Cluster-31915.0,Cluster-193.779,Cluster-193.44498,Cluster-11182.0,Cluster-17960…
GO:0003674	Molecular Function	GO:0003824	catalytic activity	GO:0016787	hydrolase activity	GO:0019239	deaminase activity	23	Cluster-193.21491,Cluster-15522.0,Cluster-193.38653,Cluster-193.17128,Cluster-17713.0,Cluster-193.14227,Cluster-29866.0,Cluster-193.29520,Cluster-14780.0,Cluster-193.35552,Cluster-193.29811,Cluster-9916.1,Cluster-26174.0,Cluster-193.10997,Cluster-5933.0,Cluster-19794.1,Cluster-19794.0,Cluster-597.0,Cluster-193.30991,Cluster-18556.0,Cluster-193.21492,Cluster-3063.0,Cluster-20595.0
GO:0003674	Molecular Function	GO:0003824	catalytic activity	GO:0016787	hydrolase activity	GO:0019213	deacetylase activity	1	Cluster-193.16615
GO:0003674	Molecular Function	GO:0003824	catalytic activity	GO:0016787	hydrolase activity	GO:0016798	hydrolase activity, acting on glycosyl bonds	831	Cluster-193.23450,Cluster-193.27155,Cluster-193.754,Cluster-4549.0,Cluster-20312.0,Cluster-20787.0,Cluster-6235.0,Cluster-4027.0,Cluster-20492.0,Cluster-193.28882,Cluster-6014.2,Cluster-193.42554,Cluster-193.22528,Cluster-193.41161,Cluster-193.5731,Cluster-23836.0,Cluster-15142.0,Cluster-27937.0,Cluster-193.44162,Cluster-503.0,Cluster-193.29783,Cluster-10826.0,Cluster-193.31697,Cluster-6166.0,Clu…
GO:0003674	Molecular Function	GO:0003824	catalytic activity	GO:0016787	hydrolase activity	GO:0016822	hydrolase activity, acting on acid carbon-carbon bonds	11	Cluster-10963.0,Cluster-193.34115,Cluster-5300.0,Cluster-18408.1,Cluster-20813.1,Cluster-1928.0,Cluster-10312.0,Cluster-193.25798,Cluster-10963.1,Cluster-20813.0,Cluster-193.24484
GO:0003674	Molecular Function	GO:0003824	catalytic activity	GO:0016787	hydrolase activity	GO:0101005	ubiquitinyl hydrolase activity	137	Cluster-193.19107,Cluster-33046.0,Cluster-193.49502,Cluster-193.41372,Cluster-193.7503,Cluster-20915.1,Cluster-2661.0,Cluster-12244.1,Cluster-4164.0,Cluster-26179.0,Cluster-7097.0,Cluster-4653.0,Cluster-25753.0,Cluster-13937.0,Cluster-7747.0,Cluster-193.4678,Cluster-16547.0,Cluster-193.20870,Cluster-193.1147,Cluster-193.35860,Cluster-193.16729,Cluster-17654.0,Cluster-193.50299,Cluster-193.44589,C…
GO:0003674	Molecular Function	GO:0003824	catalytic activity	GO:0016787	hydrolase activity	GO:0016810	hydrolase activity, acting on carbon-nitrogen (but not peptide) bonds	110	Cluster-193.28244,Cluster-193.49062,Cluster-8413.0,Cluster-29965.0,Cluster-193.26373,Cluster-193.16615,Cluster-193.27678,Cluster-193.9350,Cluster-193.42556,Cluster-193.29811,Cluster-193.27995,Cluster-193.5331,Cluster-193.24181,Cluster-193.8646,Cluster-193.10997,Cluster-193.21072,Cluster-11283.0,Cluster-26529.0,Cluster-193.18706,Cluster-193.21492,Cluster-193.37246,Cluster-193.37005,Cluster-16116.0…
GO:0003674	Molecular Function	GO:0003824	catalytic activity	GO:0016787	hydrolase activity	GO:0016825	hydrolase activity, acting on acid phosphorus-nitrogen bonds	636	Cluster-193.16452,Cluster-16758.0,Cluster-193.16062,Cluster-18524.1,Cluster-24583.0,Cluster-193.35009,Cluster-3974.0,Cluster-193.34682,Cluster-18140.0,Cluster-193.18978,Cluster-193.2455,Cluster-32414.0,Cluster-193.33825,Cluster-5987.0,Cluster-193.11950,Cluster-10527.0,Cluster-193.51887,Cluster-193.14474,Cluster-34805.0,Cluster-193.5672,Cluster-193.26946,Cluster-193.29106,Cluster-876.0,Cluster-193…
GO:0003674	Molecular Function	GO:0003824	catalytic activity	GO:0016787	hydrolase activity	GO:0016817	hydrolase activity, acting on acid anhydrides	2153	Cluster-193.49278,Cluster-193.2351,Cluster-193.2239,Cluster-9864.0,Cluster-22171.0,Cluster-2333.0,Cluster-15738.1,Cluster-193.49102,Cluster-193.19011,Cluster-1858.0,Cluster-15954.0,Cluster-35241.0,Cluster-33495.0,Cluster-15738.0,Cluster-193.24887,Cluster-193.48482,Cluster-3166.0,Cluster-193.25839,Cluster-193.28614,Cluster-193.27719,Cluster-193.34796,Cluster-193.19959,Cluster-29742.0,Cluster-193.6…
luster-193.26523,Cluster-193.539,Cluster-193.7984,Cluster-35940.0,Cluster-2082.0,Cluster-193.29279,Cluster-193.38967,Cluster-193.48981,Cluster-193.12541,Cluster-193.35172,Cluster-193.30218,Cluster-17164.0,Cluster-193.33190,Cluster-193.13255,Cluster-67.0,Cluster-193.36438,Cluster-193.35734,Cluster-193.35544,Cluster-25003.1,Cluster-193.42608,Cluster-193.31599,Cluster-193.33272,Cluster-193.40822,Clu…
GO:0003674	Molecular Function	GO:0003824	catalytic activity	GO:0016491	oxidoreductase activity	GO:0016667	oxidoreductase activity, acting on a sulfur group of donors	225	Cluster-193.15215,Cluster-193.21730,Cluster-193.28620,Cluster-25461.0,Cluster-193.12751,Cluster-193.4824,Cluster-8615.0,Cluster-12437.0,Cluster-193.31090,Cluster-19609.0,Cluster-193.30859,Cluster-21092.0,Cluster-193.30366,Cluster-193.26486,Cluster-7096.0,Cluster-17749.0,Cluster-1242.0,Cluster-193.16531,Cluster-1948.0,Cluster-193.7621,Cluster-23988.0,Cluster-4105.0,Cluster-11846.0,Cluster-193.2783…
GO:0003674	Molecular Function	GO:0003824	catalytic activity	GO:0016491	oxidoreductase activity	GO:0009055	electron transfer activity	203	Cluster-193.19648,Cluster-193.38021,Cluster-193.12720,Cluster-1291.0,Cluster-30869.0,Cluster-193.31029,Cluster-193.16712,Cluster-34271.0,Cluster-193.24649,Cluster-193.50299,Cluster-193.32214,Cluster-193.45843,Cluster-20927.0,Cluster-31185.0,Cluster-4929.1,Cluster-29158.0,Cluster-193.11335,Cluster-31601.0,Cluster-193.32628,Cluster-193.1752,Cluster-193.24315,Cluster-20468.0,Cluster-193.31964,Cluste…
GO:0003674	Molecular Function	GO:0003824	catalytic activity	GO:0016491	oxidoreductase activity	GO:0016903	oxidoreductase activity, acting on the aldehyde or oxo group of donors	164	Cluster-193.24478,Cluster-193.36843,Cluster-193.24756,Cluster-193.30943,Cluster-193.38855,Cluster-193.38733,Cluster-193.23201,Cluster-17419.0,Cluster-193.23866,Cluster-9266.0,Cluster-193.29597,Cluster-193.5825,Cluster-6014.0,Cluster-193.9885,Cluster-193.46822,Cluster-23929.0,Cluster-193.28862,Cluster-32933.0,Cluster-193.30126,Cluster-193.33076,Cluster-193.2767,Cluster-24084.0,Cluster-193.2113,Clu…
GO:0003674	Molecular Function	GO:0003824	catalytic activity	GO:0016491	oxidoreductase activity	GO:0046992	oxidoreductase activity, acting on X-H and Y-H to form an X-Y bond	9	Cluster-193.44491,Cluster-193.29870,Cluster-193.3019,Cluster-193.6603,Cluster-193.34935,Cluster-193.45396,Cluster-193.8822,Cluster-13579.0,Cluster-193.34664
GO:0003674	Molecular Function	GO:0003824	catalytic activity	GO:0016491	oxidoreductase activity	GO:0016614	oxidoreductase activity, acting on CH-OH group of donors	503	Cluster-193.31049,Cluster-34230.0,Cluster-193.19426,Cluster-22915.0,Cluster-193.8614,Cluster-27920.0,Cluster-193.4200,Cluster-193.3770,Cluster-16361.0,Cluster-193.47262,Cluster-193.12007,Cluster-193.31018,Cluster-193.49745,Cluster-193.2180,Cluster-193.9643,Cluster-193.33892,Cluster-29659.0,Cluster-193.25648,Cluster-193.35659,Cluster-193.49880,Cluster-193.34056,Cluster-193.28749,Cluster-1413.0,Clu…
GO:0003674	Molecular Function	GO:0003824	catalytic activity	GO:0016491	oxidoreductase activity	GO:0016229	steroid dehydrogenase activity	188	Cluster-193.31018,Cluster-27920.0,Cluster-16361.0,Cluster-193.8614,Cluster-193.21293,Cluster-193.49745,Cluster-193.43249,Cluster-193.40503,Cluster-193.17963,Cluster-28461.0,Cluster-193.34056,Cluster-19048.0,Cluster-193.25648,Cluster-15446.0,Cluster-193.9113,Cluster-193.24440,Cluster-193.6501,Cluster-193.29371,Cluster-22639.0,Cluster-193.2178,Cluster-16384.0,Cluster-193.29500,Cluster-193.18994,Clu…
GO:0003674	Molecular Function	GO:0003824	catalytic activity	GO:0016491	oxidoreductase activity	GO:0016725	oxidoreductase activity, acting on CH or CH2 groups	43	Cluster-193.30998,Cluster-193.21642,Cluster-193.1899,Cluster-8397.0,Cluster-193.26761,Cluster-193.40731,Cluster-2987.0,Cluster-193.28903,Cluster-26700.0,Cluster-27455.0,Cluster-27345.0,Cluster-193.2731,Cluster-9294.0,Cluster-193.31836,Cluster-14668.0,Cluster-193.51264,Cluster-193.36010,Cluster-193.3910,Cluster-193.27822,Cluster-193.22707,Cluster-126.0,Cluster-193.28479,Cluster-193.27708,Cluster-1…
GO:0003674	Molecular Function	GO:0003824	catalytic activity	GO:0016491	oxidoreductase activity	GO:0051213	dioxygenase activity	165	Cluster-193.43448,Cluster-3178.0,Cluster-31198.0,Cluster-193.16765,Cluster-12352.0,Cluster-193.4291,Cluster-193.7470,Cluster-5562.0,Cluster-9486.0,Cluster-193.23462,Cluster-23900.0,Cluster-193.5402,Cluster-26332.0,Cluster-193.24158,Cluster-20539.0,Cluster-193.29585,Cluster-193.24564,Cluster-193.7097,Cluster-193.10172,Cluster-193.15015,Cluster-11884.0,Cluster-193.11510,Cluster-193.27014,Cluster-28…
GO:0003674	Molecular Function	GO:0003824	catalytic activity	GO:0016491	oxidoreductase activity	GO:0016701	oxidoreductase activity, acting on single donors with incorporation of molecular oxygen	188	Cluster-26773.0,Cluster-193.26097,Cluster-193.17340,Cluster-193.5537,Cluster-4924.0,Cluster-34409.0,Cluster-193.26,Cluster-193.32122,Cluster-193.24925,Cluster-193.31562,Cluster-193.40278,Cluster-193.40095,Cluster-193.1514,Cluster-22329.0,Cluster-193.31169,Cluster-28190.0,Cluster-3254.0,Cluster-14376.0,Cluster-33753.0,Cluster-193.30083,Cluster-193.34451,Cluster-22687.0,Cluster-20254.0,Cluster-193.…
GO:0003674	Molecular Function	GO:0003824	catalytic activity	GO:0016491	oxidoreductase activity	GO:0004497	monooxygenase activity	152	Cluster-193.3330,Cluster-193.36019,Cluster-193.8582,Cluster-193.35187,Cluster-6313.0,Cluster-31412.0,Cluster-193.11266,Cluster-22968.0,Cluster-30607.0,Cluster-193.43226,Cluster-19777.0,Cluster-193.36826,Cluster-193.51231,Cluster-193.34091,Cluster-193.42643,Cluster-193.3137,Cluster-193.32210,Cluster-16406.0,Cluster-193.11658,Cluster-29912.0,Cluster-193.5958,Cluster-5939.0,Cluster-193.51630,Cluster…
GO:0003674	Molecular Function	GO:0003824	catalytic activity	GO:0016491	oxidoreductase activity	GO:0016661	oxidoreductase activity, acting on other nitrogenous compounds as donors	9	Cluster-193.45677,Cluster-193.7482,Cluster-13562.0,Cluster-30965.0,Cluster-11859.1,Cluster-479.0,Cluster-193.29107,Cluster-193.28384,Cluster-9513.0
GO:0003674	Molecular Function	GO:0003824	catalytic activity	GO:0016491	oxidoreductase activity	GO:0016679	oxidoreductase activity, acting on diphenols and related substances as donors	95	Cluster-193.4985,Cluster-23599.0,Cluster-193.31298,Cluster-193.12590,Cluster-193.26469,Cluster-193.2111,Cluster-5481.0,Cluster-21653.0,Cluster-13680.0,Cluster-17409.0,Cluster-193.39893,Cluster-193.42293,Cluster-17343.0,Cluster-193.28182,Cluster-193.19465,Cluster-193.1315,Cluster-5633.0,Cluster-193.31811,Cluster-18828.0,Cluster-22712.0,Cluster-193.30994,Cluster-193.20419,Cluster-4495.0,Cluster-362…
GO:0003674	Molecular Function	GO:0003824	catalytic activity	GO:0016491	oxidoreductase activity	GO:0016684	oxidoreductase activity, acting on peroxide as acceptor	189	Cluster-193.48607,Cluster-193.7164,Cluster-193.23163,Cluster-193.33214,Cluster-193.46445,Cluster-13201.0,Cluster-193.31035,Cluster-193.31645,Cluster-193.22887,Cluster-193.28491,Cluster-27231.0,Cluster-193.45077,Cluster-193.7786,Cluster-193.48677,Cluster-193.32570,Cluster-8066.0,Cluster-16366.0,Cluster-33688.0,Cluster-193.29603,Cluster-193.28531,Cluster-193.13230,Cluster-193.36969,Cluster-13585.0,…
GO:0003674	Molecular Function	GO:0003824	catalytic activity	GO:0016491	oxidoreductase activity	GO:0016651	oxidoreductase activity, acting on NAD(P)H	149	Cluster-193.34331,Cluster-193.9903,Cluster-193.20185,Cluster-8785.0,Cluster-5821.0,Cluster-193.855,Cluster-193.37678,Cluster-193.34095,Cluster-36421.0,Cluster-193.17241,Cluster-22619.0,Cluster-4136.0,Cluster-193.50108,Cluster-193.30606,Cluster-12649.0,Cluster-10853.0,Cluster-193.11643,Cluster-193.43466,Cluster-193.2682,Cluster-193.37355,Cluster-193.32015,Cluster-15788.0,Cluster-4835.0,Cluster-193…
GO:0003674	Molecular Function	GO:0003824	catalytic activity	GO:0016491	oxidoreductase activity	GO:0016695	oxidoreductase activity, acting on hydrogen as donor	1	Cluster-193.34976
GO:0003674	Molecular Function	GO:0003824	catalytic activity	GO:0016491	oxidoreductase activity	GO:0016645	oxidoreductase activity, acting on the CH-NH group of donors	91	Cluster-193.26723,Cluster-10480.0,Cluster-193.3213,Cluster-21692.0,Cluster-193.11694,Cluster-5155.0,Cluster-193.17588,Cluster-34824.0,Cluster-21670.0,Cluster-193.2767,Cluster-193.31535,Cluster-193.27549,Cluster-21212.0,Cluster-193.19695,Cluster-193.2340,Cluster-5320.0,Cluster-193.13362,Cluster-193.51342,Cluster-193.24807,Cluster-11697.0,Cluster-193.33793,Cluster-12166.0,Cluster-193.34825,Cluster-…
GO:0003674	Molecular Function	GO:0003824	catalytic activity	GO:0016491	oxidoreductase activity	GO:0016705	oxidoreductase activity, acting on paired donors, with incorporation or reduction of molecular oxygen	190	Cluster-193.42481,Cluster-193.8492,Cluster-193.34062,Cluster-4909.0,Cluster-9272.0,Cluster-34861.0,Cluster-193.44086,Cluster-22151.0,Cluster-193.43618,Cluster-1816.0,Cluster-193.13482,Cluster-193.34782,Cluster-22034.0,Cluster-27381.0,Cluster-221.0,Cluster-193.29944,Cluster-193.35698,Cluster-14707.0,Cluster-193.35836,Cluster-193.19037,Cluster-6844.1,Cluster-193.40972,Cluster-10870.0,Cluster-193.53…
GO:0003674	Molecular Function	GO:0003824	catalytic activity	GO:0016491	oxidoreductase activity	GO:0015002	heme-copper terminal oxidase activity	114	Cluster-193.1938,Cluster-193.19648,Cluster-11346.0,Cluster-1291.0,Cluster-193.12720,Cluster-193.23837,Cluster-9723.0,Cluster-193.1778,Cluster-27554.0,Cluster-34271.0,Cluster-193.31029,Cluster-193.32214,Cluster-193.7985,Cluster-193.17748,Cluster-31185.0,Cluster-4929.1,Cluster-193.1752,Cluster-193.32628,Cluster-31601.0,Cluster-193.13507,Cluster-193.24315,Cluster-193.7336,Cluster-193.30303,Cluster-1…
GO:0003674	Molecular Function	GO:0003824	catalytic activity	GO:0016491	oxidoreductase activity	GO:0016627	oxidoreductase activity, acting on the CH-CH group of donors	146	Cluster-193.4202,Cluster-32697.0,Cluster-193.5825,Cluster-9266.0,Cluster-193.10120,Cluster-193.2767,Cluster-35835.0,Cluster-5906.0,Cluster-193.35844,Cluster-193.34473,Cluster-193.4170,Cluster-193.28862,Cluster-23929.0,Cluster-193.24478,Cluster-618.0,Cluster-193.2478,Cluster-193.29816,Cluster-34044.0,Cluster-10667.0,Cluster-193.41860,Cluster-193.10991,Cluster-9298.0,Cluster-7272.0,Cluster-21762.0,…
GO:0003674	Molecular Function	GO:0003824	catalytic activity	GO:0016491	oxidoreductase activity	GO:0016675	oxidoreductase activity, acting on a heme group of donors	109	Cluster-193.22758,Cluster-10170.0,Cluster-19763.0,Cluster-193.39643,Cluster-193.30619,Cluster-5161.0,Cluster-193.20698,Cluster-36335.0,Cluster-193.6104,Cluster-4024.0,Cluster-193.17968,Cluster-8275.0,Cluster-16126.0,Cluster-8692.0,Cluster-193.890,Cluster-193.3610,Cluster-1073.0,Cluster-193.4525,Cluster-193.51454,Cluster-19091.0,Cluster-193.42367,Cluster-193.22571,Cluster-193.49650,Cluster-29469.0…
GO:0003674	Molecular Function	GO:0003824	catalytic activity	GO:0016491	oxidoreductase activity	GO:0016638	oxidoreductase activity, acting on the CH-NH2 group of donors	72	Cluster-10495.0,Cluster-6193.0,Cluster-15936.0,Cluster-27419.0,Cluster-193.22415,Cluster-193.34033,Cluster-14644.0,Cluster-193.47907,Cluster-19743.1,Cluster-193.7454,Cluster-193.34496,Cluster-193.44457,Cluster-16155.1,Cluster-193.23149,Cluster-193.11080,Cluster-193.45540,Cluster-193.6614,Cluster-14657.0,Cluster-193.43780,Cluster-193.40607,Cluster-193.44307,Cluster-193.5555,Cluster-193.31803,Clust…
GO:0003674	Molecular Function	GO:0003824	catalytic activity	GO:0016491	oxidoreductase activity	GO:0016721	oxidoreductase activity, acting on superoxide radicals as acceptor	19	Cluster-193.8676,Cluster-193.27832,Cluster-15848.0,Cluster-193.28995,Cluster-193.1934,Cluster-16449.0,Cluster-193.45749,Cluster-193.37535,Cluster-14733.0,Cluster-193.44702,Cluster-8725.0,Cluster-193.32738,Cluster-193.34804,Cluster-193.2016,Cluster-193.1401,Cluster-815.0,Cluster-34373.0,Cluster-33809.0,Cluster-20132.0
GO:0003674	Molecular Function	GO:0003824	catalytic activity	GO:0016491	oxidoreductase activity	GO:0016730	oxidoreductase activity, acting on iron-sulfur proteins as donors	7	Cluster-193.25132,Cluster-193.20779,Cluster-29888.0,Cluster-739.0,Cluster-193.12856,Cluster-28019.0,Cluster-193.17215
GO:0003674	Molecular Function	GO:0003824	catalytic activity	GO:0140096	catalytic activity, acting on a protein	GO:0004672	protein kinase activity	467	Cluster-193.20238,Cluster-13507.0,Cluster-193.32055,Cluster-193.44863,Cluster-193.22837,Cluster-18823.0,Cluster-7052.1,Cluster-193.29018,Cluster-193.929,Cluster-23350.0,Cluster-193.45534,Cluster-193.38856,Cluster-193.31194,Cluster-193.36736,Cluster-1369.0,Cluster-20608.0,Cluster-10277.0,Cluster-193.29796,Cluster-8160.0,Cluster-193.26776,Cluster-24560.0,Cluster-193.36244,Cluster-193.2209,Cluster-1…
GO:0003674	Molecular Function	GO:0003824	catalytic activity	GO:0140096	catalytic activity, acting on a protein	GO:0008318	protein prenyltransferase activity	3	Cluster-35513.0,Cluster-193.20373,Cluster-193.933
GO:0003674	Molecular Function	GO:0003824	catalytic activity	GO:0140096	catalytic activity, acting on a protein	GO:0101005	ubiquitinyl hydrolase activity	137	Cluster-193.19107,Cluster-33046.0,Cluster-193.49502,Cluster-193.41372,Cluster-193.7503,Cluster-20915.1,Cluster-2661.0,Cluster-12244.1,Cluster-4164.0,Cluster-26179.0,Cluster-7097.0,Cluster-4653.0,Cluster-25753.0,Cluster-13937.0,Cluster-7747.0,Cluster-193.4678,Cluster-16547.0,Cluster-193.20870,Cluster-193.1147,Cluster-193.35860,Cluster-193.16729,Cluster-17654.0,Cluster-193.50299,Cluster-193.44589,C…
GO:0003674	Molecular Function	GO:0003824	catalytic activity	GO:0140096	catalytic activity, acting on a protein	GO:0031543	peptidyl-proline dioxygenase activity	23	Cluster-193.21888,Cluster-5562.0,Cluster-193.35698,Cluster-193.49979,Cluster-193.8758,Cluster-193.43004,Cluster-9916.0,Cluster-31198.0,Cluster-31111.0,Cluster-193.29944,Cluster-1435.0,Cluster-3178.0,Cluster-193.150,Cluster-12620.0,Cluster-193.742,Cluster-5659.0,Cluster-193.1514,Cluster-193.21386,Cluster-193.19956,Cluster-193.24564,Cluster-17217.0,Cluster-193.24925,Cluster-193.42481
GO:0003674	Molecular Function	GO:0003824	catalytic activity	GO:0140096	catalytic activity, acting on a protein	GO:0008276	protein methyltransferase activity	90	Cluster-193.21062,Cluster-193.51826,Cluster-193.7169,Cluster-193.36594,Cluster-20137.0,Cluster-193.23824,Cluster-5284.1,Cluster-15114.0,Cluster-1219.0,Cluster-2747.0,Cluster-32864.0,Cluster-193.19245,Cluster-193.18702,Cluster-193.36933,Cluster-193.45766,Cluster-193.26622,Cluster-193.27705,Cluster-193.10359,Cluster-659.1,Cluster-383.0,Cluster-193.42138,Cluster-10067.0,Cluster-193.16655,Cluster-193…
GO:0003674	Molecular Function	GO:0003824	catalytic activity	GO:0140096	catalytic activity, acting on a protein	GO:0008233	peptidase activity	1895	Cluster-193.19383,Cluster-193.748,Cluster-193.39502,Cluster-25923.0,Cluster-193.31281,Cluster-193.29255,Cluster-32311.0,Cluster-193.23559,Cluster-32816.0,Cluster-32388.0,Cluster-193.26648,Cluster-17665.0,Cluster-4479.1,Cluster-19110.0,Cluster-193.31262,Cluster-193.42322,Cluster-193.50436,Cluster-34030.1,Cluster-7801.0,Cluster-31915.0,Cluster-193.779,Cluster-193.44498,Cluster-11182.0,Cluster-17960…
GO:0003674	Molecular Function	GO:0003824	catalytic activity	GO:0140096	catalytic activity, acting on a protein	GO:0016755	transferase activity, transferring amino-acyl groups	36	Cluster-193.38234,Cluster-193.47399,Cluster-193.17313,Cluster-13427.0,Cluster-18763.0,Cluster-15123.0,Cluster-193.27172,Cluster-193.17941,Cluster-193.11060,Cluster-193.22217,Cluster-193.13383,Cluster-193.32346,Cluster-193.28723,Cluster-1304.0,Cluster-5980.0,Cluster-32261.0,Cluster-193.42593,Cluster-29839.0,Cluster-2952.0,Cluster-193.30968,Cluster-193.24505,Cluster-193.34991,Cluster-193.22160,Clus…
GO:0003674	Molecular Function	GO:0003824	catalytic activity	GO:0140096	catalytic activity, acting on a protein	GO:0019787	ubiquitin-like protein transferase activity	603	Cluster-193.31651,Cluster-15898.1,Cluster-193.17912,Cluster-193.29229,Cluster-193.10476,Cluster-193.30032,Cluster-193.32813,Cluster-193.18407,Cluster-193.22173,Cluster-193.42725,Cluster-193.33555,Cluster-193.38604,Cluster-28685.0,Cluster-193.16,Cluster-193.51119,Cluster-5201.0,Cluster-193.6873,Cluster-193.34362,Cluster-193.2873,Cluster-193.10268,Cluster-193.31187,Cluster-193.21474,Cluster-193.459…
GO:0003674	Molecular Function	GO:0003824	catalytic activity	GO:0140096	catalytic activity, acting on a protein	GO:0140103	catalytic activity, acting on a glycoprotein	35	Cluster-193.28541,Cluster-193.25478,Cluster-193.21842,Cluster-9010.0,Cluster-193.44952,Cluster-193.18857,Cluster-193.25446,Cluster-193.26948,Cluster-193.21593,Cluster-34289.0,Cluster-193.50991,Cluster-193.34103,Cluster-193.95,Cluster-193.32809,Cluster-193.40173,Cluster-193.26274,Cluster-193.916,Cluster-193.40068,Cluster-193.15335,Cluster-13238.0,Cluster-193.21623,Cluster-11.0,Cluster-17775.0,Clus…
GO:0003674	Molecular Function	GO:0003824	catalytic activity	GO:0140096	catalytic activity, acting on a protein	GO:0051723	protein methylesterase activity	2	Cluster-193.13151,Cluster-4119.0
GO:0003674	Molecular Function	GO:0003824	catalytic activity	GO:0140096	catalytic activity, acting on a protein	GO:0004721	phosphoprotein phosphatase activity	103	Cluster-31189.0,Cluster-13803.0,Cluster-8031.0,Cluster-9382.0,Cluster-5022.0,Cluster-193.50198,Cluster-193.1820,Cluster-3882.0,Cluster-193.25253,Cluster-193.42313,Cluster-25094.0,Cluster-193.2016,Cluster-193.42780,Cluster-20125.0,Cluster-603.0,Cluster-25413.0,Cluster-14835.1,Cluster-193.39422,Cluster-193.898,Cluster-4736.0,Cluster-2106.0,Cluster-193.29331,Cluster-193.44153,Cluster-19980.0,Cluster…
GO:0003674	Molecular Function	GO:0003824	catalytic activity	GO:0140098	catalytic activity, acting on RNA	GO:0008452	RNA ligase activity	6	Cluster-21249.1,Cluster-193.52312,Cluster-193.17643,Cluster-193.50984,Cluster-193.7328,Cluster-193.48898
GO:0003674	Molecular Function	GO:0003824	catalytic activity	GO:0140098	catalytic activity, acting on RNA	GO:0004540	ribonuclease activity	800	Cluster-193.42041,Cluster-17803.0,Cluster-193.14876,Cluster-193.50973,Cluster-32728.0,Cluster-193.38434,Cluster-193.20542,Cluster-193.19836,Cluster-193.31337,Cluster-35900.0,Cluster-193.46714,Cluster-25549.0,Cluster-31068.0,Cluster-193.4971,Cluster-193.40504,Cluster-35754.0,Cluster-193.4863,Cluster-23332.0,Cluster-193.25903,Cluster-193.3295,Cluster-193.46827,Cluster-193.44906,Cluster-193.4144,Clu…
GO:0003674	Molecular Function	GO:0003824	catalytic activity	GO:0140098	catalytic activity, acting on RNA	GO:0140101	catalytic activity, acting on a tRNA	499	Cluster-34839.1,Cluster-480.0,Cluster-6659.2,Cluster-908.0,Cluster-193.37874,Cluster-12863.0,Cluster-6536.0,Cluster-193.16442,Cluster-193.38196,Cluster-2901.0,Cluster-20476.0,Cluster-11856.0,Cluster-5818.0,Cluster-1607.0,Cluster-193.14901,Cluster-4157.0,Cluster-10788.0,Cluster-4569.0,Cluster-193.3537,Cluster-193.27439,Cluster-193.38641,Cluster-193.44158,Cluster-193.22339,Cluster-193.6614,Cluster-…
GO:0003674	Molecular Function	GO:0003824	catalytic activity	GO:0140098	catalytic activity, acting on RNA	GO:0140102	catalytic activity, acting on a rRNA	34	Cluster-29551.0,Cluster-193.14594,Cluster-8527.0,Cluster-26942.0,Cluster-6372.0,Cluster-34208.0,Cluster-193.6564,Cluster-193.52344,Cluster-26115.0,Cluster-193.12591,Cluster-193.14910,Cluster-193.22305,Cluster-193.12371,Cluster-35070.0,Cluster-13769.0,Cluster-193.39007,Cluster-12556.0,Cluster-193.36811,Cluster-3961.0,Cluster-193.41826,Cluster-12620.0,Cluster-193.35250,Cluster-23226.0,Cluster-24222…
GO:0003674	Molecular Function	GO:0003824	catalytic activity	GO:0140098	catalytic activity, acting on RNA	GO:0008173	RNA methyltransferase activity	151	Cluster-193.396,Cluster-13769.0,Cluster-193.39007,Cluster-193.36673,Cluster-193.41274,Cluster-193.26909,Cluster-193.8551,Cluster-193.14910,Cluster-193.12371,Cluster-26942.0,Cluster-8527.0,Cluster-698.0,Cluster-193.32738,Cluster-6372.0,Cluster-193.44515,Cluster-193.25801,Cluster-2178.0,Cluster-193.33008,Cluster-720.0,Cluster-193.29867,Cluster-8462.0,Cluster-7296.0,Cluster-193.31914,Cluster-193.244…
GO:0003674	Molecular Function	GO:0003824	catalytic activity	GO:0140098	catalytic activity, acting on RNA	GO:0097747	RNA polymerase activity	378	Cluster-28969.0,Cluster-6340.0,Cluster-193.13080,Cluster-193.2820,Cluster-193.42115,Cluster-7190.0,Cluster-5597.1,Cluster-193.46168,Cluster-193.32967,Cluster-193.33557,Cluster-193.41304,Cluster-193.50773,Cluster-193.2053,Cluster-462.0,Cluster-33654.0,Cluster-193.20111,Cluster-17345.0,Cluster-193.18212,Cluster-193.49231,Cluster-193.39330,Cluster-19769.0,Cluster-11026.0,Cluster-193.28459,Cluster-19…
GO:0003674	Molecular Function	GO:0003824	catalytic activity	GO:0140098	catalytic activity, acting on RNA	GO:0030597	RNA glycosylase activity	1	Cluster-193.35143
GO:0003674	Molecular Function	GO:0003824	catalytic activity	GO:0016740	transferase activity	GO:0016772	transferase activity, transferring phosphorus-containing groups	3787	Cluster-193.14386,Cluster-193.31967,Cluster-1530.0,Cluster-193.30831,Cluster-193.1230,Cluster-29056.0,Cluster-25693.0,Cluster-5342.0,Cluster-193.16700,Cluster-4848.1,Cluster-193.25560,Cluster-193.11964,Cluster-193.31012,Cluster-16117.2,Cluster-193.39712,Cluster-193.752,Cluster-5066.0,Cluster-193.33376,Cluster-9181.0,Cluster-193.33132,Cluster-193.11322,Cluster-193.41694,Cluster-14290.0,Cluster-193…
49,Cluster-15127.0,Cluster-193.12326,Cluster-193.49720,Cluster-193.29531,Cluster-7093.0,Cluster-193.29323,Cluster-193.16164,Cluster-9240.0,Cluster-193.41437,Cluster-193.31480,Cluster-193.33960,Cluster-193.40082,Cluster-193.51535,Cluster-16474.0,Cluster-34811.0,Cluster-193.3264,Cluster-193.34923,Cluster-193.25865,Cluster-193.23900,Cluster-193.26050,Cluster-193.35898,Cluster-12152.0,Cluster-193.419…
GO:0003674	Molecular Function	GO:0003824	catalytic activity	GO:0016740	transferase activity	GO:0016765	transferase activity, transferring alkyl or aryl (other than methyl) groups	105	Cluster-762.0,Cluster-193.1747,Cluster-193.30211,Cluster-9942.0,Cluster-193.31610,Cluster-193.29817,Cluster-193.27424,Cluster-24899.0,Cluster-23736.0,Cluster-20119.0,Cluster-193.23182,Cluster-193.49324,Cluster-3316.0,Cluster-193.29989,Cluster-20419.0,Cluster-193.24924,Cluster-193.5705,Cluster-193.34665,Cluster-193.14528,Cluster-16043.0,Cluster-193.51137,Cluster-193.22334,Cluster-193.9941,Cluster-…
GO:0003674	Molecular Function	GO:0003824	catalytic activity	GO:0016740	transferase activity	GO:0016769	transferase activity, transferring nitrogenous groups	41	Cluster-193.31203,Cluster-9426.0,Cluster-193.1950,Cluster-193.24723,Cluster-193.12704,Cluster-13349.0,Cluster-193.27432,Cluster-193.48763,Cluster-193.24618,Cluster-193.20028,Cluster-5355.0,Cluster-193.22782,Cluster-24713.0,Cluster-4770.0,Cluster-4167.0,Cluster-193.44316,Cluster-34677.0,Cluster-193.5065,Cluster-13349.1,Cluster-8237.0,Cluster-193.31515,Cluster-193.28483,Cluster-193.32588,Cluster-12…
GO:0003674	Molecular Function	GO:0003824	catalytic activity	GO:0016740	transferase activity	GO:0019787	ubiquitin-like protein transferase activity	603	Cluster-193.31651,Cluster-15898.1,Cluster-193.17912,Cluster-193.29229,Cluster-193.10476,Cluster-193.30032,Cluster-193.32813,Cluster-193.18407,Cluster-193.22173,Cluster-193.42725,Cluster-193.33555,Cluster-193.38604,Cluster-28685.0,Cluster-193.16,Cluster-193.51119,Cluster-5201.0,Cluster-193.6873,Cluster-193.34362,Cluster-193.2873,Cluster-193.10268,Cluster-193.31187,Cluster-193.21474,Cluster-193.459…
GO:0003674	Molecular Function	GO:0003824	catalytic activity	GO:0016740	transferase activity	GO:0016741	transferase activity, transferring one-carbon groups	825	Cluster-193.16958,Cluster-193.5709,Cluster-10404.0,Cluster-27033.0,Cluster-193.3421,Cluster-193.39636,Cluster-193.38036,Cluster-193.29553,Cluster-193.52344,Cluster-193.33389,Cluster-193.42028,Cluster-193.32690,Cluster-193.30182,Cluster-13418.0,Cluster-27566.0,Cluster-193.16404,Cluster-193.28398,Cluster-6829.0,Cluster-193.1249,Cluster-7981.0,Cluster-193.48890,Cluster-193.13868,Cluster-9553.0,Clust…
GO:0003674	Molecular Function	GO:0003824	catalytic activity	GO:0016740	transferase activity	GO:0016757	transferase activity, transferring glycosyl groups	733	Cluster-193.12277,Cluster-193.29721,Cluster-18965.0,Cluster-193.36080,Cluster-193.1065,Cluster-193.44438,Cluster-6973.0,Cluster-193.29611,Cluster-193.692,Cluster-193.50066,Cluster-19221.1,Cluster-193.12667,Cluster-193.28951,Cluster-193.8820,Cluster-9729.0,Cluster-32944.0,Cluster-10772.0,Cluster-6685.0,Cluster-193.32777,Cluster-193.31976,Cluster-28850.0,Cluster-12089.0,Cluster-193.22906,Cluster-10…
GO:0003674	Molecular Function	GO:0003824	catalytic activity	GO:0016740	transferase activity	GO:0016744	transferase activity, transferring aldehyde or ketonic groups	30	Cluster-193.33799,Cluster-193.32144,Cluster-193.1570,Cluster-193.20242,Cluster-193.27704,Cluster-14456.0,Cluster-193.35654,Cluster-193.24756,Cluster-193.34250,Cluster-193.29561,Cluster-6376.0,Cluster-193.1829,Cluster-23707.0,Cluster-193.36060,Cluster-11185.1,Cluster-21500.0,Cluster-26742.0,Cluster-193.16290,Cluster-193.16657,Cluster-193.43509,Cluster-30301.0,Cluster-32225.0,Cluster-193.1240,Clust…
GO:0003674	Molecular Function	GO:0003824	catalytic activity	GO:0016740	transferase activity	GO:0016746	transferase activity, transferring acyl groups	682	Cluster-193.29415,Cluster-193.27282,Cluster-7689.0,Cluster-193.17509,Cluster-11819.0,Cluster-28314.0,Cluster-193.46153,Cluster-193.44763,Cluster-193.20817,Cluster-18042.0,Cluster-10895.0,Cluster-3387.0,Cluster-193.24450,Cluster-23672.0,Cluster-7796.0,Cluster-193.200,Cluster-193.47473,Cluster-193.25321,Cluster-193.51337,Cluster-35854.0,Cluster-28992.0,Cluster-193.23989,Cluster-30389.0,Cluster-3514…
GO:0003674	Molecular Function	GO:0003824	catalytic activity	GO:0016740	transferase activity	GO:0016782	transferase activity, transferring sulfur-containing groups	96	Cluster-3693.0,Cluster-193.24243,Cluster-27294.0,Cluster-8099.0,Cluster-193.32240,Cluster-193.7642,Cluster-193.37811,Cluster-193.23775,Cluster-27254.0,Cluster-283.0,Cluster-35588.1,Cluster-193.39594,Cluster-1762.0,Cluster-193.34375,Cluster-193.50333,Cluster-31857.0,Cluster-30443.0,Cluster-1601.0,Cluster-193.51051,Cluster-12014.0,Cluster-4786.0,Cluster-17930.0,Cluster-193.27912,Cluster-13931.0,Clu…
GO:0003674	Molecular Function	GO:0003824	catalytic activity	GO:0016874	ligase activity	GO:0016875	ligase activity, forming carbon-oxygen bonds	284	Cluster-396.2,Cluster-396.0,Cluster-23764.0,Cluster-193.650,Cluster-14659.0,Cluster-22543.1,Cluster-2306.0,Cluster-31193.0,Cluster-1614.0,Cluster-6876.0,Cluster-5144.0,Cluster-11721.0,Cluster-26183.0,Cluster-7984.0,Cluster-8878.0,Cluster-193.24739,Cluster-193.22065,Cluster-17381.0,Cluster-193.17941,Cluster-8549.0,Cluster-9051.0,Cluster-193.35647,Cluster-5532.1,Cluster-23703.0,Cluster-193.12751,Cl…
GO:0003674	Molecular Function	GO:0003824	catalytic activity	GO:0016874	ligase activity	GO:0016886	ligase activity, forming phosphoric ester bonds	56	Cluster-8939.0,Cluster-193.40190,Cluster-19574.1,Cluster-19574.0,Cluster-894.0,Cluster-19664.0,Cluster-193.17643,Cluster-193.26178,Cluster-193.50984,Cluster-193.49934,Cluster-3647.0,Cluster-193.35177,Cluster-193.52312,Cluster-193.45367,Cluster-193.21627,Cluster-36287.0,Cluster-7192.0,Cluster-193.5364,Cluster-193.37803,Cluster-193.19603,Cluster-36183.0,Cluster-19127.0,Cluster-193.10061,Cluster-141…
GO:0003674	Molecular Function	GO:0003824	catalytic activity	GO:0016874	ligase activity	GO:0016877	ligase activity, forming carbon-sulfur bonds	57	Cluster-14643.0,Cluster-16872.0,Cluster-193.37314,Cluster-193.21554,Cluster-193.38939,Cluster-3218.0,Cluster-193.11491,Cluster-34426.0,Cluster-193.24149,Cluster-193.2244,Cluster-193.40216,Cluster-10838.0,Cluster-15552.0,Cluster-193.22403,Cluster-193.40637,Cluster-193.7423,Cluster-193.21555,Cluster-193.35947,Cluster-21184.0,Cluster-193.7250,Cluster-193.33093,Cluster-193.15108,Cluster-193.37224,Clu…
GO:0003674	Molecular Function	GO:0003824	catalytic activity	GO:0016874	ligase activity	GO:0051002	ligase activity, forming nitrogen-metal bonds	7	Cluster-193.42754,Cluster-13712.0,Cluster-193.7590,Cluster-193.33279,Cluster-193.42753,Cluster-193.409,Cluster-193.0
GO:0003674	Molecular Function	GO:0003824	catalytic activity	GO:0016874	ligase activity	GO:0016885	ligase activity, forming carbon-carbon bonds	14	Cluster-193.757,Cluster-193.48739,Cluster-2280.0,Cluster-193.30421,Cluster-193.29385,Cluster-193.52193,Cluster-193.52385,Cluster-11853.0,Cluster-193.22857,Cluster-16055.0,Cluster-193.33059,Cluster-7806.0,Cluster-7573.0,Cluster-476.0
GO:0003674	Molecular Function	GO:0003824	catalytic activity	GO:0016874	ligase activity	GO:0016879	ligase activity, forming carbon-nitrogen bonds	148	Cluster-12657.0,Cluster-33558.0,Cluster-193.34037,Cluster-193.30094,Cluster-193.36265,Cluster-193.45753,Cluster-193.15466,Cluster-193.15491,Cluster-193.24735,Cluster-193.6294,Cluster-193.31584,Cluster-1460.0,Cluster-28746.0,Cluster-8726.0,Cluster-12935.0,Cluster-193.8511,Cluster-34864.0,Cluster-193.634,Cluster-193.1054,Cluster-193.7119,Cluster-193.6301,Cluster-193.25575,Cluster-193.41677,Cluster-…
GO:0003674	Molecular Function	GO:0003824	catalytic activity	GO:0016829	lyase activity	GO:0016830	carbon-carbon lyase activity	328	Cluster-15251.0,Cluster-193.51231,Cluster-7038.0,Cluster-193.20405,Cluster-193.13909,Cluster-5987.0,Cluster-22913.0,Cluster-3895.0,Cluster-977.0,Cluster-193.37784,Cluster-193.7168,Cluster-193.20507,Cluster-22398.0,Cluster-193.42850,Cluster-20399.0,Cluster-193.22488,Cluster-193.21843,Cluster-193.6618,Cluster-193.27930,Cluster-193.31752,Cluster-193.28312,Cluster-193.753,Cluster-193.15520,Cluster-23…
GO:0003674	Molecular Function	GO:0003824	catalytic activity	GO:0016829	lyase activity	GO:0016849	phosphorus-oxygen lyase activity	26	Cluster-193.21729,Cluster-9295.0,Cluster-20859.0,Cluster-27003.0,Cluster-193.6160,Cluster-10340.0,Cluster-812.0,Cluster-193.34000,Cluster-1662.0,Cluster-24930.0,Cluster-23080.0,Cluster-4608.0,Cluster-35370.0,Cluster-3482.0,Cluster-193.21234,Cluster-193.3427,Cluster-193.43861,Cluster-27221.0,Cluster-24976.0,Cluster-193.7118,Cluster-7330.0,Cluster-193.38265,Cluster-15200.0,Cluster-32371.0,Cluster-1…
GO:0003674	Molecular Function	GO:0003824	catalytic activity	GO:0016829	lyase activity	GO:0016840	carbon-nitrogen lyase activity	48	Cluster-193.33556,Cluster-5095.0,Cluster-193.35767,Cluster-13728.0,Cluster-193.10863,Cluster-35581.0,Cluster-7826.0,Cluster-193.22397,Cluster-13834.0,Cluster-193.19730,Cluster-193.3113,Cluster-193.40428,Cluster-2440.0,Cluster-34839.1,Cluster-193.13574,Cluster-193.20290,Cluster-193.32657,Cluster-193.1949,Cluster-16201.0,Cluster-193.5790,Cluster-193.2054,Cluster-193.35437,Cluster-193.24660,Cluster-…
GO:0003674	Molecular Function	GO:0003824	catalytic activity	GO:0016829	lyase activity	GO:0016835	carbon-oxygen lyase activity	206	Cluster-9931.0,Cluster-31144.1,Cluster-193.37730,Cluster-193.31555,Cluster-193.48775,Cluster-11773.0,Cluster-193.652,Cluster-35245.1,Cluster-193.3165,Cluster-13042.0,Cluster-193.31071,Cluster-5503.0,Cluster-8570.0,Cluster-193.48983,Cluster-193.51951,Cluster-27163.0,Cluster-193.50564,Cluster-193.22707,Cluster-193.20922,Cluster-22198.0,Cluster-193.6202,Cluster-193.19885,Cluster-193.21222,Cluster-26…
GO:0003674	Molecular Function	GO:0003824	catalytic activity	GO:0016829	lyase activity	GO:0016846	carbon-sulfur lyase activity	16	Cluster-19171.0,Cluster-193.19606,Cluster-15920.0,Cluster-193.30273,Cluster-193.19091,Cluster-35055.0,Cluster-193.44680,Cluster-1039.1,Cluster-193.978,Cluster-13307.0,Cluster-1919.0,Cluster-193.7971,Cluster-193.50877,Cluster-8646.0,Cluster-35621.1,Cluster-10540.0
GO:0003674	Molecular Function	GO:0003824	catalytic activity	GO:0009975	cyclase activity	GO:0004016	adenylate cyclase activity	1	Cluster-4608.0
GO:0003674	Molecular Function	GO:0003824	catalytic activity	GO:0140097	catalytic activity, acting on DNA	GO:0019104	DNA N-glycosylase activity	24	Cluster-193.30243,Cluster-193.35185,Cluster-193.20163,Cluster-20607.0,Cluster-193.9194,Cluster-193.26087,Cluster-193.27147,Cluster-193.8300,Cluster-193.26225,Cluster-193.9377,Cluster-193.31598,Cluster-193.22046,Cluster-193.1888,Cluster-193.44498,Cluster-193.32552,Cluster-193.322,Cluster-1430.0,Cluster-193.39889,Cluster-193.44448,Cluster-193.39577,Cluster-193.24360,Cluster-1361.1,Cluster-31156.0,C…
GO:0003674	Molecular Function	GO:0003824	catalytic activity	GO:0140097	catalytic activity, acting on DNA	GO:0034061	DNA polymerase activity	119	Cluster-193.33615,Cluster-29513.0,Cluster-13217.0,Cluster-193.29354,Cluster-193.24764,Cluster-193.36632,Cluster-15120.0,Cluster-193.34584,Cluster-193.44081,Cluster-20727.0,Cluster-34811.0,Cluster-12378.0,Cluster-16744.0,Cluster-21008.0,Cluster-193.33971,Cluster-963.0,Cluster-193.5488,Cluster-193.11979,Cluster-193.7119,Cluster-3700.0,Cluster-193.38057,Cluster-193.4611,Cluster-10346.0,Cluster-193.1…
GO:0003674	Molecular Function	GO:0003824	catalytic activity	GO:0140097	catalytic activity, acting on DNA	GO:0004536	deoxyribonuclease activity	257	Cluster-193.17643,Cluster-193.6131,Cluster-290.0,Cluster-3169.0,Cluster-193.32083,Cluster-193.18796,Cluster-20573.0,Cluster-193.30077,Cluster-193.10706,Cluster-21208.0,Cluster-7231.0,Cluster-30296.0,Cluster-600.0,Cluster-6270.0,Cluster-5900.0,Cluster-193.26612,Cluster-193.35345,Cluster-4912.0,Cluster-193.20561,Cluster-19656.0,Cluster-193.49351,Cluster-14733.0,Cluster-31889.0,Cluster-193.780,Clust…
GO:0003674	Molecular Function	GO:0003824	catalytic activity	GO:0140097	catalytic activity, acting on DNA	GO:0003678	DNA helicase activity	287	Cluster-193.30044,Cluster-193.25877,Cluster-193.1122,Cluster-193.27092,Cluster-193.32353,Cluster-193.28197,Cluster-193.46456,Cluster-193.5367,Cluster-193.17291,Cluster-193.30767,Cluster-193.37175,Cluster-193.33936,Cluster-193.7720,Cluster-7577.0,Cluster-193.24260,Cluster-193.44409,Cluster-193.4474,Cluster-31603.0,Cluster-193.31619,Cluster-193.2095,Cluster-25303.0,Cluster-193.31477,Cluster-193.150…
GO:0003674	Molecular Function	GO:0003824	catalytic activity	GO:0140097	catalytic activity, acting on DNA	GO:0009008	DNA-methyltransferase activity	7	Cluster-193.13792,Cluster-193.11920,Cluster-193.20455,Cluster-36227.0,Cluster-193.2464,Cluster-659.1,Cluster-193.15193
GO:0003674	Molecular Function	GO:0003824	catalytic activity	GO:0140097	catalytic activity, acting on DNA	GO:0003909	DNA ligase activity	49	Cluster-13122.0,Cluster-193.45682,Cluster-193.21304,Cluster-193.35178,Cluster-21751.0,Cluster-193.41571,Cluster-2350.0,Cluster-1014.0,Cluster-33691.0,Cluster-1532.0,Cluster-193.37890,Cluster-193.35126,Cluster-193.22833,Cluster-193.36746,Cluster-26012.0,Cluster-193.41821,Cluster-193.37576,Cluster-12626.0,Cluster-1822.0,Cluster-193.45338,Cluster-193.8346,Cluster-193.39623,Cluster-27020.0,Cluster-19…
GO:0003674	Molecular Function	GO:0003824	catalytic activity	GO:0140097	catalytic activity, acting on DNA	GO:0003916	DNA topoisomerase activity	47	Cluster-193.15201,Cluster-193.2539,Cluster-193.50722,Cluster-193.48689,Cluster-193.29197,Cluster-193.28164,Cluster-193.36813,Cluster-193.664,Cluster-193.35544,Cluster-7926.0,Cluster-193.2504,Cluster-193.30644,Cluster-193.38732,Cluster-193.36671,Cluster-193.5509,Cluster-4805.0,Cluster-193.18962,Cluster-193.37997,Cluster-193.4808,Cluster-5278.1,Cluster-193.340,Cluster-193.36779,Cluster-193.23602,Cl…
GO:0003674	Molecular Function	GO:0140110	transcription regulator activity	GO:0003700	DNA-binding transcription factor activity	GO:0001216	DNA-binding transcription activator activity	13	Cluster-193.37852,Cluster-193.1312,Cluster-193.27101,Cluster-16462.0,Cluster-193.39756,Cluster-33332.0,Cluster-193.34891,Cluster-193.21277,Cluster-193.33678,Cluster-193.10996,Cluster-193.18560,Cluster-27679.0,Cluster-193.23602
GO:0003674	Molecular Function	GO:0140110	transcription regulator activity	GO:0003700	DNA-binding transcription factor activity	GO:0098531	ligand-activated transcription factor activity	26	Cluster-511.0,Cluster-193.22204,Cluster-12017.1,Cluster-193.2509,Cluster-193.52155,Cluster-193.3230,Cluster-193.14485,Cluster-24752.1,Cluster-22112.1,Cluster-17120.0,Cluster-193.51091,Cluster-193.13507,Cluster-3958.0,Cluster-193.12339,Cluster-21809.0,Cluster-17246.1,Cluster-9944.2,Cluster-4392.0,Cluster-193.27187,Cluster-193.32868,Cluster-20825.1,Cluster-10513.0,Cluster-193.49043,Cluster-193.2965…
GO:0003674	Molecular Function	GO:0140110	transcription regulator activity	GO:0003700	DNA-binding transcription factor activity	GO:0000981	DNA-binding transcription factor activity, RNA polymerase II-specific	39	Cluster-193.27187,Cluster-9944.2,Cluster-193.23602,Cluster-17852.0,Cluster-193.33678,Cluster-193.29653,Cluster-193.22204,Cluster-12017.1,Cluster-193.52155,Cluster-193.39756,Cluster-511.0,Cluster-193.27101,Cluster-22112.1,Cluster-193.51091,Cluster-193.14485,Cluster-193.12339,Cluster-4392.0,Cluster-21809.0,Cluster-17246.1,Cluster-193.34891,Cluster-193.37852,Cluster-20825.1,Cluster-193.32868,Cluster…
GO:0003674	Molecular Function	GO:0140110	transcription regulator activity	GO:0003712	transcription coregulator activity	GO:0003714	transcription corepressor activity	2	Cluster-193.28143,Cluster-5052.1
GO:0003674	Molecular Function	GO:0098772	molecular function regulator	GO:0005085	guanyl-nucleotide exchange factor activity	GO:0005088	Ras guanyl-nucleotide exchange factor activity	24	Cluster-193.51352,Cluster-193.27653,Cluster-193.40917,Cluster-193.8914,Cluster-193.21874,Cluster-193.372,Cluster-35012.1,Cluster-4513.0,Cluster-193.30238,Cluster-287.0,Cluster-419.0,Cluster-193.4237,Cluster-193.17255,Cluster-193.8432,Cluster-193.45863,Cluster-15216.0,Cluster-33554.0,Cluster-193.19364,Cluster-32516.0,Cluster-193.48378,Cluster-193.46450,Cluster-193.24284,Cluster-193.46168,Cluster-1…
GO:0003674	Molecular Function	GO:0098772	molecular function regulator	GO:0030545	receptor regulator activity	GO:0030546	signaling receptor activator activity	320	Cluster-193.40096,Cluster-27886.0,Cluster-193.44417,Cluster-193.15027,Cluster-193.23007,Cluster-20602.0,Cluster-193.5564,Cluster-193.32539,Cluster-5834.1,Cluster-9739.0,Cluster-193.51371,Cluster-193.30185,Cluster-193.7293,Cluster-193.26905,Cluster-193.19122,Cluster-193.1288,Cluster-193.5837,Cluster-26994.0,Cluster-193.19325,Cluster-12322.0,Cluster-193.26757,Cluster-193.23211,Cluster-28307.0,Clust…
GO:0003674	Molecular Function	GO:0098772	molecular function regulator	GO:0030545	receptor regulator activity	GO:0030547	receptor inhibitor activity	15	Cluster-193.28129,Cluster-193.41140,Cluster-193.31168,Cluster-193.24407,Cluster-1510.0,Cluster-193.39738,Cluster-193.49467,Cluster-193.30982,Cluster-193.34250,Cluster-19394.0,Cluster-18433.0,Cluster-193.30144,Cluster-193.11210,Cluster-28120.0,Cluster-193.28774
GO:0003674	Molecular Function	GO:0098772	molecular function regulator	GO:0030545	receptor regulator activity	GO:0099602	neurotransmitter receptor regulator activity	15	Cluster-193.11210,Cluster-193.30144,Cluster-193.28774,Cluster-28120.0,Cluster-1510.0,Cluster-193.49467,Cluster-193.39738,Cluster-193.28129,Cluster-193.41140,Cluster-193.24407,Cluster-193.31168,Cluster-19394.0,Cluster-18433.0,Cluster-193.30982,Cluster-193.34250
GO:0003674	Molecular Function	GO:0098772	molecular function regulator	GO:0030234	enzyme regulator activity	GO:0010851	cyclase regulator activity	4	Cluster-31162.0,Cluster-193.21627,Cluster-193.37595,Cluster-4243.0
GO:0003674	Molecular Function	GO:0098772	molecular function regulator	GO:0030234	enzyme regulator activity	GO:0019207	kinase regulator activity	97	Cluster-34372.0,Cluster-193.47284,Cluster-193.25634,Cluster-193.33804,Cluster-193.9596,Cluster-17832.0,Cluster-193.6667,Cluster-193.18507,Cluster-193.29548,Cluster-193.37406,Cluster-8789.0,Cluster-3481.0,Cluster-16557.0,Cluster-1666.0,Cluster-193.1414,Cluster-193.46272,Cluster-193.43243,Cluster-193.34416,Cluster-27849.0,Cluster-193.31703,Cluster-193.4379,Cluster-193.52212,Cluster-193.19733,Cluste…
GO:0003674	Molecular Function	GO:0098772	molecular function regulator	GO:0030234	enzyme regulator activity	GO:0019208	phosphatase regulator activity	107	Cluster-3264.0,Cluster-193.45033,Cluster-1587.0,Cluster-193.6549,Cluster-193.32848,Cluster-18284.1,Cluster-36003.0,Cluster-193.34281,Cluster-193.37243,Cluster-193.20625,Cluster-193.25494,Cluster-193.33429,Cluster-193.6625,Cluster-193.25308,Cluster-193.2802,Cluster-6042.0,Cluster-193.36712,Cluster-193.10241,Cluster-193.40402,Cluster-11798.0,Cluster-193.2144,Cluster-193.4484,Cluster-16199.0,Cluster…
GO:0003674	Molecular Function	GO:0098772	molecular function regulator	GO:0030234	enzyme regulator activity	GO:0060589	nucleoside-triphosphatase regulator activity	300	Cluster-193.3030,Cluster-193.44111,Cluster-193.679,Cluster-193.28560,Cluster-193.35456,Cluster-193.51217,Cluster-22718.0,Cluster-193.30102,Cluster-1565.1,Cluster-193.48767,Cluster-193.43483,Cluster-193.43227,Cluster-193.38340,Cluster-193.33532,Cluster-193.50877,Cluster-1696.0,Cluster-12125.0,Cluster-3372.0,Cluster-13645.0,Cluster-3582.0,Cluster-1677.0,Cluster-8812.0,Cluster-193.1925,Cluster-28238…
GO:0003674	Molecular Function	GO:0098772	molecular function regulator	GO:0030234	enzyme regulator activity	GO:0008047	enzyme activator activity	162	Cluster-193.27211,Cluster-193.19733,Cluster-29544.3,Cluster-9702.0,Cluster-193.30607,Cluster-11049.0,Cluster-193.35381,Cluster-3541.0,Cluster-193.24218,Cluster-193.32467,Cluster-193.19306,Cluster-3084.0,Cluster-22124.0,Cluster-193.28603,Cluster-193.37833,Cluster-193.18528,Cluster-193.47113,Cluster-21139.0,Cluster-5342.0,Cluster-25165.0,Cluster-193.22058,Cluster-31570.0,Cluster-193.10722,Cluster-1…
GO:0003674	Molecular Function	GO:0098772	molecular function regulator	GO:0030234	enzyme regulator activity	GO:0042979	ornithine decarboxylase regulator activity	5	Cluster-193.4239,Cluster-193.35617,Cluster-193.44199,Cluster-193.24644,Cluster-3429.1
GO:0003674	Molecular Function	GO:0098772	molecular function regulator	GO:0030234	enzyme regulator activity	GO:0004857	enzyme inhibitor activity	264	Cluster-18263.0,Cluster-26479.0,Cluster-33608.0,Cluster-193.8702,Cluster-193.9176,Cluster-193.32687,Cluster-193.17956,Cluster-193.39337,Cluster-31374.0,Cluster-17168.0,Cluster-5812.0,Cluster-15142.0,Cluster-23636.0,Cluster-193.25634,Cluster-22793.0,Cluster-193.36400,Cluster-193.36501,Cluster-193.39033,Cluster-4957.1,Cluster-11803.0,Cluster-193.39297,Cluster-28424.0,Cluster-27181.0,Cluster-29558.0…
GO:0003674	Molecular Function	GO:0098772	molecular function regulator	GO:0030234	enzyme regulator activity	GO:0061134	peptidase regulator activity	142	Cluster-33031.0,Cluster-3008.0,Cluster-193.17864,Cluster-23312.0,Cluster-421.0,Cluster-193.1349,Cluster-193.50014,Cluster-193.7585,Cluster-193.26399,Cluster-31155.0,Cluster-16247.0,Cluster-193.32046,Cluster-3449.0,Cluster-193.40676,Cluster-193.12022,Cluster-193.22780,Cluster-193.9064,Cluster-29242.0,Cluster-289.0,Cluster-1268.0,Cluster-24913.0,Cluster-193.1326,Cluster-193.13219,Cluster-193.10207,…
GO:0003674	Molecular Function	GO:0098772	molecular function regulator	GO:0016247	channel regulator activity	GO:0017080	sodium channel regulator activity	45	Cluster-193.34701,Cluster-193.4384,Cluster-193.49735,Cluster-193.42115,Cluster-96.0,Cluster-193.33905,Cluster-193.13478,Cluster-27523.0,Cluster-193.28813,Cluster-193.17796,Cluster-193.27865,Cluster-27569.0,Cluster-193.26267,Cluster-3098.1,Cluster-16114.0,Cluster-31277.0,Cluster-29608.0,Cluster-193.28997,Cluster-193.37244,Cluster-193.1907,Cluster-193.10428,Cluster-17940.0,Cluster-3314.1,Cluster-11…
GO:0003674	Molecular Function	GO:0098772	molecular function regulator	GO:0016247	channel regulator activity	GO:0099106	ion channel regulator activity	145	Cluster-3314.1,Cluster-193.24354,Cluster-193.10286,Cluster-29653.0,Cluster-25639.0,Cluster-20095.1,Cluster-193.2056,Cluster-193.35456,Cluster-193.32065,Cluster-193.18329,Cluster-18523.0,Cluster-193.43839,Cluster-34930.0,Cluster-5208.1,Cluster-193.26505,Cluster-193.13846,Cluster-17984.0,Cluster-193.43483,Cluster-193.30481,Cluster-35335.0,Cluster-193.46284,Cluster-193.38340,Cluster-193.36815,Cluste…
GO:0003674	Molecular Function	GO:0098772	molecular function regulator	GO:0016247	channel regulator activity	GO:0016248	channel inhibitor activity	119	Cluster-3314.1,Cluster-193.17114,Cluster-193.24354,Cluster-25639.0,Cluster-29653.0,Cluster-23171.0,Cluster-21475.0,Cluster-20095.1,Cluster-193.2056,Cluster-193.32065,Cluster-193.6522,Cluster-193.18329,Cluster-193.21401,Cluster-193.34244,Cluster-18523.0,Cluster-193.43839,Cluster-193.13846,Cluster-193.24301,Cluster-193.26505,Cluster-34930.0,Cluster-5208.1,Cluster-193.30481,Cluster-193.17724,Cluster…
GO:0003674	Molecular Function	GO:0005488	binding	GO:1901363	heterocyclic compound binding	GO:0070279	vitamin B6 binding	217	Cluster-20053.0,Cluster-193.44448,Cluster-29462.0,Cluster-3479.0,Cluster-193.31046,Cluster-193.13884,Cluster-530.0,Cluster-35746.0,Cluster-8995.0,Cluster-5468.0,Cluster-193.28468,Cluster-193.25140,Cluster-22912.0,Cluster-20648.0,Cluster-193.27860,Cluster-193.2683,Cluster-32740.0,Cluster-193.38907,Cluster-193.17534,Cluster-193.32238,Cluster-193.34894,Cluster-16779.0,Cluster-5932.0,Cluster-193.2050…
GO:0003674	Molecular Function	GO:0005488	binding	GO:1901363	heterocyclic compound binding	GO:0046906	tetrapyrrole binding	799	Cluster-34873.1,Cluster-193.28891,Cluster-193.4475,Cluster-193.12241,Cluster-193.4647,Cluster-31807.0,Cluster-193.5266,Cluster-193.8117,Cluster-4489.0,Cluster-193.38849,Cluster-193.46731,Cluster-34880.1,Cluster-193.8866,Cluster-31246.0,Cluster-193.5164,Cluster-193.44109,Cluster-5881.1,Cluster-193.50499,Cluster-193.30564,Cluster-193.30631,Cluster-193.38677,Cluster-4081.0,Cluster-193.13361,Cluster-…
GO:0003674	Molecular Function	GO:0005488	binding	GO:1901363	heterocyclic compound binding	GO:0003676	nucleic acid binding	6034	Cluster-193.23916,Cluster-193.20744,Cluster-193.29642,Cluster-193.36100,Cluster-193.48722,Cluster-193.19305,Cluster-193.41701,Cluster-193.18163,Cluster-193.34471,Cluster-193.33980,Cluster-32225.0,Cluster-33108.0,Cluster-193.38563,Cluster-193.36232,Cluster-193.50458,Cluster-193.50029,Cluster-193.4489,Cluster-193.7547,Cluster-8893.0,Cluster-3322.0,Cluster-193.32260,Cluster-193.14188,Cluster-193.806…
ster-193.45465,Cluster-193.6491,Cluster-193.655,Cluster-23455.0,Cluster-193.34777,Cluster-1858.0,Cluster-7295.0,Cluster-9605.1,Cluster-32155.0,Cluster-11522.0,Cluster-193.8600,Cluster-193.51908,Cluster-193.8300,Cluster-193.47347,Cluster-193.19011,Cluster-35349.0,Cluster-193.19487,Cluster-17219.0,Cluster-193.31600,Cluster-1133.1,Cluster-16297.0,Cluster-15881.0,Cluster-193.2448,Cluster-193.51826,Cl…
92.1,Cluster-124.0,Cluster-193.22206,Cluster-193.47997,Cluster-193.50702,Cluster-30816.0,Cluster-193.33694,Cluster-16003.0,Cluster-193.977,Cluster-2726.0,Cluster-193.39402,Cluster-193.10130,Cluster-193.15184,Cluster-193.46924,Cluster-193.19056,Cluster-193.30963,Cluster-15177.0,Cluster-17108.0,Cluster-1182.0,Cluster-25600.0,Cluster-193.857,Cluster-8620.0,Cluster-193.33342,Cluster-8182.0,Cluster-19…
luster-21053.0,Cluster-6451.0,Cluster-193.8953,Cluster-193.37299,Cluster-1297.0,Cluster-193.2266,Cluster-193.37876,Cluster-17047.0,Cluster-193.7341,Cluster-9916.1,Cluster-193.21511,Cluster-193.50072,Cluster-193.49183,Cluster-23782.0,Cluster-193.35220,Cluster-3834.0,Cluster-193.36987,Cluster-19903.0,Cluster-6069.0,Cluster-193.41603,Cluster-11444.0,Cluster-193.39475,Cluster-29374.0,Cluster-193.2820…
GO:0003674	Molecular Function	GO:0005488	binding	GO:1901363	heterocyclic compound binding	GO:0001882	nucleoside binding	1102	Cluster-193.36225,Cluster-193.51203,Cluster-193.2086,Cluster-193.22089,Cluster-193.15881,Cluster-9981.0,Cluster-7290.0,Cluster-193.22021,Cluster-5125.2,Cluster-193.41341,Cluster-193.7919,Cluster-193.38612,Cluster-193.50567,Cluster-193.38642,Cluster-29465.0,Cluster-193.13918,Cluster-193.34173,Cluster-1835.0,Cluster-193.39448,Cluster-193.23539,Cluster-193.10664,Cluster-193.24187,Cluster-193.24408,C…
GO:0003674	Molecular Function	GO:0005488	binding	GO:1901363	heterocyclic compound binding	GO:1901265	nucleoside phosphate binding	6450	Cluster-34372.0,Cluster-11001.0,Cluster-22832.0,Cluster-193.2774,Cluster-21412.0,Cluster-193.23640,Cluster-6486.0,Cluster-193.29528,Cluster-35485.0,Cluster-193.1948,Cluster-193.40258,Cluster-193.1158,Cluster-32192.0,Cluster-193.32360,Cluster-193.7763,Cluster-193.9514,Cluster-193.11249,Cluster-193.34082,Cluster-193.23322,Cluster-26541.0,Cluster-193.6597,Cluster-193.38161,Cluster-193.29734,Cluster-…
3.28074,Cluster-193.787,Cluster-193.5275,Cluster-193.13310,Cluster-193.12114,Cluster-193.13582,Cluster-193.1170,Cluster-193.13402,Cluster-193.16206,Cluster-7976.0,Cluster-19142.0,Cluster-193.2700,Cluster-9192.0,Cluster-193.34259,Cluster-193.33650,Cluster-193.25399,Cluster-193.26083,Cluster-32590.0,Cluster-193.6652,Cluster-193.37755,Cluster-193.7824,Cluster-193.14981,Cluster-21081.0,Cluster-1648.1…
1,Cluster-193.34127,Cluster-193.34553,Cluster-193.16698,Cluster-6828.0,Cluster-193.27114,Cluster-25303.0,Cluster-193.48633,Cluster-193.14749,Cluster-193.27054,Cluster-10463.0,Cluster-193.44230,Cluster-1607.0,Cluster-5577.0,Cluster-9264.1,Cluster-4220.3,Cluster-193.34640,Cluster-193.40374,Cluster-193.34862,Cluster-193.8582,Cluster-193.37534,Cluster-193.46923,Cluster-18108.0,Cluster-193.38668,Clust…
ster-193.24556,Cluster-193.48103,Cluster-193.37075,Cluster-193.12822,Cluster-11760.0,Cluster-193.40766,Cluster-10547.0,Cluster-193.1181,Cluster-193.1309,Cluster-34861.0,Cluster-5635.0,Cluster-27182.0,Cluster-5550.0,Cluster-193.43001,Cluster-8710.0,Cluster-193.38570,Cluster-193.46517,Cluster-193.44086,Cluster-193.22858,Cluster-193.34289,Cluster-193.39680,Cluster-193.874,Cluster-193.33393,Cluster-1…
GO:0003674	Molecular Function	GO:0005488	binding	GO:0042562	hormone binding	GO:0017046	peptide hormone binding	5	Cluster-193.26927,Cluster-193.37888,Cluster-7034.0,Cluster-15217.0,Cluster-22996.0
GO:0003674	Molecular Function	GO:0005488	binding	GO:0051540	metal cluster binding	GO:0051536	iron-sulfur cluster binding	100	Cluster-193.47333,Cluster-13562.0,Cluster-193.20262,Cluster-193.28688,Cluster-19114.0,Cluster-30421.0,Cluster-193.25693,Cluster-193.34771,Cluster-9513.0,Cluster-21361.0,Cluster-193.22636,Cluster-1190.0,Cluster-193.20263,Cluster-29221.0,Cluster-11859.1,Cluster-193.44667,Cluster-193.50620,Cluster-193.48716,Cluster-193.18362,Cluster-193.48582,Cluster-15708.1,Cluster-193.46004,Cluster-193.25317,Clust…
GO:0003674	Molecular Function	GO:0005488	binding	GO:0097367	carbohydrate derivative binding	GO:0001882	nucleoside binding	1102	Cluster-193.36225,Cluster-193.51203,Cluster-193.2086,Cluster-193.22089,Cluster-193.15881,Cluster-9981.0,Cluster-7290.0,Cluster-193.22021,Cluster-5125.2,Cluster-193.41341,Cluster-193.7919,Cluster-193.38612,Cluster-193.50567,Cluster-193.38642,Cluster-29465.0,Cluster-193.13918,Cluster-193.34173,Cluster-1835.0,Cluster-193.39448,Cluster-193.23539,Cluster-193.10664,Cluster-193.24187,Cluster-193.24408,C…
GO:0003674	Molecular Function	GO:0005488	binding	GO:0097367	carbohydrate derivative binding	GO:0032553	ribonucleotide binding	5705	Cluster-2333.0,Cluster-193.6954,Cluster-193.35283,Cluster-193.49102,Cluster-193.42920,Cluster-193.12345,Cluster-193.2351,Cluster-193.15420,Cluster-193.45465,Cluster-22171.0,Cluster-193.11572,Cluster-1858.0,Cluster-193.2752,Cluster-35241.0,Cluster-193.43594,Cluster-11522.0,Cluster-193.19011,Cluster-193.18763,Cluster-193.10253,Cluster-193.13282,Cluster-193.27719,Cluster-193.34796,Cluster-193.42119,…
ter-24655.0,Cluster-161.1,Cluster-193.45903,Cluster-193.14729,Cluster-193.43190,Cluster-193.22269,Cluster-618.0,Cluster-193.30068,Cluster-193.24796,Cluster-15828.0,Cluster-193.44512,Cluster-193.43987,Cluster-193.34017,Cluster-19729.0,Cluster-3290.0,Cluster-193.32092,Cluster-193.32248,Cluster-34452.0,Cluster-32171.0,Cluster-193.49722,Cluster-193.4286,Cluster-14868.0,Cluster-193.33518,Cluster-193.4…
19,Cluster-193.592,Cluster-193.49127,Cluster-193.1970,Cluster-193.40895,Cluster-4098.0,Cluster-193.35314,Cluster-193.40829,Cluster-193.30902,Cluster-19820.0,Cluster-193.23669,Cluster-193.1377,Cluster-28551.0,Cluster-193.11798,Cluster-193.8738,Cluster-193.35149,Cluster-193.555,Cluster-193.36877,Cluster-193.545,Cluster-193.50575,Cluster-193.38497,Cluster-193.45779,Cluster-32655.0,Cluster-193.8393,C…
GO:0003674	Molecular Function	GO:0005488	binding	GO:0097367	carbohydrate derivative binding	GO:0005539	glycosaminoglycan binding	17	Cluster-193.24058,Cluster-193.33381,Cluster-193.4530,Cluster-16556.0,Cluster-193.7775,Cluster-7803.0,Cluster-31869.0,Cluster-193.28890,Cluster-193.38482,Cluster-193.47702,Cluster-193.52240,Cluster-193.7156,Cluster-17698.0,Cluster-193.50631,Cluster-193.7748,Cluster-193.15431,Cluster-193.1632
GO:0003674	Molecular Function	GO:0005488	binding	GO:0033218	amide binding	GO:0042277	peptide binding	38	Cluster-18325.0,Cluster-193.25917,Cluster-20347.0,Cluster-193.9987,Cluster-193.47502,Cluster-193.37888,Cluster-193.14264,Cluster-22996.0,Cluster-193.49130,Cluster-5077.0,Cluster-193.4436,Cluster-193.26844,Cluster-193.50557,Cluster-193.12047,Cluster-193.16354,Cluster-15217.0,Cluster-193.1347,Cluster-193.3684,Cluster-193.46326,Cluster-1708.0,Cluster-10992.0,Cluster-7034.0,Cluster-193.21192,Cluster-…
GO:0003674	Molecular Function	GO:0005488	binding	GO:0033218	amide binding	GO:0120227	acyl-CoA binding	30	Cluster-193.1615,Cluster-9495.0,Cluster-193.17947,Cluster-193.26678,Cluster-4728.0,Cluster-15320.0,Cluster-193.23695,Cluster-193.6794,Cluster-12555.0,Cluster-193.50370,Cluster-193.48189,Cluster-193.32155,Cluster-193.10231,Cluster-22908.0,Cluster-9486.0,Cluster-5118.0,Cluster-9631.0,Cluster-193.34633,Cluster-22605.0,Cluster-193.29809,Cluster-36367.0,Cluster-8830.0,Cluster-31780.0,Cluster-193.7627,…
GO:0003674	Molecular Function	GO:0005488	binding	GO:0030246	carbohydrate binding	GO:0048029	monosaccharide binding	29	Cluster-28125.0,Cluster-22059.0,Cluster-1816.0,Cluster-193.19498,Cluster-193.6209,Cluster-193.34249,Cluster-18406.0,Cluster-193.1100,Cluster-193.29593,Cluster-193.20724,Cluster-10744.0,Cluster-193.10253,Cluster-2306.0,Cluster-3150.0,Cluster-193.10172,Cluster-35717.0,Cluster-11525.0,Cluster-193.50711,Cluster-193.27203,Cluster-193.16391,Cluster-193.23868,Cluster-193.52246,Cluster-193.49834,Cluster-…
GO:0003674	Molecular Function	GO:0005488	binding	GO:0030246	carbohydrate binding	GO:0030247	polysaccharide binding	45	Cluster-193.6297,Cluster-30311.0,Cluster-18280.0,Cluster-21056.0,Cluster-193.43824,Cluster-193.24786,Cluster-193.4622,Cluster-193.15410,Cluster-193.29316,Cluster-28907.0,Cluster-10080.0,Cluster-193.28054,Cluster-193.26445,Cluster-7732.0,Cluster-193.38470,Cluster-193.13056,Cluster-193.16534,Cluster-193.5521,Cluster-13950.0,Cluster-193.24177,Cluster-193.1472,Cluster-30767.0,Cluster-193.6090,Cluster…
GO:0003674	Molecular Function	GO:0005488	binding	GO:0036094	small molecule binding	GO:0000166	nucleotide binding	6415	Cluster-15038.0,Cluster-11880.0,Cluster-193.27533,Cluster-10347.0,Cluster-193.36438,Cluster-193.31487,Cluster-15741.0,Cluster-193.31599,Cluster-193.42608,Cluster-193.15156,Cluster-193.13255,Cluster-35874.0,Cluster-12110.0,Cluster-193.64,Cluster-20639.0,Cluster-5118.0,Cluster-193.48981,Cluster-193.38914,Cluster-193.539,Cluster-193.21287,Cluster-193.44564,Cluster-193.25743,Cluster-11926.0,Cluster-1…
8.0,Cluster-193.46938,Cluster-193.37590,Cluster-193.35605,Cluster-193.41684,Cluster-193.27668,Cluster-193.19048,Cluster-193.36814,Cluster-193.2469,Cluster-7913.0,Cluster-193.20221,Cluster-33348.0,Cluster-29925.0,Cluster-193.18878,Cluster-193.253,Cluster-193.14570,Cluster-193.29625,Cluster-6599.0,Cluster-193.24813,Cluster-193.48322,Cluster-193.22396,Cluster-193.19247,Cluster-193.13318,Cluster-193.…
065,Cluster-193.648,Cluster-193.2915,Cluster-28819.1,Cluster-193.4311,Cluster-30024.0,Cluster-193.15007,Cluster-10717.0,Cluster-193.20008,Cluster-193.23695,Cluster-193.39093,Cluster-18615.0,Cluster-193.36945,Cluster-193.20661,Cluster-193.27403,Cluster-193.4057,Cluster-16080.0,Cluster-193.12634,Cluster-193.32324,Cluster-23073.1,Cluster-193.49371,Cluster-193.3433,Cluster-193.31509,Cluster-193.39405…
3.32440,Cluster-193.27072,Cluster-26505.0,Cluster-27455.0,Cluster-193.13192,Cluster-193.51231,Cluster-3104.0,Cluster-193.6336,Cluster-193.29025,Cluster-193.27919,Cluster-193.28913,Cluster-193.50428,Cluster-193.32513,Cluster-193.21582,Cluster-8661.0,Cluster-193.20968,Cluster-10018.0,Cluster-193.49703,Cluster-8005.0,Cluster-30677.0,Cluster-193.18248,Cluster-193.30961,Cluster-193.46237,Cluster-2829.…
GO:0003674	Molecular Function	GO:0005488	binding	GO:0036094	small molecule binding	GO:0048029	monosaccharide binding	29	Cluster-28125.0,Cluster-22059.0,Cluster-1816.0,Cluster-193.19498,Cluster-193.6209,Cluster-193.34249,Cluster-18406.0,Cluster-193.1100,Cluster-193.29593,Cluster-193.20724,Cluster-10744.0,Cluster-193.10253,Cluster-2306.0,Cluster-3150.0,Cluster-193.10172,Cluster-35717.0,Cluster-11525.0,Cluster-193.50711,Cluster-193.27203,Cluster-193.16391,Cluster-193.23868,Cluster-193.52246,Cluster-193.49834,Cluster-…
GO:0003674	Molecular Function	GO:0005488	binding	GO:0036094	small molecule binding	GO:0043178	alcohol binding	1	Cluster-10241.0
GO:0003674	Molecular Function	GO:0005488	binding	GO:0036094	small molecule binding	GO:0043177	organic acid binding	40	Cluster-193.28431,Cluster-193.10588,Cluster-3150.0,Cluster-18288.0,Cluster-193.28536,Cluster-193.30124,Cluster-1340.0,Cluster-193.32892,Cluster-32534.0,Cluster-193.19984,Cluster-193.35631,Cluster-193.29228,Cluster-20448.0,Cluster-16556.0,Cluster-193.41986,Cluster-1816.0,Cluster-29099.0,Cluster-193.3620,Cluster-193.2110,Cluster-193.20724,Cluster-193.24148,Cluster-2002.0,Cluster-193.41911,Cluster-9…
GO:0003674	Molecular Function	GO:0005488	binding	GO:0036094	small molecule binding	GO:0001882	nucleoside binding	1102	Cluster-193.36225,Cluster-193.51203,Cluster-193.2086,Cluster-193.22089,Cluster-193.15881,Cluster-9981.0,Cluster-7290.0,Cluster-193.22021,Cluster-5125.2,Cluster-193.41341,Cluster-193.7919,Cluster-193.38612,Cluster-193.50567,Cluster-193.38642,Cluster-29465.0,Cluster-193.13918,Cluster-193.34173,Cluster-1835.0,Cluster-193.39448,Cluster-193.23539,Cluster-193.10664,Cluster-193.24187,Cluster-193.24408,C…
GO:0003674	Molecular Function	GO:0005488	binding	GO:0036094	small molecule binding	GO:0019842	vitamin binding	303	Cluster-193.34894,Cluster-193.27704,Cluster-193.20507,Cluster-2055.1,Cluster-193.51265,Cluster-16779.0,Cluster-5932.0,Cluster-3895.0,Cluster-22913.0,Cluster-193.42805,Cluster-193.27860,Cluster-1332.0,Cluster-193.38907,Cluster-193.32238,Cluster-530.0,Cluster-35746.0,Cluster-8995.0,Cluster-22912.0,Cluster-20648.0,Cluster-13363.0,Cluster-193.28468,Cluster-193.31482,Cluster-20053.0,Cluster-12941.0,Cl…
GO:0003674	Molecular Function	GO:0005488	binding	GO:0043167	ion binding	GO:0043168	anion binding	6480	Cluster-14455.0,Cluster-193.2568,Cluster-193.26337,Cluster-193.29531,Cluster-193.40082,Cluster-18978.0,Cluster-6188.0,Cluster-3519.0,Cluster-28306.0,Cluster-193.51621,Cluster-193.7988,Cluster-28180.0,Cluster-193.43172,Cluster-32867.0,Cluster-193.4749,Cluster-193.12037,Cluster-30889.0,Cluster-7916.0,Cluster-11709.0,Cluster-193.48689,Cluster-193.36562,Cluster-193.51716,Cluster-36262.0,Cluster-193.6…
er-193.2830,Cluster-13733.0,Cluster-24600.0,Cluster-8125.0,Cluster-33198.0,Cluster-25824.0,Cluster-33251.0,Cluster-193.18469,Cluster-5014.1,Cluster-193.4091,Cluster-193.22513,Cluster-193.32251,Cluster-193.36585,Cluster-193.40568,Cluster-193.26564,Cluster-193.20743,Cluster-8849.0,Cluster-193.5105,Cluster-193.2540,Cluster-3632.0,Cluster-193.41513,Cluster-193.25647,Cluster-193.1469,Cluster-193.34203…
3.8494,Cluster-193.34233,Cluster-193.15019,Cluster-193.38769,Cluster-12897.0,Cluster-20586.0,Cluster-193.147,Cluster-11957.0,Cluster-6538.0,Cluster-193.41885,Cluster-193.24634,Cluster-193.33787,Cluster-193.5671,Cluster-193.27077,Cluster-193.39064,Cluster-2726.1,Cluster-11281.0,Cluster-193.2776,Cluster-21523.0,Cluster-193.23921,Cluster-193.49736,Cluster-30944.0,Cluster-193.35309,Cluster-193.51265,…
luster-7580.0,Cluster-193.42641,Cluster-24702.1,Cluster-193.30653,Cluster-193.3677,Cluster-193.19847,Cluster-193.11292,Cluster-193.1829,Cluster-193.41465,Cluster-193.14139,Cluster-193.28926,Cluster-30253.0,Cluster-193.33103,Cluster-193.20249,Cluster-1184.0,Cluster-12529.0,Cluster-193.39676,Cluster-10162.0,Cluster-193.35714,Cluster-193.21519,Cluster-193.16811,Cluster-15323.0,Cluster-14757.0,Cluste…
GO:0003674	Molecular Function	GO:0005488	binding	GO:0043167	ion binding	GO:0043169	cation binding	5035	Cluster-10840.2,Cluster-23994.0,Cluster-193.32202,Cluster-8607.0,Cluster-193.31746,Cluster-193.819,Cluster-193.47183,Cluster-193.42187,Cluster-33848.0,Cluster-193.28083,Cluster-476.0,Cluster-33116.0,Cluster-465.0,Cluster-193.25776,Cluster-193.31460,Cluster-193.48907,Cluster-193.31445,Cluster-193.11368,Cluster-193.45495,Cluster-16493.0,Cluster-193.8288,Cluster-193.24832,Cluster-193.32356,Cluster-1…
-394.0,Cluster-33847.1,Cluster-193.48096,Cluster-193.32367,Cluster-193.41765,Cluster-193.10696,Cluster-193.215,Cluster-193.45024,Cluster-193.1725,Cluster-193.30704,Cluster-193.41578,Cluster-193.22454,Cluster-14760.0,Cluster-193.36162,Cluster-193.11752,Cluster-193.38642,Cluster-193.16825,Cluster-193.11876,Cluster-193.17831,Cluster-193.27670,Cluster-32187.0,Cluster-193.47171,Cluster-138.0,Cluster-1…
3.15504,Cluster-9379.0,Cluster-25082.0,Cluster-16315.0,Cluster-14539.0,Cluster-193.6447,Cluster-193.1353,Cluster-193.647,Cluster-22468.0,Cluster-5556.1,Cluster-28010.0,Cluster-15954.0,Cluster-193.50886,Cluster-193.17530,Cluster-9220.0,Cluster-2747.0,Cluster-193.19907,Cluster-29372.1,Cluster-193.32116,Cluster-193.15510,Cluster-193.17059,Cluster-33754.0,Cluster-3560.0,Cluster-193.6804,Cluster-193.4…
GO:0003674	Molecular Function	GO:0005488	binding	GO:0044877	protein-containing complex binding	GO:0031491	nucleosome binding	5	Cluster-193.49303,Cluster-193.28089,Cluster-1674.0,Cluster-193.26555,Cluster-193.2261
GO:0003674	Molecular Function	GO:0005488	binding	GO:0044877	protein-containing complex binding	GO:0043021	ribonucleoprotein complex binding	69	Cluster-5604.0,Cluster-11034.0,Cluster-9054.0,Cluster-193.13007,Cluster-193.1148,Cluster-193.10308,Cluster-19872.0,Cluster-193.18315,Cluster-193.25314,Cluster-27635.0,Cluster-193.16705,Cluster-193.2577,Cluster-25128.0,Cluster-7963.0,Cluster-193.34212,Cluster-26472.0,Cluster-193.36837,Cluster-193.21192,Cluster-2914.0,Cluster-193.31785,Cluster-13341.0,Cluster-193.35673,Cluster-193.32965,Cluster-248…
GO:0003674	Molecular Function	GO:0005488	binding	GO:0060090	molecular adaptor activity	GO:0030674	protein-macromolecule adaptor activity	77	Cluster-12177.0,Cluster-11439.0,Cluster-15096.0,Cluster-193.26855,Cluster-5143.0,Cluster-193.2734,Cluster-12218.0,Cluster-13650.1,Cluster-193.37875,Cluster-31391.0,Cluster-31093.0,Cluster-193.7355,Cluster-193.28315,Cluster-3038.0,Cluster-193.35674,Cluster-29431.0,Cluster-193.1658,Cluster-193.30593,Cluster-29096.0,Cluster-5839.0,Cluster-193.39279,Cluster-193.29944,Cluster-193.28216,Cluster-193.193…
GO:0003674	Molecular Function	GO:0005488	binding	GO:0003682	chromatin binding	GO:0031491	nucleosome binding	5	Cluster-193.49303,Cluster-193.28089,Cluster-1674.0,Cluster-193.26555,Cluster-193.2261
GO:0003674	Molecular Function	GO:0005488	binding	GO:0003682	chromatin binding	GO:0031490	chromatin DNA binding	5	Cluster-193.2261,Cluster-193.28089,Cluster-193.26555,Cluster-1674.0,Cluster-193.49303
GO:0003674	Molecular Function	GO:0005488	binding	GO:0008289	lipid binding	GO:0005543	phospholipid binding	69	Cluster-193.683,Cluster-8407.0,Cluster-6553.0,Cluster-193.1359,Cluster-27501.0,Cluster-193.38726,Cluster-193.527,Cluster-193.21030,Cluster-35540.0,Cluster-193.30424,Cluster-16937.0,Cluster-193.52313,Cluster-30855.0,Cluster-33960.0,Cluster-16793.0,Cluster-11798.0,Cluster-193.28510,Cluster-193.20708,Cluster-2262.0,Cluster-193.33226,Cluster-193.20335,Cluster-193.4,Cluster-825.0,Cluster-13162.0,Clust…
GO:0003674	Molecular Function	GO:0005488	binding	GO:0008289	lipid binding	GO:0005496	steroid binding	1	Cluster-10241.0
GO:0003674	Molecular Function	GO:0005488	binding	GO:1901681	sulfur compound binding	GO:0120227	acyl-CoA binding	30	Cluster-193.1615,Cluster-9495.0,Cluster-193.17947,Cluster-193.26678,Cluster-4728.0,Cluster-15320.0,Cluster-193.23695,Cluster-193.6794,Cluster-12555.0,Cluster-193.50370,Cluster-193.48189,Cluster-193.32155,Cluster-193.10231,Cluster-22908.0,Cluster-9486.0,Cluster-5118.0,Cluster-9631.0,Cluster-193.34633,Cluster-22605.0,Cluster-193.29809,Cluster-36367.0,Cluster-8830.0,Cluster-31780.0,Cluster-193.7627,…
GO:0003674	Molecular Function	GO:0005488	binding	GO:0097159	organic cyclic compound binding	GO:0001882	nucleoside binding	1102	Cluster-193.36225,Cluster-193.51203,Cluster-193.2086,Cluster-193.22089,Cluster-193.15881,Cluster-9981.0,Cluster-7290.0,Cluster-193.22021,Cluster-5125.2,Cluster-193.41341,Cluster-193.7919,Cluster-193.38612,Cluster-193.50567,Cluster-193.38642,Cluster-29465.0,Cluster-193.13918,Cluster-193.34173,Cluster-1835.0,Cluster-193.39448,Cluster-193.23539,Cluster-193.10664,Cluster-193.24187,Cluster-193.24408,C…
GO:0003674	Molecular Function	GO:0005488	binding	GO:0097159	organic cyclic compound binding	GO:1901265	nucleoside phosphate binding	6450	Cluster-34372.0,Cluster-11001.0,Cluster-22832.0,Cluster-193.2774,Cluster-21412.0,Cluster-193.23640,Cluster-6486.0,Cluster-193.29528,Cluster-35485.0,Cluster-193.1948,Cluster-193.40258,Cluster-193.1158,Cluster-32192.0,Cluster-193.32360,Cluster-193.7763,Cluster-193.9514,Cluster-193.11249,Cluster-193.34082,Cluster-193.23322,Cluster-26541.0,Cluster-193.6597,Cluster-193.38161,Cluster-193.29734,Cluster-…
3.28074,Cluster-193.787,Cluster-193.5275,Cluster-193.13310,Cluster-193.12114,Cluster-193.13582,Cluster-193.1170,Cluster-193.13402,Cluster-193.16206,Cluster-7976.0,Cluster-19142.0,Cluster-193.2700,Cluster-9192.0,Cluster-193.34259,Cluster-193.33650,Cluster-193.25399,Cluster-193.26083,Cluster-32590.0,Cluster-193.6652,Cluster-193.37755,Cluster-193.7824,Cluster-193.14981,Cluster-21081.0,Cluster-1648.1…
1,Cluster-193.34127,Cluster-193.34553,Cluster-193.16698,Cluster-6828.0,Cluster-193.27114,Cluster-25303.0,Cluster-193.48633,Cluster-193.14749,Cluster-193.27054,Cluster-10463.0,Cluster-193.44230,Cluster-1607.0,Cluster-5577.0,Cluster-9264.1,Cluster-4220.3,Cluster-193.34640,Cluster-193.40374,Cluster-193.34862,Cluster-193.8582,Cluster-193.37534,Cluster-193.46923,Cluster-18108.0,Cluster-193.38668,Clust…
ster-193.24556,Cluster-193.48103,Cluster-193.37075,Cluster-193.12822,Cluster-11760.0,Cluster-193.40766,Cluster-10547.0,Cluster-193.1181,Cluster-193.1309,Cluster-34861.0,Cluster-5635.0,Cluster-27182.0,Cluster-5550.0,Cluster-193.43001,Cluster-8710.0,Cluster-193.38570,Cluster-193.46517,Cluster-193.44086,Cluster-193.22858,Cluster-193.34289,Cluster-193.39680,Cluster-193.874,Cluster-193.33393,Cluster-1…
GO:0003674	Molecular Function	GO:0005488	binding	GO:0097159	organic cyclic compound binding	GO:0046906	tetrapyrrole binding	799	Cluster-34873.1,Cluster-193.28891,Cluster-193.4475,Cluster-193.12241,Cluster-193.4647,Cluster-31807.0,Cluster-193.5266,Cluster-193.8117,Cluster-4489.0,Cluster-193.38849,Cluster-193.46731,Cluster-34880.1,Cluster-193.8866,Cluster-31246.0,Cluster-193.5164,Cluster-193.44109,Cluster-5881.1,Cluster-193.50499,Cluster-193.30564,Cluster-193.30631,Cluster-193.38677,Cluster-4081.0,Cluster-193.13361,Cluster-…
GO:0003674	Molecular Function	GO:0005488	binding	GO:0097159	organic cyclic compound binding	GO:0003676	nucleic acid binding	6034	Cluster-193.23916,Cluster-193.20744,Cluster-193.29642,Cluster-193.36100,Cluster-193.48722,Cluster-193.19305,Cluster-193.41701,Cluster-193.18163,Cluster-193.34471,Cluster-193.33980,Cluster-32225.0,Cluster-33108.0,Cluster-193.38563,Cluster-193.36232,Cluster-193.50458,Cluster-193.50029,Cluster-193.4489,Cluster-193.7547,Cluster-8893.0,Cluster-3322.0,Cluster-193.32260,Cluster-193.14188,Cluster-193.806…
ster-193.45465,Cluster-193.6491,Cluster-193.655,Cluster-23455.0,Cluster-193.34777,Cluster-1858.0,Cluster-7295.0,Cluster-9605.1,Cluster-32155.0,Cluster-11522.0,Cluster-193.8600,Cluster-193.51908,Cluster-193.8300,Cluster-193.47347,Cluster-193.19011,Cluster-35349.0,Cluster-193.19487,Cluster-17219.0,Cluster-193.31600,Cluster-1133.1,Cluster-16297.0,Cluster-15881.0,Cluster-193.2448,Cluster-193.51826,Cl…
92.1,Cluster-124.0,Cluster-193.22206,Cluster-193.47997,Cluster-193.50702,Cluster-30816.0,Cluster-193.33694,Cluster-16003.0,Cluster-193.977,Cluster-2726.0,Cluster-193.39402,Cluster-193.10130,Cluster-193.15184,Cluster-193.46924,Cluster-193.19056,Cluster-193.30963,Cluster-15177.0,Cluster-17108.0,Cluster-1182.0,Cluster-25600.0,Cluster-193.857,Cluster-8620.0,Cluster-193.33342,Cluster-8182.0,Cluster-19…
luster-21053.0,Cluster-6451.0,Cluster-193.8953,Cluster-193.37299,Cluster-1297.0,Cluster-193.2266,Cluster-193.37876,Cluster-17047.0,Cluster-193.7341,Cluster-9916.1,Cluster-193.21511,Cluster-193.50072,Cluster-193.49183,Cluster-23782.0,Cluster-193.35220,Cluster-3834.0,Cluster-193.36987,Cluster-19903.0,Cluster-6069.0,Cluster-193.41603,Cluster-11444.0,Cluster-193.39475,Cluster-29374.0,Cluster-193.2820…
GO:0003674	Molecular Function	GO:0005488	binding	GO:0097159	organic cyclic compound binding	GO:1901338	catecholamine binding	3	Cluster-578.0,Cluster-20448.0,Cluster-193.12646
GO:0003674	Molecular Function	GO:0005488	binding	GO:0097159	organic cyclic compound binding	GO:0005496	steroid binding	1	Cluster-10241.0
GO:0003674	Molecular Function	GO:0005488	binding	GO:0097159	organic cyclic compound binding	GO:0070279	vitamin B6 binding	217	Cluster-20053.0,Cluster-193.44448,Cluster-29462.0,Cluster-3479.0,Cluster-193.31046,Cluster-193.13884,Cluster-530.0,Cluster-35746.0,Cluster-8995.0,Cluster-5468.0,Cluster-193.28468,Cluster-193.25140,Cluster-22912.0,Cluster-20648.0,Cluster-193.27860,Cluster-193.2683,Cluster-32740.0,Cluster-193.38907,Cluster-193.17534,Cluster-193.32238,Cluster-193.34894,Cluster-16779.0,Cluster-5932.0,Cluster-193.2050…
GO:0003674	Molecular Function	GO:0005488	binding	GO:0005515	protein binding	GO:0042802	identical protein binding	226	Cluster-21047.1,Cluster-193.30500,Cluster-193.2579,Cluster-8167.0,Cluster-29224.1,Cluster-30285.0,Cluster-193.45746,Cluster-193.24493,Cluster-193.7440,Cluster-8534.0,Cluster-193.6962,Cluster-15128.0,Cluster-13583.0,Cluster-193.26740,Cluster-6984.0,Cluster-193.33410,Cluster-652.0,Cluster-193.31307,Cluster-9944.1,Cluster-193.48584,Cluster-29639.0,Cluster-193.30784,Cluster-7877.0,Cluster-16449.0,Clu…
GO:0003674	Molecular Function	GO:0005488	binding	GO:0005515	protein binding	GO:0046983	protein dimerization activity	237	Cluster-193.48584,Cluster-9944.1,Cluster-652.0,Cluster-193.31307,Cluster-7877.0,Cluster-193.30784,Cluster-29639.0,Cluster-193.1307,Cluster-15457.0,Cluster-193.26461,Cluster-16449.0,Cluster-16988.0,Cluster-193.35045,Cluster-29224.1,Cluster-8167.0,Cluster-30285.0,Cluster-193.45746,Cluster-193.30500,Cluster-193.2579,Cluster-21047.1,Cluster-193.7440,Cluster-8534.0,Cluster-193.24493,Cluster-15128.0,Cl…
GO:0003674	Molecular Function	GO:0005488	binding	GO:0005515	protein binding	GO:0051018	protein kinase A binding	2	Cluster-193.14419,Cluster-36064.0
GO:0003674	Molecular Function	GO:0005488	binding	GO:0005515	protein binding	GO:0140030	modification-dependent protein binding	7	Cluster-197.0,Cluster-193.31574,Cluster-12539.0,Cluster-193.2403,Cluster-193.40357,Cluster-193.40890,Cluster-193.16597
GO:0003674	Molecular Function	GO:0005488	binding	GO:0005515	protein binding	GO:0008092	cytoskeletal protein binding	555	Cluster-8579.0,Cluster-193.7339,Cluster-193.42263,Cluster-7405.0,Cluster-21524.0,Cluster-193.25064,Cluster-7379.0,Cluster-193.10789,Cluster-8499.0,Cluster-193.27200,Cluster-193.29533,Cluster-193.34464,Cluster-193.33215,Cluster-13057.0,Cluster-4596.0,Cluster-35509.0,Cluster-193.40408,Cluster-193.43566,Cluster-193.33345,Cluster-649.1,Cluster-193.28301,Cluster-193.46569,Cluster-12013.0,Cluster-193.3…
GO:0003674	Molecular Function	GO:0005488	binding	GO:0005515	protein binding	GO:0042393	histone binding	7	Cluster-193.16597,Cluster-193.40890,Cluster-193.40357,Cluster-193.2403,Cluster-193.31574,Cluster-12539.0,Cluster-197.0
GO:0003674	Molecular Function	GO:0005488	binding	GO:0005515	protein binding	GO:0019838	growth factor binding	5	Cluster-193.33163,Cluster-34568.0,Cluster-17002.0,Cluster-10744.0,Cluster-193.31059
GO:0003674	Molecular Function	GO:0005488	binding	GO:0005515	protein binding	GO:0031369	translation initiation factor binding	15	Cluster-2484.0,Cluster-30761.0,Cluster-193.22555,Cluster-34979.1,Cluster-17724.0,Cluster-8592.0,Cluster-18263.0,Cluster-20177.0,Cluster-193.42901,Cluster-17160.0,Cluster-193.30619,Cluster-193.34532,Cluster-24344.0,Cluster-5683.0,Cluster-193.9809
GO:0003674	Molecular Function	GO:0005488	binding	GO:0005515	protein binding	GO:0000149	SNARE binding	25	Cluster-193.29726,Cluster-193.28037,Cluster-193.20464,Cluster-21608.0,Cluster-34449.0,Cluster-20394.0,Cluster-193.30282,Cluster-193.39781,Cluster-193.29324,Cluster-344.0,Cluster-193.25602,Cluster-4516.0,Cluster-193.35206,Cluster-193.52482,Cluster-21805.0,Cluster-193.33788,Cluster-9178.0,Cluster-29925.0,Cluster-33353.0,Cluster-193.31705,Cluster-33091.0,Cluster-193.18560,Cluster-20905.0,Cluster-121…
GO:0003674	Molecular Function	GO:0005488	binding	GO:0005515	protein binding	GO:0005102	signaling receptor binding	498	Cluster-33116.0,Cluster-193.5066,Cluster-193.41059,Cluster-4623.0,Cluster-193.6200,Cluster-9117.0,Cluster-193.44902,Cluster-30044.0,Cluster-193.20952,Cluster-193.31713,Cluster-193.30164,Cluster-193.12013,Cluster-193.42698,Cluster-193.32581,Cluster-193.28135,Cluster-193.2495,Cluster-193.7104,Cluster-12322.0,Cluster-10345.0,Cluster-193.31642,Cluster-28307.0,Cluster-193.23211,Cluster-193.26757,Clust…
GO:0003674	Molecular Function	GO:0005488	binding	GO:0005515	protein binding	GO:0019899	enzyme binding	378	Cluster-193.30458,Cluster-36007.1,Cluster-27141.0,Cluster-10506.0,Cluster-193.1708,Cluster-14424.0,Cluster-12248.0,Cluster-193.26149,Cluster-25934.1,Cluster-5014.1,Cluster-7809.0,Cluster-193.51530,Cluster-193.49766,Cluster-193.20691,Cluster-35287.0,Cluster-4542.0,Cluster-29475.0,Cluster-16051.0,Cluster-193.24363,Cluster-193.35310,Cluster-193.51352,Cluster-2309.0,Cluster-4873.0,Cluster-32094.0,Clu…
GO:0003674	Molecular Function	GO:0005488	binding	GO:0005515	protein binding	GO:0008134	transcription factor binding	36	Cluster-3367.0,Cluster-3087.0,Cluster-193.29978,Cluster-193.33236,Cluster-186.0,Cluster-10028.0,Cluster-193.48706,Cluster-193.2679,Cluster-193.28094,Cluster-33812.0,Cluster-193.25269,Cluster-193.36940,Cluster-193.28011,Cluster-134.0,Cluster-193.14612,Cluster-1750.0,Cluster-18505.0,Cluster-36225.0,Cluster-193.25023,Cluster-3221.0,Cluster-2612.0,Cluster-33466.0,Cluster-4243.0,Cluster-193.40683,Clus…
GO:0003674	Molecular Function	GO:0005488	binding	GO:0005515	protein binding	GO:0032182	ubiquitin-like protein binding	62	Cluster-193.30404,Cluster-193.3629,Cluster-193.35964,Cluster-193.14875,Cluster-193.1346,Cluster-193.23653,Cluster-193.30604,Cluster-35355.0,Cluster-193.10015,Cluster-193.30674,Cluster-6325.0,Cluster-193.20870,Cluster-14584.0,Cluster-193.16093,Cluster-193.31970,Cluster-35175.0,Cluster-193.29263,Cluster-193.45774,Cluster-19355.0,Cluster-25261.3,Cluster-193.49254,Cluster-193.7463,Cluster-193.33576,C…
GO:0003674	Molecular Function	GO:0005488	binding	GO:0005515	protein binding	GO:0030276	clathrin binding	6	Cluster-193.52445,Cluster-193.52256,Cluster-193.16386,Cluster-193.12823,Cluster-11629.0,Cluster-193.5280
GO:0003674	Molecular Function	GO:0005488	binding	GO:0005515	protein binding	GO:0030674	protein-macromolecule adaptor activity	77	Cluster-12177.0,Cluster-11439.0,Cluster-15096.0,Cluster-193.26855,Cluster-5143.0,Cluster-193.2734,Cluster-12218.0,Cluster-13650.1,Cluster-193.37875,Cluster-31391.0,Cluster-31093.0,Cluster-193.7355,Cluster-193.28315,Cluster-3038.0,Cluster-193.35674,Cluster-29431.0,Cluster-193.1658,Cluster-193.30593,Cluster-29096.0,Cluster-5839.0,Cluster-193.39279,Cluster-193.29944,Cluster-193.28216,Cluster-193.193…
GO:0008150	Biological Process	GO:0051703	intraspecies interaction between organisms	GO:0044010	single-species biofilm formation	GO:0090609	single-species submerged biofilm formation	10	Cluster-1304.0,Cluster-193.31329,Cluster-193.41268,Cluster-9609.0,Cluster-28614.0,Cluster-193.12371,Cluster-193.12428,Cluster-193.19632,Cluster-193.32906,Cluster-193.28305
GO:0008150	Biological Process	GO:0051703	intraspecies interaction between organisms	GO:0044010	single-species biofilm formation	GO:1900190	regulation of single-species biofilm formation	5	Cluster-193.24583,Cluster-193.31244,Cluster-193.41101,Cluster-193.44227,Cluster-193.7628
GO:0008150	Biological Process	GO:0023052	signaling	GO:0023057	negative regulation of signaling	GO:0009968	negative regulation of signal transduction	77	Cluster-193.2467,Cluster-193.41178,Cluster-193.30558,Cluster-21308.0,Cluster-600.0,Cluster-19546.0,Cluster-17229.0,Cluster-193.3261,Cluster-11773.0,Cluster-193.31900,Cluster-193.6094,Cluster-5612.0,Cluster-16125.0,Cluster-193.17506,Cluster-193.3420,Cluster-33492.1,Cluster-13327.0,Cluster-193.48710,Cluster-4520.0,Cluster-193.2269,Cluster-193.10207,Cluster-17575.0,Cluster-193.25183,Cluster-193.2571…
GO:0008150	Biological Process	GO:0023052	signaling	GO:0023057	negative regulation of signaling	GO:0050805	negative regulation of synaptic transmission	8	Cluster-8468.0,Cluster-193.18531,Cluster-193.42397,Cluster-193.40080,Cluster-11089.0,Cluster-4912.0,Cluster-193.27387,Cluster-193.28499
GO:0008150	Biological Process	GO:0023052	signaling	GO:0007165	signal transduction	GO:0009755	hormone-mediated signaling pathway	36	Cluster-9944.2,Cluster-193.27187,Cluster-193.29653,Cluster-17852.0,Cluster-28694.0,Cluster-16188.1,Cluster-511.0,Cluster-22081.0,Cluster-193.52155,Cluster-193.22204,Cluster-12017.1,Cluster-193.49157,Cluster-193.26957,Cluster-193.12339,Cluster-193.50029,Cluster-193.14485,Cluster-193.51091,Cluster-22112.1,Cluster-193.25623,Cluster-10513.0,Cluster-20825.1,Cluster-193.32868,Cluster-17246.1,Cluster-21…
GO:0008150	Biological Process	GO:0023052	signaling	GO:0007165	signal transduction	GO:0007186	G protein-coupled receptor signaling pathway	165	Cluster-193.21186,Cluster-32295.0,Cluster-20018.0,Cluster-193.50015,Cluster-16632.0,Cluster-193.42248,Cluster-193.19404,Cluster-36016.1,Cluster-193.824,Cluster-193.38689,Cluster-193.47808,Cluster-193.27384,Cluster-193.33442,Cluster-32875.0,Cluster-193.36818,Cluster-193.30089,Cluster-4574.0,Cluster-193.14414,Cluster-8968.0,Cluster-193.27285,Cluster-193.34541,Cluster-193.48760,Cluster-193.9240,Clus…
GO:0008150	Biological Process	GO:0023052	signaling	GO:0007165	signal transduction	GO:0097190	apoptotic signaling pathway	19	Cluster-31651.0,Cluster-31015.0,Cluster-33809.0,Cluster-2144.0,Cluster-8736.0,Cluster-193.45300,Cluster-10620.0,Cluster-193.47024,Cluster-193.43282,Cluster-193.17500,Cluster-193.30915,Cluster-25380.0,Cluster-5088.0,Cluster-193.30747,Cluster-21197.0,Cluster-193.21664,Cluster-193.36214,Cluster-193.18306,Cluster-32953.0
GO:0008150	Biological Process	GO:0023052	signaling	GO:0007165	signal transduction	GO:0030522	intracellular receptor signaling pathway	27	Cluster-193.32868,Cluster-20825.1,Cluster-10513.0,Cluster-193.27187,Cluster-4392.0,Cluster-9944.2,Cluster-17246.1,Cluster-21809.0,Cluster-29564.0,Cluster-17852.0,Cluster-193.29653,Cluster-193.49043,Cluster-193.3230,Cluster-193.52155,Cluster-193.2509,Cluster-12017.1,Cluster-193.22204,Cluster-511.0,Cluster-193.12339,Cluster-3958.0,Cluster-193.13507,Cluster-193.51091,Cluster-17120.0,Cluster-24752.1,…
GO:0008150	Biological Process	GO:0023052	signaling	GO:0007165	signal transduction	GO:0009966	regulation of signal transduction	189	Cluster-193.15747,Cluster-193.21676,Cluster-193.10267,Cluster-24813.0,Cluster-193.27492,Cluster-15377.0,Cluster-193.36214,Cluster-193.29018,Cluster-598.0,Cluster-193.19949,Cluster-193.22057,Cluster-31651.0,Cluster-193.36736,Cluster-193.49490,Cluster-4265.0,Cluster-18474.0,Cluster-12248.0,Cluster-193.51359,Cluster-193.49481,Cluster-193.37981,Cluster-193.16705,Cluster-193.29730,Cluster-5582.0,Clust…
GO:0008150	Biological Process	GO:0023052	signaling	GO:0007165	signal transduction	GO:0032005	signal transduction involved in positive regulation of conjugation with cellular fusion	15	Cluster-193.52043,Cluster-9053.0,Cluster-29929.0,Cluster-193.45465,Cluster-34419.1,Cluster-193.35585,Cluster-23991.0,Cluster-26013.0,Cluster-3303.0,Cluster-193.30697,Cluster-193.34514,Cluster-193.18604,Cluster-193.36405,Cluster-193.47175,Cluster-193.45461
GO:0008150	Biological Process	GO:0023052	signaling	GO:0007165	signal transduction	GO:0035556	intracellular signal transduction	387	Cluster-8736.0,Cluster-193.16958,Cluster-193.46588,Cluster-193.1925,Cluster-10620.0,Cluster-193.14639,Cluster-193.23851,Cluster-193.17902,Cluster-5808.0,Cluster-193.24091,Cluster-193.24723,Cluster-14204.0,Cluster-193.30,Cluster-3372.0,Cluster-193.47429,Cluster-262.0,Cluster-193.37238,Cluster-193.2497,Cluster-10994.0,Cluster-193.17506,Cluster-193.32635,Cluster-193.43,Cluster-11787.0,Cluster-193.32…
GO:0008150	Biological Process	GO:0023052	signaling	GO:0007165	signal transduction	GO:0006984	ER-nucleus signaling pathway	5	Cluster-193.15058,Cluster-193.4675,Cluster-12184.0,Cluster-28705.0,Cluster-193.16436
GO:0008150	Biological Process	GO:0023052	signaling	GO:0007165	signal transduction	GO:0023014	signal transduction by protein phosphorylation	7	Cluster-15209.0,Cluster-28946.0,Cluster-193.33077,Cluster-3809.0,Cluster-19298.1,Cluster-193.15062,Cluster-4521.0
GO:0008150	Biological Process	GO:0023052	signaling	GO:0007165	signal transduction	GO:0007166	cell surface receptor signaling pathway	210	Cluster-14292.0,Cluster-20198.0,Cluster-193.1332,Cluster-193.49619,Cluster-193.34705,Cluster-193.23374,Cluster-2620.0,Cluster-193.1538,Cluster-193.30858,Cluster-6953.0,Cluster-8289.0,Cluster-193.17812,Cluster-13478.1,Cluster-8031.0,Cluster-19476.0,Cluster-193.27847,Cluster-16788.0,Cluster-193.17393,Cluster-32193.0,Cluster-27470.0,Cluster-193.25180,Cluster-19511.0,Cluster-17155.0,Cluster-4795.1,Cl…
GO:0008150	Biological Process	GO:0023052	signaling	GO:0007165	signal transduction	GO:0098926	postsynaptic signal transduction	6	Cluster-193.3177,Cluster-193.43998,Cluster-193.33240,Cluster-28606.0,Cluster-193.33782,Cluster-193.31390
GO:0008150	Biological Process	GO:0023052	signaling	GO:0007165	signal transduction	GO:0002764	immune response-regulating signaling pathway	8	Cluster-193.51273,Cluster-193.22114,Cluster-193.1820,Cluster-193.23547,Cluster-8031.0,Cluster-193.38334,Cluster-193.24293,Cluster-193.6744
GO:0008150	Biological Process	GO:0023052	signaling	GO:0007165	signal transduction	GO:0009968	negative regulation of signal transduction	77	Cluster-193.2467,Cluster-193.41178,Cluster-193.30558,Cluster-21308.0,Cluster-600.0,Cluster-19546.0,Cluster-17229.0,Cluster-193.3261,Cluster-11773.0,Cluster-193.31900,Cluster-193.6094,Cluster-5612.0,Cluster-16125.0,Cluster-193.17506,Cluster-193.3420,Cluster-33492.1,Cluster-13327.0,Cluster-193.48710,Cluster-4520.0,Cluster-193.2269,Cluster-193.10207,Cluster-17575.0,Cluster-193.25183,Cluster-193.2571…
GO:0008150	Biological Process	GO:0023052	signaling	GO:0007165	signal transduction	GO:0009967	positive regulation of signal transduction	44	Cluster-193.6094,Cluster-193.29730,Cluster-193.15062,Cluster-193.16705,Cluster-193.17500,Cluster-3809.0,Cluster-193.30915,Cluster-5401.0,Cluster-4370.1,Cluster-14743.0,Cluster-34488.0,Cluster-31513.0,Cluster-193.43038,Cluster-193.31230,Cluster-26293.0,Cluster-193.39945,Cluster-193.10226,Cluster-15209.0,Cluster-35849.1,Cluster-15178.0,Cluster-193.30881,Cluster-193.33077,Cluster-193.34898,Cluster-1…
GO:0008150	Biological Process	GO:0023052	signaling	GO:0023051	regulation of signaling	GO:0023057	negative regulation of signaling	86	Cluster-573.0,Cluster-32251.0,Cluster-193.36501,Cluster-2472.1,Cluster-1177.0,Cluster-5401.0,Cluster-193.2253,Cluster-34998.0,Cluster-4673.0,Cluster-12434.0,Cluster-193.27387,Cluster-5582.0,Cluster-20431.0,Cluster-193.1551,Cluster-193.19487,Cluster-11089.0,Cluster-193.27092,Cluster-31865.0,Cluster-193.49505,Cluster-35856.0,Cluster-3929.0,Cluster-193.28499,Cluster-193.44883,Cluster-193.13447,Clust…
GO:0008150	Biological Process	GO:0023052	signaling	GO:0023051	regulation of signaling	GO:0009966	regulation of signal transduction	189	Cluster-193.15747,Cluster-193.21676,Cluster-193.10267,Cluster-24813.0,Cluster-193.27492,Cluster-15377.0,Cluster-193.36214,Cluster-193.29018,Cluster-598.0,Cluster-193.19949,Cluster-193.22057,Cluster-31651.0,Cluster-193.36736,Cluster-193.49490,Cluster-4265.0,Cluster-18474.0,Cluster-12248.0,Cluster-193.51359,Cluster-193.49481,Cluster-193.37981,Cluster-193.16705,Cluster-193.29730,Cluster-5582.0,Clust…
GO:0008150	Biological Process	GO:0023052	signaling	GO:0023051	regulation of signaling	GO:0023056	positive regulation of signaling	44	Cluster-193.43038,Cluster-34488.0,Cluster-31513.0,Cluster-14743.0,Cluster-193.39945,Cluster-26293.0,Cluster-193.31230,Cluster-4370.1,Cluster-5401.0,Cluster-193.17500,Cluster-3809.0,Cluster-193.30915,Cluster-193.6094,Cluster-193.16705,Cluster-193.15062,Cluster-193.29730,Cluster-193.34898,Cluster-193.33077,Cluster-28946.0,Cluster-14829.1,Cluster-193.30881,Cluster-193.10226,Cluster-15209.0,Cluster-3…
GO:0008150	Biological Process	GO:0023052	signaling	GO:0023051	regulation of signaling	GO:0099177	regulation of trans-synaptic signaling	27	Cluster-193.9270,Cluster-29214.0,Cluster-531.0,Cluster-20047.0,Cluster-193.28499,Cluster-19017.0,Cluster-29202.0,Cluster-19132.2,Cluster-193.40080,Cluster-193.18223,Cluster-8468.0,Cluster-34492.0,Cluster-193.1654,Cluster-4452.0,Cluster-193.9437,Cluster-3983.0,Cluster-193.341,Cluster-193.27387,Cluster-5062.0,Cluster-4912.0,Cluster-11089.0,Cluster-193.42397,Cluster-18823.0,Cluster-193.18531,Cluster…
GO:0008150	Biological Process	GO:0023052	signaling	GO:0007267	cell-cell signaling	GO:0198738	cell-cell signaling by wnt	77	Cluster-193.43243,Cluster-193.4868,Cluster-30082.0,Cluster-193.16034,Cluster-193.31343,Cluster-17092.0,Cluster-35129.0,Cluster-3929.0,Cluster-193.617,Cluster-193.49505,Cluster-29732.1,Cluster-15929.0,Cluster-193.27092,Cluster-27740.0,Cluster-35856.0,Cluster-193.40113,Cluster-13113.0,Cluster-16546.0,Cluster-193.46446,Cluster-31648.0,Cluster-17695.0,Cluster-193.1551,Cluster-193.2253,Cluster-5401.0,…
GO:0008150	Biological Process	GO:0023052	signaling	GO:0007267	cell-cell signaling	GO:0023061	signal release	8	Cluster-4912.0,Cluster-193.27387,Cluster-193.28499,Cluster-11089.0,Cluster-8468.0,Cluster-193.18531,Cluster-193.42397,Cluster-193.40080
GO:0008150	Biological Process	GO:0023052	signaling	GO:0007267	cell-cell signaling	GO:1905114	cell surface receptor signaling pathway involved in cell-cell signaling	77	Cluster-193.30858,Cluster-6953.0,Cluster-35967.0,Cluster-193.33868,Cluster-193.52004,Cluster-14292.0,Cluster-193.1332,Cluster-193.34705,Cluster-193.34561,Cluster-193.8976,Cluster-193.52460,Cluster-193.5517,Cluster-193.3420,Cluster-20589.1,Cluster-30022.0,Cluster-4520.0,Cluster-193.37960,Cluster-33492.1,Cluster-193.6430,Cluster-193.48630,Cluster-193.10207,Cluster-193.2269,Cluster-16140.0,Cluster-1…
GO:0008150	Biological Process	GO:0023052	signaling	GO:0007267	cell-cell signaling	GO:0099536	synaptic signaling	86	Cluster-193.42002,Cluster-193.40080,Cluster-193.32052,Cluster-193.44314,Cluster-28120.0,Cluster-193.18223,Cluster-193.39738,Cluster-193.35368,Cluster-193.28129,Cluster-193.12715,Cluster-19017.0,Cluster-33744.0,Cluster-193.18531,Cluster-16470.0,Cluster-18823.0,Cluster-4452.0,Cluster-193.31168,Cluster-193.24407,Cluster-193.3177,Cluster-18199.1,Cluster-5062.0,Cluster-13650.1,Cluster-193.1148,Cluster…
GO:0008150	Biological Process	GO:0023052	signaling	GO:0023056	positive regulation of signaling	GO:0009967	positive regulation of signal transduction	44	Cluster-193.6094,Cluster-193.29730,Cluster-193.15062,Cluster-193.16705,Cluster-193.17500,Cluster-3809.0,Cluster-193.30915,Cluster-5401.0,Cluster-4370.1,Cluster-14743.0,Cluster-34488.0,Cluster-31513.0,Cluster-193.43038,Cluster-193.31230,Cluster-26293.0,Cluster-193.39945,Cluster-193.10226,Cluster-15209.0,Cluster-35849.1,Cluster-15178.0,Cluster-193.30881,Cluster-193.33077,Cluster-193.34898,Cluster-1…
GO:0008150	Biological Process	GO:0022610	biological adhesion	GO:0044406	adhesion of symbiont to host	GO:0044650	adhesion of symbiont to host cell	29	Cluster-193.25436,Cluster-29865.0,Cluster-193.50144,Cluster-25525.0,Cluster-193.29131,Cluster-193.2186,Cluster-193.24588,Cluster-22574.0,Cluster-6276.0,Cluster-193.8913,Cluster-28921.0,Cluster-193.7059,Cluster-10445.0,Cluster-14642.0,Cluster-193.37852,Cluster-193.17069,Cluster-193.39677,Cluster-193.46706,Cluster-193.37263,Cluster-193.30167,Cluster-193.3566,Cluster-193.42673,Cluster-193.25555,Clus…
GO:0008150	Biological Process	GO:0022610	biological adhesion	GO:0007155	cell adhesion	GO:0030155	regulation of cell adhesion	9	Cluster-17833.1,Cluster-2873.0,Cluster-7686.0,Cluster-193.4739,Cluster-193.15599,Cluster-193.19250,Cluster-193.10846,Cluster-19106.0,Cluster-193.26222
GO:0008150	Biological Process	GO:0022610	biological adhesion	GO:0007155	cell adhesion	GO:0007162	negative regulation of cell adhesion	9	Cluster-2873.0,Cluster-17833.1,Cluster-7686.0,Cluster-193.4739,Cluster-193.15599,Cluster-193.19250,Cluster-193.10846,Cluster-193.26222,Cluster-19106.0
GO:0008150	Biological Process	GO:0022610	biological adhesion	GO:0007155	cell adhesion	GO:0031589	cell-substrate adhesion	22	Cluster-28854.0,Cluster-193.45057,Cluster-193.2174,Cluster-193.51825,Cluster-193.31329,Cluster-5878.1,Cluster-7686.0,Cluster-193.12428,Cluster-193.19250,Cluster-193.19632,Cluster-4877.0,Cluster-9609.0,Cluster-193.41268,Cluster-193.10846,Cluster-1304.0,Cluster-193.28305,Cluster-2733.0,Cluster-193.12371,Cluster-193.32906,Cluster-17833.1,Cluster-193.11072,Cluster-28614.0
GO:0008150	Biological Process	GO:0022610	biological adhesion	GO:0007155	cell adhesion	GO:0098609	cell-cell adhesion	65	Cluster-15516.0,Cluster-18738.1,Cluster-193.26222,Cluster-17580.0,Cluster-193.2080,Cluster-8382.0,Cluster-34144.0,Cluster-15876.0,Cluster-25409.0,Cluster-24963.0,Cluster-193.22118,Cluster-24905.0,Cluster-193.37920,Cluster-193.34118,Cluster-193.46901,Cluster-29137.0,Cluster-193.50236,Cluster-193.4739,Cluster-193.49370,Cluster-193.6936,Cluster-19746.0,Cluster-193.7290,Cluster-193.9786,Cluster-14499…
GO:0008150	Biological Process	GO:0048519	negative regulation of biological process	GO:0051051	negative regulation of transport	GO:0051589	negative regulation of neurotransmitter transport	8	Cluster-8468.0,Cluster-193.18531,Cluster-193.42397,Cluster-193.40080,Cluster-4912.0,Cluster-193.28499,Cluster-193.27387,Cluster-11089.0
GO:0008150	Biological Process	GO:0048519	negative regulation of biological process	GO:0051051	negative regulation of transport	GO:0051048	negative regulation of secretion	8	Cluster-193.40080,Cluster-193.42397,Cluster-193.18531,Cluster-8468.0,Cluster-11089.0,Cluster-193.27387,Cluster-193.28499,Cluster-4912.0
GO:0008150	Biological Process	GO:0048519	negative regulation of biological process	GO:0051051	negative regulation of transport	GO:0034763	negative regulation of transmembrane transport	5	Cluster-2656.0,Cluster-26068.0,Cluster-193.34190,Cluster-193.27707,Cluster-21976.1
GO:0008150	Biological Process	GO:0048519	negative regulation of biological process	GO:0051093	negative regulation of developmental process	GO:0045596	negative regulation of cell differentiation	4	Cluster-17833.1,Cluster-193.10846,Cluster-7686.0,Cluster-193.19250
GO:0008150	Biological Process	GO:0048519	negative regulation of biological process	GO:0040013	negative regulation of locomotion	GO:2000146	negative regulation of cell motility	6	Cluster-4592.0,Cluster-193.28643,Cluster-193.8224,Cluster-193.10546,Cluster-193.19807,Cluster-193.29202
GO:0008150	Biological Process	GO:0048519	negative regulation of biological process	GO:0048523	negative regulation of cellular process	GO:0051985	negative regulation of chromosome segregation	62	Cluster-193.22161,Cluster-193.46957,Cluster-2670.0,Cluster-10771.0,Cluster-193.26023,Cluster-17249.0,Cluster-193.18560,Cluster-193.51324,Cluster-6402.0,Cluster-9310.0,Cluster-262.0,Cluster-193.51631,Cluster-16592.0,Cluster-17263.0,Cluster-193.6635,Cluster-193.858,Cluster-7617.0,Cluster-193.28504,Cluster-193.52276,Cluster-193.38400,Cluster-193.11715,Cluster-193.2682,Cluster-10140.0,Cluster-193.516…
GO:0008150	Biological Process	GO:0048519	negative regulation of biological process	GO:0048523	negative regulation of cellular process	GO:0034763	negative regulation of transmembrane transport	5	Cluster-2656.0,Cluster-26068.0,Cluster-193.34190,Cluster-193.27707,Cluster-21976.1
GO:0008150	Biological Process	GO:0048519	negative regulation of biological process	GO:0048523	negative regulation of cellular process	GO:2001021	negative regulation of response to DNA damage stimulus	13	Cluster-193.15745,Cluster-16245.1,Cluster-17861.0,Cluster-193.15895,Cluster-193.43867,Cluster-13571.0,Cluster-9073.0,Cluster-193.34858,Cluster-13746.0,Cluster-193.47029,Cluster-193.15744,Cluster-2472.1,Cluster-4672.0
GO:0008150	Biological Process	GO:0048519	negative regulation of biological process	GO:0048523	negative regulation of cellular process	GO:0051271	negative regulation of cellular component movement	10	Cluster-17833.1,Cluster-193.28643,Cluster-193.19807,Cluster-7686.0,Cluster-193.19250,Cluster-4592.0,Cluster-193.10846,Cluster-193.29202,Cluster-193.10546,Cluster-193.8224
GO:0008150	Biological Process	GO:0048519	negative regulation of biological process	GO:0048523	negative regulation of cellular process	GO:0051129	negative regulation of cellular component organization	110	Cluster-193.35344,Cluster-193.22118,Cluster-193.25494,Cluster-11095.0,Cluster-193.50446,Cluster-193.1803,Cluster-32078.0,Cluster-193.40611,Cluster-29750.1,Cluster-193.2682,Cluster-193.38400,Cluster-193.11715,Cluster-193.28504,Cluster-7617.0,Cluster-2149.0,Cluster-193.858,Cluster-193.20819,Cluster-193.2719,Cluster-17263.0,Cluster-16592.0,Cluster-262.0,Cluster-193.5467,Cluster-6402.0,Cluster-193.51…
GO:0008150	Biological Process	GO:0048519	negative regulation of biological process	GO:0048523	negative regulation of cellular process	GO:0031324	negative regulation of cellular metabolic process	164	Cluster-11843.0,Cluster-10784.0,Cluster-193.18622,Cluster-24344.0,Cluster-193.22725,Cluster-193.21511,Cluster-193.40099,Cluster-193.17589,Cluster-193.33751,Cluster-17724.0,Cluster-193.35143,Cluster-34979.1,Cluster-26089.0,Cluster-34372.0,Cluster-193.34632,Cluster-2472.1,Cluster-193.25238,Cluster-4662.0,Cluster-21394.0,Cluster-30924.0,Cluster-2484.0,Cluster-193.47029,Cluster-193.21571,Cluster-7689…
GO:0008150	Biological Process	GO:0048519	negative regulation of biological process	GO:0048523	negative regulation of cellular process	GO:1903531	negative regulation of secretion by cell	8	Cluster-11089.0,Cluster-193.27387,Cluster-193.28499,Cluster-4912.0,Cluster-8468.0,Cluster-193.18531,Cluster-193.40080,Cluster-193.42397
GO:0008150	Biological Process	GO:0048519	negative regulation of biological process	GO:0048523	negative regulation of cellular process	GO:0050866	negative regulation of cell activation	5	Cluster-2873.0,Cluster-193.15599,Cluster-193.26222,Cluster-19106.0,Cluster-193.4739
GO:0008150	Biological Process	GO:0048519	negative regulation of biological process	GO:0048523	negative regulation of cellular process	GO:0045786	negative regulation of cell cycle	128	Cluster-27898.1,Cluster-193.17885,Cluster-16449.0,Cluster-19294.0,Cluster-193.7584,Cluster-193.32258,Cluster-193.23826,Cluster-193.49323,Cluster-193.51140,Cluster-19770.1,Cluster-26272.0,Cluster-17901.0,Cluster-193.38766,Cluster-193.22331,Cluster-193.20326,Cluster-193.4718,Cluster-12195.0,Cluster-8534.0,Cluster-1930.0,Cluster-14466.0,Cluster-10771.0,Cluster-10824.0,Cluster-32371.1,Cluster-193.513…
GO:0008150	Biological Process	GO:0048519	negative regulation of biological process	GO:0048523	negative regulation of cellular process	GO:0010648	negative regulation of cell communication	86	Cluster-193.22018,Cluster-36499.0,Cluster-193.34705,Cluster-10994.0,Cluster-193.9610,Cluster-193.37238,Cluster-9440.0,Cluster-193.2497,Cluster-193.7293,Cluster-10332.0,Cluster-35967.0,Cluster-8468.0,Cluster-456.0,Cluster-15781.0,Cluster-17282.0,Cluster-193.6226,Cluster-193.41178,Cluster-193.42397,Cluster-193.2467,Cluster-600.0,Cluster-193.30558,Cluster-21308.0,Cluster-11773.0,Cluster-193.31900,Cl…
GO:0008150	Biological Process	GO:0048519	negative regulation of biological process	GO:0048523	negative regulation of cellular process	GO:0060548	negative regulation of cell death	46	Cluster-6113.0,Cluster-193.48351,Cluster-193.31382,Cluster-280.0,Cluster-32414.0,Cluster-193.32967,Cluster-193.23388,Cluster-1282.0,Cluster-193.49619,Cluster-193.7647,Cluster-193.17327,Cluster-1513.0,Cluster-32941.0,Cluster-193.23928,Cluster-193.31570,Cluster-193.23802,Cluster-21824.0,Cluster-193.2565,Cluster-193.3381,Cluster-4265.0,Cluster-7689.0,Cluster-193.26592,Cluster-16868.0,Cluster-193.292…
GO:0008150	Biological Process	GO:0048519	negative regulation of biological process	GO:0048523	negative regulation of cellular process	GO:0007162	negative regulation of cell adhesion	9	Cluster-2873.0,Cluster-17833.1,Cluster-7686.0,Cluster-193.4739,Cluster-193.15599,Cluster-193.19250,Cluster-193.10846,Cluster-193.26222,Cluster-19106.0
GO:0008150	Biological Process	GO:0048519	negative regulation of biological process	GO:0048523	negative regulation of cellular process	GO:0090288	negative regulation of cellular response to growth factor stimulus	4	Cluster-193.6094,Cluster-5401.0,Cluster-35967.0,Cluster-598.0
GO:0008150	Biological Process	GO:0048519	negative regulation of biological process	GO:0048523	negative regulation of cellular process	GO:0045596	negative regulation of cell differentiation	4	Cluster-17833.1,Cluster-193.10846,Cluster-7686.0,Cluster-193.19250
GO:0008150	Biological Process	GO:0048519	negative regulation of biological process	GO:0048523	negative regulation of cellular process	GO:0060969	negative regulation of gene silencing	4	Cluster-193.28424,Cluster-193.43129,Cluster-27882.0,Cluster-32789.0
GO:0008150	Biological Process	GO:0048519	negative regulation of biological process	GO:0023057	negative regulation of signaling	GO:0009968	negative regulation of signal transduction	77	Cluster-193.2467,Cluster-193.41178,Cluster-193.30558,Cluster-21308.0,Cluster-600.0,Cluster-19546.0,Cluster-17229.0,Cluster-193.3261,Cluster-11773.0,Cluster-193.31900,Cluster-193.6094,Cluster-5612.0,Cluster-16125.0,Cluster-193.17506,Cluster-193.3420,Cluster-33492.1,Cluster-13327.0,Cluster-193.48710,Cluster-4520.0,Cluster-193.2269,Cluster-193.10207,Cluster-17575.0,Cluster-193.25183,Cluster-193.2571…
GO:0008150	Biological Process	GO:0048519	negative regulation of biological process	GO:0023057	negative regulation of signaling	GO:0050805	negative regulation of synaptic transmission	8	Cluster-8468.0,Cluster-193.18531,Cluster-193.42397,Cluster-193.40080,Cluster-11089.0,Cluster-4912.0,Cluster-193.27387,Cluster-193.28499
GO:0008150	Biological Process	GO:0048519	negative regulation of biological process	GO:0009892	negative regulation of metabolic process	GO:0051354	negative regulation of oxidoreductase activity	1	Cluster-193.47362
GO:0008150	Biological Process	GO:0048519	negative regulation of biological process	GO:0009892	negative regulation of metabolic process	GO:0009890	negative regulation of biosynthetic process	98	Cluster-17691.0,Cluster-193.31800,Cluster-193.16158,Cluster-30878.0,Cluster-11705.0,Cluster-9525.0,Cluster-193.22321,Cluster-193.51689,Cluster-193.22555,Cluster-193.19944,Cluster-2315.0,Cluster-18263.0,Cluster-20177.0,Cluster-193.5534,Cluster-13384.0,Cluster-193.3978,Cluster-29071.0,Cluster-5683.0,Cluster-193.42638,Cluster-193.11653,Cluster-2484.0,Cluster-193.23811,Cluster-193.12393,Cluster-34646…
GO:0008150	Biological Process	GO:0048519	negative regulation of biological process	GO:0009892	negative regulation of metabolic process	GO:0051172	negative regulation of nitrogen compound metabolic process	154	Cluster-193.5535,Cluster-193.35124,Cluster-11803.0,Cluster-9621.0,Cluster-9674.0,Cluster-193.39033,Cluster-193.35898,Cluster-193.26359,Cluster-3925.0,Cluster-193.3722,Cluster-193.41683,Cluster-1078.0,Cluster-26299.0,Cluster-193.19188,Cluster-193.43252,Cluster-193.9809,Cluster-29558.0,Cluster-193.6677,Cluster-9565.0,Cluster-30761.0,Cluster-14787.0,Cluster-193.21696,Cluster-28424.0,Cluster-17691.0,…
GO:0008150	Biological Process	GO:0048519	negative regulation of biological process	GO:0009892	negative regulation of metabolic process	GO:0031324	negative regulation of cellular metabolic process	164	Cluster-11843.0,Cluster-10784.0,Cluster-193.18622,Cluster-24344.0,Cluster-193.22725,Cluster-193.21511,Cluster-193.40099,Cluster-193.17589,Cluster-193.33751,Cluster-17724.0,Cluster-193.35143,Cluster-34979.1,Cluster-26089.0,Cluster-34372.0,Cluster-193.34632,Cluster-2472.1,Cluster-193.25238,Cluster-4662.0,Cluster-21394.0,Cluster-30924.0,Cluster-2484.0,Cluster-193.47029,Cluster-193.21571,Cluster-7689…
GO:0008150	Biological Process	GO:0048519	negative regulation of biological process	GO:0009892	negative regulation of metabolic process	GO:0010605	negative regulation of macromolecule metabolic process	298	Cluster-11771.0,Cluster-8532.0,Cluster-193.17029,Cluster-13442.0,Cluster-193.7202,Cluster-12310.0,Cluster-193.31364,Cluster-193.9161,Cluster-193.49470,Cluster-193.7619,Cluster-193.15745,Cluster-193.28933,Cluster-193.231,Cluster-193.28875,Cluster-490.0,Cluster-193.51171,Cluster-8267.0,Cluster-193.29901,Cluster-193.47733,Cluster-1282.0,Cluster-34843.0,Cluster-19884.0,Cluster-4888.1,Cluster-12294.0,…
GO:0008150	Biological Process	GO:0048519	negative regulation of biological process	GO:0009892	negative regulation of metabolic process	GO:0009895	negative regulation of catabolic process	8	Cluster-193.18308,Cluster-193.34266,Cluster-193.43252,Cluster-193.1764,Cluster-193.26359,Cluster-3925.0,Cluster-9565.0,Cluster-193.1819
GO:0008150	Biological Process	GO:0048519	negative regulation of biological process	GO:0002683	negative regulation of immune system process	GO:0002695	negative regulation of leukocyte activation	5	Cluster-2873.0,Cluster-193.26222,Cluster-19106.0,Cluster-193.4739,Cluster-193.15599
GO:0008150	Biological Process	GO:0048519	negative regulation of biological process	GO:0048585	negative regulation of response to stimulus	GO:0090288	negative regulation of cellular response to growth factor stimulus	4	Cluster-193.6094,Cluster-5401.0,Cluster-35967.0,Cluster-598.0
GO:0008150	Biological Process	GO:0048519	negative regulation of biological process	GO:0048585	negative regulation of response to stimulus	GO:0009968	negative regulation of signal transduction	77	Cluster-193.2467,Cluster-193.41178,Cluster-193.30558,Cluster-21308.0,Cluster-600.0,Cluster-19546.0,Cluster-17229.0,Cluster-193.3261,Cluster-11773.0,Cluster-193.31900,Cluster-193.6094,Cluster-5612.0,Cluster-16125.0,Cluster-193.17506,Cluster-193.3420,Cluster-33492.1,Cluster-13327.0,Cluster-193.48710,Cluster-4520.0,Cluster-193.2269,Cluster-193.10207,Cluster-17575.0,Cluster-193.25183,Cluster-193.2571…
GO:0008150	Biological Process	GO:0048519	negative regulation of biological process	GO:0048585	negative regulation of response to stimulus	GO:0032102	negative regulation of response to external stimulus	3	Cluster-3809.0,Cluster-28946.0,Cluster-193.15062
GO:0008150	Biological Process	GO:0048519	negative regulation of biological process	GO:0048585	negative regulation of response to stimulus	GO:2001021	negative regulation of response to DNA damage stimulus	13	Cluster-193.15745,Cluster-16245.1,Cluster-17861.0,Cluster-193.15895,Cluster-193.43867,Cluster-13571.0,Cluster-9073.0,Cluster-193.34858,Cluster-13746.0,Cluster-193.47029,Cluster-193.15744,Cluster-2472.1,Cluster-4672.0
GO:0008150	Biological Process	GO:0009987	cellular process	GO:0048869	cellular developmental process	GO:0048468	cell development	156	Cluster-193.260,Cluster-21984.0,Cluster-14292.0,Cluster-193.1332,Cluster-7104.0,Cluster-193.17062,Cluster-193.32155,Cluster-16139.0,Cluster-18260.0,Cluster-193.8893,Cluster-193.26956,Cluster-193.17919,Cluster-193.20805,Cluster-193.17999,Cluster-193.27107,Cluster-29423.0,Cluster-13163.0,Cluster-193.10810,Cluster-25650.0,Cluster-35594.0,Cluster-193.24275,Cluster-28139.0,Cluster-19865.0,Cluster-2930…
GO:0008150	Biological Process	GO:0009987	cellular process	GO:0048869	cellular developmental process	GO:0032989	cellular component morphogenesis	51	Cluster-193.24594,Cluster-31648.0,Cluster-8394.0,Cluster-193.38934,Cluster-193.2534,Cluster-29301.0,Cluster-193.22735,Cluster-19865.0,Cluster-28139.0,Cluster-32251.0,Cluster-20554.0,Cluster-193.24354,Cluster-193.24275,Cluster-193.35761,Cluster-193.51686,Cluster-16254.0,Cluster-30082.0,Cluster-193.16885,Cluster-33476.0,Cluster-193.50792,Cluster-193.14317,Cluster-31677.0,Cluster-193.52460,Cluster-1…
GO:0008150	Biological Process	GO:0009987	cellular process	GO:0048869	cellular developmental process	GO:0045165	cell fate commitment	10	Cluster-11603.0,Cluster-28970.0,Cluster-8960.0,Cluster-193.22087,Cluster-16003.0,Cluster-193.38053,Cluster-30567.0,Cluster-193.30862,Cluster-193.23004,Cluster-10489.0
GO:0008150	Biological Process	GO:0009987	cellular process	GO:0048869	cellular developmental process	GO:0030154	cell differentiation	250	Cluster-31648.0,Cluster-29269.0,Cluster-193.24594,Cluster-193.2151,Cluster-13833.0,Cluster-193.15866,Cluster-193.14987,Cluster-193.32389,Cluster-193.17166,Cluster-193.10074,Cluster-193.22735,Cluster-193.31204,Cluster-32251.0,Cluster-193.31030,Cluster-193.30862,Cluster-34311.0,Cluster-193.25813,Cluster-193.39151,Cluster-10538.0,Cluster-29946.0,Cluster-193.14317,Cluster-193.38053,Cluster-193.2098,C…
GO:0008150	Biological Process	GO:0009987	cellular process	GO:0008037	cell recognition	GO:0009988	cell-cell recognition	8	Cluster-4145.0,Cluster-193.5456,Cluster-17205.0,Cluster-26681.1,Cluster-193.7071,Cluster-24882.0,Cluster-193.28723,Cluster-27510.0
GO:0008150	Biological Process	GO:0009987	cellular process	GO:0051301	cell division	GO:0051302	regulation of cell division	31	Cluster-193.50183,Cluster-193.51139,Cluster-193.30892,Cluster-193.28175,Cluster-193.39814,Cluster-193.15128,Cluster-193.47524,Cluster-193.39816,Cluster-15414.0,Cluster-32092.0,Cluster-193.25763,Cluster-193.40043,Cluster-193.35570,Cluster-33441.0,Cluster-1717.0,Cluster-193.5806,Cluster-193.4534,Cluster-193.39549,Cluster-193.42555,Cluster-193.30311,Cluster-19780.0,Cluster-193.4729,Cluster-193.45637…
GO:0008150	Biological Process	GO:0009987	cellular process	GO:0051301	cell division	GO:0000910	cytokinesis	222	Cluster-29096.0,Cluster-193.4416,Cluster-193.31436,Cluster-193.29944,Cluster-29238.0,Cluster-7488.1,Cluster-22277.0,Cluster-193.4406,Cluster-4412.0,Cluster-8406.0,Cluster-15181.0,Cluster-193.8527,Cluster-193.52471,Cluster-193.42555,Cluster-27839.0,Cluster-1715.0,Cluster-193.11842,Cluster-193.30311,Cluster-193.20115,Cluster-1864.0,Cluster-24862.0,Cluster-193.24274,Cluster-16518.0,Cluster-193.10289…
GO:0008150	Biological Process	GO:0009987	cellular process	GO:0030029	actin filament-based process	GO:0032970	regulation of actin filament-based process	70	Cluster-6527.0,Cluster-193.19209,Cluster-193.39163,Cluster-1573.0,Cluster-27841.0,Cluster-1872.0,Cluster-193.11475,Cluster-32818.0,Cluster-25536.0,Cluster-193.7339,Cluster-26379.0,Cluster-5408.0,Cluster-193.19250,Cluster-193.3114,Cluster-33980.0,Cluster-193.51515,Cluster-31463.1,Cluster-193.25737,Cluster-193.1713,Cluster-193.3510,Cluster-9044.0,Cluster-7527.0,Cluster-193.26492,Cluster-193.15712,C…
GO:0008150	Biological Process	GO:0009987	cellular process	GO:0030029	actin filament-based process	GO:0030036	actin cytoskeleton organization	111	Cluster-1396.1,Cluster-15029.0,Cluster-193.10846,Cluster-31463.0,Cluster-193.14701,Cluster-2149.0,Cluster-4622.0,Cluster-7573.0,Cluster-193.42030,Cluster-12125.0,Cluster-193.2719,Cluster-193.31268,Cluster-35247.0,Cluster-29750.1,Cluster-193.40611,Cluster-7686.0,Cluster-11095.0,Cluster-10938.0,Cluster-193.4313,Cluster-193.38472,Cluster-193.25494,Cluster-193.29641,Cluster-35566.0,Cluster-19290.0,Cl…
GO:0008150	Biological Process	GO:0009987	cellular process	GO:0007049	cell cycle	GO:0051726	regulation of cell cycle	208	Cluster-193.43399,Cluster-193.36811,Cluster-2119.0,Cluster-6308.0,Cluster-2309.0,Cluster-193.11654,Cluster-193.14703,Cluster-4186.0,Cluster-193.32030,Cluster-193.31705,Cluster-193.23505,Cluster-7841.0,Cluster-32092.0,Cluster-193.28578,Cluster-193.51139,Cluster-193.9596,Cluster-26480.0,Cluster-193.4263,Cluster-193.3978,Cluster-193.35673,Cluster-8028.0,Cluster-193.52276,Cluster-193.27750,Cluster-10…
GO:0008150	Biological Process	GO:0009987	cellular process	GO:0007049	cell cycle	GO:0000278	mitotic cell cycle	148	Cluster-12195.0,Cluster-8534.0,Cluster-420.0,Cluster-26272.0,Cluster-193.20326,Cluster-17164.1,Cluster-193.4718,Cluster-5813.1,Cluster-193.49323,Cluster-193.23826,Cluster-193.32258,Cluster-7049.0,Cluster-19770.1,Cluster-193.6467,Cluster-27898.1,Cluster-19294.0,Cluster-193.4053,Cluster-16449.0,Cluster-193.7584,Cluster-5322.1,Cluster-193.22118,Cluster-193.41128,Cluster-30792.0,Cluster-193.27149,Clu…
GO:0008150	Biological Process	GO:0009987	cellular process	GO:0007049	cell cycle	GO:0045787	positive regulation of cell cycle	7	Cluster-193.42780,Cluster-193.18895,Cluster-20556.0,Cluster-193.26866,Cluster-193.49570,Cluster-193.13238,Cluster-13191.1
GO:0008150	Biological Process	GO:0009987	cellular process	GO:0007049	cell cycle	GO:0045786	negative regulation of cell cycle	128	Cluster-27898.1,Cluster-193.17885,Cluster-16449.0,Cluster-19294.0,Cluster-193.7584,Cluster-193.32258,Cluster-193.23826,Cluster-193.49323,Cluster-193.51140,Cluster-19770.1,Cluster-26272.0,Cluster-17901.0,Cluster-193.38766,Cluster-193.22331,Cluster-193.20326,Cluster-193.4718,Cluster-12195.0,Cluster-8534.0,Cluster-1930.0,Cluster-14466.0,Cluster-10771.0,Cluster-10824.0,Cluster-32371.1,Cluster-193.513…
GO:0008150	Biological Process	GO:0009987	cellular process	GO:0007049	cell cycle	GO:0022402	cell cycle process	607	Cluster-193.12110,Cluster-193.1228,Cluster-193.32976,Cluster-27452.0,Cluster-3751.0,Cluster-10140.0,Cluster-193.5335,Cluster-193.10546,Cluster-193.30219,Cluster-193.24193,Cluster-20778.0,Cluster-25998.1,Cluster-9108.0,Cluster-9946.0,Cluster-193.40981,Cluster-19403.0,Cluster-4584.0,Cluster-5308.1,Cluster-193.26651,Cluster-193.9052,Cluster-33016.0,Cluster-193.24274,Cluster-9502.1,Cluster-193.2105,C…
GO:0008150	Biological Process	GO:0009987	cellular process	GO:0007049	cell cycle	GO:0051321	meiotic cell cycle	72	Cluster-27831.0,Cluster-193.31138,Cluster-193.34055,Cluster-9874.0,Cluster-4414.0,Cluster-193.50486,Cluster-193.31309,Cluster-6730.0,Cluster-193.27406,Cluster-3751.0,Cluster-6034.0,Cluster-13896.0,Cluster-193.30219,Cluster-193.37572,Cluster-1632.0,Cluster-17781.0,Cluster-3038.0,Cluster-13917.0,Cluster-193.37423,Cluster-19403.0,Cluster-193.40981,Cluster-193.41854,Cluster-193.26651,Cluster-193.2464…
GO:0008150	Biological Process	GO:0009987	cellular process	GO:0033059	cellular pigmentation	GO:0051875	pigment granule localization	2	Cluster-31391.0,Cluster-193.8178
GO:0008150	Biological Process	GO:0009987	cellular process	GO:0001775	cell activation	GO:0050865	regulation of cell activation	15	Cluster-35644.0,Cluster-193.15599,Cluster-193.4739,Cluster-193.14330,Cluster-3539.0,Cluster-193.34744,Cluster-2873.0,Cluster-193.32791,Cluster-30866.0,Cluster-1886.0,Cluster-193.6116,Cluster-19106.0,Cluster-193.26222,Cluster-193.18372,Cluster-30256.0
GO:0008150	Biological Process	GO:0009987	cellular process	GO:0001775	cell activation	GO:0002263	cell activation involved in immune response	11	Cluster-30567.0,Cluster-193.23004,Cluster-21232.0,Cluster-5202.1,Cluster-193.28606,Cluster-193.12174,Cluster-10489.0,Cluster-28970.0,Cluster-33977.0,Cluster-193.43293,Cluster-193.29076
GO:0008150	Biological Process	GO:0009987	cellular process	GO:0001775	cell activation	GO:0045321	leukocyte activation	28	Cluster-193.43293,Cluster-193.29076,Cluster-33977.0,Cluster-1886.0,Cluster-19106.0,Cluster-193.6116,Cluster-193.32791,Cluster-2873.0,Cluster-193.28606,Cluster-193.12174,Cluster-5202.1,Cluster-35644.0,Cluster-30567.0,Cluster-193.4739,Cluster-21232.0,Cluster-193.23004,Cluster-30256.0,Cluster-193.18372,Cluster-25077.1,Cluster-28970.0,Cluster-30866.0,Cluster-193.26222,Cluster-193.34744,Cluster-3539.0…
GO:0008150	Biological Process	GO:0009987	cellular process	GO:0001775	cell activation	GO:0050866	negative regulation of cell activation	5	Cluster-2873.0,Cluster-193.15599,Cluster-193.26222,Cluster-19106.0,Cluster-193.4739
GO:0008150	Biological Process	GO:0009987	cellular process	GO:0048522	positive regulation of cellular process	GO:0051130	positive regulation of cellular component organization	60	Cluster-7527.0,Cluster-193.10308,Cluster-193.26492,Cluster-193.3510,Cluster-9044.0,Cluster-31463.1,Cluster-193.20415,Cluster-33980.0,Cluster-193.45448,Cluster-9054.0,Cluster-193.3114,Cluster-4722.0,Cluster-193.19250,Cluster-193.1055,Cluster-26379.0,Cluster-25536.0,Cluster-32818.0,Cluster-193.11475,Cluster-27841.0,Cluster-1872.0,Cluster-1573.0,Cluster-193.19209,Cluster-193.30915,Cluster-20051.0,Cl…
GO:0008150	Biological Process	GO:0009987	cellular process	GO:0048522	positive regulation of cellular process	GO:0010942	positive regulation of cell death	66	Cluster-193.21296,Cluster-193.15796,Cluster-193.45300,Cluster-193.3037,Cluster-193.37761,Cluster-31015.0,Cluster-33809.0,Cluster-193.37594,Cluster-32953.0,Cluster-193.31654,Cluster-193.15128,Cluster-193.26422,Cluster-193.43282,Cluster-193.34564,Cluster-193.35020,Cluster-2144.0,Cluster-193.18668,Cluster-193.49232,Cluster-18300.0,Cluster-193.14068,Cluster-193.8077,Cluster-26922.0,Cluster-193.41308,…
GO:0008150	Biological Process	GO:0009987	cellular process	GO:0048522	positive regulation of cellular process	GO:0045787	positive regulation of cell cycle	7	Cluster-193.42780,Cluster-193.18895,Cluster-20556.0,Cluster-193.26866,Cluster-193.49570,Cluster-193.13238,Cluster-13191.1
GO:0008150	Biological Process	GO:0009987	cellular process	GO:0048522	positive regulation of cellular process	GO:0010647	positive regulation of cell communication	44	Cluster-193.30747,Cluster-17646.0,Cluster-193.10267,Cluster-32414.0,Cluster-193.15747,Cluster-19298.1,Cluster-193.15593,Cluster-4521.0,Cluster-598.0,Cluster-24475.0,Cluster-193.36214,Cluster-193.31570,Cluster-3510.0,Cluster-14204.0,Cluster-32941.0,Cluster-31651.0,Cluster-193.29255,Cluster-35967.0,Cluster-16868.0,Cluster-193.16705,Cluster-193.29730,Cluster-193.15062,Cluster-193.6094,Cluster-193.30…
GO:0008150	Biological Process	GO:0009987	cellular process	GO:0048522	positive regulation of cellular process	GO:0045597	positive regulation of cell differentiation	8	Cluster-193.19122,Cluster-34537.1,Cluster-193.39535,Cluster-4667.0,Cluster-193.15102,Cluster-193.17573,Cluster-28381.0,Cluster-193.2064
GO:0008150	Biological Process	GO:0009987	cellular process	GO:0048522	positive regulation of cellular process	GO:0031136	positive regulation of conjugation	25	Cluster-193.45465,Cluster-29929.0,Cluster-193.52043,Cluster-9053.0,Cluster-193.35585,Cluster-193.8011,Cluster-193.36660,Cluster-193.47175,Cluster-193.45461,Cluster-193.36405,Cluster-193.34514,Cluster-193.30697,Cluster-4298.0,Cluster-193.24686,Cluster-193.34118,Cluster-193.36053,Cluster-34419.1,Cluster-193.27010,Cluster-193.2789,Cluster-193.12975,Cluster-3303.0,Cluster-26013.0,Cluster-23991.0,Clus…
GO:0008150	Biological Process	GO:0009987	cellular process	GO:0048522	positive regulation of cellular process	GO:1903829	positive regulation of cellular protein localization	9	Cluster-9351.0,Cluster-193.28897,Cluster-193.36090,Cluster-193.10021,Cluster-193.30421,Cluster-193.22979,Cluster-193.15972,Cluster-193.30283,Cluster-11177.0
GO:0008150	Biological Process	GO:0009987	cellular process	GO:0048522	positive regulation of cellular process	GO:0031343	positive regulation of cell killing	4	Cluster-25489.0,Cluster-193.34564,Cluster-2924.2,Cluster-193.14068
GO:0008150	Biological Process	GO:0009987	cellular process	GO:0048522	positive regulation of cellular process	GO:0034764	positive regulation of transmembrane transport	19	Cluster-5062.0,Cluster-3983.0,Cluster-4452.0,Cluster-193.9437,Cluster-193.341,Cluster-16470.0,Cluster-33744.0,Cluster-32170.0,Cluster-18823.0,Cluster-29202.0,Cluster-19017.0,Cluster-20047.0,Cluster-531.0,Cluster-193.9270,Cluster-29214.0,Cluster-34492.0,Cluster-193.1654,Cluster-193.18223,Cluster-19132.2
GO:0008150	Biological Process	GO:0009987	cellular process	GO:0048522	positive regulation of cellular process	GO:0044089	positive regulation of cellular component biogenesis	39	Cluster-35247.0,Cluster-7573.0,Cluster-193.37681,Cluster-193.42030,Cluster-193.10846,Cluster-31463.0,Cluster-193.42899,Cluster-193.23002,Cluster-1396.1,Cluster-193.11424,Cluster-17833.1,Cluster-193.38438,Cluster-1396.0,Cluster-193.38472,Cluster-25536.1,Cluster-193.27928,Cluster-7686.0,Cluster-193.37727,Cluster-193.11475,Cluster-32818.0,Cluster-1573.0,Cluster-27841.0,Cluster-1872.0,Cluster-193.192…
GO:0008150	Biological Process	GO:0009987	cellular process	GO:0048522	positive regulation of cellular process	GO:0031325	positive regulation of cellular metabolic process	215	Cluster-20776.0,Cluster-193.43282,Cluster-9022.0,Cluster-193.4358,Cluster-193.32395,Cluster-4703.0,Cluster-11603.0,Cluster-19307.0,Cluster-10002.0,Cluster-193.30573,Cluster-6086.0,Cluster-193.9367,Cluster-30486.0,Cluster-771.0,Cluster-193.31767,Cluster-193.8842,Cluster-193.35024,Cluster-947.0,Cluster-193.28384,Cluster-193.3037,Cluster-193.46042,Cluster-193.8502,Cluster-193.30609,Cluster-193.37238…
GO:0008150	Biological Process	GO:0009987	cellular process	GO:0000075	cell cycle checkpoint	GO:0007093	mitotic cell cycle checkpoint	62	Cluster-10786.0,Cluster-193.21642,Cluster-193.49323,Cluster-29096.0,Cluster-193.32258,Cluster-193.23826,Cluster-26480.0,Cluster-19770.1,Cluster-19294.0,Cluster-16449.0,Cluster-193.31705,Cluster-193.7584,Cluster-193.22531,Cluster-15181.0,Cluster-8406.0,Cluster-7841.0,Cluster-193.43227,Cluster-193.6200,Cluster-8534.0,Cluster-5736.1,Cluster-193.43399,Cluster-26272.0,Cluster-193.20326,Cluster-193.280…
GO:0008150	Biological Process	GO:0009987	cellular process	GO:0000075	cell cycle checkpoint	GO:1901976	regulation of cell cycle checkpoint	7	Cluster-193.46957,Cluster-193.50446,Cluster-193.22161,Cluster-193.49323,Cluster-193.19696,Cluster-19294.0,Cluster-193.51697
GO:0008150	Biological Process	GO:0009987	cellular process	GO:0000075	cell cycle checkpoint	GO:0031577	spindle checkpoint	62	Cluster-193.35043,Cluster-193.50446,Cluster-193.35344,Cluster-193.19696,Cluster-17270.0,Cluster-193.7355,Cluster-35340.0,Cluster-193.22118,Cluster-193.30005,Cluster-10140.0,Cluster-193.2682,Cluster-193.52276,Cluster-193.28504,Cluster-193.38400,Cluster-193.11715,Cluster-193.1803,Cluster-32078.0,Cluster-193.51697,Cluster-262.0,Cluster-9310.0,Cluster-16592.0,Cluster-193.51631,Cluster-6402.0,Cluster-…
GO:0008150	Biological Process	GO:0009987	cellular process	GO:0000075	cell cycle checkpoint	GO:0031570	DNA integrity checkpoint	30	Cluster-193.51140,Cluster-22040.1,Cluster-193.45054,Cluster-6932.0,Cluster-30946.0,Cluster-10824.0,Cluster-32371.1,Cluster-193.11322,Cluster-193.20979,Cluster-15184.0,Cluster-193.4502,Cluster-5756.0,Cluster-193.17885,Cluster-14466.0,Cluster-193.44134,Cluster-193.18189,Cluster-193.37205,Cluster-193.32030,Cluster-30305.0,Cluster-8028.0,Cluster-193.46924,Cluster-6795.0,Cluster-2659.0,Cluster-193.115…
GO:0008150	Biological Process	GO:0009987	cellular process	GO:0007155	cell adhesion	GO:0007162	negative regulation of cell adhesion	9	Cluster-2873.0,Cluster-17833.1,Cluster-7686.0,Cluster-193.4739,Cluster-193.15599,Cluster-193.19250,Cluster-193.10846,Cluster-193.26222,Cluster-19106.0
GO:0008150	Biological Process	GO:0009987	cellular process	GO:0007155	cell adhesion	GO:0030155	regulation of cell adhesion	9	Cluster-17833.1,Cluster-2873.0,Cluster-7686.0,Cluster-193.4739,Cluster-193.15599,Cluster-193.19250,Cluster-193.10846,Cluster-19106.0,Cluster-193.26222
GO:0008150	Biological Process	GO:0009987	cellular process	GO:0007155	cell adhesion	GO:0098609	cell-cell adhesion	65	Cluster-15516.0,Cluster-18738.1,Cluster-193.26222,Cluster-17580.0,Cluster-193.2080,Cluster-8382.0,Cluster-34144.0,Cluster-15876.0,Cluster-25409.0,Cluster-24963.0,Cluster-193.22118,Cluster-24905.0,Cluster-193.37920,Cluster-193.34118,Cluster-193.46901,Cluster-29137.0,Cluster-193.50236,Cluster-193.4739,Cluster-193.49370,Cluster-193.6936,Cluster-19746.0,Cluster-193.7290,Cluster-193.9786,Cluster-14499…
GO:0008150	Biological Process	GO:0009987	cellular process	GO:0007155	cell adhesion	GO:0031589	cell-substrate adhesion	22	Cluster-28854.0,Cluster-193.45057,Cluster-193.2174,Cluster-193.51825,Cluster-193.31329,Cluster-5878.1,Cluster-7686.0,Cluster-193.12428,Cluster-193.19250,Cluster-193.19632,Cluster-4877.0,Cluster-9609.0,Cluster-193.41268,Cluster-193.10846,Cluster-1304.0,Cluster-193.28305,Cluster-2733.0,Cluster-193.12371,Cluster-193.32906,Cluster-17833.1,Cluster-193.11072,Cluster-28614.0
GO:0008150	Biological Process	GO:0009987	cellular process	GO:0007059	chromosome segregation	GO:0051983	regulation of chromosome segregation	81	Cluster-193.7355,Cluster-35340.0,Cluster-193.30005,Cluster-193.19696,Cluster-193.23811,Cluster-17270.0,Cluster-193.35043,Cluster-193.51697,Cluster-193.52276,Cluster-667.0,Cluster-10140.0,Cluster-193.6635,Cluster-193.38593,Cluster-21790.0,Cluster-9310.0,Cluster-2565.0,Cluster-193.51631,Cluster-193.26023,Cluster-17249.0,Cluster-193.18560,Cluster-2670.0,Cluster-193.791,Cluster-5736.1,Cluster-193.433…
GO:0008150	Biological Process	GO:0009987	cellular process	GO:0007059	chromosome segregation	GO:0051985	negative regulation of chromosome segregation	62	Cluster-193.22161,Cluster-193.46957,Cluster-2670.0,Cluster-10771.0,Cluster-193.26023,Cluster-17249.0,Cluster-193.18560,Cluster-193.51324,Cluster-6402.0,Cluster-9310.0,Cluster-262.0,Cluster-193.51631,Cluster-16592.0,Cluster-17263.0,Cluster-193.6635,Cluster-193.858,Cluster-7617.0,Cluster-193.28504,Cluster-193.52276,Cluster-193.38400,Cluster-193.11715,Cluster-193.2682,Cluster-10140.0,Cluster-193.516…
GO:0008150	Biological Process	GO:0009987	cellular process	GO:0007059	chromosome segregation	GO:0051304	chromosome separation	84	Cluster-193.6106,Cluster-26480.0,Cluster-29096.0,Cluster-10786.0,Cluster-193.21642,Cluster-7841.0,Cluster-8406.0,Cluster-15181.0,Cluster-193.22531,Cluster-193.31705,Cluster-5736.1,Cluster-193.791,Cluster-193.51066,Cluster-193.28031,Cluster-193.40822,Cluster-193.43399,Cluster-9310.0,Cluster-193.51631,Cluster-2565.0,Cluster-193.6635,Cluster-193.38593,Cluster-21790.0,Cluster-2670.0,Cluster-193.18560…
GO:0008150	Biological Process	GO:0009987	cellular process	GO:0007059	chromosome segregation	GO:0098813	nuclear chromosome segregation	250	Cluster-22895.0,Cluster-18692.0,Cluster-193.11715,Cluster-193.16187,Cluster-193.1803,Cluster-32078.0,Cluster-193.13642,Cluster-17006.0,Cluster-5549.1,Cluster-8507.0,Cluster-1157.0,Cluster-193.24635,Cluster-193.35344,Cluster-193.31763,Cluster-193.16958,Cluster-193.2012,Cluster-193.37905,Cluster-193.46957,Cluster-9445.0,Cluster-193.22161,Cluster-193.10967,Cluster-193.49043,Cluster-32435.0,Cluster-1…
GO:0008150	Biological Process	GO:0009987	cellular process	GO:0140253	cell-cell fusion	GO:0000747	conjugation with cellular fusion	39	Cluster-193.36660,Cluster-193.8011,Cluster-193.45461,Cluster-193.47175,Cluster-193.34514,Cluster-193.36405,Cluster-193.7414,Cluster-193.26619,Cluster-193.35293,Cluster-193.35585,Cluster-193.4550,Cluster-193.25272,Cluster-4298.0,Cluster-193.24686,Cluster-193.35759,Cluster-193.27010,Cluster-193.2789,Cluster-193.36053,Cluster-193.25234,Cluster-193.51910,Cluster-193.30697,Cluster-29929.0,Cluster-193.…
GO:0008150	Biological Process	GO:0009987	cellular process	GO:0044764	multi-organism cellular process	GO:0000746	conjugation	52	Cluster-193.12445,Cluster-193.7414,Cluster-193.35293,Cluster-193.26619,Cluster-193.6106,Cluster-193.35585,Cluster-193.4550,Cluster-193.39263,Cluster-193.36660,Cluster-193.8011,Cluster-193.47175,Cluster-193.45461,Cluster-193.36405,Cluster-193.34514,Cluster-193.15849,Cluster-4298.0,Cluster-193.24686,Cluster-193.35759,Cluster-193.25234,Cluster-193.2789,Cluster-193.27010,Cluster-193.36053,Cluster-193…
GO:0008150	Biological Process	GO:0009987	cellular process	GO:0044764	multi-organism cellular process	GO:0044803	multi-organism membrane organization	74	Cluster-193.17750,Cluster-14461.1,Cluster-193.33700,Cluster-26114.0,Cluster-193.18550,Cluster-193.31442,Cluster-15181.0,Cluster-23758.0,Cluster-6549.0,Cluster-7033.1,Cluster-193.28216,Cluster-11427.0,Cluster-35934.0,Cluster-36485.1,Cluster-5029.0,Cluster-18331.0,Cluster-193.27571,Cluster-11330.0,Cluster-193.22748,Cluster-193.32831,Cluster-193.31206,Cluster-7803.0,Cluster-193.32577,Cluster-193.175…
GO:0008150	Biological Process	GO:0009987	cellular process	GO:0044764	multi-organism cellular process	GO:0009292	genetic transfer	14	Cluster-193.11310,Cluster-193.30123,Cluster-193.31927,Cluster-193.39263,Cluster-193.8684,Cluster-193.15398,Cluster-193.16730,Cluster-193.19431,Cluster-193.44332,Cluster-35305.1,Cluster-193.51803,Cluster-32933.0,Cluster-17222.0,Cluster-193.41766
GO:0008150	Biological Process	GO:0009987	cellular process	GO:0055085	transmembrane transport	GO:1990542	mitochondrial transmembrane transport	52	Cluster-4502.0,Cluster-10362.0,Cluster-30149.0,Cluster-193.16918,Cluster-32501.0,Cluster-13303.0,Cluster-193.23722,Cluster-10385.0,Cluster-7273.0,Cluster-22635.0,Cluster-193.52159,Cluster-25567.0,Cluster-193.10350,Cluster-193.26755,Cluster-193.15642,Cluster-21938.0,Cluster-193.35544,Cluster-8635.0,Cluster-193.20922,Cluster-3047.0,Cluster-35849.1,Cluster-193.51900,Cluster-193.31550,Cluster-1503.0,…
GO:0008150	Biological Process	GO:0009987	cellular process	GO:0055085	transmembrane transport	GO:1903825	organic acid transmembrane transport	81	Cluster-193.31812,Cluster-4955.0,Cluster-12052.0,Cluster-193.47894,Cluster-193.34700,Cluster-16309.0,Cluster-193.15880,Cluster-10577.0,Cluster-193.16891,Cluster-193.26753,Cluster-11848.0,Cluster-193.7512,Cluster-193.34779,Cluster-193.40333,Cluster-193.32971,Cluster-193.34734,Cluster-193.28596,Cluster-193.30534,Cluster-22635.0,Cluster-29140.0,Cluster-193.19257,Cluster-14776.0,Cluster-21950.0,Clust…
GO:0008150	Biological Process	GO:0009987	cellular process	GO:0055085	transmembrane transport	GO:0034764	positive regulation of transmembrane transport	19	Cluster-5062.0,Cluster-3983.0,Cluster-4452.0,Cluster-193.9437,Cluster-193.341,Cluster-16470.0,Cluster-33744.0,Cluster-32170.0,Cluster-18823.0,Cluster-29202.0,Cluster-19017.0,Cluster-20047.0,Cluster-531.0,Cluster-193.9270,Cluster-29214.0,Cluster-34492.0,Cluster-193.1654,Cluster-193.18223,Cluster-19132.2
GO:0008150	Biological Process	GO:0009987	cellular process	GO:0055085	transmembrane transport	GO:0034763	negative regulation of transmembrane transport	5	Cluster-2656.0,Cluster-26068.0,Cluster-193.34190,Cluster-193.27707,Cluster-21976.1
GO:0008150	Biological Process	GO:0009987	cellular process	GO:0055085	transmembrane transport	GO:0034762	regulation of transmembrane transport	24	Cluster-5062.0,Cluster-26068.0,Cluster-4452.0,Cluster-3983.0,Cluster-193.9437,Cluster-193.341,Cluster-18823.0,Cluster-193.27707,Cluster-33744.0,Cluster-32170.0,Cluster-16470.0,Cluster-19017.0,Cluster-29202.0,Cluster-29214.0,Cluster-193.9270,Cluster-531.0,Cluster-20047.0,Cluster-193.18223,Cluster-2656.0,Cluster-193.34190,Cluster-193.1654,Cluster-34492.0,Cluster-21976.1,Cluster-19132.2
GO:0008150	Biological Process	GO:0009987	cellular process	GO:0055085	transmembrane transport	GO:0034219	carbohydrate transmembrane transport	20	Cluster-193.2301,Cluster-193.34190,Cluster-2656.0,Cluster-193.24925,Cluster-21976.1,Cluster-193.27560,Cluster-31023.0,Cluster-11848.0,Cluster-193.28176,Cluster-193.41830,Cluster-193.28596,Cluster-193.27707,Cluster-10934.0,Cluster-10128.0,Cluster-20829.0,Cluster-193.40506,Cluster-193.39431,Cluster-14776.0,Cluster-26068.0,Cluster-21950.0
GO:0008150	Biological Process	GO:0009987	cellular process	GO:0055085	transmembrane transport	GO:0035672	oligopeptide transmembrane transport	6	Cluster-193.31109,Cluster-8473.0,Cluster-193.16124,Cluster-28151.0,Cluster-193.15880,Cluster-16309.0
GO:0008150	Biological Process	GO:0009987	cellular process	GO:0055085	transmembrane transport	GO:0071806	protein transmembrane transport	47	Cluster-34123.1,Cluster-193.51733,Cluster-193.50087,Cluster-193.12799,Cluster-193.29379,Cluster-31433.1,Cluster-17110.0,Cluster-193.30619,Cluster-7604.0,Cluster-5955.0,Cluster-193.24348,Cluster-88.0,Cluster-193.48813,Cluster-9738.0,Cluster-5014.1,Cluster-17556.1,Cluster-193.27360,Cluster-193.43068,Cluster-193.33123,Cluster-193.26611,Cluster-4658.0,Cluster-193.30159,Cluster-7273.0,Cluster-193.4350…
GO:0008150	Biological Process	GO:0009987	cellular process	GO:0055085	transmembrane transport	GO:0034220	ion transmembrane transport	943	Cluster-193.4806,Cluster-193.42519,Cluster-193.14437,Cluster-193.35614,Cluster-193.30604,Cluster-193.32455,Cluster-16142.0,Cluster-193.47636,Cluster-193.1387,Cluster-8167.0,Cluster-9546.0,Cluster-193.35045,Cluster-193.2452,Cluster-4502.0,Cluster-193.46179,Cluster-193.28537,Cluster-6754.0,Cluster-24933.0,Cluster-193.34352,Cluster-7362.0,Cluster-193.37143,Cluster-193.17872,Cluster-10992.0,Cluster-1…
GO:0008150	Biological Process	GO:0009987	cellular process	GO:0055085	transmembrane transport	GO:0015780	nucleotide-sugar transmembrane transport	29	Cluster-193.24958,Cluster-193.41031,Cluster-6409.0,Cluster-11189.0,Cluster-1312.1,Cluster-193.29210,Cluster-193.35503,Cluster-29616.0,Cluster-12003.0,Cluster-1312.0,Cluster-193.37288,Cluster-193.41235,Cluster-193.27625,Cluster-193.39524,Cluster-193.16254,Cluster-193.18459,Cluster-193.18384,Cluster-13716.0,Cluster-193.658,Cluster-14544.0,Cluster-193.28507,Cluster-193.16253,Cluster-193.14710,Cluste…
GO:0008150	Biological Process	GO:0009987	cellular process	GO:0055085	transmembrane transport	GO:0098739	import across plasma membrane	8	Cluster-2949.0,Cluster-25620.0,Cluster-193.7108,Cluster-193.12966,Cluster-193.1971,Cluster-19760.0,Cluster-193.35145,Cluster-15337.0
GO:0008150	Biological Process	GO:0009987	cellular process	GO:0055085	transmembrane transport	GO:0140115	export across plasma membrane	76	Cluster-193.50213,Cluster-193.3723,Cluster-193.4537,Cluster-193.5123,Cluster-31690.0,Cluster-193.26872,Cluster-193.25877,Cluster-193.8176,Cluster-193.16249,Cluster-193.3487,Cluster-193.25857,Cluster-193.12477,Cluster-193.125,Cluster-193.15944,Cluster-23058.0,Cluster-193.48486,Cluster-193.41031,Cluster-193.1622,Cluster-11306.0,Cluster-193.39132,Cluster-4110.0,Cluster-193.15873,Cluster-193.11029,Cl…
GO:0008150	Biological Process	GO:0009987	cellular process	GO:0097194	execution phase of apoptosis	GO:0006921	cellular component disassembly involved in execution phase of apoptosis	4	Cluster-193.7298,Cluster-29374.0,Cluster-193.25314,Cluster-29616.0
GO:0008150	Biological Process	GO:0009987	cellular process	GO:0022402	cell cycle process	GO:0051310	metaphase plate congression	15	Cluster-193.1228,Cluster-193.48414,Cluster-193.18512,Cluster-193.21032,Cluster-473.0,Cluster-1183.0,Cluster-193.18699,Cluster-9445.0,Cluster-1623.0,Cluster-31647.0,Cluster-193.37905,Cluster-193.9052,Cluster-193.42465,Cluster-420.0,Cluster-19074.0
GO:0008150	Biological Process	GO:0009987	cellular process	GO:0022402	cell cycle process	GO:0008608	attachment of spindle microtubules to kinetochore	15	Cluster-420.0,Cluster-19074.0,Cluster-193.42465,Cluster-193.9052,Cluster-1623.0,Cluster-31647.0,Cluster-193.37905,Cluster-9445.0,Cluster-193.21032,Cluster-473.0,Cluster-193.18699,Cluster-1183.0,Cluster-193.1228,Cluster-193.48414,Cluster-193.18512
GO:0008150	Biological Process	GO:0009987	cellular process	GO:0022402	cell cycle process	GO:0044770	cell cycle phase transition	94	Cluster-193.52276,Cluster-10140.0,Cluster-667.0,Cluster-193.51697,Cluster-193.35043,Cluster-35340.0,Cluster-193.7355,Cluster-193.10546,Cluster-193.13238,Cluster-193.30005,Cluster-193.23811,Cluster-193.19696,Cluster-17270.0,Cluster-20556.0,Cluster-2670.0,Cluster-9108.0,Cluster-17249.0,Cluster-193.26023,Cluster-193.18560,Cluster-193.51631,Cluster-9310.0,Cluster-2565.0,Cluster-193.18895,Cluster-193.…
GO:0008150	Biological Process	GO:0009987	cellular process	GO:0022402	cell cycle process	GO:0000910	cytokinesis	222	Cluster-29096.0,Cluster-193.4416,Cluster-193.31436,Cluster-193.29944,Cluster-29238.0,Cluster-7488.1,Cluster-22277.0,Cluster-193.4406,Cluster-4412.0,Cluster-8406.0,Cluster-15181.0,Cluster-193.8527,Cluster-193.52471,Cluster-193.42555,Cluster-27839.0,Cluster-1715.0,Cluster-193.11842,Cluster-193.30311,Cluster-193.20115,Cluster-1864.0,Cluster-24862.0,Cluster-193.24274,Cluster-16518.0,Cluster-193.10289…
GO:0008150	Biological Process	GO:0009987	cellular process	GO:0022402	cell cycle process	GO:0032506	cytokinetic process	191	Cluster-29096.0,Cluster-193.4416,Cluster-193.31436,Cluster-193.29944,Cluster-29238.0,Cluster-7488.1,Cluster-22277.0,Cluster-193.4406,Cluster-8406.0,Cluster-193.8527,Cluster-15181.0,Cluster-193.52471,Cluster-193.42555,Cluster-27839.0,Cluster-1715.0,Cluster-193.11842,Cluster-193.30311,Cluster-193.20115,Cluster-1864.0,Cluster-16518.0,Cluster-193.41991,Cluster-193.29960,Cluster-193.40347,Cluster-193.…
GO:0008150	Biological Process	GO:0009987	cellular process	GO:0022402	cell cycle process	GO:0051304	chromosome separation	84	Cluster-193.6106,Cluster-26480.0,Cluster-29096.0,Cluster-10786.0,Cluster-193.21642,Cluster-7841.0,Cluster-8406.0,Cluster-15181.0,Cluster-193.22531,Cluster-193.31705,Cluster-5736.1,Cluster-193.791,Cluster-193.51066,Cluster-193.28031,Cluster-193.40822,Cluster-193.43399,Cluster-9310.0,Cluster-193.51631,Cluster-2565.0,Cluster-193.6635,Cluster-193.38593,Cluster-21790.0,Cluster-2670.0,Cluster-193.18560…
GO:0008150	Biological Process	GO:0009987	cellular process	GO:0022402	cell cycle process	GO:0007098	centrosome cycle	12	Cluster-13424.0,Cluster-4186.0,Cluster-193.28578,Cluster-193.20819,Cluster-193.10821,Cluster-193.5467,Cluster-193.10241,Cluster-193.32346,Cluster-193.1809,Cluster-3665.2,Cluster-193.43110,Cluster-13079.0
GO:0008150	Biological Process	GO:0009987	cellular process	GO:0022402	cell cycle process	GO:0051300	spindle pole body organization	35	Cluster-193.41544,Cluster-193.28009,Cluster-13354.0,Cluster-10896.0,Cluster-193.2764,Cluster-10302.0,Cluster-193.19197,Cluster-31626.0,Cluster-16449.0,Cluster-193.31705,Cluster-26544.0,Cluster-193.33822,Cluster-193.7799,Cluster-193.22744,Cluster-193.11842,Cluster-193.36053,Cluster-193.7646,Cluster-1726.0,Cluster-193.13212,Cluster-12467.0,Cluster-193.24935,Cluster-19655.0,Cluster-193.858,Cluster-1…
GO:0008150	Biological Process	GO:0009987	cellular process	GO:0022402	cell cycle process	GO:0007051	spindle organization	40	Cluster-193.42377,Cluster-28979.0,Cluster-193.10104,Cluster-193.25684,Cluster-193.27149,Cluster-193.19131,Cluster-30063.0,Cluster-193.30005,Cluster-193.32638,Cluster-15811.0,Cluster-193.7922,Cluster-193.47865,Cluster-9610.0,Cluster-10685.0,Cluster-193.14597,Cluster-193.23699,Cluster-36240.0,Cluster-7857.0,Cluster-193.13580,Cluster-17503.0,Cluster-193.4718,Cluster-193.7921,Cluster-9502.1,Cluster-1…
GO:0008150	Biological Process	GO:0009987	cellular process	GO:0022402	cell cycle process	GO:0007099	centriole replication	5	Cluster-4186.0,Cluster-3665.2,Cluster-193.5467,Cluster-13079.0,Cluster-193.10821
GO:0008150	Biological Process	GO:0009987	cellular process	GO:0022402	cell cycle process	GO:0051653	spindle localization	4	Cluster-17164.1,Cluster-30792.0,Cluster-24862.0,Cluster-193.3762
GO:0008150	Biological Process	GO:0009987	cellular process	GO:0022402	cell cycle process	GO:0098813	nuclear chromosome segregation	250	Cluster-22895.0,Cluster-18692.0,Cluster-193.11715,Cluster-193.16187,Cluster-193.1803,Cluster-32078.0,Cluster-193.13642,Cluster-17006.0,Cluster-5549.1,Cluster-8507.0,Cluster-1157.0,Cluster-193.24635,Cluster-193.35344,Cluster-193.31763,Cluster-193.16958,Cluster-193.2012,Cluster-193.37905,Cluster-193.46957,Cluster-9445.0,Cluster-193.22161,Cluster-193.10967,Cluster-193.49043,Cluster-32435.0,Cluster-1…
GO:0008150	Biological Process	GO:0009987	cellular process	GO:0022402	cell cycle process	GO:0010564	regulation of cell cycle process	129	Cluster-193.10546,Cluster-193.23811,Cluster-17270.0,Cluster-10140.0,Cluster-667.0,Cluster-193.51697,Cluster-193.51631,Cluster-2565.0,Cluster-193.6635,Cluster-193.38593,Cluster-20556.0,Cluster-9108.0,Cluster-17249.0,Cluster-193.791,Cluster-5736.1,Cluster-193.30311,Cluster-193.42555,Cluster-193.28031,Cluster-193.10289,Cluster-193.6106,Cluster-13191.1,Cluster-193.21642,Cluster-10786.0,Cluster-29096.…
GO:0008150	Biological Process	GO:0009987	cellular process	GO:0022402	cell cycle process	GO:0007062	sister chromatid cohesion	9	Cluster-193.6467,Cluster-193.3158,Cluster-22895.0,Cluster-193.11195,Cluster-193.42228,Cluster-5587.0,Cluster-193.2105,Cluster-193.43060,Cluster-193.12110
GO:0008150	Biological Process	GO:0009987	cellular process	GO:0022402	cell cycle process	GO:1903047	mitotic cell cycle process	148	Cluster-26480.0,Cluster-3709.0,Cluster-193.27946,Cluster-4132.0,Cluster-193.31705,Cluster-7841.0,Cluster-3846.0,Cluster-31647.0,Cluster-193.42465,Cluster-193.43399,Cluster-2119.0,Cluster-193.13580,Cluster-16423.0,Cluster-21790.0,Cluster-9310.0,Cluster-3830.1,Cluster-193.48414,Cluster-193.26023,Cluster-193.18560,Cluster-2670.0,Cluster-35340.0,Cluster-193.7355,Cluster-193.30005,Cluster-193.19696,Cl…
GO:0008150	Biological Process	GO:0009987	cellular process	GO:0022402	cell cycle process	GO:0051298	centrosome duplication	12	Cluster-193.10821,Cluster-193.5467,Cluster-4186.0,Cluster-13424.0,Cluster-193.28578,Cluster-193.20819,Cluster-3665.2,Cluster-13079.0,Cluster-193.43110,Cluster-193.10241,Cluster-193.32346,Cluster-193.1809
GO:0008150	Biological Process	GO:0009987	cellular process	GO:0022402	cell cycle process	GO:0010948	negative regulation of cell cycle process	74	Cluster-193.35043,Cluster-193.19696,Cluster-17270.0,Cluster-35340.0,Cluster-193.10546,Cluster-193.7355,Cluster-193.30005,Cluster-10140.0,Cluster-193.52276,Cluster-193.51697,Cluster-193.51631,Cluster-9310.0,Cluster-193.6635,Cluster-2670.0,Cluster-193.1809,Cluster-193.18560,Cluster-17249.0,Cluster-193.26023,Cluster-5736.1,Cluster-4186.0,Cluster-193.28031,Cluster-193.43399,Cluster-26480.0,Cluster-19…
GO:0008150	Biological Process	GO:0009987	cellular process	GO:0022402	cell cycle process	GO:1903046	meiotic cell cycle process	72	Cluster-193.37423,Cluster-13917.0,Cluster-193.40981,Cluster-193.41854,Cluster-19403.0,Cluster-193.38482,Cluster-193.24642,Cluster-193.26651,Cluster-193.50486,Cluster-193.31309,Cluster-4414.0,Cluster-9874.0,Cluster-193.34055,Cluster-193.31138,Cluster-27831.0,Cluster-6034.0,Cluster-3751.0,Cluster-193.27406,Cluster-6730.0,Cluster-1632.0,Cluster-193.37572,Cluster-193.30219,Cluster-13896.0,Cluster-303…
GO:0008150	Biological Process	GO:0009987	cellular process	GO:0022402	cell cycle process	GO:0090068	positive regulation of cell cycle process	7	Cluster-193.26866,Cluster-193.49570,Cluster-193.13238,Cluster-13191.1,Cluster-193.42780,Cluster-193.18895,Cluster-20556.0
GO:0008150	Biological Process	GO:0009987	cellular process	GO:0007017	microtubule-based process	GO:0007018	microtubule-based movement	36	Cluster-19758.0,Cluster-193.51421,Cluster-193.7367,Cluster-193.31920,Cluster-31011.0,Cluster-193.22321,Cluster-193.17545,Cluster-193.24138,Cluster-32482.0,Cluster-3227.0,Cluster-193.19264,Cluster-193.21334,Cluster-8230.0,Cluster-193.38522,Cluster-193.43587,Cluster-193.9533,Cluster-193.12326,Cluster-10802.0,Cluster-193.7899,Cluster-24161.0,Cluster-29522.0,Cluster-193.16532,Cluster-193.31059,Cluste…
GO:0008150	Biological Process	GO:0009987	cellular process	GO:0007017	microtubule-based process	GO:0032886	regulation of microtubule-based process	36	Cluster-193.9533,Cluster-11727.0,Cluster-193.43587,Cluster-12539.0,Cluster-8230.0,Cluster-193.21334,Cluster-193.40572,Cluster-32482.0,Cluster-193.46114,Cluster-193.5467,Cluster-193.20819,Cluster-3665.2,Cluster-193.7367,Cluster-193.51421,Cluster-13079.0,Cluster-193.35381,Cluster-193.10241,Cluster-193.1809,Cluster-4186.0,Cluster-35092.0,Cluster-193.39644,Cluster-193.6425,Cluster-14389.0,Cluster-193…
GO:0008150	Biological Process	GO:0009987	cellular process	GO:0007017	microtubule-based process	GO:0031023	microtubule organizing center organization	52	Cluster-193.16195,Cluster-12467.0,Cluster-193.13212,Cluster-193.7646,Cluster-1726.0,Cluster-193.36053,Cluster-4186.0,Cluster-193.11842,Cluster-193.7862,Cluster-193.33822,Cluster-193.22744,Cluster-193.7799,Cluster-26544.0,Cluster-193.31705,Cluster-16449.0,Cluster-31626.0,Cluster-193.19197,Cluster-193.10821,Cluster-10302.0,Cluster-193.2764,Cluster-10896.0,Cluster-13354.0,Cluster-193.28578,Cluster-1…
GO:0008150	Biological Process	GO:0009987	cellular process	GO:0007017	microtubule-based process	GO:0000226	microtubule cytoskeleton organization	111	Cluster-4115.0,Cluster-193.10241,Cluster-32234.0,Cluster-13079.0,Cluster-3665.2,Cluster-36240.0,Cluster-193.41555,Cluster-193.858,Cluster-193.14597,Cluster-193.20819,Cluster-193.23699,Cluster-13424.0,Cluster-193.11432,Cluster-9610.0,Cluster-193.5467,Cluster-193.14174,Cluster-193.47865,Cluster-21047.0,Cluster-10685.0,Cluster-193.32346,Cluster-28979.0,Cluster-193.42377,Cluster-193.40572,Cluster-125…
GO:0008150	Biological Process	GO:0009987	cellular process	GO:0019725	cellular homeostasis	GO:0055082	cellular chemical homeostasis	185	Cluster-4718.0,Cluster-14964.0,Cluster-2883.0,Cluster-22138.0,Cluster-8382.0,Cluster-193.41067,Cluster-193.38777,Cluster-1446.0,Cluster-193.29417,Cluster-193.8671,Cluster-17282.0,Cluster-193.5612,Cluster-28544.1,Cluster-32888.0,Cluster-193.9484,Cluster-9062.1,Cluster-11518.0,Cluster-193.43210,Cluster-193.21882,Cluster-193.14105,Cluster-193.33706,Cluster-16720.0,Cluster-1503.0,Cluster-17932.0,Clus…
GO:0008150	Biological Process	GO:0009987	cellular process	GO:0051641	cellular localization	GO:0051651	maintenance of location in cell	28	Cluster-193.13591,Cluster-193.24528,Cluster-193.26844,Cluster-10427.0,Cluster-193.31332,Cluster-193.39865,Cluster-193.12047,Cluster-193.47175,Cluster-18325.0,Cluster-29733.0,Cluster-193.9987,Cluster-193.3030,Cluster-193.17206,Cluster-193.14264,Cluster-193.49130,Cluster-7273.0,Cluster-193.39354,Cluster-193.24851,Cluster-193.21042,Cluster-5077.0,Cluster-193.69,Cluster-33010.0,Cluster-193.33278,Clus…
GO:0008150	Biological Process	GO:0009987	cellular process	GO:0051641	cellular localization	GO:0051668	localization within membrane	6	Cluster-193.43998,Cluster-193.3177,Cluster-193.31390,Cluster-28606.0,Cluster-193.33782,Cluster-193.33240
GO:0008150	Biological Process	GO:0009987	cellular process	GO:0051641	cellular localization	GO:0071166	ribonucleoprotein complex localization	45	Cluster-193.12983,Cluster-31856.0,Cluster-24874.0,Cluster-193.10383,Cluster-193.31541,Cluster-16015.1,Cluster-3491.0,Cluster-193.11510,Cluster-193.2462,Cluster-193.800,Cluster-11750.0,Cluster-193.42195,Cluster-193.10741,Cluster-193.7161,Cluster-193.45120,Cluster-193.20998,Cluster-32234.0,Cluster-193.16236,Cluster-193.51380,Cluster-12195.0,Cluster-193.2579,Cluster-16589.0,Cluster-193.34389,Cluster…
GO:0008150	Biological Process	GO:0009987	cellular process	GO:0051641	cellular localization	GO:0051640	organelle localization	128	Cluster-193.30118,Cluster-2977.0,Cluster-193.21882,Cluster-193.19137,Cluster-193.32440,Cluster-193.26765,Cluster-420.0,Cluster-17164.1,Cluster-5202.1,Cluster-193.16683,Cluster-193.33410,Cluster-193.51325,Cluster-473.0,Cluster-193.38561,Cluster-22000.0,Cluster-193.44201,Cluster-4442.0,Cluster-30792.0,Cluster-193.6101,Cluster-19074.0,Cluster-193.17524,Cluster-193.43293,Cluster-193.18512,Cluster-193…
GO:0008150	Biological Process	GO:0009987	cellular process	GO:0051641	cellular localization	GO:0046907	intracellular transport	1378	Cluster-193.10468,Cluster-27578.0,Cluster-193.2562,Cluster-193.47986,Cluster-193.37767,Cluster-6611.0,Cluster-193.43483,Cluster-34214.0,Cluster-1928.0,Cluster-193.42373,Cluster-193.20486,Cluster-193.3030,Cluster-193.52365,Cluster-193.47112,Cluster-15952.0,Cluster-2888.0,Cluster-193.23421,Cluster-193.38796,Cluster-16015.1,Cluster-30871.0,Cluster-7659.0,Cluster-193.31622,Cluster-16592.0,Cluster-193…
GO:0008150	Biological Process	GO:0009987	cellular process	GO:0051641	cellular localization	GO:0060341	regulation of cellular localization	17	Cluster-9351.0,Cluster-193.30421,Cluster-193.27387,Cluster-4912.0,Cluster-193.22979,Cluster-193.15972,Cluster-11089.0,Cluster-11177.0,Cluster-193.42397,Cluster-193.18531,Cluster-193.28897,Cluster-193.36090,Cluster-193.10021,Cluster-193.28499,Cluster-193.40080,Cluster-193.30283,Cluster-8468.0
GO:0008150	Biological Process	GO:0009987	cellular process	GO:0051641	cellular localization	GO:0070727	cellular macromolecule localization	1380	Cluster-193.38761,Cluster-12176.0,Cluster-193.26813,Cluster-193.33936,Cluster-193.30095,Cluster-193.47303,Cluster-193.41514,Cluster-12221.0,Cluster-11089.0,Cluster-3000.0,Cluster-9975.0,Cluster-33515.0,Cluster-193.10023,Cluster-193.28860,Cluster-34339.0,Cluster-193.1751,Cluster-193.12157,Cluster-193.15254,Cluster-9351.0,Cluster-193.6706,Cluster-193.41458,Cluster-193.49209,Cluster-193.44518,Cluste…
GO:0008150	Biological Process	GO:0009987	cellular process	GO:0051641	cellular localization	GO:0051649	establishment of localization in cell	1430	Cluster-193.34186,Cluster-30792.0,Cluster-35903.1,Cluster-193.33491,Cluster-193.7387,Cluster-19074.0,Cluster-193.3668,Cluster-193.43293,Cluster-193.23326,Cluster-193.30180,Cluster-193.800,Cluster-193.531,Cluster-34071.0,Cluster-2464.0,Cluster-193.43530,Cluster-193.32117,Cluster-3872.0,Cluster-24909.0,Cluster-193.29643,Cluster-193.36675,Cluster-10429.0,Cluster-193.38561,Cluster-193.31308,Cluster-8…
GO:0008150	Biological Process	GO:0009987	cellular process	GO:0051674	localization of cell	GO:0048870	cell motility	129	Cluster-193.19266,Cluster-193.52068,Cluster-193.19807,Cluster-35621.0,Cluster-10166.0,Cluster-193.16195,Cluster-193.49817,Cluster-193.44855,Cluster-193.14276,Cluster-3169.0,Cluster-24161.0,Cluster-193.31612,Cluster-193.31059,Cluster-193.19582,Cluster-193.28643,Cluster-8607.0,Cluster-19729.0,Cluster-33790.0,Cluster-193.1053,Cluster-193.41172,Cluster-193.52386,Cluster-737.0,Cluster-193.35490,Cluste…
GO:0008150	Biological Process	GO:0009987	cellular process	GO:0071554	cell wall organization or biogenesis	GO:0044036	cell wall macromolecule metabolic process	108	Cluster-193.45753,Cluster-193.36216,Cluster-193.42642,Cluster-2670.0,Cluster-33558.0,Cluster-12657.0,Cluster-193.42049,Cluster-193.25443,Cluster-193.3290,Cluster-193.8253,Cluster-20759.0,Cluster-193.1759,Cluster-5294.0,Cluster-193.4879,Cluster-2614.0,Cluster-1460.0,Cluster-28746.0,Cluster-193.30742,Cluster-10411.0,Cluster-193.26951,Cluster-4027.0,Cluster-193.35400,Cluster-193.50933,Cluster-193.46…
GO:0008150	Biological Process	GO:0009987	cellular process	GO:0071554	cell wall organization or biogenesis	GO:0071669	plant-type cell wall organization or biogenesis	45	Cluster-193.30521,Cluster-193.30986,Cluster-193.31501,Cluster-193.30422,Cluster-193.18147,Cluster-27110.0,Cluster-23304.0,Cluster-193.274,Cluster-13216.0,Cluster-32373.0,Cluster-193.19834,Cluster-193.50778,Cluster-193.3710,Cluster-193.40350,Cluster-193.44021,Cluster-193.25508,Cluster-27199.0,Cluster-193.45910,Cluster-15058.0,Cluster-193.31081,Cluster-193.44023,Cluster-193.31909,Cluster-193.25507,…
GO:0008150	Biological Process	GO:0009987	cellular process	GO:0071554	cell wall organization or biogenesis	GO:0042546	cell wall biogenesis	99	Cluster-5557.1,Cluster-14712.0,Cluster-193.35211,Cluster-193.7266,Cluster-193.39424,Cluster-193.32339,Cluster-193.26794,Cluster-2385.0,Cluster-193.33059,Cluster-193.18501,Cluster-9159.0,Cluster-15456.1,Cluster-193.33873,Cluster-23760.0,Cluster-193.30632,Cluster-193.30687,Cluster-2170.0,Cluster-193.1054,Cluster-8406.0,Cluster-193.15698,Cluster-193.25507,Cluster-23424.1,Cluster-193.28027,Cluster-19…
GO:0008150	Biological Process	GO:0009987	cellular process	GO:0071554	cell wall organization or biogenesis	GO:0071555	cell wall organization	125	Cluster-193.34194,Cluster-193.31081,Cluster-193.43539,Cluster-193.31909,Cluster-193.36289,Cluster-193.12617,Cluster-18355.0,Cluster-193.32995,Cluster-193.28351,Cluster-193.1754,Cluster-193.43359,Cluster-193.7234,Cluster-26898.0,Cluster-193.10658,Cluster-193.5134,Cluster-29875.0,Cluster-193.1775,Cluster-193.21880,Cluster-193.16386,Cluster-193.36492,Cluster-9437.0,Cluster-193.33048,Cluster-193.2870…
GO:0008150	Biological Process	GO:0009987	cellular process	GO:0071554	cell wall organization or biogenesis	GO:0071852	fungal-type cell wall organization or biogenesis	12	Cluster-193.1518,Cluster-193.37171,Cluster-193.5835,Cluster-193.42621,Cluster-193.29332,Cluster-193.12527,Cluster-193.32174,Cluster-193.7234,Cluster-25770.0,Cluster-193.1754,Cluster-193.25105,Cluster-193.35537
GO:0008150	Biological Process	GO:0009987	cellular process	GO:0016458	gene silencing	GO:0031047	gene silencing by RNA	30	Cluster-10432.0,Cluster-193.7202,Cluster-193.28424,Cluster-193.11306,Cluster-8532.0,Cluster-193.32408,Cluster-193.5250,Cluster-193.20560,Cluster-193.14031,Cluster-32789.0,Cluster-1636.0,Cluster-4888.1,Cluster-35371.0,Cluster-27882.0,Cluster-193.231,Cluster-193.51773,Cluster-10726.0,Cluster-2635.0,Cluster-193.43129,Cluster-193.1996,Cluster-6541.0,Cluster-193.28875,Cluster-490.0,Cluster-193.45395,C…
GO:0008150	Biological Process	GO:0009987	cellular process	GO:0016458	gene silencing	GO:0060969	negative regulation of gene silencing	4	Cluster-193.28424,Cluster-193.43129,Cluster-27882.0,Cluster-32789.0
GO:0008150	Biological Process	GO:0009987	cellular process	GO:0016458	gene silencing	GO:0060968	regulation of gene silencing	10	Cluster-193.14031,Cluster-32789.0,Cluster-193.32408,Cluster-27882.0,Cluster-193.43129,Cluster-193.7202,Cluster-193.11306,Cluster-193.28424,Cluster-193.34565,Cluster-35396.0
GO:0008150	Biological Process	GO:0009987	cellular process	GO:0007154	cell communication	GO:0010646	regulation of cell communication	265	Cluster-11089.0,Cluster-35902.0,Cluster-3809.0,Cluster-193.39256,Cluster-20431.0,Cluster-193.37478,Cluster-193.28712,Cluster-193.37981,Cluster-193.12362,Cluster-193.29297,Cluster-193.43038,Cluster-2472.1,Cluster-6278.0,Cluster-7021.0,Cluster-193.16034,Cluster-14829.1,Cluster-35856.0,Cluster-193.33077,Cluster-193.27092,Cluster-193.10267,Cluster-193.19814,Cluster-18833.0,Cluster-193.18531,Cluster-1…
GO:0008150	Biological Process	GO:0009987	cellular process	GO:0007154	cell communication	GO:0031668	cellular response to extracellular stimulus	96	Cluster-15377.0,Cluster-193.44332,Cluster-6064.0,Cluster-16028.1,Cluster-193.27492,Cluster-33408.1,Cluster-193.22555,Cluster-15184.0,Cluster-193.28396,Cluster-18125.0,Cluster-193.51881,Cluster-24813.0,Cluster-193.21676,Cluster-193.4628,Cluster-193.6405,Cluster-193.51359,Cluster-193.40457,Cluster-12248.0,Cluster-193.35813,Cluster-30413.0,Cluster-193.15398,Cluster-193.6246,Cluster-193.49490,Cluster…
GO:0008150	Biological Process	GO:0009987	cellular process	GO:0007154	cell communication	GO:0010648	negative regulation of cell communication	86	Cluster-193.22018,Cluster-36499.0,Cluster-193.34705,Cluster-10994.0,Cluster-193.9610,Cluster-193.37238,Cluster-9440.0,Cluster-193.2497,Cluster-193.7293,Cluster-10332.0,Cluster-35967.0,Cluster-8468.0,Cluster-456.0,Cluster-15781.0,Cluster-17282.0,Cluster-193.6226,Cluster-193.41178,Cluster-193.42397,Cluster-193.2467,Cluster-600.0,Cluster-193.30558,Cluster-21308.0,Cluster-11773.0,Cluster-193.31900,Cl…
GO:0008150	Biological Process	GO:0009987	cellular process	GO:0007154	cell communication	GO:0009875	pollen-pistil interaction	88	Cluster-193.31366,Cluster-193.42015,Cluster-193.32068,Cluster-193.34754,Cluster-193.47864,Cluster-193.8674,Cluster-193.35714,Cluster-193.33381,Cluster-193.39228,Cluster-193.44462,Cluster-193.36006,Cluster-193.33535,Cluster-193.40897,Cluster-193.46127,Cluster-193.32908,Cluster-193.34756,Cluster-193.43462,Cluster-193.33015,Cluster-193.33393,Cluster-193.20380,Cluster-193.30206,Cluster-193.38652,Clus…
GO:0008150	Biological Process	GO:0009987	cellular process	GO:0007154	cell communication	GO:0007267	cell-cell signaling	197	Cluster-2016.0,Cluster-193.8146,Cluster-598.0,Cluster-33744.0,Cluster-193.18531,Cluster-18823.0,Cluster-193.31150,Cluster-193.17147,Cluster-5062.0,Cluster-18199.1,Cluster-13650.1,Cluster-193.42002,Cluster-193.40080,Cluster-193.32052,Cluster-193.36954,Cluster-1713.0,Cluster-193.44314,Cluster-193.41264,Cluster-193.6547,Cluster-193.39738,Cluster-29499.1,Cluster-193.28129,Cluster-193.12715,Cluster-19…
GO:0008150	Biological Process	GO:0009987	cellular process	GO:0007154	cell communication	GO:0007165	signal transduction	1595	Cluster-25726.0,Cluster-10332.0,Cluster-14157.0,Cluster-193.2358,Cluster-193.27548,Cluster-982.0,Cluster-32193.0,Cluster-25399.1,Cluster-193.5280,Cluster-28940.1,Cluster-10766.0,Cluster-193.49619,Cluster-193.49123,Cluster-193.29697,Cluster-193.32632,Cluster-10513.0,Cluster-4097.0,Cluster-193.30497,Cluster-8103.0,Cluster-10548.0,Cluster-5692.0,Cluster-193.31963,Cluster-193.1538,Cluster-7399.0,Clus…
GO:0008150	Biological Process	GO:0009987	cellular process	GO:0007154	cell communication	GO:0010647	positive regulation of cell communication	44	Cluster-193.30747,Cluster-17646.0,Cluster-193.10267,Cluster-32414.0,Cluster-193.15747,Cluster-19298.1,Cluster-193.15593,Cluster-4521.0,Cluster-598.0,Cluster-24475.0,Cluster-193.36214,Cluster-193.31570,Cluster-3510.0,Cluster-14204.0,Cluster-32941.0,Cluster-31651.0,Cluster-193.29255,Cluster-35967.0,Cluster-16868.0,Cluster-193.16705,Cluster-193.29730,Cluster-193.15062,Cluster-193.6094,Cluster-193.30…
GO:0008150	Biological Process	GO:0009987	cellular process	GO:0006928	movement of cell or subcellular component	GO:0051270	regulation of cellular component movement	51	Cluster-193.39781,Cluster-193.9533,Cluster-193.7355,Cluster-193.43587,Cluster-193.16958,Cluster-193.28800,Cluster-193.10546,Cluster-193.29202,Cluster-20280.0,Cluster-8230.0,Cluster-193.21334,Cluster-193.52385,Cluster-21608.0,Cluster-7686.0,Cluster-4208.1,Cluster-15453.0,Cluster-32482.0,Cluster-4592.0,Cluster-193.10846,Cluster-4955.0,Cluster-193.42195,Cluster-193.38044,Cluster-193.7367,Cluster-193…
GO:0008150	Biological Process	GO:0009987	cellular process	GO:0006928	movement of cell or subcellular component	GO:0051271	negative regulation of cellular component movement	10	Cluster-17833.1,Cluster-193.28643,Cluster-193.19807,Cluster-7686.0,Cluster-193.19250,Cluster-4592.0,Cluster-193.10846,Cluster-193.29202,Cluster-193.10546,Cluster-193.8224
GO:0008150	Biological Process	GO:0009987	cellular process	GO:0006928	movement of cell or subcellular component	GO:0097485	neuron projection guidance	51	Cluster-15356.0,Cluster-193.1332,Cluster-193.30885,Cluster-14292.0,Cluster-11278.0,Cluster-193.260,Cluster-3534.0,Cluster-193.4480,Cluster-2278.0,Cluster-193.51912,Cluster-193.17062,Cluster-1586.0,Cluster-15128.1,Cluster-193.14849,Cluster-193.7049,Cluster-1713.0,Cluster-193.8893,Cluster-193.40468,Cluster-33566.0,Cluster-349.0,Cluster-193.38604,Cluster-193.39400,Cluster-193.6660,Cluster-29499.1,Cl…
GO:0008150	Biological Process	GO:0009987	cellular process	GO:0006928	movement of cell or subcellular component	GO:0007018	microtubule-based movement	36	Cluster-19758.0,Cluster-193.51421,Cluster-193.7367,Cluster-193.31920,Cluster-31011.0,Cluster-193.22321,Cluster-193.17545,Cluster-193.24138,Cluster-32482.0,Cluster-3227.0,Cluster-193.19264,Cluster-193.21334,Cluster-8230.0,Cluster-193.38522,Cluster-193.43587,Cluster-193.9533,Cluster-193.12326,Cluster-10802.0,Cluster-193.7899,Cluster-24161.0,Cluster-29522.0,Cluster-193.16532,Cluster-193.31059,Cluste…
GO:0008150	Biological Process	GO:0009987	cellular process	GO:0006928	movement of cell or subcellular component	GO:0048870	cell motility	129	Cluster-193.19266,Cluster-193.52068,Cluster-193.19807,Cluster-35621.0,Cluster-10166.0,Cluster-193.16195,Cluster-193.49817,Cluster-193.44855,Cluster-193.14276,Cluster-3169.0,Cluster-24161.0,Cluster-193.31612,Cluster-193.31059,Cluster-193.19582,Cluster-193.28643,Cluster-8607.0,Cluster-19729.0,Cluster-33790.0,Cluster-193.1053,Cluster-193.41172,Cluster-193.52386,Cluster-737.0,Cluster-193.35490,Cluste…
GO:0008150	Biological Process	GO:0009987	cellular process	GO:0016192	vesicle-mediated transport	GO:0060627	regulation of vesicle-mediated transport	16	Cluster-193.10021,Cluster-193.28897,Cluster-193.36090,Cluster-193.6718,Cluster-193.30283,Cluster-193.30421,Cluster-33441.0,Cluster-193.12796,Cluster-9351.0,Cluster-3021.0,Cluster-3324.0,Cluster-193.15972,Cluster-5174.0,Cluster-193.22979,Cluster-11177.0,Cluster-193.36523
GO:0008150	Biological Process	GO:0009987	cellular process	GO:0016192	vesicle-mediated transport	GO:0098876	vesicle-mediated transport to the plasma membrane	9	Cluster-193.10021,Cluster-193.30421,Cluster-193.36090,Cluster-193.28897,Cluster-9351.0,Cluster-193.15972,Cluster-193.22979,Cluster-193.30283,Cluster-11177.0
GO:0008150	Biological Process	GO:0009987	cellular process	GO:0016192	vesicle-mediated transport	GO:0048278	vesicle docking	74	Cluster-193.7459,Cluster-17263.0,Cluster-193.15419,Cluster-4442.0,Cluster-22000.0,Cluster-193.44201,Cluster-193.51325,Cluster-193.38561,Cluster-193.17524,Cluster-193.6101,Cluster-16911.0,Cluster-193.150,Cluster-193.800,Cluster-193.803,Cluster-193.34551,Cluster-193.19082,Cluster-193.30118,Cluster-193.19137,Cluster-193.46510,Cluster-193.21882,Cluster-193.780,Cluster-2977.0,Cluster-193.30860,Cluster…
GO:0008150	Biological Process	GO:0009987	cellular process	GO:0016192	vesicle-mediated transport	GO:0006909	phagocytosis	7	Cluster-5174.0,Cluster-193.6718,Cluster-193.12796,Cluster-33441.0,Cluster-3021.0,Cluster-193.36523,Cluster-3324.0
GO:0008150	Biological Process	GO:0009987	cellular process	GO:0016192	vesicle-mediated transport	GO:0006906	vesicle fusion	9	Cluster-1112.0,Cluster-193.11890,Cluster-193.32117,Cluster-2656.0,Cluster-193.34186,Cluster-8933.0,Cluster-193.41165,Cluster-193.29899,Cluster-193.34507
GO:0008150	Biological Process	GO:0009987	cellular process	GO:0016192	vesicle-mediated transport	GO:0071985	multivesicular body sorting pathway	17	Cluster-17807.1,Cluster-18042.0,Cluster-193.14386,Cluster-193.30898,Cluster-193.44224,Cluster-193.6626,Cluster-193.7463,Cluster-17807.0,Cluster-193.32747,Cluster-3489.0,Cluster-193.49768,Cluster-193.30124,Cluster-193.33730,Cluster-5586.0,Cluster-4833.0,Cluster-193.5341,Cluster-10083.0
GO:0008150	Biological Process	GO:0009987	cellular process	GO:0016192	vesicle-mediated transport	GO:0016197	endosomal transport	31	Cluster-5586.0,Cluster-10083.0,Cluster-193.18011,Cluster-4833.0,Cluster-193.5341,Cluster-11840.0,Cluster-16837.0,Cluster-2511.1,Cluster-10574.0,Cluster-193.27639,Cluster-193.32699,Cluster-193.33730,Cluster-193.30124,Cluster-193.32747,Cluster-193.49768,Cluster-3103.0,Cluster-3489.0,Cluster-9922.0,Cluster-17807.0,Cluster-193.23421,Cluster-4692.0,Cluster-193.7463,Cluster-26783.0,Cluster-193.6626,Clu…
GO:0008150	Biological Process	GO:0009987	cellular process	GO:0016192	vesicle-mediated transport	GO:0006887	exocytosis	99	Cluster-193.17524,Cluster-193.43293,Cluster-193.51691,Cluster-193.6101,Cluster-193.34551,Cluster-193.803,Cluster-16911.0,Cluster-193.150,Cluster-193.800,Cluster-1380.0,Cluster-193.19082,Cluster-193.7459,Cluster-193.15419,Cluster-19032.0,Cluster-17263.0,Cluster-4442.0,Cluster-193.21705,Cluster-193.51325,Cluster-193.38561,Cluster-193.44201,Cluster-32960.0,Cluster-22000.0,Cluster-20573.0,Cluster-193…
GO:0008150	Biological Process	GO:0009987	cellular process	GO:0016192	vesicle-mediated transport	GO:0048193	Golgi vesicle transport	308	Cluster-193.26855,Cluster-193.26984,Cluster-21604.0,Cluster-193.39346,Cluster-15096.0,Cluster-193.36240,Cluster-11806.0,Cluster-9351.0,Cluster-2670.0,Cluster-193.3918,Cluster-31391.0,Cluster-193.41458,Cluster-31093.0,Cluster-27037.0,Cluster-16034.0,Cluster-193.18560,Cluster-193.27844,Cluster-193.34641,Cluster-4929.1,Cluster-193.34906,Cluster-193.7355,Cluster-13345.0,Cluster-193.17006,Cluster-193.…
GO:0008150	Biological Process	GO:0009987	cellular process	GO:0016192	vesicle-mediated transport	GO:0006903	vesicle targeting	4	Cluster-193.10846,Cluster-17833.1,Cluster-193.19250,Cluster-7686.0
GO:0008150	Biological Process	GO:0009987	cellular process	GO:0016192	vesicle-mediated transport	GO:0006897	endocytosis	8	Cluster-193.19982,Cluster-193.44870,Cluster-193.30716,Cluster-193.34151,Cluster-193.8617,Cluster-193.20678,Cluster-193.10624,Cluster-193.18248
GO:0008150	Biological Process	GO:0009987	cellular process	GO:0051716	cellular response to stimulus	GO:0104004	cellular response to environmental stimulus	7	Cluster-27700.0,Cluster-5279.0,Cluster-3808.0,Cluster-6655.0,Cluster-193.43714,Cluster-193.28798,Cluster-193.35962
GO:0008150	Biological Process	GO:0009987	cellular process	GO:0051716	cellular response to stimulus	GO:0033554	cellular response to stress	1046	Cluster-193.857,Cluster-9502.0,Cluster-7577.0,Cluster-6172.0,Cluster-193.40687,Cluster-193.24504,Cluster-19574.1,Cluster-193.46641,Cluster-15409.0,Cluster-27295.0,Cluster-193.32353,Cluster-193.16561,Cluster-14933.0,Cluster-193.8746,Cluster-193.33269,Cluster-16034.0,Cluster-193.25309,Cluster-193.33353,Cluster-193.20249,Cluster-1230.1,Cluster-193.51720,Cluster-193.3978,Cluster-1900.0,Cluster-193.67…
GO:0008150	Biological Process	GO:0009987	cellular process	GO:0051716	cellular response to stimulus	GO:0070887	cellular response to chemical stimulus	240	Cluster-193.12856,Cluster-193.26957,Cluster-9909.1,Cluster-193.14485,Cluster-193.25712,Cluster-193.11658,Cluster-193.16386,Cluster-193.13638,Cluster-193.3555,Cluster-193.38766,Cluster-15209.0,Cluster-9827.0,Cluster-193.26927,Cluster-4298.0,Cluster-193.24686,Cluster-511.0,Cluster-193.5958,Cluster-193.22204,Cluster-193.28615,Cluster-17852.0,Cluster-193.33240,Cluster-193.36405,Cluster-193.31390,Clus…
GO:0008150	Biological Process	GO:0009987	cellular process	GO:0051716	cellular response to stimulus	GO:0031668	cellular response to extracellular stimulus	96	Cluster-15377.0,Cluster-193.44332,Cluster-6064.0,Cluster-16028.1,Cluster-193.27492,Cluster-33408.1,Cluster-193.22555,Cluster-15184.0,Cluster-193.28396,Cluster-18125.0,Cluster-193.51881,Cluster-24813.0,Cluster-193.21676,Cluster-193.4628,Cluster-193.6405,Cluster-193.51359,Cluster-193.40457,Cluster-12248.0,Cluster-193.35813,Cluster-30413.0,Cluster-193.15398,Cluster-193.6246,Cluster-193.49490,Cluster…
GO:0008150	Biological Process	GO:0009987	cellular process	GO:0051716	cellular response to stimulus	GO:0007165	signal transduction	1595	Cluster-25726.0,Cluster-10332.0,Cluster-14157.0,Cluster-193.2358,Cluster-193.27548,Cluster-982.0,Cluster-32193.0,Cluster-25399.1,Cluster-193.5280,Cluster-28940.1,Cluster-10766.0,Cluster-193.49619,Cluster-193.49123,Cluster-193.29697,Cluster-193.32632,Cluster-10513.0,Cluster-4097.0,Cluster-193.30497,Cluster-8103.0,Cluster-10548.0,Cluster-5692.0,Cluster-193.31963,Cluster-193.1538,Cluster-7399.0,Clus…
GO:0008150	Biological Process	GO:0009987	cellular process	GO:0061919	process utilizing autophagic mechanism	GO:0006914	autophagy	60	Cluster-29838.0,Cluster-193.10233,Cluster-3776.0,Cluster-193.42192,Cluster-193.50375,Cluster-193.50176,Cluster-14739.0,Cluster-9218.0,Cluster-193.20592,Cluster-8410.0,Cluster-193.14033,Cluster-6659.2,Cluster-14519.0,Cluster-568.0,Cluster-6316.0,Cluster-10844.0,Cluster-193.29462,Cluster-193.8476,Cluster-31093.0,Cluster-9946.0,Cluster-19157.0,Cluster-22480.0,Cluster-28983.0,Cluster-193.18560,Cluste…
GO:0008150	Biological Process	GO:0009987	cellular process	GO:0071840	cellular component organization or biogenesis	GO:0016043	cellular component organization	2849	Cluster-193.4534,Cluster-8678.0,Cluster-17217.0,Cluster-193.4750,Cluster-193.30500,Cluster-193.38294,Cluster-20322.0,Cluster-5932.0,Cluster-193.41591,Cluster-193.34585,Cluster-193.32995,Cluster-11851.0,Cluster-4472.0,Cluster-7049.0,Cluster-193.26461,Cluster-22023.0,Cluster-19290.0,Cluster-28866.0,Cluster-193.34186,Cluster-20214.0,Cluster-193.19418,Cluster-193.30192,Cluster-19074.0,Cluster-193.504…
-193.23811,Cluster-193.35813,Cluster-193.44975,Cluster-193.2382,Cluster-193.49267,Cluster-34179.0,Cluster-193.51697,Cluster-10712.0,Cluster-667.0,Cluster-193.4185,Cluster-35861.0,Cluster-152.0,Cluster-15356.0,Cluster-193.25035,Cluster-193.32843,Cluster-193.32577,Cluster-12030.0,Cluster-8420.0,Cluster-193.25009,Cluster-193.35381,Cluster-193.27380,Cluster-33712.1,Cluster-3191.0,Cluster-10844.0,Clus…
GO:0008150	Biological Process	GO:0009987	cellular process	GO:0071840	cellular component organization or biogenesis	GO:0044085	cellular component biogenesis	3107	Cluster-193.26332,Cluster-193.26063,Cluster-3360.0,Cluster-1251.0,Cluster-30285.0,Cluster-193.33520,Cluster-193.36393,Cluster-14592.0,Cluster-193.12354,Cluster-31550.0,Cluster-21634.0,Cluster-193.28923,Cluster-193.14329,Cluster-193.36532,Cluster-1343.0,Cluster-193.45448,Cluster-1079.0,Cluster-193.28361,Cluster-193.4562,Cluster-9010.0,Cluster-193.32001,Cluster-14459.0,Cluster-17534.0,Cluster-193.2…
13478.1,Cluster-193.21033,Cluster-193.19695,Cluster-193.14402,Cluster-19440.0,Cluster-17718.0,Cluster-193.28131,Cluster-193.23581,Cluster-17134.0,Cluster-193.37747,Cluster-8339.0,Cluster-29605.0,Cluster-12059.0,Cluster-34502.0,Cluster-193.16463,Cluster-7875.0,Cluster-193.22377,Cluster-193.51325,Cluster-8580.0,Cluster-193.45221,Cluster-193.37367,Cluster-10184.0,Cluster-193.7175,Cluster-7527.0,Clus…
GO:0008150	Biological Process	GO:0009987	cellular process	GO:0022406	membrane docking	GO:0140056	organelle localization by membrane tethering	74	Cluster-193.44201,Cluster-22000.0,Cluster-193.51325,Cluster-193.38561,Cluster-4442.0,Cluster-17263.0,Cluster-193.15419,Cluster-193.7459,Cluster-193.19082,Cluster-16911.0,Cluster-193.150,Cluster-193.800,Cluster-193.803,Cluster-193.34551,Cluster-193.6101,Cluster-193.17524,Cluster-193.19137,Cluster-193.46510,Cluster-193.21882,Cluster-2977.0,Cluster-193.780,Cluster-193.30118,Cluster-193.33410,Cluster…
GO:0008150	Biological Process	GO:0009987	cellular process	GO:0098743	cell aggregation	GO:0098630	aggregation of unicellular organisms	18	Cluster-193.31329,Cluster-193.24583,Cluster-193.44227,Cluster-193.41101,Cluster-193.12428,Cluster-193.19632,Cluster-1304.0,Cluster-9609.0,Cluster-193.41268,Cluster-193.31788,Cluster-28614.0,Cluster-193.31244,Cluster-193.12371,Cluster-193.49470,Cluster-193.32906,Cluster-193.7628,Cluster-17691.0,Cluster-193.28305
GO:0008150	Biological Process	GO:0009987	cellular process	GO:0051651	maintenance of location in cell	GO:0032507	maintenance of protein location in cell	28	Cluster-193.23348,Cluster-193.13371,Cluster-193.1347,Cluster-193.1194,Cluster-193.34054,Cluster-193.33278,Cluster-193.69,Cluster-33010.0,Cluster-5077.0,Cluster-193.39354,Cluster-7273.0,Cluster-193.21042,Cluster-193.24851,Cluster-193.49130,Cluster-193.17206,Cluster-193.14264,Cluster-193.3030,Cluster-193.9987,Cluster-29733.0,Cluster-18325.0,Cluster-193.47175,Cluster-193.12047,Cluster-193.39865,Clus…
GO:0008150	Biological Process	GO:0009987	cellular process	GO:0022412	cellular process involved in reproduction in multicellular organism	GO:0007281	germ cell development	89	Cluster-193.5367,Cluster-193.34161,Cluster-193.15140,Cluster-12579.0,Cluster-24365.0,Cluster-193.7175,Cluster-29946.0,Cluster-193.15682,Cluster-193.14987,Cluster-193.15866,Cluster-193.2151,Cluster-193.21737,Cluster-29269.0,Cluster-193.31204,Cluster-193.27556,Cluster-193.10074,Cluster-193.17166,Cluster-193.32389,Cluster-15798.0,Cluster-193.5593,Cluster-35734.0,Cluster-21366.0,Cluster-23069.0,Clust…
GO:0008150	Biological Process	GO:0009987	cellular process	GO:0022412	cellular process involved in reproduction in multicellular organism	GO:0007289	spermatid nucleus differentiation	18	Cluster-35594.0,Cluster-193.36756,Cluster-193.27107,Cluster-29423.0,Cluster-193.31927,Cluster-193.28002,Cluster-193.28446,Cluster-193.23980,Cluster-23797.0,Cluster-23857.1,Cluster-24365.0,Cluster-8960.0,Cluster-193.49681,Cluster-193.21579,Cluster-30591.0,Cluster-193.32389,Cluster-11603.0,Cluster-193.49870
GO:0008150	Biological Process	GO:0009987	cellular process	GO:0022412	cellular process involved in reproduction in multicellular organism	GO:0048515	spermatid differentiation	28	Cluster-193.29076,Cluster-193.40431,Cluster-193.14060,Cluster-23797.0,Cluster-8960.0,Cluster-24365.0,Cluster-23857.1,Cluster-193.28002,Cluster-193.2617,Cluster-193.23980,Cluster-193.28446,Cluster-193.27107,Cluster-29423.0,Cluster-193.18446,Cluster-193.31927,Cluster-193.36756,Cluster-35594.0,Cluster-25650.0,Cluster-21366.0,Cluster-193.34161,Cluster-193.49870,Cluster-193.32389,Cluster-30591.0,Clust…
GO:0008150	Biological Process	GO:0009987	cellular process	GO:0022412	cellular process involved in reproduction in multicellular organism	GO:0030707	ovarian follicle cell development	61	Cluster-193.5367,Cluster-193.30886,Cluster-24202.0,Cluster-193.15140,Cluster-193.49442,Cluster-193.34857,Cluster-12579.0,Cluster-32921.0,Cluster-193.30684,Cluster-193.15682,Cluster-193.7175,Cluster-29946.0,Cluster-193.30540,Cluster-193.29000,Cluster-193.15866,Cluster-25007.1,Cluster-193.14987,Cluster-193.21737,Cluster-29269.0,Cluster-193.31204,Cluster-193.8213,Cluster-193.17166,Cluster-10398.0,Cl…
GO:0008150	Biological Process	GO:0009987	cellular process	GO:0019835	cytolysis	GO:0051715	cytolysis in other organism	35	Cluster-193.25660,Cluster-8156.0,Cluster-13712.0,Cluster-20907.0,Cluster-4541.0,Cluster-193.49227,Cluster-193.11741,Cluster-34638.0,Cluster-6763.0,Cluster-9321.0,Cluster-193.36613,Cluster-193.45410,Cluster-193.29120,Cluster-193.21627,Cluster-193.22943,Cluster-30147.0,Cluster-34612.0,Cluster-6887.0,Cluster-7228.0,Cluster-32808.0,Cluster-193.36793,Cluster-193.6037,Cluster-17439.0,Cluster-29016.0,Cl…
GO:0008150	Biological Process	GO:0009987	cellular process	GO:0008219	cell death	GO:0060548	negative regulation of cell death	46	Cluster-6113.0,Cluster-193.48351,Cluster-193.31382,Cluster-280.0,Cluster-32414.0,Cluster-193.32967,Cluster-193.23388,Cluster-1282.0,Cluster-193.49619,Cluster-193.7647,Cluster-193.17327,Cluster-1513.0,Cluster-32941.0,Cluster-193.23928,Cluster-193.31570,Cluster-193.23802,Cluster-21824.0,Cluster-193.2565,Cluster-193.3381,Cluster-4265.0,Cluster-7689.0,Cluster-193.26592,Cluster-16868.0,Cluster-193.292…
GO:0008150	Biological Process	GO:0009987	cellular process	GO:0008219	cell death	GO:0070997	neuron death	4	Cluster-19384.0,Cluster-193.31382,Cluster-193.23802,Cluster-193.49619
GO:0008150	Biological Process	GO:0009987	cellular process	GO:0008219	cell death	GO:0010942	positive regulation of cell death	66	Cluster-193.21296,Cluster-193.15796,Cluster-193.45300,Cluster-193.3037,Cluster-193.37761,Cluster-31015.0,Cluster-33809.0,Cluster-193.37594,Cluster-32953.0,Cluster-193.31654,Cluster-193.15128,Cluster-193.26422,Cluster-193.43282,Cluster-193.34564,Cluster-193.35020,Cluster-2144.0,Cluster-193.18668,Cluster-193.49232,Cluster-18300.0,Cluster-193.14068,Cluster-193.8077,Cluster-26922.0,Cluster-193.41308,…
GO:0008150	Biological Process	GO:0009987	cellular process	GO:0008219	cell death	GO:0012501	programmed cell death	249	Cluster-193.2565,Cluster-18461.0,Cluster-193.31570,Cluster-193.1182,Cluster-1513.0,Cluster-193.39155,Cluster-193.2716,Cluster-193.33251,Cluster-193.32609,Cluster-193.16016,Cluster-25998.1,Cluster-193.9621,Cluster-32980.0,Cluster-193.47024,Cluster-3049.0,Cluster-25342.0,Cluster-193.4837,Cluster-27718.0,Cluster-193.30747,Cluster-16647.0,Cluster-2960.0,Cluster-193.3836,Cluster-193.48826,Cluster-4323…
GO:0008150	Biological Process	GO:0009987	cellular process	GO:0008219	cell death	GO:0010941	regulation of cell death	173	Cluster-29411.0,Cluster-7689.0,Cluster-2924.2,Cluster-193.26592,Cluster-193.22723,Cluster-549.0,Cluster-193.29158,Cluster-193.23928,Cluster-193.7647,Cluster-193.17327,Cluster-4265.0,Cluster-193.3381,Cluster-193.24728,Cluster-193.1242,Cluster-193.23802,Cluster-31651.0,Cluster-193.25707,Cluster-193.32967,Cluster-193.49646,Cluster-193.31178,Cluster-193.10470,Cluster-21197.0,Cluster-193.36214,Cluster…
GO:0008150	Biological Process	GO:0009987	cellular process	GO:0008283	cell population proliferation	GO:0042127	regulation of cell population proliferation	32	Cluster-193.6200,Cluster-193.26083,Cluster-193.30649,Cluster-9705.0,Cluster-193.5044,Cluster-193.8596,Cluster-193.9667,Cluster-193.15157,Cluster-193.34617,Cluster-193.10174,Cluster-193.4366,Cluster-29797.0,Cluster-193.16484,Cluster-193.5604,Cluster-3349.0,Cluster-193.34529,Cluster-35840.0,Cluster-193.23505,Cluster-193.30625,Cluster-193.50912,Cluster-193.25755,Cluster-193.17479,Cluster-25998.1,Clu…
GO:0008150	Biological Process	GO:0009987	cellular process	GO:0048523	negative regulation of cellular process	GO:0031324	negative regulation of cellular metabolic process	164	Cluster-11843.0,Cluster-10784.0,Cluster-193.18622,Cluster-24344.0,Cluster-193.22725,Cluster-193.21511,Cluster-193.40099,Cluster-193.17589,Cluster-193.33751,Cluster-17724.0,Cluster-193.35143,Cluster-34979.1,Cluster-26089.0,Cluster-34372.0,Cluster-193.34632,Cluster-2472.1,Cluster-193.25238,Cluster-4662.0,Cluster-21394.0,Cluster-30924.0,Cluster-2484.0,Cluster-193.47029,Cluster-193.21571,Cluster-7689…
GO:0008150	Biological Process	GO:0009987	cellular process	GO:0048523	negative regulation of cellular process	GO:0051129	negative regulation of cellular component organization	110	Cluster-193.35344,Cluster-193.22118,Cluster-193.25494,Cluster-11095.0,Cluster-193.50446,Cluster-193.1803,Cluster-32078.0,Cluster-193.40611,Cluster-29750.1,Cluster-193.2682,Cluster-193.38400,Cluster-193.11715,Cluster-193.28504,Cluster-7617.0,Cluster-2149.0,Cluster-193.858,Cluster-193.20819,Cluster-193.2719,Cluster-17263.0,Cluster-16592.0,Cluster-262.0,Cluster-193.5467,Cluster-6402.0,Cluster-193.51…
GO:0008150	Biological Process	GO:0009987	cellular process	GO:0048523	negative regulation of cellular process	GO:0051271	negative regulation of cellular component movement	10	Cluster-17833.1,Cluster-193.28643,Cluster-193.19807,Cluster-7686.0,Cluster-193.19250,Cluster-4592.0,Cluster-193.10846,Cluster-193.29202,Cluster-193.10546,Cluster-193.8224
GO:0008150	Biological Process	GO:0009987	cellular process	GO:0048523	negative regulation of cellular process	GO:1903531	negative regulation of secretion by cell	8	Cluster-11089.0,Cluster-193.27387,Cluster-193.28499,Cluster-4912.0,Cluster-8468.0,Cluster-193.18531,Cluster-193.40080,Cluster-193.42397
GO:0008150	Biological Process	GO:0009987	cellular process	GO:0048523	negative regulation of cellular process	GO:0060548	negative regulation of cell death	46	Cluster-6113.0,Cluster-193.48351,Cluster-193.31382,Cluster-280.0,Cluster-32414.0,Cluster-193.32967,Cluster-193.23388,Cluster-1282.0,Cluster-193.49619,Cluster-193.7647,Cluster-193.17327,Cluster-1513.0,Cluster-32941.0,Cluster-193.23928,Cluster-193.31570,Cluster-193.23802,Cluster-21824.0,Cluster-193.2565,Cluster-193.3381,Cluster-4265.0,Cluster-7689.0,Cluster-193.26592,Cluster-16868.0,Cluster-193.292…
GO:0008150	Biological Process	GO:0009987	cellular process	GO:0048523	negative regulation of cellular process	GO:0010648	negative regulation of cell communication	86	Cluster-193.22018,Cluster-36499.0,Cluster-193.34705,Cluster-10994.0,Cluster-193.9610,Cluster-193.37238,Cluster-9440.0,Cluster-193.2497,Cluster-193.7293,Cluster-10332.0,Cluster-35967.0,Cluster-8468.0,Cluster-456.0,Cluster-15781.0,Cluster-17282.0,Cluster-193.6226,Cluster-193.41178,Cluster-193.42397,Cluster-193.2467,Cluster-600.0,Cluster-193.30558,Cluster-21308.0,Cluster-11773.0,Cluster-193.31900,Cl…
GO:0008150	Biological Process	GO:0009987	cellular process	GO:0048523	negative regulation of cellular process	GO:0045786	negative regulation of cell cycle	128	Cluster-27898.1,Cluster-193.17885,Cluster-16449.0,Cluster-19294.0,Cluster-193.7584,Cluster-193.32258,Cluster-193.23826,Cluster-193.49323,Cluster-193.51140,Cluster-19770.1,Cluster-26272.0,Cluster-17901.0,Cluster-193.38766,Cluster-193.22331,Cluster-193.20326,Cluster-193.4718,Cluster-12195.0,Cluster-8534.0,Cluster-1930.0,Cluster-14466.0,Cluster-10771.0,Cluster-10824.0,Cluster-32371.1,Cluster-193.513…
GO:0008150	Biological Process	GO:0009987	cellular process	GO:0048523	negative regulation of cellular process	GO:0050866	negative regulation of cell activation	5	Cluster-2873.0,Cluster-193.15599,Cluster-193.26222,Cluster-19106.0,Cluster-193.4739
GO:0008150	Biological Process	GO:0009987	cellular process	GO:0048523	negative regulation of cellular process	GO:0090288	negative regulation of cellular response to growth factor stimulus	4	Cluster-193.6094,Cluster-5401.0,Cluster-35967.0,Cluster-598.0
GO:0008150	Biological Process	GO:0009987	cellular process	GO:0048523	negative regulation of cellular process	GO:0007162	negative regulation of cell adhesion	9	Cluster-2873.0,Cluster-17833.1,Cluster-7686.0,Cluster-193.4739,Cluster-193.15599,Cluster-193.19250,Cluster-193.10846,Cluster-193.26222,Cluster-19106.0
GO:0008150	Biological Process	GO:0009987	cellular process	GO:0048523	negative regulation of cellular process	GO:0045596	negative regulation of cell differentiation	4	Cluster-17833.1,Cluster-193.10846,Cluster-7686.0,Cluster-193.19250
GO:0008150	Biological Process	GO:0009987	cellular process	GO:0048523	negative regulation of cellular process	GO:0060969	negative regulation of gene silencing	4	Cluster-193.28424,Cluster-193.43129,Cluster-27882.0,Cluster-32789.0
GO:0008150	Biological Process	GO:0009987	cellular process	GO:0048523	negative regulation of cellular process	GO:0034763	negative regulation of transmembrane transport	5	Cluster-2656.0,Cluster-26068.0,Cluster-193.34190,Cluster-193.27707,Cluster-21976.1
GO:0008150	Biological Process	GO:0009987	cellular process	GO:0048523	negative regulation of cellular process	GO:0051985	negative regulation of chromosome segregation	62	Cluster-193.22161,Cluster-193.46957,Cluster-2670.0,Cluster-10771.0,Cluster-193.26023,Cluster-17249.0,Cluster-193.18560,Cluster-193.51324,Cluster-6402.0,Cluster-9310.0,Cluster-262.0,Cluster-193.51631,Cluster-16592.0,Cluster-17263.0,Cluster-193.6635,Cluster-193.858,Cluster-7617.0,Cluster-193.28504,Cluster-193.52276,Cluster-193.38400,Cluster-193.11715,Cluster-193.2682,Cluster-10140.0,Cluster-193.516…
GO:0008150	Biological Process	GO:0009987	cellular process	GO:0048523	negative regulation of cellular process	GO:2001021	negative regulation of response to DNA damage stimulus	13	Cluster-193.15745,Cluster-16245.1,Cluster-17861.0,Cluster-193.15895,Cluster-193.43867,Cluster-13571.0,Cluster-9073.0,Cluster-193.34858,Cluster-13746.0,Cluster-193.47029,Cluster-193.15744,Cluster-2472.1,Cluster-4672.0
GO:0008150	Biological Process	GO:0009987	cellular process	GO:0001906	cell killing	GO:0031640	killing of cells of other organism	45	Cluster-193.25660,Cluster-20907.0,Cluster-13712.0,Cluster-8156.0,Cluster-193.21623,Cluster-193.49227,Cluster-4541.0,Cluster-25489.0,Cluster-193.11741,Cluster-6763.0,Cluster-34638.0,Cluster-193.45410,Cluster-9321.0,Cluster-193.36613,Cluster-193.21627,Cluster-193.22943,Cluster-193.34564,Cluster-193.29120,Cluster-30147.0,Cluster-193.32634,Cluster-6887.0,Cluster-7228.0,Cluster-34612.0,Cluster-32808.0…
GO:0008150	Biological Process	GO:0009987	cellular process	GO:0001906	cell killing	GO:0031341	regulation of cell killing	8	Cluster-193.19781,Cluster-193.34564,Cluster-4335.0,Cluster-193.14068,Cluster-2924.2,Cluster-193.12564,Cluster-25489.0,Cluster-193.19254
GO:0008150	Biological Process	GO:0009987	cellular process	GO:0001906	cell killing	GO:0031343	positive regulation of cell killing	4	Cluster-25489.0,Cluster-193.34564,Cluster-2924.2,Cluster-193.14068
GO:0008150	Biological Process	GO:0009987	cellular process	GO:0006903	vesicle targeting	GO:0048199	vesicle targeting, to, from or within Golgi	4	Cluster-7686.0,Cluster-193.19250,Cluster-17833.1,Cluster-193.10846
GO:0008150	Biological Process	GO:0009987	cellular process	GO:0044237	cellular metabolic process	GO:0034754	cellular hormone metabolic process	202	Cluster-1988.0,Cluster-193.7382,Cluster-193.25195,Cluster-193.17091,Cluster-193.1922,Cluster-26032.0,Cluster-913.0,Cluster-193.32851,Cluster-9425.0,Cluster-193.40102,Cluster-193.31135,Cluster-193.37212,Cluster-11660.0,Cluster-193.32454,Cluster-193.25544,Cluster-193.19047,Cluster-193.9867,Cluster-4232.0,Cluster-193.34699,Cluster-28135.0,Cluster-24281.0,Cluster-193.5629,Cluster-14598.0,Cluster-193.…
GO:0008150	Biological Process	GO:0009987	cellular process	GO:0044237	cellular metabolic process	GO:0046483	heterocycle metabolic process	10217	Cluster-193.8139,Cluster-193.21075,Cluster-11435.0,Cluster-6562.0,Cluster-16978.0,Cluster-8583.0,Cluster-193.19731,Cluster-193.41263,Cluster-31578.0,Cluster-193.32449,Cluster-193.1871,Cluster-193.5261,Cluster-193.36641,Cluster-193.12117,Cluster-2090.0,Cluster-193.43390,Cluster-193.8373,Cluster-34078.0,Cluster-193.41264,Cluster-193.861,Cluster-193.49630,Cluster-193.29625,Cluster-193.4714,Cluster-1…
9.0,Cluster-193.43022,Cluster-193.5117,Cluster-193.1391,Cluster-193.32215,Cluster-193.21361,Cluster-7802.0,Cluster-193.33261,Cluster-761.0,Cluster-193.36621,Cluster-193.46858,Cluster-193.36669,Cluster-15657.0,Cluster-9565.0,Cluster-193.14895,Cluster-193.22046,Cluster-193.4537,Cluster-193.15160,Cluster-10606.0,Cluster-193.39799,Cluster-193.35980,Cluster-193.24509,Cluster-193.17598,Cluster-12022.1,…
luster-193.37748,Cluster-193.29753,Cluster-193.20279,Cluster-193.45782,Cluster-193.24928,Cluster-193.16290,Cluster-134.0,Cluster-36190.1,Cluster-193.44498,Cluster-19110.0,Cluster-193.956,Cluster-32194.0,Cluster-21362.0,Cluster-193.20779,Cluster-193.49909,Cluster-193.45293,Cluster-193.12266,Cluster-193.25155,Cluster-36463.1,Cluster-193.4694,Cluster-193.27010,Cluster-193.32458,Cluster-193.19528,Clu…
ster-19705.0,Cluster-193.50104,Cluster-193.22387,Cluster-193.40385,Cluster-193.31959,Cluster-193.32913,Cluster-193.24886,Cluster-401.0,Cluster-193.43211,Cluster-193.46791,Cluster-193.18441,Cluster-193.22700,Cluster-193.32861,Cluster-193.23011,Cluster-193.24051,Cluster-193.6080,Cluster-193.36529,Cluster-193.1554,Cluster-14177.0,Cluster-193.49916,Cluster-193.29604,Cluster-193.30049,Cluster-193.3238…
-193.39502,Cluster-5473.0,Cluster-21670.0,Cluster-28212.0,Cluster-31915.0,Cluster-7801.0,Cluster-193.20776,Cluster-193.21894,Cluster-8810.0,Cluster-193.49784,Cluster-193.49474,Cluster-193.4207,Cluster-193.31561,Cluster-2859.0,Cluster-16533.0,Cluster-955.0,Cluster-193.22838,Cluster-193.27517,Cluster-10547.0,Cluster-193.6980,Cluster-193.10220,Cluster-193.37741,Cluster-27081.0,Cluster-193.10930,Clus…
26.0,Cluster-193.15232,Cluster-193.14456,Cluster-193.46809,Cluster-7332.0,Cluster-193.39793,Cluster-193.34584,Cluster-16711.0,Cluster-5873.0,Cluster-32793.0,Cluster-193.9018,Cluster-15362.0,Cluster-193.22238,Cluster-193.1938,Cluster-193.33924,Cluster-193.40061,Cluster-193.30279,Cluster-193.35563,Cluster-193.22833,Cluster-26529.0,Cluster-19448.0,Cluster-32436.0,Cluster-193.44396,Cluster-193.5986,C…
GO:0008150	Biological Process	GO:0009987	cellular process	GO:0044237	cellular metabolic process	GO:0006081	cellular aldehyde metabolic process	113	Cluster-34824.0,Cluster-21417.0,Cluster-21670.0,Cluster-193.31535,Cluster-193.2767,Cluster-1983.0,Cluster-193.3213,Cluster-21692.0,Cluster-193.795,Cluster-193.11694,Cluster-30129.0,Cluster-193.20133,Cluster-4764.0,Cluster-193.27549,Cluster-193.19695,Cluster-7535.0,Cluster-193.2340,Cluster-5320.0,Cluster-193.16522,Cluster-193.30998,Cluster-19261.0,Cluster-193.27089,Cluster-14755.0,Cluster-7012.0,C…
GO:0008150	Biological Process	GO:0009987	cellular process	GO:0044237	cellular metabolic process	GO:0044262	cellular carbohydrate metabolic process	628	Cluster-193.25183,Cluster-193.35461,Cluster-193.42233,Cluster-193.27930,Cluster-193.12454,Cluster-13172.0,Cluster-193.3275,Cluster-30841.0,Cluster-35917.0,Cluster-193.36289,Cluster-18767.0,Cluster-193.41077,Cluster-193.10658,Cluster-193.34640,Cluster-35.0,Cluster-4300.0,Cluster-193.9741,Cluster-9131.0,Cluster-15314.0,Cluster-32649.0,Cluster-32530.0,Cluster-193.30321,Cluster-193.10328,Cluster-193.…
GO:0008150	Biological Process	GO:0009987	cellular process	GO:0044237	cellular metabolic process	GO:0072593	reactive oxygen species metabolic process	45	Cluster-193.16769,Cluster-193.3110,Cluster-193.8676,Cluster-193.51182,Cluster-27737.0,Cluster-193.27832,Cluster-193.33649,Cluster-193.35303,Cluster-193.45749,Cluster-10699.0,Cluster-193.21342,Cluster-193.3109,Cluster-16450.0,Cluster-8725.0,Cluster-13183.0,Cluster-193.567,Cluster-193.32738,Cluster-193.2016,Cluster-193.1401,Cluster-193.36773,Cluster-193.7506,Cluster-193.48643,Cluster-10627.0,Cluste…
GO:0008150	Biological Process	GO:0009987	cellular process	GO:0044237	cellular metabolic process	GO:0006790	sulfur compound metabolic process	321	Cluster-193.30011,Cluster-193.22782,Cluster-15363.0,Cluster-193.14867,Cluster-193.34334,Cluster-193.39750,Cluster-7675.0,Cluster-6173.0,Cluster-193.45540,Cluster-8513.0,Cluster-193.32408,Cluster-193.22831,Cluster-193.35673,Cluster-193.34033,Cluster-193.46947,Cluster-193.26942,Cluster-193.52276,Cluster-193.24357,Cluster-193.42388,Cluster-193.12161,Cluster-24347.0,Cluster-193.20290,Cluster-193.3090…
GO:0008150	Biological Process	GO:0009987	cellular process	GO:0044237	cellular metabolic process	GO:0042180	cellular ketone metabolic process	139	Cluster-193.4345,Cluster-30692.0,Cluster-193.30863,Cluster-193.33072,Cluster-21311.0,Cluster-12555.0,Cluster-31044.0,Cluster-193.2539,Cluster-193.12150,Cluster-193.35715,Cluster-193.30860,Cluster-193.5742,Cluster-1889.0,Cluster-7402.0,Cluster-34649.0,Cluster-29622.0,Cluster-193.40904,Cluster-3808.0,Cluster-193.33445,Cluster-10694.0,Cluster-193.19305,Cluster-24272.1,Cluster-20292.0,Cluster-193.414…
GO:0008150	Biological Process	GO:0009987	cellular process	GO:0044237	cellular metabolic process	GO:0006091	generation of precursor metabolites and energy	925	Cluster-193.2324,Cluster-17557.0,Cluster-193.47319,Cluster-193.30753,Cluster-193.156,Cluster-193.50637,Cluster-12676.0,Cluster-193.27646,Cluster-193.16958,Cluster-29469.0,Cluster-21745.0,Cluster-618.0,Cluster-193.881,Cluster-28974.0,Cluster-193.44062,Cluster-193.50115,Cluster-31099.0,Cluster-193.5344,Cluster-193.25471,Cluster-193.51534,Cluster-193.1986,Cluster-193.40890,Cluster-34816.0,Cluster-19…
GO:0008150	Biological Process	GO:0009987	cellular process	GO:0044237	cellular metabolic process	GO:0006413	translational initiation	238	Cluster-23456.0,Cluster-193.30619,Cluster-193.49282,Cluster-6259.0,Cluster-6089.0,Cluster-193.6491,Cluster-193.39584,Cluster-11946.1,Cluster-3152.0,Cluster-25109.0,Cluster-23929.0,Cluster-193.42961,Cluster-7788.0,Cluster-29576.0,Cluster-193.34358,Cluster-7810.0,Cluster-193.19940,Cluster-193.7293,Cluster-193.26615,Cluster-193.1203,Cluster-24242.0,Cluster-1491.0,Cluster-33235.0,Cluster-193.39622,Cl…
GO:0008150	Biological Process	GO:0009987	cellular process	GO:0044237	cellular metabolic process	GO:0043446	cellular alkane metabolic process	85	Cluster-193.20205,Cluster-3297.0,Cluster-193.31781,Cluster-193.31839,Cluster-193.19731,Cluster-4683.0,Cluster-3300.0,Cluster-18353.0,Cluster-193.38956,Cluster-21247.0,Cluster-12770.0,Cluster-193.28473,Cluster-193.10530,Cluster-36338.0,Cluster-193.47140,Cluster-193.22495,Cluster-193.45071,Cluster-193.8492,Cluster-193.32240,Cluster-193.24080,Cluster-193.20332,Cluster-5098.0,Cluster-193.38526,Cluste…
GO:0008150	Biological Process	GO:0009987	cellular process	GO:0044237	cellular metabolic process	GO:0006793	phosphorus metabolic process	4292	Cluster-193.29890,Cluster-193.36415,Cluster-11666.0,Cluster-6733.0,Cluster-193.40475,Cluster-193.43828,Cluster-13488.0,Cluster-19008.1,Cluster-36200.0,Cluster-11691.0,Cluster-193.51299,Cluster-193.17676,Cluster-193.33483,Cluster-14814.0,Cluster-193.24046,Cluster-2183.0,Cluster-193.26428,Cluster-193.25025,Cluster-23458.0,Cluster-8697.0,Cluster-193.37942,Cluster-1508.0,Cluster-27256.0,Cluster-193.4…
uster-11168.2,Cluster-193.15101,Cluster-193.47323,Cluster-193.5217,Cluster-193.45811,Cluster-193.890,Cluster-193.29331,Cluster-12266.2,Cluster-193.4111,Cluster-193.13035,Cluster-193.28062,Cluster-193.43755,Cluster-193.15291,Cluster-193.36351,Cluster-193.1356,Cluster-193.47287,Cluster-686.0,Cluster-193.42749,Cluster-193.5505,Cluster-193.6037,Cluster-14899.0,Cluster-36425.0,Cluster-193.46820,Cluste…
,Cluster-8692.0,Cluster-193.4525,Cluster-2896.0,Cluster-193.26517,Cluster-19763.0,Cluster-193.23461,Cluster-193.39405,Cluster-193.37999,Cluster-193.35517,Cluster-193.35110,Cluster-9034.0,Cluster-193.44171,Cluster-193.2006,Cluster-193.26240,Cluster-193.18401,Cluster-193.1019,Cluster-1240.0,Cluster-193.648,Cluster-29775.0,Cluster-193.4311,Cluster-193.32357,Cluster-193.25994,Cluster-193.44198,Cluste…
GO:0008150	Biological Process	GO:0009987	cellular process	GO:0044237	cellular metabolic process	GO:0031324	negative regulation of cellular metabolic process	164	Cluster-11843.0,Cluster-10784.0,Cluster-193.18622,Cluster-24344.0,Cluster-193.22725,Cluster-193.21511,Cluster-193.40099,Cluster-193.17589,Cluster-193.33751,Cluster-17724.0,Cluster-193.35143,Cluster-34979.1,Cluster-26089.0,Cluster-34372.0,Cluster-193.34632,Cluster-2472.1,Cluster-193.25238,Cluster-4662.0,Cluster-21394.0,Cluster-30924.0,Cluster-2484.0,Cluster-193.47029,Cluster-193.21571,Cluster-7689…
GO:0008150	Biological Process	GO:0009987	cellular process	GO:0044237	cellular metabolic process	GO:0043094	cellular metabolic compound salvage	7	Cluster-193.2589,Cluster-193.38340,Cluster-193.1851,Cluster-193.9645,Cluster-22834.0,Cluster-6592.0,Cluster-193.5050
GO:0008150	Biological Process	GO:0009987	cellular process	GO:0044237	cellular metabolic process	GO:0044248	cellular catabolic process	1429	Cluster-193.23274,Cluster-193.26971,Cluster-193.30625,Cluster-32979.1,Cluster-193.23722,Cluster-24390.0,Cluster-193.34430,Cluster-19770.1,Cluster-193.43226,Cluster-193.2921,Cluster-193.15871,Cluster-193.36480,Cluster-193.7337,Cluster-23642.0,Cluster-6591.0,Cluster-193.308,Cluster-193.4675,Cluster-3224.0,Cluster-193.46826,Cluster-193.24493,Cluster-14028.0,Cluster-193.205,Cluster-11326.0,Cluster-19…
GO:0008150	Biological Process	GO:0009987	cellular process	GO:0044237	cellular metabolic process	GO:0006805	xenobiotic metabolic process	109	Cluster-20402.0,Cluster-193.20779,Cluster-193.48586,Cluster-10312.0,Cluster-20254.1,Cluster-21298.0,Cluster-36297.0,Cluster-15586.0,Cluster-20813.1,Cluster-5168.2,Cluster-193.207,Cluster-739.0,Cluster-193.34115,Cluster-193.17215,Cluster-193.3889,Cluster-35789.0,Cluster-32254.0,Cluster-193.26970,Cluster-26598.0,Cluster-4425.0,Cluster-9887.0,Cluster-2716.0,Cluster-20254.2,Cluster-193.30341,Cluster-…
GO:0008150	Biological Process	GO:0009987	cellular process	GO:0044237	cellular metabolic process	GO:0044260	cellular macromolecule metabolic process	12742	Cluster-193.30181,Cluster-193.51325,Cluster-193.15823,Cluster-193.25054,Cluster-193.12486,Cluster-19371.0,Cluster-30495.0,Cluster-4148.0,Cluster-5422.1,Cluster-193.37386,Cluster-193.16363,Cluster-193.37747,Cluster-10429.0,Cluster-193.41988,Cluster-193.41210,Cluster-193.34533,Cluster-193.38140,Cluster-193.17971,Cluster-193.32709,Cluster-21503.0,Cluster-193.40483,Cluster-193.22781,Cluster-2757.0,Cl…
,Cluster-193.51089,Cluster-5612.0,Cluster-29424.0,Cluster-193.481,Cluster-24072.0,Cluster-193.29514,Cluster-193.18381,Cluster-193.21538,Cluster-193.15974,Cluster-10069.0,Cluster-15663.0,Cluster-193.39646,Cluster-193.36325,Cluster-4091.0,Cluster-193.5607,Cluster-193.9339,Cluster-10089.0,Cluster-193.43564,Cluster-193.27287,Cluster-193.6131,Cluster-193.17506,Cluster-193.23620,Cluster-16348.0,Cluster…
ter-790.0,Cluster-193.10500,Cluster-193.18628,Cluster-5278.0,Cluster-193.25471,Cluster-792.0,Cluster-35814.1,Cluster-193.2004,Cluster-193.36876,Cluster-193.32890,Cluster-193.4987,Cluster-193.15008,Cluster-36201.0,Cluster-193.17042,Cluster-193.9452,Cluster-193.6693,Cluster-6402.0,Cluster-10259.0,Cluster-193.27370,Cluster-193.22284,Cluster-193.33172,Cluster-193.32129,Cluster-193.7973,Cluster-193.35…
-193.30480,Cluster-193.10114,Cluster-34716.0,Cluster-305.0,Cluster-16673.0,Cluster-31148.0,Cluster-193.40739,Cluster-193.18746,Cluster-922.0,Cluster-8513.0,Cluster-193.38927,Cluster-193.35178,Cluster-193.50131,Cluster-7594.0,Cluster-193.49473,Cluster-193.45400,Cluster-193.16917,Cluster-193.31413,Cluster-12802.0,Cluster-17131.0,Cluster-193.44251,Cluster-193.34754,Cluster-193.10544,Cluster-193.2079…
,Cluster-193.15044,Cluster-193.8274,Cluster-193.1239,Cluster-15656.1,Cluster-1632.0,Cluster-193.21989,Cluster-193.6815,Cluster-193.32584,Cluster-193.3972,Cluster-193.39577,Cluster-193.8011,Cluster-193.18310,Cluster-27825.0,Cluster-13693.0,Cluster-193.50636,Cluster-12017.0,Cluster-193.10966,Cluster-27381.0,Cluster-193.4691,Cluster-193.14476,Cluster-15294.0,Cluster-193.810,Cluster-16358.0,Cluster-1…
96.0,Cluster-15695.0,Cluster-193.18804,Cluster-193.29475,Cluster-1367.0,Cluster-10537.0,Cluster-193.43371,Cluster-193.35508,Cluster-11246.0,Cluster-193.26995,Cluster-35663.0,Cluster-193.40689,Cluster-5105.0,Cluster-193.31525,Cluster-193.51333,Cluster-144.0,Cluster-193.738,Cluster-193.6524,Cluster-193.5915,Cluster-193.48522,Cluster-193.6817,Cluster-3418.1,Cluster-193.42931,Cluster-30486.0,Cluster-…
.0,Cluster-1829.0,Cluster-193.2443,Cluster-1935.0,Cluster-193.39499,Cluster-193.50318,Cluster-193.9177,Cluster-193.1204,Cluster-21634.0,Cluster-193.28923,Cluster-193.14499,Cluster-193.33520,Cluster-30918.0,Cluster-30285.0,Cluster-12629.0,Cluster-193.37799,Cluster-193.42942,Cluster-35067.0,Cluster-533.0,Cluster-193.8167,Cluster-193.43093,Cluster-193.19234,Cluster-193.9474,Cluster-193.38652,Cluster…
GO:0008150	Biological Process	GO:0009987	cellular process	GO:0044237	cellular metabolic process	GO:0097354	prenylation	45	Cluster-193.40966,Cluster-193.42760,Cluster-16043.0,Cluster-193.51137,Cluster-193.9941,Cluster-19263.0,Cluster-193.7082,Cluster-31885.0,Cluster-193.43737,Cluster-9694.0,Cluster-193.34665,Cluster-193.934,Cluster-193.24245,Cluster-193.27364,Cluster-3316.0,Cluster-193.43738,Cluster-762.0,Cluster-24899.0,Cluster-193.15152,Cluster-193.6815,Cluster-193.10892,Cluster-193.42408,Cluster-193.40350,Cluster-…
GO:0008150	Biological Process	GO:0009987	cellular process	GO:0044237	cellular metabolic process	GO:0044249	cellular biosynthetic process	9237	Cluster-193.9107,Cluster-193.70,Cluster-4384.0,Cluster-27938.0,Cluster-2921.0,Cluster-193.1215,Cluster-25457.0,Cluster-193.49800,Cluster-193.35764,Cluster-193.31222,Cluster-193.2676,Cluster-193.37475,Cluster-10377.0,Cluster-29910.0,Cluster-193.1311,Cluster-193.41060,Cluster-19920.0,Cluster-193.21164,Cluster-193.51297,Cluster-20497.0,Cluster-193.27424,Cluster-193.7862,Cluster-11500.0,Cluster-193.3…
34839.0,Cluster-193.12368,Cluster-193.724,Cluster-3254.0,Cluster-3905.0,Cluster-2290.0,Cluster-193.15058,Cluster-8729.0,Cluster-193.39100,Cluster-36064.0,Cluster-19281.0,Cluster-193.47004,Cluster-193.27800,Cluster-193.43399,Cluster-193.32567,Cluster-193.1946,Cluster-9823.0,Cluster-193.38143,Cluster-193.11793,Cluster-22137.0,Cluster-193.31813,Cluster-8015.0,Cluster-7202.1,Cluster-193.26679,Cluster…
.5960,Cluster-193.1487,Cluster-193.44238,Cluster-32202.0,Cluster-3093.0,Cluster-193.21950,Cluster-193.28034,Cluster-193.28816,Cluster-32337.0,Cluster-13812.0,Cluster-6087.0,Cluster-193.48119,Cluster-193.51264,Cluster-193.24312,Cluster-33646.0,Cluster-193.7551,Cluster-5070.0,Cluster-2141.0,Cluster-193.1612,Cluster-193.29869,Cluster-193.38972,Cluster-2059.0,Cluster-1014.0,Cluster-33016.0,Cluster-19…
193.3231,Cluster-193.19019,Cluster-193.39749,Cluster-193.27743,Cluster-193.31374,Cluster-36183.0,Cluster-19127.0,Cluster-193.2100,Cluster-19918.0,Cluster-29589.0,Cluster-33951.0,Cluster-193.22406,Cluster-30105.0,Cluster-193.29989,Cluster-29613.0,Cluster-193.49538,Cluster-193.26794,Cluster-34371.1,Cluster-193.28421,Cluster-8002.0,Cluster-193.48979,Cluster-15474.0,Cluster-193.23822,Cluster-193.3028…
5674,Cluster-21806.0,Cluster-5283.0,Cluster-193.4474,Cluster-193.454,Cluster-193.48032,Cluster-8285.0,Cluster-17364.0,Cluster-193.2577,Cluster-20228.0,Cluster-193.1555,Cluster-193.7627,Cluster-193.26383,Cluster-193.8301,Cluster-193.4621,Cluster-193.3032,Cluster-193.50848,Cluster-193.26440,Cluster-14973.0,Cluster-3643.0,Cluster-193.32182,Cluster-193.44794,Cluster-15564.0,Cluster-193.50153,Cluster-…
GO:0008150	Biological Process	GO:0009987	cellular process	GO:0044237	cellular metabolic process	GO:0017144	drug metabolic process	20	Cluster-10606.0,Cluster-193.3342,Cluster-27610.0,Cluster-193.3897,Cluster-193.4518,Cluster-193.49834,Cluster-193.35756,Cluster-193.44204,Cluster-9952.0,Cluster-193.458,Cluster-193.29593,Cluster-193.35758,Cluster-28012.0,Cluster-19794.1,Cluster-22567.0,Cluster-8094.0,Cluster-7486.0,Cluster-193.31351,Cluster-193.6209,Cluster-193.20112
GO:0008150	Biological Process	GO:0009987	cellular process	GO:0044237	cellular metabolic process	GO:0042810	pheromone metabolic process	1	Cluster-16198.0
GO:0008150	Biological Process	GO:0009987	cellular process	GO:0044237	cellular metabolic process	GO:0006575	cellular modified amino acid metabolic process	283	Cluster-193.39214,Cluster-193.1810,Cluster-193.47140,Cluster-27894.0,Cluster-21247.0,Cluster-193.46128,Cluster-3300.0,Cluster-4683.0,Cluster-25468.0,Cluster-193.28910,Cluster-193.38706,Cluster-193.27611,Cluster-193.249,Cluster-193.30828,Cluster-193.14710,Cluster-193.14356,Cluster-193.20332,Cluster-33026.0,Cluster-9057.0,Cluster-193.29968,Cluster-193.20575,Cluster-193.16154,Cluster-193.31967,Clust…
GO:0008150	Biological Process	GO:0009987	cellular process	GO:0044237	cellular metabolic process	GO:0034641	cellular nitrogen compound metabolic process	11802	Cluster-193.46756,Cluster-23297.0,Cluster-15795.0,Cluster-5906.0,Cluster-26344.0,Cluster-193.41173,Cluster-193.9189,Cluster-193.38445,Cluster-193.25830,Cluster-193.31558,Cluster-193.32325,Cluster-193.33429,Cluster-12370.0,Cluster-193.13319,Cluster-193.41999,Cluster-193.30412,Cluster-193.5709,Cluster-193.15598,Cluster-4082.0,Cluster-193.3826,Cluster-193.24205,Cluster-193.30294,Cluster-193.2324,Clu…
193.40731,Cluster-193.5138,Cluster-15901.0,Cluster-193.35267,Cluster-193.1929,Cluster-1738.0,Cluster-193.35045,Cluster-11180.0,Cluster-4204.0,Cluster-193.31140,Cluster-28118.0,Cluster-193.6350,Cluster-193.21713,Cluster-193.20262,Cluster-193.28446,Cluster-27221.0,Cluster-193.6129,Cluster-6256.0,Cluster-12328.0,Cluster-193.17566,Cluster-20394.0,Cluster-23350.0,Cluster-193.18505,Cluster-9911.0,Clust…
.0,Cluster-193.41055,Cluster-30984.0,Cluster-193.40630,Cluster-4299.0,Cluster-21751.0,Cluster-5381.0,Cluster-193.19926,Cluster-193.31515,Cluster-6609.0,Cluster-26909.0,Cluster-193.44726,Cluster-193.42299,Cluster-193.16377,Cluster-193.45436,Cluster-193.0,Cluster-6218.0,Cluster-1665.0,Cluster-31105.0,Cluster-6287.0,Cluster-3922.0,Cluster-193.40787,Cluster-15514.0,Cluster-193.1109,Cluster-193.35668,…
er-193.17802,Cluster-19408.1,Cluster-6887.0,Cluster-32059.0,Cluster-193.6218,Cluster-34429.2,Cluster-193.13823,Cluster-25018.0,Cluster-193.33565,Cluster-5694.0,Cluster-31334.0,Cluster-193.37970,Cluster-25013.0,Cluster-31328.0,Cluster-7926.0,Cluster-193.27930,Cluster-9064.0,Cluster-27609.0,Cluster-193.14291,Cluster-22602.0,Cluster-21116.0,Cluster-193.22343,Cluster-193.37012,Cluster-21604.0,Cluster…
193.11673,Cluster-193.3895,Cluster-193.15974,Cluster-10069.0,Cluster-15663.0,Cluster-193.39646,Cluster-193.1947,Cluster-193.5607,Cluster-193.29514,Cluster-193.18381,Cluster-193.481,Cluster-29424.0,Cluster-5612.0,Cluster-193.23620,Cluster-16108.1,Cluster-193.6131,Cluster-193.36111,Cluster-193.17506,Cluster-193.15957,Cluster-193.36487,Cluster-193.43564,Cluster-193.27287,Cluster-193.247,Cluster-193.…
ter-193.34331,Cluster-193.33221,Cluster-14793.0,Cluster-193.28789,Cluster-13346.0,Cluster-1920.0,Cluster-193.37182,Cluster-193.50625,Cluster-193.37236,Cluster-193.32179,Cluster-193.6472,Cluster-193.20093,Cluster-193.24325,Cluster-193.5727,Cluster-193.5122,Cluster-3831.0,Cluster-30107.0,Cluster-193.48891,Cluster-1137.0,Cluster-17725.0,Cluster-9533.0,Cluster-193.40902,Cluster-193.15708,Cluster-193.…
-193.32095,Cluster-193.39532,Cluster-193.14864,Cluster-6776.0,Cluster-193.29017,Cluster-5278.1,Cluster-193.49101,Cluster-193.31242,Cluster-193.3770,Cluster-193.52155,Cluster-31193.2,Cluster-193.26616,Cluster-193.22760,Cluster-193.39140,Cluster-193.30811,Cluster-193.40386,Cluster-18386.0,Cluster-35002.0,Cluster-193.9677,Cluster-15586.0,Cluster-28525.0,Cluster-193.16264,Cluster-193.1681,Cluster-193…
GO:0008150	Biological Process	GO:0009987	cellular process	GO:0044237	cellular metabolic process	GO:0006082	organic acid metabolic process	2329	Cluster-20252.0,Cluster-23058.0,Cluster-193.1747,Cluster-33753.0,Cluster-193.4584,Cluster-478.0,Cluster-193.49324,Cluster-11024.0,Cluster-193.15873,Cluster-30389.0,Cluster-193.45706,Cluster-1614.1,Cluster-9495.0,Cluster-22845.0,Cluster-3633.0,Cluster-193.40210,Cluster-23213.0,Cluster-193.373,Cluster-193.6002,Cluster-7074.0,Cluster-193.31629,Cluster-193.19196,Cluster-193.10201,Cluster-193.16939,Cl…
.23087,Cluster-193.19293,Cluster-193.26069,Cluster-193.4856,Cluster-3224.0,Cluster-193.14437,Cluster-18508.0,Cluster-193.6129,Cluster-193.31254,Cluster-193.39539,Cluster-193.39338,Cluster-10781.0,Cluster-193.19017,Cluster-14338.0,Cluster-193.33831,Cluster-193.25196,Cluster-193.28298,Cluster-193.4861,Cluster-6300.0,Cluster-193.1886,Cluster-33019.1,Cluster-193.29073,Cluster-1219.0,Cluster-11074.0,C…
GO:0008150	Biological Process	GO:0009987	cellular process	GO:0044237	cellular metabolic process	GO:0031325	positive regulation of cellular metabolic process	215	Cluster-20776.0,Cluster-193.43282,Cluster-9022.0,Cluster-193.4358,Cluster-193.32395,Cluster-4703.0,Cluster-11603.0,Cluster-19307.0,Cluster-10002.0,Cluster-193.30573,Cluster-6086.0,Cluster-193.9367,Cluster-30486.0,Cluster-771.0,Cluster-193.31767,Cluster-193.8842,Cluster-193.35024,Cluster-947.0,Cluster-193.28384,Cluster-193.3037,Cluster-193.46042,Cluster-193.8502,Cluster-193.30609,Cluster-193.37238…
GO:0008150	Biological Process	GO:0009987	cellular process	GO:0044237	cellular metabolic process	GO:0031323	regulation of cellular metabolic process	4847	Cluster-34998.0,Cluster-22916.0,Cluster-193.26682,Cluster-1488.0,Cluster-19347.0,Cluster-193.41605,Cluster-193.21438,Cluster-193.42274,Cluster-193.15510,Cluster-11212.0,Cluster-193.34005,Cluster-5736.1,Cluster-11649.0,Cluster-9082.0,Cluster-13657.1,Cluster-193.6316,Cluster-16518.0,Cluster-193.22606,Cluster-193.45835,Cluster-1461.0,Cluster-18650.0,Cluster-193.15702,Cluster-193.31821,Cluster-193.49…
11.0,Cluster-193.20001,Cluster-32814.0,Cluster-193.23360,Cluster-193.12477,Cluster-34743.1,Cluster-193.41670,Cluster-35854.0,Cluster-193.14703,Cluster-193.6813,Cluster-20683.0,Cluster-193.350,Cluster-193.17368,Cluster-193.43749,Cluster-193.13007,Cluster-193.19505,Cluster-193.50316,Cluster-8634.0,Cluster-193.50321,Cluster-193.32396,Cluster-193.48414,Cluster-193.14823,Cluster-193.6264,Cluster-193.3…
47,Cluster-11493.0,Cluster-193.3628,Cluster-193.32688,Cluster-193.20691,Cluster-193.49152,Cluster-193.33111,Cluster-193.27249,Cluster-23109.0,Cluster-193.30899,Cluster-193.44014,Cluster-193.42192,Cluster-193.23165,Cluster-193.13507,Cluster-193.11991,Cluster-193.26526,Cluster-30833.0,Cluster-16660.0,Cluster-193.52371,Cluster-5478.0,Cluster-193.2918,Cluster-193.29943,Cluster-193.13591,Cluster-193.3…
GO:0008150	Biological Process	GO:0009987	cellular process	GO:0044237	cellular metabolic process	GO:0009404	toxin metabolic process	98	Cluster-3590.0,Cluster-193.47692,Cluster-193.41479,Cluster-193.33935,Cluster-193.24060,Cluster-10283.0,Cluster-19446.0,Cluster-193.10194,Cluster-193.43325,Cluster-193.44649,Cluster-193.5288,Cluster-193.31091,Cluster-193.36483,Cluster-36310.0,Cluster-193.6431,Cluster-193.21711,Cluster-193.41313,Cluster-193.44592,Cluster-35421.0,Cluster-193.33304,Cluster-193.44956,Cluster-193.10242,Cluster-193.1621…
GO:0008150	Biological Process	GO:0009987	cellular process	GO:0044237	cellular metabolic process	GO:0018942	organometal metabolic process	1	Cluster-193.13991
GO:0008150	Biological Process	GO:0009987	cellular process	GO:0044237	cellular metabolic process	GO:0006725	cellular aromatic compound metabolic process	10120	Cluster-193.25553,Cluster-24931.0,Cluster-193.5827,Cluster-20562.0,Cluster-193.27125,Cluster-193.18323,Cluster-193.13825,Cluster-193.28216,Cluster-193.962,Cluster-10546.0,Cluster-193.7467,Cluster-193.38281,Cluster-193.42908,Cluster-193.32047,Cluster-193.29767,Cluster-30437.0,Cluster-4095.2,Cluster-34002.0,Cluster-193.685,Cluster-193.22725,Cluster-193.45456,Cluster-193.40411,Cluster-193.49040,Clus…
luster-193.28635,Cluster-193.42425,Cluster-193.183,Cluster-193.45452,Cluster-193.26891,Cluster-193.50881,Cluster-193.42340,Cluster-193.49091,Cluster-193.36276,Cluster-193.34910,Cluster-193.10448,Cluster-193.18171,Cluster-193.50562,Cluster-193.17374,Cluster-193.42107,Cluster-17713.0,Cluster-4333.0,Cluster-193.29363,Cluster-193.49503,Cluster-193.23392,Cluster-193.26260,Cluster-11570.0,Cluster-193.8…
luster-193.46869,Cluster-193.35043,Cluster-26415.0,Cluster-33485.1,Cluster-193.36662,Cluster-193.13641,Cluster-193.808,Cluster-193.26971,Cluster-193.19414,Cluster-193.9582,Cluster-193.28408,Cluster-5532.0,Cluster-193.43226,Cluster-193.2921,Cluster-193.39645,Cluster-31404.0,Cluster-193.50451,Cluster-193.49413,Cluster-193.36480,Cluster-193.7187,Cluster-655.0,Cluster-25805.0,Cluster-193.30982,Cluste…
,Cluster-193.31814,Cluster-193.37506,Cluster-193.28861,Cluster-3813.0,Cluster-13061.0,Cluster-27175.0,Cluster-3644.0,Cluster-14946.0,Cluster-193.44219,Cluster-193.33303,Cluster-193.20396,Cluster-34110.0,Cluster-193.49298,Cluster-193.22163,Cluster-193.193,Cluster-17249.0,Cluster-193.11650,Cluster-193.43377,Cluster-193.24764,Cluster-193.36494,Cluster-18238.0,Cluster-193.8723,Cluster-29071.0,Cluster…
6813,Cluster-35854.0,Cluster-193.15785,Cluster-193.4594,Cluster-193.26289,Cluster-193.14823,Cluster-193.48414,Cluster-256.0,Cluster-193.32396,Cluster-193.33557,Cluster-193.50321,Cluster-193.49018,Cluster-8634.0,Cluster-32696.1,Cluster-193.46097,Cluster-193.7356,Cluster-193.4715,Cluster-193.31530,Cluster-193.3543,Cluster-193.38798,Cluster-5416.0,Cluster-193.40805,Cluster-193.16654,Cluster-193.3833…
193.14992,Cluster-193.14017,Cluster-193.9726,Cluster-27292.0,Cluster-193.29681,Cluster-32181.0,Cluster-5717.1,Cluster-193.26208,Cluster-193.41826,Cluster-193.42142,Cluster-193.40190,Cluster-193.13065,Cluster-193.29254,Cluster-193.15340,Cluster-193.19196,Cluster-193.13645,Cluster-6444.0,Cluster-2900.0,Cluster-193.46168,Cluster-193.32967,Cluster-193.32982,Cluster-193.12157,Cluster-193.39623,Cluster…
GO:0008150	Biological Process	GO:0009987	cellular process	GO:0044237	cellular metabolic process	GO:0015979	photosynthesis	94	Cluster-193.24510,Cluster-193.25626,Cluster-193.42208,Cluster-193.45046,Cluster-193.29111,Cluster-193.20872,Cluster-193.45843,Cluster-12377.0,Cluster-193.7403,Cluster-193.40405,Cluster-193.21814,Cluster-16133.0,Cluster-9819.0,Cluster-193.32873,Cluster-193.39270,Cluster-193.2741,Cluster-193.16712,Cluster-193.30441,Cluster-193.27964,Cluster-193.342,Cluster-193.50299,Cluster-12177.0,Cluster-193.4486…
GO:0008150	Biological Process	GO:0009987	cellular process	GO:0044237	cellular metabolic process	GO:0044255	cellular lipid metabolic process	1017	Cluster-193.0,Cluster-193.17705,Cluster-193.32526,Cluster-831.0,Cluster-25130.2,Cluster-30424.0,Cluster-193.27216,Cluster-193.6727,Cluster-193.45931,Cluster-193.26407,Cluster-193.25323,Cluster-193.34260,Cluster-193.34570,Cluster-193.45033,Cluster-193.27309,Cluster-33259.0,Cluster-193.50746,Cluster-1844.0,Cluster-35074.0,Cluster-193.52193,Cluster-193.16100,Cluster-3307.0,Cluster-193.3705,Cluster-3…
GO:0008150	Biological Process	GO:0009987	cellular process	GO:0007165	signal transduction	GO:0006984	ER-nucleus signaling pathway	5	Cluster-193.15058,Cluster-193.4675,Cluster-12184.0,Cluster-28705.0,Cluster-193.16436
GO:0008150	Biological Process	GO:0009987	cellular process	GO:0007165	signal transduction	GO:0023014	signal transduction by protein phosphorylation	7	Cluster-15209.0,Cluster-28946.0,Cluster-193.33077,Cluster-3809.0,Cluster-19298.1,Cluster-193.15062,Cluster-4521.0
GO:0008150	Biological Process	GO:0009987	cellular process	GO:0007165	signal transduction	GO:0007166	cell surface receptor signaling pathway	210	Cluster-14292.0,Cluster-20198.0,Cluster-193.1332,Cluster-193.49619,Cluster-193.34705,Cluster-193.23374,Cluster-2620.0,Cluster-193.1538,Cluster-193.30858,Cluster-6953.0,Cluster-8289.0,Cluster-193.17812,Cluster-13478.1,Cluster-8031.0,Cluster-19476.0,Cluster-193.27847,Cluster-16788.0,Cluster-193.17393,Cluster-32193.0,Cluster-27470.0,Cluster-193.25180,Cluster-19511.0,Cluster-17155.0,Cluster-4795.1,Cl…
GO:0008150	Biological Process	GO:0009987	cellular process	GO:0007165	signal transduction	GO:0098926	postsynaptic signal transduction	6	Cluster-193.3177,Cluster-193.43998,Cluster-193.33240,Cluster-28606.0,Cluster-193.33782,Cluster-193.31390
GO:0008150	Biological Process	GO:0009987	cellular process	GO:0007165	signal transduction	GO:0002764	immune response-regulating signaling pathway	8	Cluster-193.51273,Cluster-193.22114,Cluster-193.1820,Cluster-193.23547,Cluster-8031.0,Cluster-193.38334,Cluster-193.24293,Cluster-193.6744
GO:0008150	Biological Process	GO:0009987	cellular process	GO:0007165	signal transduction	GO:0009968	negative regulation of signal transduction	77	Cluster-193.2467,Cluster-193.41178,Cluster-193.30558,Cluster-21308.0,Cluster-600.0,Cluster-19546.0,Cluster-17229.0,Cluster-193.3261,Cluster-11773.0,Cluster-193.31900,Cluster-193.6094,Cluster-5612.0,Cluster-16125.0,Cluster-193.17506,Cluster-193.3420,Cluster-33492.1,Cluster-13327.0,Cluster-193.48710,Cluster-4520.0,Cluster-193.2269,Cluster-193.10207,Cluster-17575.0,Cluster-193.25183,Cluster-193.2571…
GO:0008150	Biological Process	GO:0009987	cellular process	GO:0007165	signal transduction	GO:0009967	positive regulation of signal transduction	44	Cluster-193.6094,Cluster-193.29730,Cluster-193.15062,Cluster-193.16705,Cluster-193.17500,Cluster-3809.0,Cluster-193.30915,Cluster-5401.0,Cluster-4370.1,Cluster-14743.0,Cluster-34488.0,Cluster-31513.0,Cluster-193.43038,Cluster-193.31230,Cluster-26293.0,Cluster-193.39945,Cluster-193.10226,Cluster-15209.0,Cluster-35849.1,Cluster-15178.0,Cluster-193.30881,Cluster-193.33077,Cluster-193.34898,Cluster-1…
GO:0008150	Biological Process	GO:0009987	cellular process	GO:0007165	signal transduction	GO:0007186	G protein-coupled receptor signaling pathway	165	Cluster-193.21186,Cluster-32295.0,Cluster-20018.0,Cluster-193.50015,Cluster-16632.0,Cluster-193.42248,Cluster-193.19404,Cluster-36016.1,Cluster-193.824,Cluster-193.38689,Cluster-193.47808,Cluster-193.27384,Cluster-193.33442,Cluster-32875.0,Cluster-193.36818,Cluster-193.30089,Cluster-4574.0,Cluster-193.14414,Cluster-8968.0,Cluster-193.27285,Cluster-193.34541,Cluster-193.48760,Cluster-193.9240,Clus…
GO:0008150	Biological Process	GO:0009987	cellular process	GO:0007165	signal transduction	GO:0009755	hormone-mediated signaling pathway	36	Cluster-9944.2,Cluster-193.27187,Cluster-193.29653,Cluster-17852.0,Cluster-28694.0,Cluster-16188.1,Cluster-511.0,Cluster-22081.0,Cluster-193.52155,Cluster-193.22204,Cluster-12017.1,Cluster-193.49157,Cluster-193.26957,Cluster-193.12339,Cluster-193.50029,Cluster-193.14485,Cluster-193.51091,Cluster-22112.1,Cluster-193.25623,Cluster-10513.0,Cluster-20825.1,Cluster-193.32868,Cluster-17246.1,Cluster-21…
GO:0008150	Biological Process	GO:0009987	cellular process	GO:0007165	signal transduction	GO:0097190	apoptotic signaling pathway	19	Cluster-31651.0,Cluster-31015.0,Cluster-33809.0,Cluster-2144.0,Cluster-8736.0,Cluster-193.45300,Cluster-10620.0,Cluster-193.47024,Cluster-193.43282,Cluster-193.17500,Cluster-193.30915,Cluster-25380.0,Cluster-5088.0,Cluster-193.30747,Cluster-21197.0,Cluster-193.21664,Cluster-193.36214,Cluster-193.18306,Cluster-32953.0
GO:0008150	Biological Process	GO:0009987	cellular process	GO:0007165	signal transduction	GO:0030522	intracellular receptor signaling pathway	27	Cluster-193.32868,Cluster-20825.1,Cluster-10513.0,Cluster-193.27187,Cluster-4392.0,Cluster-9944.2,Cluster-17246.1,Cluster-21809.0,Cluster-29564.0,Cluster-17852.0,Cluster-193.29653,Cluster-193.49043,Cluster-193.3230,Cluster-193.52155,Cluster-193.2509,Cluster-12017.1,Cluster-193.22204,Cluster-511.0,Cluster-193.12339,Cluster-3958.0,Cluster-193.13507,Cluster-193.51091,Cluster-17120.0,Cluster-24752.1,…
GO:0008150	Biological Process	GO:0009987	cellular process	GO:0007165	signal transduction	GO:0009966	regulation of signal transduction	189	Cluster-193.15747,Cluster-193.21676,Cluster-193.10267,Cluster-24813.0,Cluster-193.27492,Cluster-15377.0,Cluster-193.36214,Cluster-193.29018,Cluster-598.0,Cluster-193.19949,Cluster-193.22057,Cluster-31651.0,Cluster-193.36736,Cluster-193.49490,Cluster-4265.0,Cluster-18474.0,Cluster-12248.0,Cluster-193.51359,Cluster-193.49481,Cluster-193.37981,Cluster-193.16705,Cluster-193.29730,Cluster-5582.0,Clust…
GO:0008150	Biological Process	GO:0009987	cellular process	GO:0007165	signal transduction	GO:0032005	signal transduction involved in positive regulation of conjugation with cellular fusion	15	Cluster-193.52043,Cluster-9053.0,Cluster-29929.0,Cluster-193.45465,Cluster-34419.1,Cluster-193.35585,Cluster-23991.0,Cluster-26013.0,Cluster-3303.0,Cluster-193.30697,Cluster-193.34514,Cluster-193.18604,Cluster-193.36405,Cluster-193.47175,Cluster-193.45461
GO:0008150	Biological Process	GO:0009987	cellular process	GO:0007165	signal transduction	GO:0035556	intracellular signal transduction	387	Cluster-8736.0,Cluster-193.16958,Cluster-193.46588,Cluster-193.1925,Cluster-10620.0,Cluster-193.14639,Cluster-193.23851,Cluster-193.17902,Cluster-5808.0,Cluster-193.24091,Cluster-193.24723,Cluster-14204.0,Cluster-193.30,Cluster-3372.0,Cluster-193.47429,Cluster-262.0,Cluster-193.37238,Cluster-193.2497,Cluster-10994.0,Cluster-193.17506,Cluster-193.32635,Cluster-193.43,Cluster-11787.0,Cluster-193.32…
GO:0008150	Biological Process	GO:0009987	cellular process	GO:0050794	regulation of cellular process	GO:0050865	regulation of cell activation	15	Cluster-35644.0,Cluster-193.15599,Cluster-193.4739,Cluster-193.14330,Cluster-3539.0,Cluster-193.34744,Cluster-2873.0,Cluster-193.32791,Cluster-30866.0,Cluster-1886.0,Cluster-193.6116,Cluster-19106.0,Cluster-193.26222,Cluster-193.18372,Cluster-30256.0
GO:0008150	Biological Process	GO:0009987	cellular process	GO:0050794	regulation of cellular process	GO:0051726	regulation of cell cycle	208	Cluster-193.43399,Cluster-193.36811,Cluster-2119.0,Cluster-6308.0,Cluster-2309.0,Cluster-193.11654,Cluster-193.14703,Cluster-4186.0,Cluster-193.32030,Cluster-193.31705,Cluster-193.23505,Cluster-7841.0,Cluster-32092.0,Cluster-193.28578,Cluster-193.51139,Cluster-193.9596,Cluster-26480.0,Cluster-193.4263,Cluster-193.3978,Cluster-193.35673,Cluster-8028.0,Cluster-193.52276,Cluster-193.27750,Cluster-10…
GO:0008150	Biological Process	GO:0009987	cellular process	GO:0050794	regulation of cellular process	GO:0090287	regulation of cellular response to growth factor stimulus	4	Cluster-598.0,Cluster-35967.0,Cluster-5401.0,Cluster-193.6094
GO:0008150	Biological Process	GO:0009987	cellular process	GO:0050794	regulation of cellular process	GO:0034762	regulation of transmembrane transport	24	Cluster-5062.0,Cluster-26068.0,Cluster-4452.0,Cluster-3983.0,Cluster-193.9437,Cluster-193.341,Cluster-18823.0,Cluster-193.27707,Cluster-33744.0,Cluster-32170.0,Cluster-16470.0,Cluster-19017.0,Cluster-29202.0,Cluster-29214.0,Cluster-193.9270,Cluster-531.0,Cluster-20047.0,Cluster-193.18223,Cluster-2656.0,Cluster-193.34190,Cluster-193.1654,Cluster-34492.0,Cluster-21976.1,Cluster-19132.2
GO:0008150	Biological Process	GO:0009987	cellular process	GO:0050794	regulation of cellular process	GO:0046999	regulation of conjugation	25	Cluster-193.46901,Cluster-193.18604,Cluster-3303.0,Cluster-193.12975,Cluster-26013.0,Cluster-23991.0,Cluster-34419.1,Cluster-193.27010,Cluster-193.36053,Cluster-193.2789,Cluster-4298.0,Cluster-193.24686,Cluster-193.34118,Cluster-193.45461,Cluster-193.47175,Cluster-193.34514,Cluster-193.36405,Cluster-193.30697,Cluster-193.8011,Cluster-193.36660,Cluster-193.35585,Cluster-193.45465,Cluster-29929.0,C…
GO:0008150	Biological Process	GO:0009987	cellular process	GO:0050794	regulation of cellular process	GO:0030155	regulation of cell adhesion	9	Cluster-17833.1,Cluster-2873.0,Cluster-7686.0,Cluster-193.4739,Cluster-193.15599,Cluster-193.19250,Cluster-193.10846,Cluster-19106.0,Cluster-193.26222
GO:0008150	Biological Process	GO:0009987	cellular process	GO:0050794	regulation of cellular process	GO:0080135	regulation of cellular response to stress	26	Cluster-16245.1,Cluster-17861.0,Cluster-193.41332,Cluster-193.9863,Cluster-193.28523,Cluster-9073.0,Cluster-193.47029,Cluster-193.15744,Cluster-9284.0,Cluster-4672.0,Cluster-193.27543,Cluster-193.29016,Cluster-10364.0,Cluster-193.15745,Cluster-193.15895,Cluster-193.43270,Cluster-193.43867,Cluster-13571.0,Cluster-9417.0,Cluster-193.16297,Cluster-193.12626,Cluster-193.34858,Cluster-13746.0,Cluster-…
GO:0008150	Biological Process	GO:0009987	cellular process	GO:0050794	regulation of cellular process	GO:0044068	modulation by symbiont of host cellular process	35	Cluster-1648.1,Cluster-6113.0,Cluster-193.32212,Cluster-33206.0,Cluster-193.48351,Cluster-30959.0,Cluster-193.41926,Cluster-193.23388,Cluster-193.32967,Cluster-193.46203,Cluster-193.2565,Cluster-193.3381,Cluster-193.50693,Cluster-1513.0,Cluster-193.17327,Cluster-28821.0,Cluster-193.45108,Cluster-193.14068,Cluster-2924.2,Cluster-193.7477,Cluster-193.50344,Cluster-193.34564,Cluster-193.33793,Cluste…
GO:0008150	Biological Process	GO:0009987	cellular process	GO:0050794	regulation of cellular process	GO:0031341	regulation of cell killing	8	Cluster-193.19781,Cluster-193.34564,Cluster-4335.0,Cluster-193.14068,Cluster-2924.2,Cluster-193.12564,Cluster-25489.0,Cluster-193.19254
GO:0008150	Biological Process	GO:0009987	cellular process	GO:0050794	regulation of cellular process	GO:0042127	regulation of cell population proliferation	32	Cluster-193.6200,Cluster-193.26083,Cluster-193.30649,Cluster-9705.0,Cluster-193.5044,Cluster-193.8596,Cluster-193.9667,Cluster-193.15157,Cluster-193.34617,Cluster-193.10174,Cluster-193.4366,Cluster-29797.0,Cluster-193.16484,Cluster-193.5604,Cluster-3349.0,Cluster-193.34529,Cluster-35840.0,Cluster-193.23505,Cluster-193.30625,Cluster-193.50912,Cluster-193.25755,Cluster-193.17479,Cluster-25998.1,Clu…
GO:0008150	Biological Process	GO:0009987	cellular process	GO:0050794	regulation of cellular process	GO:0048522	positive regulation of cellular process	434	Cluster-31463.1,Cluster-4667.0,Cluster-193.22087,Cluster-193.38053,Cluster-28946.0,Cluster-25335.0,Cluster-193.35810,Cluster-193.10021,Cluster-531.0,Cluster-25536.0,Cluster-193.48013,Cluster-15178.0,Cluster-25712.1,Cluster-16122.0,Cluster-9054.0,Cluster-193.3114,Cluster-193.29461,Cluster-1872.0,Cluster-193.34617,Cluster-5401.0,Cluster-193.4366,Cluster-4305.1,Cluster-13191.1,Cluster-31513.0,Cluste…
GO:0008150	Biological Process	GO:0009987	cellular process	GO:0050794	regulation of cellular process	GO:0044087	regulation of cellular component biogenesis	91	Cluster-13079.0,Cluster-3665.2,Cluster-1396.1,Cluster-193.10846,Cluster-31463.0,Cluster-193.5467,Cluster-2149.0,Cluster-193.42030,Cluster-7573.0,Cluster-193.2719,Cluster-35247.0,Cluster-193.17965,Cluster-29750.1,Cluster-193.40611,Cluster-7686.0,Cluster-11095.0,Cluster-193.38472,Cluster-193.25494,Cluster-1717.0,Cluster-15163.0,Cluster-193.10821,Cluster-193.5509,Cluster-193.10397,Cluster-15151.0,Cl…
GO:0008150	Biological Process	GO:0009987	cellular process	GO:0050794	regulation of cellular process	GO:0010646	regulation of cell communication	265	Cluster-11089.0,Cluster-35902.0,Cluster-3809.0,Cluster-193.39256,Cluster-20431.0,Cluster-193.37478,Cluster-193.28712,Cluster-193.37981,Cluster-193.12362,Cluster-193.29297,Cluster-193.43038,Cluster-2472.1,Cluster-6278.0,Cluster-7021.0,Cluster-193.16034,Cluster-14829.1,Cluster-35856.0,Cluster-193.33077,Cluster-193.27092,Cluster-193.10267,Cluster-193.19814,Cluster-18833.0,Cluster-193.18531,Cluster-1…
GO:0008150	Biological Process	GO:0009987	cellular process	GO:0050794	regulation of cellular process	GO:1903530	regulation of secretion by cell	10	Cluster-193.40080,Cluster-20448.0,Cluster-193.42397,Cluster-193.18531,Cluster-8468.0,Cluster-193.7157,Cluster-11089.0,Cluster-193.27387,Cluster-193.28499,Cluster-4912.0
GO:0008150	Biological Process	GO:0009987	cellular process	GO:0050794	regulation of cellular process	GO:0051128	regulation of cellular component organization	260	Cluster-193.30412,Cluster-193.19496,Cluster-11095.0,Cluster-17006.0,Cluster-7686.0,Cluster-32078.0,Cluster-18692.0,Cluster-35247.0,Cluster-17263.0,Cluster-193.3680,Cluster-193.42030,Cluster-7573.0,Cluster-193.858,Cluster-193.20819,Cluster-7617.0,Cluster-2149.0,Cluster-6402.0,Cluster-262.0,Cluster-31463.0,Cluster-16592.0,Cluster-193.41243,Cluster-193.49043,Cluster-193.17823,Cluster-193.22161,Clust…
GO:0008150	Biological Process	GO:0009987	cellular process	GO:0050794	regulation of cellular process	GO:0032886	regulation of microtubule-based process	36	Cluster-193.9533,Cluster-11727.0,Cluster-193.43587,Cluster-12539.0,Cluster-8230.0,Cluster-193.21334,Cluster-193.40572,Cluster-32482.0,Cluster-193.46114,Cluster-193.5467,Cluster-193.20819,Cluster-3665.2,Cluster-193.7367,Cluster-193.51421,Cluster-13079.0,Cluster-193.35381,Cluster-193.10241,Cluster-193.1809,Cluster-4186.0,Cluster-35092.0,Cluster-193.39644,Cluster-193.6425,Cluster-14389.0,Cluster-193…
GO:0008150	Biological Process	GO:0009987	cellular process	GO:0050794	regulation of cellular process	GO:1900190	regulation of single-species biofilm formation	5	Cluster-193.24583,Cluster-193.31244,Cluster-193.41101,Cluster-193.44227,Cluster-193.7628
GO:0008150	Biological Process	GO:0009987	cellular process	GO:0050794	regulation of cellular process	GO:0045595	regulation of cell differentiation	23	Cluster-193.47493,Cluster-12171.0,Cluster-193.19250,Cluster-7686.0,Cluster-193.5440,Cluster-193.14881,Cluster-28381.0,Cluster-31824.0,Cluster-193.19122,Cluster-4667.0,Cluster-17696.1,Cluster-193.12009,Cluster-193.15102,Cluster-17833.1,Cluster-193.17573,Cluster-193.2064,Cluster-193.20833,Cluster-34537.1,Cluster-193.50243,Cluster-12373.0,Cluster-193.10846,Cluster-193.39007,Cluster-193.39535
GO:0008150	Biological Process	GO:0009987	cellular process	GO:0050794	regulation of cellular process	GO:0031323	regulation of cellular metabolic process	4847	Cluster-34998.0,Cluster-22916.0,Cluster-193.26682,Cluster-1488.0,Cluster-19347.0,Cluster-193.41605,Cluster-193.21438,Cluster-193.42274,Cluster-193.15510,Cluster-11212.0,Cluster-193.34005,Cluster-5736.1,Cluster-11649.0,Cluster-9082.0,Cluster-13657.1,Cluster-193.6316,Cluster-16518.0,Cluster-193.22606,Cluster-193.45835,Cluster-1461.0,Cluster-18650.0,Cluster-193.15702,Cluster-193.31821,Cluster-193.49…
11.0,Cluster-193.20001,Cluster-32814.0,Cluster-193.23360,Cluster-193.12477,Cluster-34743.1,Cluster-193.41670,Cluster-35854.0,Cluster-193.14703,Cluster-193.6813,Cluster-20683.0,Cluster-193.350,Cluster-193.17368,Cluster-193.43749,Cluster-193.13007,Cluster-193.19505,Cluster-193.50316,Cluster-8634.0,Cluster-193.50321,Cluster-193.32396,Cluster-193.48414,Cluster-193.14823,Cluster-193.6264,Cluster-193.3…
47,Cluster-11493.0,Cluster-193.3628,Cluster-193.32688,Cluster-193.20691,Cluster-193.49152,Cluster-193.33111,Cluster-193.27249,Cluster-23109.0,Cluster-193.30899,Cluster-193.44014,Cluster-193.42192,Cluster-193.23165,Cluster-193.13507,Cluster-193.11991,Cluster-193.26526,Cluster-30833.0,Cluster-16660.0,Cluster-193.52371,Cluster-5478.0,Cluster-193.2918,Cluster-193.29943,Cluster-193.13591,Cluster-193.3…
GO:0008150	Biological Process	GO:0009987	cellular process	GO:0050794	regulation of cellular process	GO:0048523	negative regulation of cellular process	483	Cluster-193.19807,Cluster-2873.0,Cluster-2659.0,Cluster-13327.0,Cluster-11166.0,Cluster-19106.0,Cluster-193.17506,Cluster-193.43227,Cluster-193.38095,Cluster-193.12691,Cluster-1217.0,Cluster-193.32800,Cluster-33964.0,Cluster-193.34532,Cluster-5612.0,Cluster-193.33651,Cluster-193.41682,Cluster-4912.0,Cluster-193.1457,Cluster-33441.0,Cluster-193.31788,Cluster-24072.0,Cluster-193.31900,Cluster-193.2…
GO:0008150	Biological Process	GO:0009987	cellular process	GO:0050794	regulation of cellular process	GO:0051302	regulation of cell division	31	Cluster-193.50183,Cluster-193.51139,Cluster-193.30892,Cluster-193.28175,Cluster-193.39814,Cluster-193.15128,Cluster-193.47524,Cluster-193.39816,Cluster-15414.0,Cluster-32092.0,Cluster-193.25763,Cluster-193.40043,Cluster-193.35570,Cluster-33441.0,Cluster-1717.0,Cluster-193.5806,Cluster-193.4534,Cluster-193.39549,Cluster-193.42555,Cluster-193.30311,Cluster-19780.0,Cluster-193.4729,Cluster-193.45637…
GO:0008150	Biological Process	GO:0009987	cellular process	GO:0050794	regulation of cellular process	GO:0007165	signal transduction	1595	Cluster-25726.0,Cluster-10332.0,Cluster-14157.0,Cluster-193.2358,Cluster-193.27548,Cluster-982.0,Cluster-32193.0,Cluster-25399.1,Cluster-193.5280,Cluster-28940.1,Cluster-10766.0,Cluster-193.49619,Cluster-193.49123,Cluster-193.29697,Cluster-193.32632,Cluster-10513.0,Cluster-4097.0,Cluster-193.30497,Cluster-8103.0,Cluster-10548.0,Cluster-5692.0,Cluster-193.31963,Cluster-193.1538,Cluster-7399.0,Clus…
GO:0008150	Biological Process	GO:0009987	cellular process	GO:0050794	regulation of cellular process	GO:0032970	regulation of actin filament-based process	70	Cluster-6527.0,Cluster-193.19209,Cluster-193.39163,Cluster-1573.0,Cluster-27841.0,Cluster-1872.0,Cluster-193.11475,Cluster-32818.0,Cluster-25536.0,Cluster-193.7339,Cluster-26379.0,Cluster-5408.0,Cluster-193.19250,Cluster-193.3114,Cluster-33980.0,Cluster-193.51515,Cluster-31463.1,Cluster-193.25737,Cluster-193.1713,Cluster-193.3510,Cluster-9044.0,Cluster-7527.0,Cluster-193.26492,Cluster-193.15712,C…
GO:0008150	Biological Process	GO:0009987	cellular process	GO:0050794	regulation of cellular process	GO:0010941	regulation of cell death	173	Cluster-29411.0,Cluster-7689.0,Cluster-2924.2,Cluster-193.26592,Cluster-193.22723,Cluster-549.0,Cluster-193.29158,Cluster-193.23928,Cluster-193.7647,Cluster-193.17327,Cluster-4265.0,Cluster-193.3381,Cluster-193.24728,Cluster-193.1242,Cluster-193.23802,Cluster-31651.0,Cluster-193.25707,Cluster-193.32967,Cluster-193.49646,Cluster-193.31178,Cluster-193.10470,Cluster-21197.0,Cluster-193.36214,Cluster…
GO:0008150	Biological Process	GO:0009987	cellular process	GO:0050794	regulation of cellular process	GO:0051983	regulation of chromosome segregation	81	Cluster-193.7355,Cluster-35340.0,Cluster-193.30005,Cluster-193.19696,Cluster-193.23811,Cluster-17270.0,Cluster-193.35043,Cluster-193.51697,Cluster-193.52276,Cluster-667.0,Cluster-10140.0,Cluster-193.6635,Cluster-193.38593,Cluster-21790.0,Cluster-9310.0,Cluster-2565.0,Cluster-193.51631,Cluster-193.26023,Cluster-17249.0,Cluster-193.18560,Cluster-2670.0,Cluster-193.791,Cluster-5736.1,Cluster-193.433…
GO:0008150	Biological Process	GO:0009987	cellular process	GO:0050794	regulation of cellular process	GO:0060341	regulation of cellular localization	17	Cluster-9351.0,Cluster-193.30421,Cluster-193.27387,Cluster-4912.0,Cluster-193.22979,Cluster-193.15972,Cluster-11089.0,Cluster-11177.0,Cluster-193.42397,Cluster-193.18531,Cluster-193.28897,Cluster-193.36090,Cluster-193.10021,Cluster-193.28499,Cluster-193.40080,Cluster-193.30283,Cluster-8468.0
GO:0008150	Biological Process	GO:0009987	cellular process	GO:0050794	regulation of cellular process	GO:0060627	regulation of vesicle-mediated transport	16	Cluster-193.10021,Cluster-193.28897,Cluster-193.36090,Cluster-193.6718,Cluster-193.30283,Cluster-193.30421,Cluster-33441.0,Cluster-193.12796,Cluster-9351.0,Cluster-3021.0,Cluster-3324.0,Cluster-193.15972,Cluster-5174.0,Cluster-193.22979,Cluster-11177.0,Cluster-193.36523
GO:0008150	Biological Process	GO:0009987	cellular process	GO:0050794	regulation of cellular process	GO:0051270	regulation of cellular component movement	51	Cluster-193.39781,Cluster-193.9533,Cluster-193.7355,Cluster-193.43587,Cluster-193.16958,Cluster-193.28800,Cluster-193.10546,Cluster-193.29202,Cluster-20280.0,Cluster-8230.0,Cluster-193.21334,Cluster-193.52385,Cluster-21608.0,Cluster-7686.0,Cluster-4208.1,Cluster-15453.0,Cluster-32482.0,Cluster-4592.0,Cluster-193.10846,Cluster-4955.0,Cluster-193.42195,Cluster-193.38044,Cluster-193.7367,Cluster-193…
GO:0008150	Biological Process	GO:0009987	cellular process	GO:0050794	regulation of cellular process	GO:0060968	regulation of gene silencing	10	Cluster-193.14031,Cluster-32789.0,Cluster-193.32408,Cluster-27882.0,Cluster-193.43129,Cluster-193.7202,Cluster-193.11306,Cluster-193.28424,Cluster-193.34565,Cluster-35396.0
GO:0008150	Biological Process	GO:0009987	cellular process	GO:0140352	export from cell	GO:0140115	export across plasma membrane	76	Cluster-193.50213,Cluster-193.3723,Cluster-193.4537,Cluster-193.5123,Cluster-31690.0,Cluster-193.26872,Cluster-193.25877,Cluster-193.8176,Cluster-193.16249,Cluster-193.3487,Cluster-193.25857,Cluster-193.12477,Cluster-193.125,Cluster-193.15944,Cluster-23058.0,Cluster-193.48486,Cluster-193.41031,Cluster-193.1622,Cluster-11306.0,Cluster-193.39132,Cluster-4110.0,Cluster-193.15873,Cluster-193.11029,Cl…
GO:0008150	Biological Process	GO:0009987	cellular process	GO:0140352	export from cell	GO:0032940	secretion by cell	264	Cluster-193.27387,Cluster-193.38967,Cluster-193.33880,Cluster-1835.0,Cluster-31893.0,Cluster-193.3882,Cluster-19491.0,Cluster-193.1485,Cluster-22000.1,Cluster-952.0,Cluster-7570.0,Cluster-193.38385,Cluster-193.35013,Cluster-193.5447,Cluster-193.22932,Cluster-193.24944,Cluster-193.44372,Cluster-193.17713,Cluster-193.43925,Cluster-6354.0,Cluster-193.1834,Cluster-31104.0,Cluster-20549.1,Cluster-3611…
GO:0008150	Biological Process	GO:0065007	biological regulation	GO:0065009	regulation of molecular function	GO:0044092	negative regulation of molecular function	72	Cluster-193.29901,Cluster-193.47362,Cluster-193.7349,Cluster-193.22012,Cluster-193.1428,Cluster-193.12691,Cluster-193.48005,Cluster-193.48767,Cluster-1565.1,Cluster-193.37366,Cluster-193.32679,Cluster-193.31885,Cluster-21968.1,Cluster-193.679,Cluster-193.29318,Cluster-193.2765,Cluster-193.44111,Cluster-193.41016,Cluster-11898.0,Cluster-3241.0,Cluster-193.45356,Cluster-193.37166,Cluster-193.51341,…
GO:0008150	Biological Process	GO:0065007	biological regulation	GO:0065009	regulation of molecular function	GO:0050790	regulation of catalytic activity	389	Cluster-193.46450,Cluster-193.52212,Cluster-193.19733,Cluster-35579.0,Cluster-193.52353,Cluster-9702.0,Cluster-193.38269,Cluster-25342.0,Cluster-193.22051,Cluster-29765.0,Cluster-193.36992,Cluster-5560.0,Cluster-193.14064,Cluster-4911.0,Cluster-27452.0,Cluster-193.33675,Cluster-193.42268,Cluster-193.52499,Cluster-193.34152,Cluster-19242.1,Cluster-193.6288,Cluster-193.36409,Cluster-34998.0,Cluster…
GO:0008150	Biological Process	GO:0065007	biological regulation	GO:0065009	regulation of molecular function	GO:0044093	positive regulation of molecular function	63	Cluster-33809.0,Cluster-531.0,Cluster-31015.0,Cluster-19132.2,Cluster-193.3037,Cluster-28946.0,Cluster-193.45300,Cluster-193.42965,Cluster-34492.0,Cluster-193.1654,Cluster-5088.0,Cluster-15345.1,Cluster-193.9437,Cluster-193.15062,Cluster-193.341,Cluster-193.19535,Cluster-193.43282,Cluster-3809.0,Cluster-3901.0,Cluster-25380.0,Cluster-32953.0,Cluster-193.52499,Cluster-35689.0,Cluster-2494.0,Cluste…
GO:0008150	Biological Process	GO:0065007	biological regulation	GO:0065009	regulation of molecular function	GO:0032409	regulation of transporter activity	19	Cluster-34492.0,Cluster-193.1654,Cluster-193.18223,Cluster-19132.2,Cluster-29202.0,Cluster-19017.0,Cluster-20047.0,Cluster-531.0,Cluster-193.9270,Cluster-29214.0,Cluster-16470.0,Cluster-33744.0,Cluster-32170.0,Cluster-18823.0,Cluster-5062.0,Cluster-193.341,Cluster-3983.0,Cluster-4452.0,Cluster-193.9437
GO:0008150	Biological Process	GO:0065007	biological regulation	GO:0065008	regulation of biological quality	GO:0051235	maintenance of location	55	Cluster-193.24851,Cluster-7273.0,Cluster-193.21042,Cluster-29733.0,Cluster-193.3030,Cluster-29797.0,Cluster-193.4366,Cluster-193.12096,Cluster-4271.1,Cluster-193.16484,Cluster-193.47175,Cluster-11885.1,Cluster-193.39865,Cluster-193.5604,Cluster-193.24528,Cluster-193.13591,Cluster-1372.0,Cluster-35840.0,Cluster-11885.0,Cluster-193.30625,Cluster-193.13371,Cluster-193.23348,Cluster-193.1194,Cluster-…
GO:0008150	Biological Process	GO:0065007	biological regulation	GO:0065008	regulation of biological quality	GO:0001505	regulation of neurotransmitter levels	8	Cluster-193.40080,Cluster-193.42397,Cluster-8468.0,Cluster-193.18531,Cluster-11089.0,Cluster-193.28499,Cluster-193.27387,Cluster-4912.0
GO:0008150	Biological Process	GO:0065007	biological regulation	GO:0065008	regulation of biological quality	GO:0043487	regulation of RNA stability	8	Cluster-9565.0,Cluster-193.1819,Cluster-3925.0,Cluster-193.26359,Cluster-193.1764,Cluster-193.34266,Cluster-193.43252,Cluster-193.18308
GO:0008150	Biological Process	GO:0065007	biological regulation	GO:0065008	regulation of biological quality	GO:0090066	regulation of anatomical structure size	96	Cluster-193.19209,Cluster-193.39163,Cluster-193.39205,Cluster-21053.0,Cluster-6527.0,Cluster-193.11475,Cluster-193.21707,Cluster-32818.0,Cluster-1573.0,Cluster-1872.0,Cluster-27841.0,Cluster-5408.0,Cluster-193.19250,Cluster-193.3114,Cluster-33980.0,Cluster-193.51515,Cluster-25536.0,Cluster-26379.0,Cluster-193.7339,Cluster-193.19987,Cluster-9044.0,Cluster-193.1713,Cluster-193.3510,Cluster-193.2649…
GO:0008150	Biological Process	GO:0065007	biological regulation	GO:0065008	regulation of biological quality	GO:0050878	regulation of body fluid levels	217	Cluster-28924.0,Cluster-8406.0,Cluster-11034.1,Cluster-26544.0,Cluster-15181.0,Cluster-193.8527,Cluster-193.25482,Cluster-193.31019,Cluster-6797.0,Cluster-33023.0,Cluster-12152.0,Cluster-26472.0,Cluster-29096.0,Cluster-10786.0,Cluster-193.5953,Cluster-193.39110,Cluster-193.39003,Cluster-6659.0,Cluster-11649.0,Cluster-193.41324,Cluster-193.42132,Cluster-193.22700,Cluster-193.5682,Cluster-20522.0,C…
GO:0008150	Biological Process	GO:0065007	biological regulation	GO:0065008	regulation of biological quality	GO:0010817	regulation of hormone levels	203	Cluster-193.51954,Cluster-13678.0,Cluster-193.357,Cluster-193.18994,Cluster-193.21123,Cluster-193.29375,Cluster-5185.0,Cluster-31292.0,Cluster-193.51955,Cluster-193.5316,Cluster-193.33351,Cluster-15829.0,Cluster-193.34560,Cluster-193.30993,Cluster-193.37984,Cluster-193.20948,Cluster-193.29539,Cluster-193.46848,Cluster-9731.0,Cluster-193.30932,Cluster-193.31569,Cluster-193.13441,Cluster-193.24131,…
GO:0008150	Biological Process	GO:0065007	biological regulation	GO:0065008	regulation of biological quality	GO:0032098	regulation of appetite	3	Cluster-193.15062,Cluster-28946.0,Cluster-3809.0
GO:0008150	Biological Process	GO:0065007	biological regulation	GO:0065008	regulation of biological quality	GO:0010883	regulation of lipid storage	17	Cluster-193.9667,Cluster-18965.0,Cluster-193.5044,Cluster-193.20574,Cluster-193.30649,Cluster-193.17479,Cluster-193.32056,Cluster-193.50912,Cluster-193.25755,Cluster-193.5604,Cluster-35840.0,Cluster-193.30625,Cluster-193.16484,Cluster-193.40723,Cluster-29797.0,Cluster-193.4366,Cluster-193.36520
GO:0008150	Biological Process	GO:0065007	biological regulation	GO:0065008	regulation of biological quality	GO:0097035	regulation of membrane lipid distribution	12	Cluster-193.34842,Cluster-193.1046,Cluster-36392.0,Cluster-29365.0,Cluster-35103.0,Cluster-193.7985,Cluster-193.5263,Cluster-26822.2,Cluster-193.35369,Cluster-20862.0,Cluster-36392.1,Cluster-193.5425
GO:0008150	Biological Process	GO:0065007	biological regulation	GO:0065008	regulation of biological quality	GO:0045924	regulation of female receptivity	8	Cluster-193.1288,Cluster-16708.0,Cluster-193.34725,Cluster-19980.0,Cluster-193.40458,Cluster-193.21940,Cluster-193.26335,Cluster-30885.0
GO:0008150	Biological Process	GO:0065007	biological regulation	GO:0065008	regulation of biological quality	GO:0031647	regulation of protein stability	23	Cluster-193.31030,Cluster-193.22794,Cluster-193.28279,Cluster-193.32279,Cluster-29229.0,Cluster-21254.1,Cluster-193.1532,Cluster-193.25211,Cluster-193.28841,Cluster-193.34760,Cluster-193.47006,Cluster-193.40530,Cluster-193.28509,Cluster-193.24390,Cluster-193.2098,Cluster-193.4871,Cluster-3544.0,Cluster-193.31266,Cluster-193.45707,Cluster-193.29175,Cluster-686.0,Cluster-193.2902,Cluster-193.22835
GO:0008150	Biological Process	GO:0065007	biological regulation	GO:0065008	regulation of biological quality	GO:0042592	homeostatic process	641	Cluster-193.2703,Cluster-12500.0,Cluster-8594.0,Cluster-193.31824,Cluster-6259.0,Cluster-193.24401,Cluster-193.6418,Cluster-193.30619,Cluster-14486.0,Cluster-20335.0,Cluster-193.29287,Cluster-5269.0,Cluster-193.44951,Cluster-193.27649,Cluster-1528.0,Cluster-12672.0,Cluster-193.7539,Cluster-193.40455,Cluster-5231.0,Cluster-193.183,Cluster-193.3571,Cluster-193.8877,Cluster-193.847,Cluster-193.48363…
GO:0008150	Biological Process	GO:0065007	biological regulation	GO:0050789	regulation of biological process	GO:0042752	regulation of circadian rhythm	2	Cluster-193.12393,Cluster-13442.0
GO:0008150	Biological Process	GO:0065007	biological regulation	GO:0050789	regulation of biological process	GO:0050794	regulation of cellular process	7859	Cluster-193.15262,Cluster-6024.0,Cluster-17263.0,Cluster-3152.0,Cluster-193.6527,Cluster-25109.0,Cluster-193.22895,Cluster-193.5148,Cluster-9147.0,Cluster-193.28383,Cluster-193.50019,Cluster-193.18545,Cluster-193.26212,Cluster-193.49282,Cluster-193.2497,Cluster-193.29759,Cluster-193.16223,Cluster-7810.0,Cluster-193.38963,Cluster-20421.0,Cluster-17980.0,Cluster-193.6555,Cluster-193.21007,Cluster-3…
93.36469,Cluster-193.40810,Cluster-193.43305,Cluster-193.35422,Cluster-34978.0,Cluster-13152.0,Cluster-3870.0,Cluster-11026.0,Cluster-193.2446,Cluster-193.30010,Cluster-193.20342,Cluster-2970.0,Cluster-7940.0,Cluster-193.16319,Cluster-193.32832,Cluster-193.18604,Cluster-4609.0,Cluster-193.3978,Cluster-3227.0,Cluster-1900.0,Cluster-193.45171,Cluster-193.14706,Cluster-193.32954,Cluster-31056.0,Clus…
3.6265,Cluster-193.38290,Cluster-25712.1,Cluster-193.1816,Cluster-193.47599,Cluster-2975.2,Cluster-193.10338,Cluster-6843.0,Cluster-19884.0,Cluster-193.33782,Cluster-26638.0,Cluster-193.31641,Cluster-193.38358,Cluster-26866.0,Cluster-4532.0,Cluster-193.23338,Cluster-21120.0,Cluster-7434.0,Cluster-193.18589,Cluster-193.27360,Cluster-193.28880,Cluster-193.38472,Cluster-193.24722,Cluster-15781.0,Clu…
ster-193.23801,Cluster-193.18939,Cluster-193.33278,Cluster-22079.1,Cluster-193.30622,Cluster-36009.0,Cluster-193.31599,Cluster-16659.0,Cluster-193.25700,Cluster-193.17262,Cluster-193.33413,Cluster-193.41604,Cluster-30396.0,Cluster-193.13087,Cluster-193.5000,Cluster-193.44485,Cluster-193.36534,Cluster-193.7548,Cluster-1930.0,Cluster-193.1483,Cluster-193.49612,Cluster-193.41308,Cluster-193.22118,Cl…
,Cluster-193.4984,Cluster-193.30014,Cluster-32073.0,Cluster-9054.0,Cluster-193.37053,Cluster-193.27846,Cluster-193.32788,Cluster-15178.0,Cluster-193.51091,Cluster-8419.0,Cluster-193.3671,Cluster-8069.0,Cluster-11501.0,Cluster-193.36820,Cluster-5484.0,Cluster-193.4129,Cluster-193.3761,Cluster-193.45679,Cluster-193.22203,Cluster-23847.0,Cluster-11549.0,Cluster-28894.0,Cluster-193.42319,Cluster-193.…
GO:0008150	Biological Process	GO:0065007	biological regulation	GO:0050789	regulation of biological process	GO:0048518	positive regulation of biological process	493	Cluster-193.23547,Cluster-13474.0,Cluster-17833.1,Cluster-12525.0,Cluster-193.37251,Cluster-5062.0,Cluster-193.15747,Cluster-193.42899,Cluster-193.51591,Cluster-193.30697,Cluster-193.35694,Cluster-16028.1,Cluster-7594.0,Cluster-193.25707,Cluster-193.18895,Cluster-11177.0,Cluster-2924.1,Cluster-32789.0,Cluster-193.36214,Cluster-193.7158,Cluster-18823.0,Cluster-193.37681,Cluster-9911.0,Cluster-193.…
GO:0008150	Biological Process	GO:0065007	biological regulation	GO:0050789	regulation of biological process	GO:0048519	negative regulation of biological process	621	Cluster-193.12691,Cluster-19106.0,Cluster-193.32800,Cluster-8070.0,Cluster-193.47362,Cluster-193.21212,Cluster-193.10174,Cluster-11898.0,Cluster-22163.0,Cluster-193.42397,Cluster-193.2467,Cluster-193.12774,Cluster-4912.0,Cluster-193.33651,Cluster-193.34532,Cluster-193.31900,Cluster-33441.0,Cluster-35967.0,Cluster-8468.0,Cluster-193.24331,Cluster-23053.0,Cluster-193.37118,Cluster-193.33947,Cluster…
GO:0008150	Biological Process	GO:0065007	biological regulation	GO:0050789	regulation of biological process	GO:0019222	regulation of metabolic process	5012	Cluster-193.21508,Cluster-30625.0,Cluster-26773.0,Cluster-24430.0,Cluster-193.38526,Cluster-5313.0,Cluster-193.14627,Cluster-193.14885,Cluster-8789.0,Cluster-193.28893,Cluster-11843.0,Cluster-193.25956,Cluster-4541.0,Cluster-193.17837,Cluster-32507.0,Cluster-193.37823,Cluster-193.1644,Cluster-30595.0,Cluster-193.14125,Cluster-193.653,Cluster-27596.0,Cluster-193.33665,Cluster-193.40178,Cluster-810…
87,Cluster-193.51757,Cluster-193.34468,Cluster-24759.0,Cluster-26012.0,Cluster-193.41894,Cluster-193.44589,Cluster-10228.1,Cluster-193.11916,Cluster-2315.0,Cluster-193.1423,Cluster-26913.2,Cluster-193.34496,Cluster-34108.0,Cluster-33809.0,Cluster-193.8739,Cluster-193.36205,Cluster-193.39671,Cluster-193.46826,Cluster-193.14518,Cluster-5774.1,Cluster-193.22204,Cluster-4095.1,Cluster-193.11466,Clust…
193.1333,Cluster-193.47986,Cluster-193.11685,Cluster-9375.0,Cluster-15347.1,Cluster-193.37767,Cluster-6611.0,Cluster-193.38095,Cluster-193.1159,Cluster-6093.0,Cluster-193.35375,Cluster-31525.0,Cluster-193.33576,Cluster-193.24354,Cluster-193.41751,Cluster-34495.0,Cluster-36037.0,Cluster-193.23660,Cluster-193.29122,Cluster-193.40881,Cluster-193.21586,Cluster-2069.0,Cluster-193.51251,Cluster-193.828…
GO:0008150	Biological Process	GO:0065007	biological regulation	GO:0050789	regulation of biological process	GO:0048583	regulation of response to stimulus	315	Cluster-193.51881,Cluster-11135.0,Cluster-193.36674,Cluster-193.30747,Cluster-17646.0,Cluster-193.40981,Cluster-193.7520,Cluster-20667.1,Cluster-193.31590,Cluster-6064.0,Cluster-2751.0,Cluster-4521.0,Cluster-34624.0,Cluster-193.48509,Cluster-193.15593,Cluster-4113.0,Cluster-193.31570,Cluster-193.10995,Cluster-193.37709,Cluster-9420.0,Cluster-193.35813,Cluster-5560.0,Cluster-193.9863,Cluster-193.4…
GO:0008150	Biological Process	GO:0065007	biological regulation	GO:0050789	regulation of biological process	GO:0040008	regulation of growth	10	Cluster-193.31364,Cluster-33172.0,Cluster-193.28737,Cluster-17002.0,Cluster-193.33163,Cluster-6270.0,Cluster-193.31059,Cluster-193.43500,Cluster-193.47123,Cluster-10744.0
GO:0008150	Biological Process	GO:0065007	biological regulation	GO:0050789	regulation of biological process	GO:0050793	regulation of developmental process	89	Cluster-193.10108,Cluster-193.7463,Cluster-27884.0,Cluster-35284.0,Cluster-2369.0,Cluster-20267.0,Cluster-737.0,Cluster-193.39535,Cluster-193.50243,Cluster-193.39945,Cluster-193.31230,Cluster-5807.0,Cluster-193.47493,Cluster-35849.1,Cluster-8534.0,Cluster-3169.0,Cluster-17696.1,Cluster-193.12009,Cluster-1251.0,Cluster-30285.0,Cluster-193.99,Cluster-193.2064,Cluster-193.22663,Cluster-193.51021,Clu…
GO:0008150	Biological Process	GO:0065007	biological regulation	GO:0050789	regulation of biological process	GO:0040012	regulation of locomotion	42	Cluster-20280.0,Cluster-193.29202,Cluster-9420.0,Cluster-193.7355,Cluster-193.28800,Cluster-193.16958,Cluster-193.10546,Cluster-193.35674,Cluster-193.39781,Cluster-7686.0,Cluster-21608.0,Cluster-193.52385,Cluster-193.42195,Cluster-193.38044,Cluster-3520.1,Cluster-193.10846,Cluster-4592.0,Cluster-29782.0,Cluster-4955.0,Cluster-4208.1,Cluster-15453.0,Cluster-193.22663,Cluster-17833.1,Cluster-18669.…
GO:0008150	Biological Process	GO:0065007	biological regulation	GO:0050789	regulation of biological process	GO:0051239	regulation of multicellular organismal process	115	Cluster-16868.0,Cluster-193.28800,Cluster-193.16958,Cluster-193.27501,Cluster-193.19122,Cluster-193.29434,Cluster-505.0,Cluster-193.29255,Cluster-193.47654,Cluster-193.39781,Cluster-193.32056,Cluster-193.33080,Cluster-193.17479,Cluster-193.20574,Cluster-32941.0,Cluster-193.52385,Cluster-18498.0,Cluster-30066.0,Cluster-35079.0,Cluster-193.47942,Cluster-193.36520,Cluster-193.36516,Cluster-3182.0,Cl…
GO:0008150	Biological Process	GO:0065007	biological regulation	GO:0050789	regulation of biological process	GO:0023051	regulation of signaling	265	Cluster-193.1179,Cluster-193.1551,Cluster-12434.0,Cluster-193.48101,Cluster-34488.0,Cluster-4370.1,Cluster-193.36501,Cluster-193.28499,Cluster-193.1654,Cluster-193.49505,Cluster-193.31561,Cluster-19298.1,Cluster-4452.0,Cluster-193.22747,Cluster-18125.0,Cluster-11049.0,Cluster-193.8448,Cluster-193.17956,Cluster-193.22555,Cluster-24475.0,Cluster-33408.1,Cluster-193.32926,Cluster-193.18988,Cluster-1…
GO:0008150	Biological Process	GO:0065007	biological regulation	GO:0050789	regulation of biological process	GO:0032879	regulation of localization	170	Cluster-33102.0,Cluster-193.19807,Cluster-27011.0,Cluster-193.5044,Cluster-193.19632,Cluster-193.28897,Cluster-193.36090,Cluster-193.50984,Cluster-34492.0,Cluster-3169.0,Cluster-27725.0,Cluster-4912.0,Cluster-193.28643,Cluster-193.481,Cluster-193.9437,Cluster-193.5604,Cluster-33441.0,Cluster-24655.1,Cluster-193.42397,Cluster-737.0,Cluster-7686.0,Cluster-193.6718,Cluster-20047.0,Cluster-8230.0,Clu…
GO:0008150	Biological Process	GO:0065007	biological regulation	GO:0050789	regulation of biological process	GO:2000241	regulation of reproductive process	28	Cluster-193.24686,Cluster-4298.0,Cluster-193.34118,Cluster-193.2789,Cluster-34419.1,Cluster-193.36053,Cluster-193.29202,Cluster-193.27010,Cluster-193.8224,Cluster-26013.0,Cluster-23991.0,Cluster-193.12975,Cluster-3303.0,Cluster-193.46901,Cluster-193.18604,Cluster-29929.0,Cluster-9053.0,Cluster-193.52043,Cluster-193.45465,Cluster-193.35585,Cluster-193.28643,Cluster-193.8011,Cluster-193.36660,Clust…
GO:0008150	Biological Process	GO:0065007	biological regulation	GO:0050789	regulation of biological process	GO:0110149	regulation of biomineralization	5	Cluster-2090.0,Cluster-193.12506,Cluster-30220.0,Cluster-193.35626,Cluster-193.36516
GO:0008150	Biological Process	GO:0065007	biological regulation	GO:0050789	regulation of biological process	GO:0002682	regulation of immune system process	63	Cluster-19106.0,Cluster-14829.1,Cluster-193.34898,Cluster-193.18818,Cluster-193.30881,Cluster-34986.1,Cluster-193.37346,Cluster-15178.0,Cluster-35644.0,Cluster-193.10226,Cluster-2873.0,Cluster-193.27546,Cluster-193.38334,Cluster-26293.0,Cluster-35191.0,Cluster-193.6744,Cluster-193.43038,Cluster-31513.0,Cluster-30866.0,Cluster-14743.0,Cluster-17530.0,Cluster-4370.1,Cluster-193.15102,Cluster-193.51…
GO:0008150	Biological Process	GO:0065007	biological regulation	GO:0050789	regulation of biological process	GO:0043900	regulation of multi-organism process	34	Cluster-9053.0,Cluster-193.52043,Cluster-29929.0,Cluster-193.45465,Cluster-193.30697,Cluster-6538.0,Cluster-34419.1,Cluster-193.34118,Cluster-193.35865,Cluster-193.4471,Cluster-193.18604,Cluster-17439.0,Cluster-193.46901,Cluster-193.3935,Cluster-23991.0,Cluster-193.34236,Cluster-26013.0,Cluster-3303.0,Cluster-193.12975,Cluster-193.35585,Cluster-193.6106,Cluster-193.12445,Cluster-193.34514,Cluster…
GO:0008150	Biological Process	GO:0065007	biological regulation	GO:0050789	regulation of biological process	GO:1900046	regulation of hemostasis	3	Cluster-193.47942,Cluster-193.51385,Cluster-193.1829
GO:0008150	Biological Process	GO:0065007	biological regulation	GO:0050789	regulation of biological process	GO:0043903	regulation of symbiotic process	35	Cluster-25761.0,Cluster-3351.0,Cluster-193.34564,Cluster-17743.0,Cluster-649.0,Cluster-193.20321,Cluster-25489.0,Cluster-30273.0,Cluster-193.30863,Cluster-193.47286,Cluster-193.10859,Cluster-193.28444,Cluster-27458.0,Cluster-193.45704,Cluster-193.38432,Cluster-21818.0,Cluster-193.32671,Cluster-193.11214,Cluster-193.23858,Cluster-193.28156,Cluster-193.32616,Cluster-14406.0,Cluster-193.4548,Cluster…
GO:0008150	Biological Process	GO:0032502	developmental process	GO:0048646	anatomical structure formation involved in morphogenesis	GO:0097186	amelogenesis	1	Cluster-193.12506
GO:0008150	Biological Process	GO:0032502	developmental process	GO:0048646	anatomical structure formation involved in morphogenesis	GO:0007349	cellularization	7	Cluster-193.2617,Cluster-21366.0,Cluster-193.34161,Cluster-193.40431,Cluster-193.29076,Cluster-193.18446,Cluster-2608.0
GO:0008150	Biological Process	GO:0032502	developmental process	GO:0048646	anatomical structure formation involved in morphogenesis	GO:0030703	eggshell formation	61	Cluster-24202.0,Cluster-193.5367,Cluster-193.30886,Cluster-193.34857,Cluster-193.15140,Cluster-193.49442,Cluster-12579.0,Cluster-32921.0,Cluster-193.30684,Cluster-193.7175,Cluster-29946.0,Cluster-193.30540,Cluster-193.29000,Cluster-193.15682,Cluster-193.14987,Cluster-25007.1,Cluster-193.15866,Cluster-193.21737,Cluster-29269.0,Cluster-193.8213,Cluster-193.31204,Cluster-193.10074,Cluster-193.27556,…
GO:0008150	Biological Process	GO:0032502	developmental process	GO:0048646	anatomical structure formation involved in morphogenesis	GO:0001525	angiogenesis	13	Cluster-193.31230,Cluster-193.39945,Cluster-193.29255,Cluster-16868.0,Cluster-34488.0,Cluster-193.45742,Cluster-193.29730,Cluster-193.31570,Cluster-193.16705,Cluster-32941.0,Cluster-32414.0,Cluster-35849.1,Cluster-193.50888
GO:0008150	Biological Process	GO:0032502	developmental process	GO:0048646	anatomical structure formation involved in morphogenesis	GO:0030435	sporulation resulting in formation of a cellular spore	8	Cluster-31824.0,Cluster-193.20833,Cluster-193.50243,Cluster-193.39535,Cluster-4667.0,Cluster-17696.1,Cluster-193.14881,Cluster-28381.0
GO:0008150	Biological Process	GO:0032502	developmental process	GO:0050793	regulation of developmental process	GO:0051094	positive regulation of developmental process	25	Cluster-32941.0,Cluster-193.12506,Cluster-28381.0,Cluster-193.31570,Cluster-35849.1,Cluster-193.8454,Cluster-4667.0,Cluster-193.12393,Cluster-16868.0,Cluster-193.29434,Cluster-193.19122,Cluster-193.29255,Cluster-193.10108,Cluster-13474.0,Cluster-193.2064,Cluster-193.29730,Cluster-193.17573,Cluster-193.16705,Cluster-32414.0,Cluster-193.15102,Cluster-193.39535,Cluster-34488.0,Cluster-34537.1,Cluste…
GO:0008150	Biological Process	GO:0032502	developmental process	GO:0050793	regulation of developmental process	GO:2000026	regulation of multicellular organismal development	58	Cluster-32414.0,Cluster-13474.0,Cluster-193.45742,Cluster-193.22663,Cluster-193.2064,Cluster-193.17573,Cluster-34537.1,Cluster-193.42195,Cluster-193.36516,Cluster-193.38044,Cluster-4208.1,Cluster-15453.0,Cluster-193.39007,Cluster-4955.0,Cluster-12171.0,Cluster-21608.0,Cluster-32941.0,Cluster-193.52385,Cluster-193.12506,Cluster-193.31570,Cluster-16868.0,Cluster-193.28800,Cluster-193.7355,Cluster-1…
GO:0008150	Biological Process	GO:0032502	developmental process	GO:0050793	regulation of developmental process	GO:0043937	regulation of sporulation	8	Cluster-28381.0,Cluster-193.14881,Cluster-31824.0,Cluster-193.20833,Cluster-193.50243,Cluster-193.39535,Cluster-17696.1,Cluster-4667.0
GO:0008150	Biological Process	GO:0032502	developmental process	GO:0050793	regulation of developmental process	GO:0045595	regulation of cell differentiation	23	Cluster-193.47493,Cluster-12171.0,Cluster-193.19250,Cluster-7686.0,Cluster-193.5440,Cluster-193.14881,Cluster-28381.0,Cluster-31824.0,Cluster-193.19122,Cluster-4667.0,Cluster-17696.1,Cluster-193.12009,Cluster-193.15102,Cluster-17833.1,Cluster-193.17573,Cluster-193.2064,Cluster-193.20833,Cluster-34537.1,Cluster-193.50243,Cluster-12373.0,Cluster-193.10846,Cluster-193.39007,Cluster-193.39535
GO:0008150	Biological Process	GO:0032502	developmental process	GO:0050793	regulation of developmental process	GO:0022603	regulation of anatomical structure morphogenesis	33	Cluster-193.39535,Cluster-29631.0,Cluster-193.39945,Cluster-193.31230,Cluster-193.50243,Cluster-34488.0,Cluster-193.16705,Cluster-193.29730,Cluster-193.50888,Cluster-4667.0,Cluster-17696.1,Cluster-28381.0,Cluster-35849.1,Cluster-193.19250,Cluster-14281.0,Cluster-193.10846,Cluster-29386.0,Cluster-12125.0,Cluster-193.20833,Cluster-17833.1,Cluster-193.45742,Cluster-32414.0,Cluster-193.51021,Cluster-…
GO:0008150	Biological Process	GO:0032502	developmental process	GO:0050793	regulation of developmental process	GO:0051093	negative regulation of developmental process	4	Cluster-193.10846,Cluster-17833.1,Cluster-193.19250,Cluster-7686.0
GO:0008150	Biological Process	GO:0032502	developmental process	GO:0048856	anatomical structure development	GO:0009888	tissue development	130	Cluster-193.21737,Cluster-193.39403,Cluster-193.2017,Cluster-193.27556,Cluster-193.30112,Cluster-193.4263,Cluster-193.5440,Cluster-193.5545,Cluster-30220.0,Cluster-193.15140,Cluster-193.5367,Cluster-3279.0,Cluster-193.7175,Cluster-193.36552,Cluster-193.15682,Cluster-193.2380,Cluster-193.31897,Cluster-193.18560,Cluster-2963.0,Cluster-193.26052,Cluster-34097.0,Cluster-3151.0,Cluster-193.11156,Clust…
GO:0008150	Biological Process	GO:0032502	developmental process	GO:0048856	anatomical structure development	GO:0048608	reproductive structure development	6	Cluster-193.6200,Cluster-36213.0,Cluster-193.51371,Cluster-31323.0,Cluster-25951.0,Cluster-27694.0
GO:0008150	Biological Process	GO:0032502	developmental process	GO:0048856	anatomical structure development	GO:0030902	hindbrain development	4	Cluster-34686.0,Cluster-193.31796,Cluster-193.39151,Cluster-193.49323
GO:0008150	Biological Process	GO:0032502	developmental process	GO:0048856	anatomical structure development	GO:0022037	metencephalon development	4	Cluster-34686.0,Cluster-193.39151,Cluster-193.31796,Cluster-193.49323
GO:0008150	Biological Process	GO:0032502	developmental process	GO:0048856	anatomical structure development	GO:0001568	blood vessel development	13	Cluster-193.31230,Cluster-193.39945,Cluster-193.29255,Cluster-16868.0,Cluster-34488.0,Cluster-32414.0,Cluster-35849.1,Cluster-193.50888,Cluster-193.29730,Cluster-193.45742,Cluster-193.31570,Cluster-193.16705,Cluster-32941.0
GO:0008150	Biological Process	GO:0032502	developmental process	GO:0048856	anatomical structure development	GO:0035295	tube development	13	Cluster-193.31230,Cluster-193.39945,Cluster-193.29255,Cluster-16868.0,Cluster-34488.0,Cluster-32414.0,Cluster-35849.1,Cluster-193.50888,Cluster-193.29730,Cluster-193.45742,Cluster-193.16705,Cluster-193.31570,Cluster-32941.0
GO:0008150	Biological Process	GO:0032502	developmental process	GO:0048856	anatomical structure development	GO:0007275	multicellular organism development	245	Cluster-193.2380,Cluster-193.7010,Cluster-13033.0,Cluster-193.50792,Cluster-30082.0,Cluster-193.42072,Cluster-193.48330,Cluster-193.35666,Cluster-14742.0,Cluster-30220.0,Cluster-193.34161,Cluster-193.5440,Cluster-18674.0,Cluster-193.8569,Cluster-20554.0,Cluster-193.30112,Cluster-193.16705,Cluster-193.29730,Cluster-193.39403,Cluster-193.15102,Cluster-6776.0,Cluster-193.32099,Cluster-17877.0,Cluste…
GO:0008150	Biological Process	GO:0032502	developmental process	GO:0048856	anatomical structure development	GO:0048513	animal organ development	86	Cluster-193.29629,Cluster-34537.1,Cluster-193.34891,Cluster-193.40924,Cluster-34686.0,Cluster-193.37852,Cluster-193.39007,Cluster-4165.0,Cluster-193.30831,Cluster-193.18560,Cluster-240.0,Cluster-193.17573,Cluster-193.24042,Cluster-6193.0,Cluster-2090.0,Cluster-24317.0,Cluster-193.43124,Cluster-193.33008,Cluster-193.25436,Cluster-16462.0,Cluster-193.20606,Cluster-30567.0,Cluster-193.37587,Cluster-…
GO:0008150	Biological Process	GO:0032502	developmental process	GO:0048856	anatomical structure development	GO:0009653	anatomical structure morphogenesis	219	Cluster-32941.0,Cluster-193.14881,Cluster-193.17452,Cluster-7686.0,Cluster-193.32516,Cluster-23516.0,Cluster-193.40431,Cluster-193.17439,Cluster-193.4862,Cluster-193.19070,Cluster-193.48681,Cluster-193.514,Cluster-193.27509,Cluster-8314.0,Cluster-193.51021,Cluster-193.48586,Cluster-18562.0,Cluster-29386.0,Cluster-193.10846,Cluster-388.0,Cluster-12125.0,Cluster-193.18751,Cluster-16254.0,Cluster-19…
GO:0008150	Biological Process	GO:0032502	developmental process	GO:0048856	anatomical structure development	GO:0021543	pallium development	3	Cluster-193.42072,Cluster-28819.1,Cluster-193.26366
GO:0008150	Biological Process	GO:0032502	developmental process	GO:0048856	anatomical structure development	GO:0061061	muscle structure development	4	Cluster-193.24424,Cluster-193.33674,Cluster-193.13582,Cluster-193.33307
GO:0008150	Biological Process	GO:0032502	developmental process	GO:0048856	anatomical structure development	GO:0048468	cell development	156	Cluster-193.260,Cluster-21984.0,Cluster-14292.0,Cluster-193.1332,Cluster-7104.0,Cluster-193.17062,Cluster-193.32155,Cluster-16139.0,Cluster-18260.0,Cluster-193.8893,Cluster-193.26956,Cluster-193.17919,Cluster-193.20805,Cluster-193.17999,Cluster-193.27107,Cluster-29423.0,Cluster-13163.0,Cluster-193.10810,Cluster-25650.0,Cluster-35594.0,Cluster-193.24275,Cluster-28139.0,Cluster-19865.0,Cluster-2930…
GO:0008150	Biological Process	GO:0032502	developmental process	GO:0048856	anatomical structure development	GO:0031099	regeneration	16	Cluster-384.0,Cluster-193.24458,Cluster-193.14330,Cluster-193.19478,Cluster-5871.0,Cluster-5511.0,Cluster-193.36552,Cluster-14014.0,Cluster-3279.0,Cluster-193.31897,Cluster-36235.0,Cluster-193.45942,Cluster-193.12001,Cluster-16015.0,Cluster-193.33687,Cluster-20474.0
GO:0008150	Biological Process	GO:0032502	developmental process	GO:0048856	anatomical structure development	GO:0060322	head development	7	Cluster-193.42072,Cluster-28819.1,Cluster-193.39151,Cluster-34686.0,Cluster-193.31796,Cluster-193.26366,Cluster-193.49323
GO:0008150	Biological Process	GO:0032502	developmental process	GO:0048856	anatomical structure development	GO:0021537	telencephalon development	3	Cluster-193.42072,Cluster-193.26366,Cluster-28819.1
GO:0008150	Biological Process	GO:0032502	developmental process	GO:0048856	anatomical structure development	GO:0048731	system development	170	Cluster-193.24424,Cluster-28970.0,Cluster-193.23699,Cluster-193.36516,Cluster-10489.0,Cluster-193.2064,Cluster-193.51371,Cluster-193.1312,Cluster-193.29733,Cluster-1528.0,Cluster-193.19122,Cluster-14014.0,Cluster-32941.0,Cluster-28819.1,Cluster-193.24354,Cluster-20705.0,Cluster-27694.0,Cluster-25406.0,Cluster-193.39945,Cluster-193.33674,Cluster-193.2534,Cluster-193.13582,Cluster-193.33678,Cluster…
GO:0008150	Biological Process	GO:0032502	developmental process	GO:0048856	anatomical structure development	GO:0030900	forebrain development	3	Cluster-193.42072,Cluster-28819.1,Cluster-193.26366
GO:0008150	Biological Process	GO:0032502	developmental process	GO:0051093	negative regulation of developmental process	GO:0045596	negative regulation of cell differentiation	4	Cluster-17833.1,Cluster-193.10846,Cluster-7686.0,Cluster-193.19250
GO:0008150	Biological Process	GO:0032502	developmental process	GO:0043934	sporulation	GO:0043937	regulation of sporulation	8	Cluster-28381.0,Cluster-193.14881,Cluster-31824.0,Cluster-193.20833,Cluster-193.50243,Cluster-193.39535,Cluster-17696.1,Cluster-4667.0
GO:0008150	Biological Process	GO:0032502	developmental process	GO:0043934	sporulation	GO:0030435	sporulation resulting in formation of a cellular spore	8	Cluster-31824.0,Cluster-193.20833,Cluster-193.50243,Cluster-193.39535,Cluster-4667.0,Cluster-17696.1,Cluster-193.14881,Cluster-28381.0
GO:0008150	Biological Process	GO:0032502	developmental process	GO:0043934	sporulation	GO:0043938	positive regulation of sporulation	3	Cluster-193.39535,Cluster-28381.0,Cluster-4667.0
GO:0008150	Biological Process	GO:0032502	developmental process	GO:0048869	cellular developmental process	GO:0032989	cellular component morphogenesis	51	Cluster-193.24594,Cluster-31648.0,Cluster-8394.0,Cluster-193.38934,Cluster-193.2534,Cluster-29301.0,Cluster-193.22735,Cluster-19865.0,Cluster-28139.0,Cluster-32251.0,Cluster-20554.0,Cluster-193.24354,Cluster-193.24275,Cluster-193.35761,Cluster-193.51686,Cluster-16254.0,Cluster-30082.0,Cluster-193.16885,Cluster-33476.0,Cluster-193.50792,Cluster-193.14317,Cluster-31677.0,Cluster-193.52460,Cluster-1…
GO:0008150	Biological Process	GO:0032502	developmental process	GO:0048869	cellular developmental process	GO:0048468	cell development	156	Cluster-193.260,Cluster-21984.0,Cluster-14292.0,Cluster-193.1332,Cluster-7104.0,Cluster-193.17062,Cluster-193.32155,Cluster-16139.0,Cluster-18260.0,Cluster-193.8893,Cluster-193.26956,Cluster-193.17919,Cluster-193.20805,Cluster-193.17999,Cluster-193.27107,Cluster-29423.0,Cluster-13163.0,Cluster-193.10810,Cluster-25650.0,Cluster-35594.0,Cluster-193.24275,Cluster-28139.0,Cluster-19865.0,Cluster-2930…
GO:0008150	Biological Process	GO:0032502	developmental process	GO:0048869	cellular developmental process	GO:0045165	cell fate commitment	10	Cluster-11603.0,Cluster-28970.0,Cluster-8960.0,Cluster-193.22087,Cluster-16003.0,Cluster-193.38053,Cluster-30567.0,Cluster-193.30862,Cluster-193.23004,Cluster-10489.0
GO:0008150	Biological Process	GO:0032502	developmental process	GO:0048869	cellular developmental process	GO:0030154	cell differentiation	250	Cluster-31648.0,Cluster-29269.0,Cluster-193.24594,Cluster-193.2151,Cluster-13833.0,Cluster-193.15866,Cluster-193.14987,Cluster-193.32389,Cluster-193.17166,Cluster-193.10074,Cluster-193.22735,Cluster-193.31204,Cluster-32251.0,Cluster-193.31030,Cluster-193.30862,Cluster-34311.0,Cluster-193.25813,Cluster-193.39151,Cluster-10538.0,Cluster-29946.0,Cluster-193.14317,Cluster-193.38053,Cluster-193.2098,C…
GO:0008150	Biological Process	GO:0032502	developmental process	GO:0051094	positive regulation of developmental process	GO:0045597	positive regulation of cell differentiation	8	Cluster-193.19122,Cluster-34537.1,Cluster-193.39535,Cluster-4667.0,Cluster-193.15102,Cluster-193.17573,Cluster-28381.0,Cluster-193.2064
GO:0008150	Biological Process	GO:0032502	developmental process	GO:0051094	positive regulation of developmental process	GO:0070169	positive regulation of biomineral tissue development	1	Cluster-193.12506
GO:0008150	Biological Process	GO:0032502	developmental process	GO:0051094	positive regulation of developmental process	GO:0043938	positive regulation of sporulation	3	Cluster-193.39535,Cluster-28381.0,Cluster-4667.0
GO:0008150	Biological Process	GO:0032502	developmental process	GO:0051094	positive regulation of developmental process	GO:0110110	positive regulation of animal organ morphogenesis	1	Cluster-193.12506
GO:0008150	Biological Process	GO:0032502	developmental process	GO:0051094	positive regulation of developmental process	GO:1904018	positive regulation of vasculature development	11	Cluster-32414.0,Cluster-35849.1,Cluster-193.29730,Cluster-193.16705,Cluster-193.31570,Cluster-32941.0,Cluster-193.31230,Cluster-193.29255,Cluster-193.39945,Cluster-16868.0,Cluster-34488.0
GO:0008150	Biological Process	GO:0032502	developmental process	GO:0051094	positive regulation of developmental process	GO:0048582	positive regulation of post-embryonic development	5	Cluster-193.29434,Cluster-13474.0,Cluster-193.10108,Cluster-193.8454,Cluster-193.12393
GO:0008150	Biological Process	GO:0032502	developmental process	GO:0051094	positive regulation of developmental process	GO:1903708	positive regulation of hemopoiesis	5	Cluster-34537.1,Cluster-193.19122,Cluster-193.15102,Cluster-193.2064,Cluster-193.17573
GO:0008150	Biological Process	GO:0032502	developmental process	GO:0003006	developmental process involved in reproduction	GO:0030703	eggshell formation	61	Cluster-24202.0,Cluster-193.5367,Cluster-193.30886,Cluster-193.34857,Cluster-193.15140,Cluster-193.49442,Cluster-12579.0,Cluster-32921.0,Cluster-193.30684,Cluster-193.7175,Cluster-29946.0,Cluster-193.30540,Cluster-193.29000,Cluster-193.15682,Cluster-193.14987,Cluster-25007.1,Cluster-193.15866,Cluster-193.21737,Cluster-29269.0,Cluster-193.8213,Cluster-193.31204,Cluster-193.10074,Cluster-193.27556,…
GO:0008150	Biological Process	GO:0032502	developmental process	GO:0003006	developmental process involved in reproduction	GO:0048515	spermatid differentiation	28	Cluster-193.29076,Cluster-193.40431,Cluster-193.14060,Cluster-23797.0,Cluster-8960.0,Cluster-24365.0,Cluster-23857.1,Cluster-193.28002,Cluster-193.2617,Cluster-193.23980,Cluster-193.28446,Cluster-193.27107,Cluster-29423.0,Cluster-193.18446,Cluster-193.31927,Cluster-193.36756,Cluster-35594.0,Cluster-25650.0,Cluster-21366.0,Cluster-193.34161,Cluster-193.49870,Cluster-193.32389,Cluster-30591.0,Clust…
GO:0008150	Biological Process	GO:0032502	developmental process	GO:0003006	developmental process involved in reproduction	GO:0030707	ovarian follicle cell development	61	Cluster-193.5367,Cluster-193.30886,Cluster-24202.0,Cluster-193.15140,Cluster-193.49442,Cluster-193.34857,Cluster-12579.0,Cluster-32921.0,Cluster-193.30684,Cluster-193.15682,Cluster-193.7175,Cluster-29946.0,Cluster-193.30540,Cluster-193.29000,Cluster-193.15866,Cluster-25007.1,Cluster-193.14987,Cluster-193.21737,Cluster-29269.0,Cluster-193.31204,Cluster-193.8213,Cluster-193.17166,Cluster-10398.0,Cl…
GO:0008150	Biological Process	GO:0032502	developmental process	GO:0003006	developmental process involved in reproduction	GO:0048608	reproductive structure development	6	Cluster-193.6200,Cluster-36213.0,Cluster-193.51371,Cluster-31323.0,Cluster-25951.0,Cluster-27694.0
GO:0008150	Biological Process	GO:0032502	developmental process	GO:0003006	developmental process involved in reproduction	GO:0007530	sex determination	6	Cluster-11603.0,Cluster-193.30862,Cluster-8960.0,Cluster-193.38053,Cluster-193.22087,Cluster-16003.0
GO:0008150	Biological Process	GO:0032502	developmental process	GO:0003006	developmental process involved in reproduction	GO:0045137	development of primary sexual characteristics	2	Cluster-193.6200,Cluster-193.51371
GO:0008150	Biological Process	GO:0032502	developmental process	GO:0003006	developmental process involved in reproduction	GO:0007548	sex differentiation	28	Cluster-193.44332,Cluster-25148.1,Cluster-600.0,Cluster-193.18303,Cluster-17877.0,Cluster-6776.0,Cluster-193.2497,Cluster-193.21676,Cluster-193.51371,Cluster-193.49917,Cluster-28282.0,Cluster-19998.0,Cluster-193.7010,Cluster-193.6200,Cluster-27368.0,Cluster-193.40362,Cluster-193.9844,Cluster-10610.1,Cluster-34792.0,Cluster-14742.0,Cluster-16139.1,Cluster-193.42072,Cluster-193.21885,Cluster-193.54…
GO:0008150	Biological Process	GO:0032502	developmental process	GO:0003006	developmental process involved in reproduction	GO:0007281	germ cell development	89	Cluster-193.5367,Cluster-193.34161,Cluster-193.15140,Cluster-12579.0,Cluster-24365.0,Cluster-193.7175,Cluster-29946.0,Cluster-193.15682,Cluster-193.14987,Cluster-193.15866,Cluster-193.2151,Cluster-193.21737,Cluster-29269.0,Cluster-193.31204,Cluster-193.27556,Cluster-193.10074,Cluster-193.17166,Cluster-193.32389,Cluster-15798.0,Cluster-193.5593,Cluster-35734.0,Cluster-21366.0,Cluster-23069.0,Clust…
GO:0008150	Biological Process	GO:0032502	developmental process	GO:0003006	developmental process involved in reproduction	GO:0007283	spermatogenesis	28	Cluster-193.36756,Cluster-35594.0,Cluster-193.34161,Cluster-21366.0,Cluster-25650.0,Cluster-29423.0,Cluster-193.27107,Cluster-193.31927,Cluster-193.18446,Cluster-193.2617,Cluster-193.28002,Cluster-193.28446,Cluster-193.23980,Cluster-23797.0,Cluster-193.29076,Cluster-193.40431,Cluster-193.14060,Cluster-23857.1,Cluster-8960.0,Cluster-24365.0,Cluster-193.2151,Cluster-193.49681,Cluster-193.21579,Clus…
GO:0008150	Biological Process	GO:0032502	developmental process	GO:0009653	anatomical structure morphogenesis	GO:0022603	regulation of anatomical structure morphogenesis	33	Cluster-193.39535,Cluster-29631.0,Cluster-193.39945,Cluster-193.31230,Cluster-193.50243,Cluster-34488.0,Cluster-193.16705,Cluster-193.29730,Cluster-193.50888,Cluster-4667.0,Cluster-17696.1,Cluster-28381.0,Cluster-35849.1,Cluster-193.19250,Cluster-14281.0,Cluster-193.10846,Cluster-29386.0,Cluster-12125.0,Cluster-193.20833,Cluster-17833.1,Cluster-193.45742,Cluster-32414.0,Cluster-193.51021,Cluster-…
GO:0008150	Biological Process	GO:0032502	developmental process	GO:0009653	anatomical structure morphogenesis	GO:0048646	anatomical structure formation involved in morphogenesis	99	Cluster-193.17439,Cluster-193.40431,Cluster-193.26956,Cluster-193.514,Cluster-193.17919,Cluster-193.29255,Cluster-16868.0,Cluster-193.14881,Cluster-193.17452,Cluster-193.20805,Cluster-32941.0,Cluster-23516.0,Cluster-21984.0,Cluster-18562.0,Cluster-7104.0,Cluster-193.27509,Cluster-32414.0,Cluster-18260.0,Cluster-193.32155,Cluster-16139.0,Cluster-193.30684,Cluster-32921.0,Cluster-17696.1,Cluster-19…
GO:0008150	Biological Process	GO:0032502	developmental process	GO:0009653	anatomical structure morphogenesis	GO:0009887	animal organ morphogenesis	4	Cluster-193.29629,Cluster-193.12506,Cluster-193.48660,Cluster-193.3356
GO:0008150	Biological Process	GO:0032502	developmental process	GO:0009653	anatomical structure morphogenesis	GO:0000902	cell morphogenesis	62	Cluster-193.51912,Cluster-193.4480,Cluster-2278.0,Cluster-193.51021,Cluster-193.17062,Cluster-17833.1,Cluster-15128.1,Cluster-1586.0,Cluster-193.30885,Cluster-12125.0,Cluster-193.1332,Cluster-15356.0,Cluster-193.10846,Cluster-14281.0,Cluster-193.260,Cluster-3534.0,Cluster-29386.0,Cluster-14292.0,Cluster-11278.0,Cluster-193.6660,Cluster-7686.0,Cluster-193.39400,Cluster-193.38604,Cluster-193.17999,…
GO:0008150	Biological Process	GO:0032502	developmental process	GO:0009653	anatomical structure morphogenesis	GO:0032989	cellular component morphogenesis	51	Cluster-193.24594,Cluster-31648.0,Cluster-8394.0,Cluster-193.38934,Cluster-193.2534,Cluster-29301.0,Cluster-193.22735,Cluster-19865.0,Cluster-28139.0,Cluster-32251.0,Cluster-20554.0,Cluster-193.24354,Cluster-193.24275,Cluster-193.35761,Cluster-193.51686,Cluster-16254.0,Cluster-30082.0,Cluster-193.16885,Cluster-33476.0,Cluster-193.50792,Cluster-193.14317,Cluster-31677.0,Cluster-193.52460,Cluster-1…
GO:0008150	Biological Process	GO:0032502	developmental process	GO:0009653	anatomical structure morphogenesis	GO:0035239	tube morphogenesis	13	Cluster-35849.1,Cluster-32414.0,Cluster-193.50888,Cluster-193.16705,Cluster-193.31570,Cluster-193.29730,Cluster-193.45742,Cluster-32941.0,Cluster-193.39945,Cluster-193.29255,Cluster-193.31230,Cluster-16868.0,Cluster-34488.0
GO:0008150	Biological Process	GO:0043473	pigmentation	GO:0033059	cellular pigmentation	GO:0051875	pigment granule localization	2	Cluster-31391.0,Cluster-193.8178
GO:0008150	Biological Process	GO:0050896	response to stimulus	GO:0048583	regulation of response to stimulus	GO:0032101	regulation of response to external stimulus	25	Cluster-26516.0,Cluster-193.15062,Cluster-193.12325,Cluster-193.51385,Cluster-10154.0,Cluster-3809.0,Cluster-29782.0,Cluster-193.7520,Cluster-35191.0,Cluster-3520.1,Cluster-17530.0,Cluster-193.47942,Cluster-30066.0,Cluster-193.7864,Cluster-193.27546,Cluster-193.1829,Cluster-193.22241,Cluster-18052.0,Cluster-31614.0,Cluster-193.35674,Cluster-34986.1,Cluster-193.37346,Cluster-28946.0,Cluster-9420.0…
GO:0008150	Biological Process	GO:0050896	response to stimulus	GO:0048583	regulation of response to stimulus	GO:0048585	negative regulation of response to stimulus	93	Cluster-35967.0,Cluster-4672.0,Cluster-10332.0,Cluster-193.7293,Cluster-193.6226,Cluster-17282.0,Cluster-15781.0,Cluster-456.0,Cluster-193.34858,Cluster-193.43867,Cluster-13571.0,Cluster-193.22018,Cluster-193.2497,Cluster-9440.0,Cluster-193.37238,Cluster-193.9610,Cluster-193.15895,Cluster-10994.0,Cluster-193.34705,Cluster-36499.0,Cluster-193.3420,Cluster-193.17506,Cluster-193.15744,Cluster-16125.…
GO:0008150	Biological Process	GO:0050896	response to stimulus	GO:0048583	regulation of response to stimulus	GO:0050776	regulation of immune response	28	Cluster-17530.0,Cluster-193.11714,Cluster-35191.0,Cluster-193.6744,Cluster-2924.1,Cluster-193.7520,Cluster-193.38334,Cluster-193.24293,Cluster-193.40981,Cluster-193.23547,Cluster-193.12325,Cluster-26516.0,Cluster-193.37251,Cluster-10154.0,Cluster-193.39035,Cluster-193.51273,Cluster-193.22114,Cluster-193.37346,Cluster-34986.1,Cluster-193.18818,Cluster-193.27546,Cluster-193.7864,Cluster-8031.0,Clus…
GO:0008150	Biological Process	GO:0050896	response to stimulus	GO:0048583	regulation of response to stimulus	GO:0002831	regulation of response to biotic stimulus	14	Cluster-10154.0,Cluster-31614.0,Cluster-18052.0,Cluster-193.12325,Cluster-193.7864,Cluster-193.27546,Cluster-26516.0,Cluster-30066.0,Cluster-35191.0,Cluster-193.18818,Cluster-17530.0,Cluster-193.7520,Cluster-193.37346,Cluster-34986.1
GO:0008150	Biological Process	GO:0050896	response to stimulus	GO:0048583	regulation of response to stimulus	GO:0048584	positive regulation of response to stimulus	64	Cluster-193.10267,Cluster-193.22114,Cluster-19298.1,Cluster-193.15747,Cluster-193.30747,Cluster-193.37251,Cluster-17646.0,Cluster-193.40981,Cluster-193.23547,Cluster-193.12325,Cluster-598.0,Cluster-193.11714,Cluster-2924.1,Cluster-193.36214,Cluster-24475.0,Cluster-193.15593,Cluster-4521.0,Cluster-18052.0,Cluster-31651.0,Cluster-193.16384,Cluster-3510.0,Cluster-193.31570,Cluster-193.30915,Cluster-…
GO:0008150	Biological Process	GO:0050896	response to stimulus	GO:0048583	regulation of response to stimulus	GO:0090287	regulation of cellular response to growth factor stimulus	4	Cluster-598.0,Cluster-35967.0,Cluster-5401.0,Cluster-193.6094
GO:0008150	Biological Process	GO:0050896	response to stimulus	GO:0048583	regulation of response to stimulus	GO:0009966	regulation of signal transduction	189	Cluster-193.15747,Cluster-193.21676,Cluster-193.10267,Cluster-24813.0,Cluster-193.27492,Cluster-15377.0,Cluster-193.36214,Cluster-193.29018,Cluster-598.0,Cluster-193.19949,Cluster-193.22057,Cluster-31651.0,Cluster-193.36736,Cluster-193.49490,Cluster-4265.0,Cluster-18474.0,Cluster-12248.0,Cluster-193.51359,Cluster-193.49481,Cluster-193.37981,Cluster-193.16705,Cluster-193.29730,Cluster-5582.0,Clust…
GO:0008150	Biological Process	GO:0050896	response to stimulus	GO:0048583	regulation of response to stimulus	GO:0080134	regulation of response to stress	59	Cluster-30066.0,Cluster-193.47942,Cluster-193.7864,Cluster-10689.0,Cluster-17861.0,Cluster-18052.0,Cluster-19184.0,Cluster-193.1829,Cluster-31614.0,Cluster-4672.0,Cluster-193.27543,Cluster-193.43074,Cluster-193.47029,Cluster-193.28523,Cluster-9073.0,Cluster-193.9863,Cluster-193.15895,Cluster-2883.0,Cluster-193.24621,Cluster-193.12325,Cluster-193.51385,Cluster-10154.0,Cluster-5388.2,Cluster-9851.0…
GO:0008150	Biological Process	GO:0050896	response to stimulus	GO:0042221	response to chemical	GO:0009593	detection of chemical stimulus	5	Cluster-193.46922,Cluster-193.33833,Cluster-193.51243,Cluster-193.11865,Cluster-10366.0
GO:0008150	Biological Process	GO:0050896	response to stimulus	GO:0042221	response to chemical	GO:0010033	response to organic substance	247	Cluster-193.21914,Cluster-193.27011,Cluster-193.30023,Cluster-16188.1,Cluster-16125.0,Cluster-193.30999,Cluster-29834.0,Cluster-193.24011,Cluster-29825.0,Cluster-193.50029,Cluster-193.52068,Cluster-13327.0,Cluster-193.28859,Cluster-193.12456,Cluster-193.24789,Cluster-18355.0,Cluster-193.43998,Cluster-193.12924,Cluster-193.3702,Cluster-19651.1,Cluster-193.45461,Cluster-5123.0,Cluster-193.36660,Clu…
GO:0008150	Biological Process	GO:0050896	response to stimulus	GO:0042221	response to chemical	GO:0009410	response to xenobiotic stimulus	109	Cluster-32254.0,Cluster-4425.0,Cluster-26598.0,Cluster-193.26970,Cluster-20254.2,Cluster-2716.0,Cluster-9887.0,Cluster-11884.0,Cluster-193.42990,Cluster-193.30341,Cluster-193.48586,Cluster-193.20779,Cluster-20402.0,Cluster-20254.1,Cluster-21298.0,Cluster-10312.0,Cluster-193.207,Cluster-5168.2,Cluster-36297.0,Cluster-15586.0,Cluster-20813.1,Cluster-35789.0,Cluster-193.3889,Cluster-193.17215,Cluste…
GO:0008150	Biological Process	GO:0050896	response to stimulus	GO:0042221	response to chemical	GO:0009636	response to toxic substance	28	Cluster-25027.0,Cluster-193.125,Cluster-29841.0,Cluster-21044.0,Cluster-193.32529,Cluster-26369.0,Cluster-193.34240,Cluster-193.30172,Cluster-26592.0,Cluster-5380.0,Cluster-853.1,Cluster-193.27178,Cluster-193.30324,Cluster-193.749,Cluster-12631.0,Cluster-193.50119,Cluster-4728.0,Cluster-193.26845,Cluster-14303.0,Cluster-193.23928,Cluster-193.20355,Cluster-79.0,Cluster-193.22761,Cluster-193.25877,…
GO:0008150	Biological Process	GO:0050896	response to stimulus	GO:0042221	response to chemical	GO:0006935	chemotaxis	56	Cluster-193.51686,Cluster-193.22241,Cluster-193.35761,Cluster-193.16885,Cluster-33476.0,Cluster-16254.0,Cluster-30082.0,Cluster-193.14317,Cluster-193.50792,Cluster-31677.0,Cluster-16687.0,Cluster-193.52460,Cluster-193.10589,Cluster-8394.0,Cluster-193.38934,Cluster-31648.0,Cluster-193.24594,Cluster-193.2534,Cluster-193.22735,Cluster-19865.0,Cluster-29301.0,Cluster-20554.0,Cluster-193.24354,Cluster…
GO:0008150	Biological Process	GO:0050896	response to stimulus	GO:0042221	response to chemical	GO:0032094	response to food	3	Cluster-28946.0,Cluster-3809.0,Cluster-193.15062
GO:0008150	Biological Process	GO:0050896	response to stimulus	GO:0042221	response to chemical	GO:1901700	response to oxygen-containing compound	73	Cluster-193.29425,Cluster-193.32478,Cluster-193.24685,Cluster-193.5068,Cluster-193.8651,Cluster-193.52445,Cluster-193.31007,Cluster-193.52256,Cluster-193.33285,Cluster-193.38703,Cluster-193.1371,Cluster-193.33077,Cluster-193.17837,Cluster-193.12823,Cluster-12857.0,Cluster-193.31590,Cluster-20667.1,Cluster-24688.0,Cluster-4521.0,Cluster-9851.0,Cluster-5388.2,Cluster-193.39007,Cluster-7648.0,Cluste…
GO:0008150	Biological Process	GO:0050896	response to stimulus	GO:0042221	response to chemical	GO:0070887	cellular response to chemical stimulus	240	Cluster-193.12856,Cluster-193.26957,Cluster-9909.1,Cluster-193.14485,Cluster-193.25712,Cluster-193.11658,Cluster-193.16386,Cluster-193.13638,Cluster-193.3555,Cluster-193.38766,Cluster-15209.0,Cluster-9827.0,Cluster-193.26927,Cluster-4298.0,Cluster-193.24686,Cluster-511.0,Cluster-193.5958,Cluster-193.22204,Cluster-193.28615,Cluster-17852.0,Cluster-193.33240,Cluster-193.36405,Cluster-193.31390,Clus…
GO:0008150	Biological Process	GO:0050896	response to stimulus	GO:0042221	response to chemical	GO:1901698	response to nitrogen compound	35	Cluster-193.33240,Cluster-193.8651,Cluster-193.52445,Cluster-193.33285,Cluster-193.52256,Cluster-193.31390,Cluster-19651.1,Cluster-193.5068,Cluster-193.43998,Cluster-193.2409,Cluster-193.15410,Cluster-193.12823,Cluster-193.4149,Cluster-36309.0,Cluster-193.24011,Cluster-15209.0,Cluster-193.3555,Cluster-193.38766,Cluster-193.30999,Cluster-193.16386,Cluster-193.33077,Cluster-193.27358,Cluster-193.31…
GO:0008150	Biological Process	GO:0050896	response to stimulus	GO:0042221	response to chemical	GO:0010035	response to inorganic substance	76	Cluster-193.34991,Cluster-193.22761,Cluster-193.28384,Cluster-193.30626,Cluster-36309.0,Cluster-193.32374,Cluster-193.9700,Cluster-193.26845,Cluster-193.4149,Cluster-14303.0,Cluster-26592.0,Cluster-193.15410,Cluster-12631.0,Cluster-141.0,Cluster-30280.0,Cluster-21044.0,Cluster-19113.0,Cluster-193.17313,Cluster-33254.0,Cluster-193.14763,Cluster-193.39555,Cluster-36139.1,Cluster-193.13383,Cluster-1…
[truncated: 664 more rows]
