# Supplementary material for: Integrating transcriptome and chemical analyses to reveal the anti-Alzheimer’s disease components in Verbena officinalis Linn
Source: Front Plant Sci. 2022 Aug 4;13:955075. doi: 10.3389/fpls.2022.955075 (PMC9386363; doi:10.3389/fpls.2022.955075)
Supplement: Supplementary file 7 [file Table_6.xls]

## Sheet: Supplementary Table 6. DEGs of 
gene_id	Leaf_readcount	Root_readcount	log2FoldChange	pval	padj
Cluster-193.21873	205.273	21985.7	-6.7442	1.8616e-190	1.5203e-185
Cluster-193.31421	27230.9	23.7808	10.161	4.7477e-188	1.9387e-183
Cluster-193.31102	12680.2	184.152	6.1054	4.3352e-143	1.1801e-138
Cluster-193.30365	16583.2	53.9867	8.2654	3.0942e-142	6.3173e-138
Cluster-193.31101	19466.2	181.982	6.7402	1.3926e-139	2.2746e-135
Cluster-193.31228	10224.7	267.186	5.2584	2.0856e-138	2.8388e-134
Cluster-193.31490	12225.3	59.2545	7.6861	9.6505e-135	1.1259e-130
Cluster-193.29051	9334.91	11.8904	9.6165	8.5373e-133	8.7152e-129
Cluster-193.32602	8451.65	10.3361	9.676	6.3492e-132	5.7614e-128
Cluster-193.31444	10758.8	13.71	9.613	7.923e-127	6.4705e-123
Cluster-193.30441	17862.7	95.2491	7.5506	1.9018e-124	1.412e-120
Cluster-193.31112	18075.5	13.1573	10.424	2.2569e-120	1.5359e-116
Cluster-193.45909	22.02	5074.15	-7.8476	7.976e-120	5.0106e-116
Cluster-193.29081	10070.7	8.16781	10.271	2.8692e-114	1.6737e-110
Cluster-193.30352	6607.78	7.81914	9.7222	2.1643e-101	1.1783e-97
Cluster-193.30886	8593.6	24.5513	8.4483	3.6498e-98	1.8629e-94
Cluster-193.32270	2256.47	34.2322	6.0443	3.067e-95	1.4734e-91
Cluster-193.30724	58887.5	1.48822	15.211	1.2443e-88	5.6456e-85
Cluster-193.35048	10.4822	2281.93	-7.7795	1.8358e-88	7.8906e-85
Cluster-193.31081	3842.09	6.91113	9.122	3.8956e-88	1.5907e-84
Cluster-193.33217	2435.12	17.795	7.0947	1.5148e-87	5.8908e-84
Cluster-193.30354	4130.43	88.3173	5.5477	4.9061e-84	1.8212e-80
Cluster-193.45910	68.3373	4293.16	-5.9753	2.02e-80	7.1726e-77
Cluster-193.30977	4766.82	7.5641	9.305	2.6805e-80	9.1213e-77
Cluster-193.32704	3797.97	72.459	5.7124	3.5472e-80	1.1588e-76
Cluster-193.27223	3119.8	5.22101	9.2047	1.5884e-76	4.9891e-73
Cluster-193.30689	6125.41	7.05613	9.7475	1.8706e-76	5.6579e-73
Cluster-193.31023	3157.55	197.529	3.9981	6.2506e-76	1.8231e-72
Cluster-193.32269	8458.88	18.3344	8.8472	3.4011e-73	9.5779e-70
Cluster-193.31089	6454.08	5.64423	10.161	1.6615e-72	4.5231e-69
Cluster-193.5270	4.51796	2174.71	-8.9215	1.5746e-71	4.1481e-68
Cluster-193.47915	9.32884	2277.73	-7.9343	1.7792e-69	4.5407e-66
Cluster-193.29352	1212.6	7.16794	7.398	6.8877e-68	1.7045e-64
Cluster-193.33285	3035.57	10.0229	8.2428	2.6852e-67	6.4497e-64
Cluster-193.30585	11136.5	16.0388	9.4345	2.793e-67	6.5171e-64
Cluster-193.21574	55.3477	1248.07	-4.4972	4.1936e-66	9.5134e-63
Cluster-193.31374	5065.32	5.64423	9.8111	8.3954e-66	1.8531e-62
Cluster-193.29221	1838.41	41.9506	5.451	1.955e-65	4.2016e-62
Cluster-193.27017	2306.82	113.223	4.349	3.0143e-65	6.2185e-62
Cluster-193.27273	1422.84	8.44682	7.3957	3.0458e-65	6.2185e-62
Cluster-193.32246	4065.57	8.93694	8.82	3.3913e-65	6.755e-62
Cluster-193.28082	1155.22	16.7934	6.0998	3.5669e-65	6.9356e-62
Cluster-193.15432	6.52072	1132.05	-7.4361	1.6996e-64	3.2279e-61
Cluster-193.31289	9870.06	39.4541	7.9667	1.8683e-64	3.4676e-61
Cluster-193.34208	2329.65	4.44345	9.0478	6.3649e-64	1.1551e-60
Cluster-193.35314	1288.42	105.307	3.6134	1.3526e-63	2.4014e-60
Cluster-193.28815	6086.93	10.5285	9.17	3.7206e-63	6.4649e-60
Cluster-193.32103	1191.76	33.3077	5.1583	2.832e-62	4.8183e-59
Cluster-193.49965	4.93809	2566.63	-9.045	4.5216e-62	7.5361e-59
Cluster-193.32422	1048.08	15.4951	6.0867	9.4579e-62	1.5448e-58
Cluster-193.27374	1718.15	8.77331	7.6143	8.7288e-61	1.3978e-57
Cluster-193.35167	5896.02	16.1639	8.5082	3.349e-59	5.2597e-56
Cluster-193.31519	3599.11	2.52358	10.486	2.8113e-58	4.3319e-55
Cluster-193.31907	5163.36	62.5806	6.3655	1.3271e-57	2.007e-54
Cluster-193.27856	947.554	19.1143	5.6323	1.5336e-57	2.2772e-54
Cluster-193.31298	30503.3	612.563	5.6378	1.821e-57	2.6557e-54
Cluster-193.23486	12.6484	2372.07	-7.5465	2.8046e-57	4.0184e-54
Cluster-193.37037	1004.43	11.953	6.3962	1.4221e-56	2.0024e-53
Cluster-193.25825	1503.39	129.657	3.5362	1.7435e-56	2.4134e-53
Cluster-193.30784	8168.34	125.949	6.0187	2.1763e-56	2.9623e-53
Cluster-193.28056	2344.29	10.6084	7.7861	2.6348e-56	3.5275e-53
Cluster-193.36894	18.2927	611.612	-5.0652	2.8951e-56	3.8134e-53
Cluster-193.30965	97024	3.59036	14.7	1.648e-55	2.103e-52
Cluster-193.49442	18.5067	5649.94	-8.2591	1.6333e-55	2.103e-52
Cluster-193.46189	2.37559	28970.4	-13.562	1.797e-55	2.2577e-52
Cluster-193.22437	848.75	14.4206	5.8802	2.015e-55	2.4933e-52
Cluster-193.28133	1566.36	7.73616	7.653	2.1981e-55	2.6793e-52
Cluster-193.28723	5051.62	335.608	3.9118	3.0224e-55	3.6298e-52
Cluster-193.42749	293.011	3091.58	-3.3993	5.5315e-55	6.547e-52
Cluster-193.32502	7352.83	277.152	4.7292	1.0528e-54	1.2282e-51
Cluster-193.15298	876.286	20.0955	5.4483	4.1844e-54	4.7638e-51
Cluster-193.27932	2854.01	149.147	4.2582	4.1999e-54	4.7638e-51
Cluster-193.8341	16.9038	773.401	-5.5173	8.9241e-54	9.9836e-51
Cluster-193.30931	3345.99	9.08116	8.5257	1.0631e-53	1.1733e-50
Cluster-193.28129	4517.34	6.40315	9.4466	1.1499e-53	1.2521e-50
Cluster-193.33372	1295.78	2.82123	8.8449	1.7358e-53	1.8652e-50
Cluster-193.26897	1677.11	19.769	6.4076	2.3183e-53	2.4588e-50
Cluster-193.29685	2586.04	1.5357	10.692	5.7328e-53	6.0023e-50
Cluster-193.34015	614.876	8.20509	6.2355	6.043e-53	6.247e-50
Cluster-193.29357	642.99	16.7078	5.2714	1.3915e-52	1.4205e-49
Cluster-193.28993	982.135	5.57634	7.4507	2.245e-52	2.2635e-49
Cluster-193.31593	4676.96	5.17353	9.8015	2.4276e-52	2.4177e-49
Cluster-193.30902	4735.33	6.91113	9.4225	4.3752e-52	4.3049e-49
Cluster-193.37576	2472.61	136.343	4.181	4.7058e-52	4.5751e-49
Cluster-193.28553	1495.86	3.97275	8.5333	2.2646e-51	2.1758e-48
Cluster-193.32454	2055.23	171.815	3.5806	3.4091e-51	3.2373e-48
Cluster-193.29177	1848.35	2.45747	9.5335	5.0747e-51	4.7637e-48
Cluster-193.20794	1282.52	68.9838	4.2155	5.2355e-51	4.8587e-48
Cluster-193.33646	897.518	7.37063	6.912	6.3137e-51	5.7934e-48
Cluster-193.31279	20046.9	15.4325	10.345	1.3147e-50	1.1929e-47
Cluster-193.37968	9.59467	1045.83	-6.7643	1.3732e-50	1.2324e-47
Cluster-193.31185	3919.68	2.15805	10.811	1.4231e-50	1.2633e-47
Cluster-193.30169	1079.13	40.8141	4.723	1.8276e-50	1.6049e-47
Cluster-193.30406	5721.55	24.043	7.894	2.0163e-50	1.7517e-47
Cluster-193.31284	2180.14	16.0574	7.0791	2.252e-50	1.9359e-47
Cluster-193.5156	5.69614	964.543	-7.4368	2.7586e-50	2.3468e-47
Cluster-193.31471	10111.1	461.676	4.453	6.155e-50	5.1821e-47
Cluster-193.11568	48.4137	3307.17	-6.095	1.2651e-49	1.0542e-46
Cluster-193.18314	636.419	9.44492	6.0792	1.2849e-49	1.0599e-46
Cluster-193.31662	7178.39	2.0835	11.703	5.6682e-49	4.629e-46
Cluster-193.31724	3172.63	279.27	3.5054	5.9793e-49	4.8347e-46
Cluster-193.7707	6.77187	1461.71	-7.7408	6.2666e-49	5.0174e-46
Cluster-193.32937	1874.21	3.36904	9.099	7.4829e-49	5.9331e-46
Cluster-193.30242	651.808	13.9619	5.5384	1.0188e-48	7.9999e-46
Cluster-193.27883	1248.96	8.97422	7.1129	1.4828e-48	1.1533e-45
Cluster-193.30443	4241.7	2.76532	10.567	3.3042e-48	2.5457e-45
Cluster-193.4638	6.65022	987.881	-7.2295	8.3039e-48	6.3379e-45
Cluster-193.5050	18.2252	749.04	-5.3601	1.1419e-47	8.6351e-45
Cluster-193.29828	3999.4	6.8703	9.1839	1.8596e-47	1.3933e-44
Cluster-193.49473	79.9085	6311.11	-6.3029	2.6162e-47	1.9423e-44
Cluster-193.31611	58810.7	0.326486	17.414	4.2582e-47	3.1329e-44
Cluster-193.29375	3819.71	39.7654	6.5842	8.1934e-47	5.9744e-44
Cluster-193.25942	968.047	85.774	3.4952	9.8807e-47	7.1409e-44
Cluster-193.45040	95.1097	2533.35	-4.7348	1.0878e-46	7.7926e-44
Cluster-193.30787	15700.4	4.90651	11.634	1.2758e-46	9.0604e-44
Cluster-193.30191	4516	5.81807	9.5879	2.263e-46	1.5932e-43
Cluster-193.27970	1994.65	13.9384	7.1564	3.3487e-46	2.3374e-43
Cluster-193.30837	3416.15	32.315	6.7245	4.1665e-46	2.8836e-43
Cluster-193.29782	1387.23	3.72436	8.533	5.6632e-46	3.8865e-43
Cluster-193.33375	2261.2	145.332	3.9608	9.7658e-46	6.6462e-43
Cluster-193.28318	754.692	12.2289	5.9487	1.8824e-45	1.2705e-42
Cluster-193.28135	3378.45	153.368	4.4613	2.1121e-45	1.4138e-42
Cluster-193.10979	8.14837	708.698	-6.4304	3.5771e-45	2.3751e-42
Cluster-193.8231	14.3918	908.153	-5.992	5.069e-45	3.3385e-42
Cluster-193.30758	6393.33	128.183	5.6402	7.3583e-45	4.8075e-42
Cluster-193.34161	1930.33	12.1778	7.3073	2.9021e-44	1.881e-41
Cluster-193.29171	2295.18	97.8945	4.5521	5.2554e-44	3.3531e-41
Cluster-193.32416	2573.05	43.7078	5.8804	5.2462e-44	3.3531e-41
Cluster-193.31496	20384.6	0	16.848	5.3244e-44	3.3708e-41
Cluster-193.36795	440.14	8.16426	5.7552	9.4628e-44	5.9446e-41
Cluster-193.31125	3946.61	614.082	2.6842	1.2772e-43	7.9624e-41
Cluster-193.30755	57935.7	184.64	8.2935	4.6762e-43	2.8931e-40
Cluster-193.30330	4759.96	0.921773	12.309	5.1077e-43	3.1363e-40
Cluster-193.21946	1100.53	2.14119	8.9785	8.634e-43	5.2621e-40
Cluster-193.31094	6819.91	89.4439	6.2525	1.5323e-42	9.207e-40
Cluster-193.49973	9.46386	2983.68	-8.3097	1.5332e-42	9.207e-40
Cluster-193.27065	1552.59	46.8698	5.053	2.1179e-42	1.2625e-39
Cluster-193.37972	2294.79	120.511	4.2523	2.8547e-42	1.6894e-39
Cluster-193.33404	1208.25	2.54222	8.909	3.3182e-42	1.9496e-39
Cluster-193.32681	2424.38	9.81967	7.9385	6.846e-42	3.9935e-39
Cluster-193.32358	1486.02	26.418	5.8153	9.4766e-42	5.4888e-39
Cluster-193.27685	1638.92	40.204	5.3523	1.1527e-41	6.6292e-39
Cluster-193.38958	1163.93	2.43706	8.87	1.703e-41	9.726e-39
Cluster-193.21506	1208.28	133.563	3.1774	2.0688e-41	1.1733e-38
Cluster-193.26519	957.902	2.22594	8.7679	2.4291e-41	1.3681e-38
Cluster-193.4741	21.3373	1231.8	-5.8583	2.5731e-41	1.4393e-38
Cluster-193.31851	1065.88	2.80081	8.5656	3.5599e-41	1.9777e-38
Cluster-193.31665	3422.72	47.2753	6.1756	5.9672e-41	3.2927e-38
Cluster-193.45639	36.5615	1866.99	-5.6776	6.9734e-41	3.8221e-38
Cluster-193.4530	5.92707	797.447	-7.0832	1.1491e-40	6.2562e-38
Cluster-193.18792	871.594	30.3933	4.8381	1.9518e-40	1.0556e-37
Cluster-193.31026	2957.06	30.2997	6.6058	3.2365e-40	1.7389e-37
Cluster-193.22873	1323.81	70.9247	4.2239	3.5502e-40	1.895e-37
Cluster-193.27222	1420.9	59.024	4.5899	3.83e-40	2.031e-37
Cluster-193.29339	3396.29	3.06119	10.099	4.7257e-40	2.4899e-37
Cluster-193.50259	3.38708	657.393	-7.5821	5.651e-40	2.9583e-37
Cluster-193.33393	1324.78	13.2438	6.6478	7.4066e-40	3.8527e-37
Cluster-193.10969	1.36181	2827.2	-11.006	9.5862e-40	4.9549e-37
Cluster-193.28039	2259.05	333.713	2.759	1.1897e-39	6.1108e-37
Cluster-193.5194	12.6167	1085.49	-6.4215	1.3106e-39	6.6896e-37
Cluster-193.14277	171.297	4789.93	-4.807	4.9282e-39	2.4998e-36
Cluster-193.25306	1661.67	13.8585	6.899	5.2862e-39	2.6648e-36
Cluster-193.18299	1.67494	5314.84	-11.604	8.992e-39	4.5052e-36
Cluster-193.19385	1229.89	9.19554	7.0517	9.2961e-39	4.6292e-36
Cluster-193.30945	2569.69	7.26645	8.4709	1.0438e-38	5.1662e-36
Cluster-193.33236	1710.16	79.7259	4.4236	1.235e-38	6.0761e-36
Cluster-193.12435	74.8286	774.869	-3.373	1.4062e-38	6.8764e-36
Cluster-193.17164	43.2626	1446.88	-5.063	1.5953e-38	7.7549e-36
Cluster-193.31944	1181.97	75.2603	3.9745	1.9875e-38	9.6044e-36
Cluster-193.31555	13498.9	17.9893	9.5528	2.1253e-38	1.021e-35
Cluster-193.47389	8.31735	2531.08	-8.2525	4.4712e-38	2.1354e-35
Cluster-193.30749	4508.62	90.1193	5.644	4.6655e-38	2.2152e-35
Cluster-193.28100	665.056	4.10676	7.3477	4.9386e-38	2.3313e-35
Cluster-193.32393	10079	0.632559	13.974	6.0627e-38	2.8455e-35
Cluster-193.24997	621.926	10.9704	5.8259	9.3655e-38	4.3706e-35
Cluster-193.37499	1070.41	3.65647	8.1699	1.101e-37	5.1089e-35
Cluster-193.30752	5500.9	7.55521	9.5099	1.3146e-37	6.0653e-35
Cluster-193.31306	14383.3	0	16.344	1.5996e-37	7.3177e-35
Cluster-193.32019	1488.78	72.4727	4.3609	1.6039e-37	7.3177e-35
Cluster-193.33179	4611.36	1.21942	11.856	1.6594e-37	7.5289e-35
Cluster-193.30176	3257.11	359.041	3.1814	1.9524e-37	8.8093e-35
Cluster-193.47992	33.8099	851.566	-4.6595	2.1879e-37	9.8174e-35
Cluster-193.34254	2380.54	171.13	3.7974	2.6572e-37	1.1858e-34
Cluster-193.28856	1865.16	94.6897	4.2992	2.7351e-37	1.2101e-34
Cluster-193.31697	2790.94	76.1831	5.1937	2.7413e-37	1.2101e-34
Cluster-193.35501	578.949	30.8361	4.2334	2.7651e-37	1.2141e-34
Cluster-193.32264	4647.43	644.761	2.8498	3.1375e-37	1.3702e-34
Cluster-193.31024	1044.04	4.68341	7.7983	4.6504e-37	2.0201e-34
Cluster-193.28448	3109.43	3.68531	9.708	6.6153e-37	2.8585e-34
Cluster-193.47395	62.206	1240.72	-4.3219	7.3954e-37	3.1787e-34
Cluster-193.38830	772.727	19.439	5.3134	8.0682e-37	3.4498e-34
Cluster-193.25514	1817.43	144.017	3.6575	8.5183e-37	3.6233e-34
Cluster-193.33696	1311.38	112.274	3.5457	1.2295e-36	5.2024e-34
Cluster-193.31429	27120	9.81665	11.434	1.3834e-36	5.8236e-34
Cluster-193.31163	7248.59	23.2688	8.2815	1.4255e-36	5.9699e-34
Cluster-193.9649	3.47157	637.34	-7.5288	1.5756e-36	6.5649e-34
Cluster-193.49971	2.71123	955.934	-8.445	1.6388e-36	6.7935e-34
Cluster-193.28303	1739.43	8.93694	7.5973	2.0641e-36	8.5135e-34
Cluster-193.37577	14.0754	405.158	-4.8453	5.1337e-36	2.1068e-33
Cluster-193.45535	22.688	1147.13	-5.6592	5.6027e-36	2.2878e-33
Cluster-193.32895	2188.92	1.51706	10.461	7.9729e-36	3.2394e-33
Cluster-193.25940	873.473	92.2665	3.2426	9.109e-36	3.6827e-33
Cluster-193.35163	1577.47	23.3065	6.0784	1.4033e-35	5.6453e-33
Cluster-193.29102	5501.2	286.645	4.2621	1.4141e-35	5.6611e-33
Cluster-193.6247	2.06017	2962.94	-10.488	1.5531e-35	6.187e-33
Cluster-193.50110	2.326	942.873	-8.6236	1.8151e-35	7.1959e-33
Cluster-193.50169	2.50509	756.074	-8.2819	2.8153e-35	1.1107e-32
Cluster-193.25626	3805.69	179.511	4.4058	2.978e-35	1.1692e-32
Cluster-193.30943	10324.8	0	15.866	4.3969e-35	1.7181e-32
Cluster-193.30177	3181.91	2.14962	10.515	4.602e-35	1.7897e-32
Cluster-193.31574	4586.35	193.684	4.5658	5.2064e-35	2.0151e-32
Cluster-193.9672	16.086	3755.04	-7.8652	5.5434e-35	2.1354e-32
Cluster-193.31052	697.235	6.75671	6.6756	7.6008e-35	2.9143e-32
Cluster-193.30812	5205.66	417.782	3.6393	7.8972e-35	3.0138e-32
Cluster-193.28733	965.908	6.58642	7.1977	1.3618e-34	5.1728e-32
Cluster-193.8255	14.4933	597.132	-5.3661	1.3853e-34	5.2378e-32
Cluster-193.49096	9.88301	544.606	-5.7766	1.5877e-34	5.9753e-32
Cluster-193.30039	808.133	5.37188	7.2397	2.0834e-34	7.769e-32
Cluster-193.40956	552.547	16.5534	5.0601	2.0824e-34	7.769e-32
Cluster-193.30217	2667.23	419.972	2.6668	2.3029e-34	8.5485e-32
Cluster-193.31297	13545.6	0.31628	15.296	2.4803e-34	9.1656e-32
Cluster-193.27346	1295.33	79.2328	4.0295	2.542e-34	9.3514e-32
Cluster-193.34055	2422.31	193.966	3.6419	2.7132e-34	9.9177e-32
Cluster-193.40694	246.222	2502.85	-3.3465	2.7203e-34	9.9177e-32
Cluster-193.35970	3352.3	148.777	4.4931	3.5233e-34	1.2788e-31
Cluster-193.36623	335.888	7.17993	5.5454	3.9762e-34	1.4368e-31
Cluster-193.31454	6129.1	485.584	3.6578	4.5189e-34	1.6257e-31
Cluster-193.31986	2797.2	251.236	3.4768	9.9837e-34	3.576e-31
Cluster-193.8836	6.65022	520.539	-6.3042	1.0913e-33	3.8918e-31
Cluster-193.5382	1.01378	2065.93	-10.968	1.3813e-33	4.9045e-31
Cluster-193.33813	869.599	1.51706	9.1249	1.7155e-33	6.0651e-31
Cluster-193.37199	1629.18	117.33	3.7955	1.8647e-33	6.5639e-31
Cluster-193.5331	5.94401	1400.55	-7.8537	2.3166e-33	8.1199e-31
Cluster-193.31954	10976.3	104.343	6.7161	2.3584e-33	8.2308e-31
Cluster-193.14121	13.7646	1183.57	-6.4256	2.6646e-33	9.26e-31
Cluster-193.48841	4.22733	1031.8	-7.9501	2.9826e-33	1.0321e-30
Cluster-193.25454	1027.97	2.53379	8.6757	3.0976e-33	1.0674e-30
Cluster-193.31346	6401.29	33.5797	7.575	3.263e-33	1.1197e-30
Cluster-193.34813	3330.9	104.876	4.9895	3.3806e-33	1.1552e-30
Cluster-193.32435	2731.56	0.89293	11.516	3.5231e-33	1.1988e-30
Cluster-193.29025	3720.56	172.886	4.428	3.6357e-33	1.232e-30
Cluster-193.18624	684.201	3.67511	7.5208	3.7676e-33	1.2714e-30
Cluster-193.29930	5011.2	30.92	7.3416	6.647e-33	2.2339e-30
Cluster-193.34849	3427.38	1.91809	10.821	7.3063e-33	2.4454e-30
Cluster-193.46407	14.6994	1316.5	-6.4821	7.652e-33	2.5507e-30
Cluster-193.31114	1617.19	21.924	6.205	9.3289e-33	3.097e-30
Cluster-193.29546	713.482	1.83334	8.5765	9.5575e-33	3.16e-30
Cluster-193.26770	655.087	11.4682	5.8457	1.0926e-32	3.598e-30
Cluster-193.17533	290.16	10.938	4.7282	1.4967e-32	4.9089e-30
Cluster-193.29566	736.29	30.5357	4.59	1.7179e-32	5.6119e-30
Cluster-193.29550	2003.5	169.33	3.5641	1.7418e-32	5.6673e-30
Cluster-193.13526	332.01	4.10854	6.3464	1.7682e-32	5.7301e-30
Cluster-193.4827	1.45641	918.69	-9.3742	1.9352e-32	6.2467e-30
Cluster-193.28005	1382.99	15.8853	6.4422	2.5393e-32	8.1643e-30
Cluster-193.29471	2033.74	136.714	3.8951	2.6393e-32	8.4526e-30
Cluster-193.23773	342.006	12.7154	4.7426	2.8367e-32	9.0495e-30
Cluster-193.31256	507.581	7.04414	6.1553	3.2157e-32	1.0219e-29
Cluster-193.17052	1061.3	27.7988	5.2539	3.4522e-32	1.0928e-29
Cluster-193.32193	1493.89	5.54394	8.0645	4.0812e-32	1.2869e-29
Cluster-193.30713	12000.4	0	16.083	4.1225e-32	1.2949e-29
Cluster-193.5384	1.00138	3336.01	-11.664	6.7515e-32	2.1125e-29
Cluster-193.29913	2295	89.0261	4.6882	7.3772e-32	2.2995e-29
Cluster-193.25646	507.422	12.1219	5.3834	7.6664e-32	2.3806e-29
Cluster-193.41409	22.6641	523.721	-4.5289	8.5976e-32	2.6596e-29
Cluster-193.31800	2993.99	60.0931	5.6394	9.2911e-32	2.8633e-29
Cluster-193.14538	24.7638	633.226	-4.6758	9.7691e-32	2.9993e-29
Cluster-193.27766	2394.61	29.3488	6.3519	1.0133e-31	3.0993e-29
Cluster-193.30379	497.662	15.6046	4.9938	1.3313e-31	4.0568e-29
Cluster-193.33064	1630.29	20.4082	6.3206	1.5201e-31	4.6149e-29
Cluster-193.31370	896.295	26.6743	5.0674	1.5919e-31	4.8152e-29
Cluster-193.25647	922.624	23.3586	5.3065	1.6794e-31	5.0423e-29
Cluster-193.30586	4271.67	836.823	2.352	1.6769e-31	5.0423e-29
Cluster-193.19056	937.159	8.06087	6.8558	1.8046e-31	5.3985e-29
Cluster-193.30530	10752.7	0.326486	14.963	1.9997e-31	5.9601e-29
Cluster-193.32243	1116.21	43.4855	4.6816	2.4718e-31	7.3405e-29
Cluster-193.24282	614.524	72.0179	3.0915	2.758e-31	8.1607e-29
Cluster-193.44086	41.6506	544.29	-3.7116	2.9193e-31	8.576e-29
Cluster-193.4856	3.20345	425.32	-7.0896	2.9167e-31	8.576e-29
Cluster-193.32368	4019.75	166.39	4.5937	3.0606e-31	8.9587e-29
Cluster-193.29904	6184.08	0	15.127	3.1078e-31	9.0643e-29
Cluster-193.12376	12.4501	1133.24	-6.5099	3.221e-31	9.3398e-29
Cluster-193.50373	8.4964	929.176	-6.7654	3.2251e-31	9.3398e-29
Cluster-193.29381	1372.55	130.595	3.3942	5.19e-31	1.4977e-28
Cluster-193.25019	472.13	5.32617	6.4705	6.0181e-31	1.7306e-28
Cluster-193.30306	3989.44	0.595287	12.643	6.4945e-31	1.861e-28
Cluster-193.41106	1110.73	1.19057	9.8043	6.8796e-31	1.9645e-28
Cluster-193.5188	0	4223.13	-14.438	7.1777e-31	2.0424e-28
Cluster-193.28687	6251.62	0.624129	13.286	8.7309e-31	2.4758e-28
Cluster-193.49753	78.1619	1988.21	-4.6688	8.9085e-31	2.5174e-28
Cluster-193.31627	3428.74	39.901	6.4223	1.0046e-30	2.829e-28
Cluster-193.33870	641.227	2.79416	7.8345	1.037e-30	2.9102e-28
Cluster-193.42893	146.463	1192.26	-3.0253	1.066e-30	2.9813e-28
Cluster-193.30783	458.982	8.8088	5.7063	1.2947e-30	3.6087e-28
Cluster-193.30835	1809.64	26.3998	6.1	1.5671e-30	4.3532e-28
Cluster-193.28113	4724.16	228.343	4.371	1.6824e-30	4.6575e-28
Cluster-193.49951	9.26685	574.462	-5.9518	1.799e-30	4.9634e-28
Cluster-193.33697	1026.75	67.9108	3.9182	2.327e-30	6.3985e-28
Cluster-193.30411	2234.24	132.577	4.076	2.6482e-30	7.2573e-28
Cluster-193.30122	1599.46	4.03044	8.6264	3.1369e-30	8.5679e-28
Cluster-193.43956	661.205	14.788	5.4853	3.6874e-30	1.0038e-27
Cluster-193.35571	176.334	1716.8	-3.2839	4.4313e-30	1.2023e-27
Cluster-193.31992	2992.16	143.508	4.3819	4.9656e-30	1.3428e-27
Cluster-193.30276	5369.94	0.31628	13.961	5.3486e-30	1.4416e-27
Cluster-193.25106	605.457	19.1582	4.9832	6.5262e-30	1.7532e-27
Cluster-193.28395	1208.37	176.076	2.7786	6.8252e-30	1.8275e-27
Cluster-193.27570	2190.26	10.8076	7.6585	1.0349e-29	2.7619e-27
Cluster-193.30881	17889.8	1562.11	3.5176	1.3181e-29	3.5064e-27
Cluster-193.23662	377.108	28.4762	3.7272	1.4127e-29	3.7459e-27
Cluster-193.32289	2485.98	297.025	3.0648	1.5064e-29	3.9813e-27
Cluster-193.23003	450.921	34.1151	3.7241	1.8376e-29	4.8411e-27
Cluster-193.28991	1332.29	7.06555	7.5716	1.902e-29	4.9945e-27
Cluster-193.37332	540.618	14.0995	5.2611	2.5006e-29	6.5453e-27
Cluster-193.25476	1084.63	70.3356	3.9474	2.5419e-29	6.6323e-27
Cluster-193.41860	9.36828	1247.53	-7.0434	2.6102e-29	6.7889e-27
Cluster-193.27179	563.062	47.1144	3.5779	2.7509e-29	7.1321e-27
Cluster-193.36762	674.445	72.0934	3.2265	2.7645e-29	7.1445e-27
Cluster-193.34787	718.704	4.32986	7.366	3.7221e-29	9.5892e-27
Cluster-193.36553	1101.53	41.6874	4.7205	4.0414e-29	1.0379e-26
Cluster-193.27345	434.742	1.84355	7.8597	4.8005e-29	1.229e-26
Cluster-193.31351	907.312	5.58832	7.3383	5.2929e-29	1.3508e-26
Cluster-193.34014	3279.09	296.712	3.466	7.6313e-29	1.9415e-26
Cluster-193.49947	2.23697	3072.08	-10.486	8.7042e-29	2.2076e-26
Cluster-193.35901	86.188	1849.08	-4.4257	1.0473e-28	2.6481e-26
Cluster-193.4783	8.24526	869.894	-6.7197	1.1498e-28	2.8982e-26
Cluster-193.30575	5029.65	114.935	5.4509	1.4126e-28	3.5496e-26
Cluster-193.32058	459.454	7.61823	5.9232	1.6786e-28	4.205e-26
Cluster-193.31938	373.915	2.79416	7.0556	1.7576e-28	4.3896e-26
Cluster-193.45249	3.14375	334.948	-6.7513	1.8215e-28	4.5352e-26
Cluster-193.34657	593.152	88.9231	2.7366	1.8936e-28	4.7005e-26
Cluster-193.36757	1888.14	4.55961	8.6781	2.1556e-28	5.3346e-26
Cluster-193.30207	2166.03	10.525	7.6814	2.2135e-28	5.4614e-26
Cluster-193.17041	471.8	17.8522	4.724	2.3691e-28	5.8277e-26
Cluster-193.24539	844.191	1.90123	8.8069	2.7655e-28	6.7822e-26
Cluster-193.47014	37.6181	1212.54	-5.0156	2.806e-28	6.8611e-26
Cluster-193.31844	957.334	29.2737	5.0298	3.1898e-28	7.7761e-26
Cluster-193.30230	2295.47	0	13.697	3.4526e-28	8.3917e-26
Cluster-193.25257	513.53	6.51497	6.2945	4.3021e-28	1.0426e-25
Cluster-193.21106	283.385	8.19666	5.1176	5.4766e-28	1.3232e-25
Cluster-193.29011	2800.53	469.613	2.5761	5.5202e-28	1.3298e-25
Cluster-193.47344	4.36367	589.4	-7.0568	6.0225e-28	1.4466e-25
Cluster-193.30744	3877.87	0	14.453	7.3986e-28	1.7719e-25
Cluster-193.32122	19996.4	568.884	5.1355	7.8103e-28	1.865e-25
Cluster-193.14120	7.17407	803.538	-6.8023	7.945e-28	1.8917e-25
Cluster-193.32256	1817.46	282.887	2.6838	8.0154e-28	1.9029e-25
Cluster-193.30004	6212.21	19.0574	8.3457	8.3252e-28	1.9707e-25
Cluster-193.34659	1226.06	113.12	3.4391	8.9908e-28	2.1221e-25
Cluster-193.32546	1626.25	106.183	3.9361	1.0817e-27	2.5457e-25
Cluster-193.30604	6038.78	324.732	4.2168	1.1569e-27	2.7149e-25
Cluster-193.7892	2.66622	439.717	-7.3304	1.1758e-27	2.7515e-25
Cluster-193.4394	9.30503	1274.76	-7.1155	1.2329e-27	2.8685e-25
Cluster-193.8886	36.8094	485.078	-3.7198	1.2299e-27	2.8685e-25
Cluster-193.31043	757.374	66.7024	3.504	1.4064e-27	3.2629e-25
Cluster-193.30577	16568.7	50.1834	8.366	1.6779e-27	3.8818e-25
Cluster-193.27319	802.267	5.48803	7.1755	1.8026e-27	4.1587e-25
Cluster-193.25688	1658.73	0	13.228	1.9355e-27	4.4525e-25
Cluster-193.39008	92.0994	1725.87	-4.2299	2.5367e-27	5.8193e-25
Cluster-193.42145	584.77	4435.5	-2.9228	2.8396e-27	6.4958e-25
Cluster-193.26050	1802.49	0	13.348	2.9223e-27	6.6664e-25
Cluster-193.29074	1213.84	33.1852	5.1907	3.1233e-27	7.1049e-25
Cluster-193.38515	576.922	5.02853	6.8447	4.0281e-27	9.138e-25
Cluster-193.18761	1.78194	697.123	-8.651	4.3207e-27	9.7745e-25
Cluster-193.4050	2.81822	307.079	-6.7941	4.6931e-27	1.0588e-24
Cluster-193.50032	0	2389.82	-13.616	5.7395e-27	1.2913e-24
Cluster-193.31179	4749.6	0	14.746	6.2644e-27	1.4055e-24
Cluster-193.28295	339.579	1.84355	7.5027	6.3803e-27	1.4276e-24
Cluster-193.17018	437.471	1.8147	7.8741	6.4116e-27	1.4306e-24
Cluster-193.24023	1151.18	36.1322	4.9945	6.516e-27	1.45e-24
Cluster-193.24118	330.058	2.77197	6.8788	7.0389e-27	1.5621e-24
Cluster-193.30385	360.076	1.57475	7.8449	7.4474e-27	1.6482e-24
Cluster-193.40693	470.423	11.4942	5.3505	8.141e-27	1.7969e-24
Cluster-193.32897	2167.4	0	13.614	9.7394e-27	2.1439e-24
Cluster-193.31288	6132.23	0	15.115	1.1086e-26	2.4338e-24
Cluster-193.31641	6253.06	716.659	3.1251	1.1391e-26	2.4941e-24
Cluster-193.29709	4652.12	0.297643	13.754	1.2311e-26	2.6883e-24
Cluster-193.38722	1242.62	135.739	3.1945	1.2382e-26	2.6966e-24
Cluster-193.38687	1075.65	49.1797	4.4497	1.2745e-26	2.7683e-24
Cluster-193.9065	24.2468	631.693	-4.7004	1.5345e-26	3.3241e-24
Cluster-193.34192	797.594	0.950616	9.7288	1.6311e-26	3.524e-24
Cluster-193.38025	544.436	24.5548	4.4677	1.6792e-26	3.6184e-24
Cluster-193.21623	517.552	30.1551	4.0985	1.7268e-26	3.7112e-24
Cluster-193.33225	953.11	51.541	4.2083	1.8123e-26	3.8846e-24
Cluster-193.21724	1844.4	20.5083	6.4857	1.974e-26	4.2202e-24
Cluster-193.29985	947.768	1.48822	9.2627	2.1793e-26	4.6468e-24
Cluster-193.30616	4329.91	60.252	6.1678	2.4044e-26	5.1135e-24
Cluster-193.35859	1243.6	188.206	2.7243	2.4905e-26	5.2829e-24
Cluster-193.50118	0.651058	4913.32	-12.814	2.5933e-26	5.4868e-24
Cluster-193.36365	1293.1	9.28128	7.1308	2.6306e-26	5.5512e-24
Cluster-193.26066	515.907	24.9275	4.3694	2.9185e-26	6.1428e-24
Cluster-193.48585	15.8969	674.966	-5.4097	2.9647e-26	6.224e-24
Cluster-193.36926	435.732	14.2121	4.9318	3.393e-26	7.105e-24
Cluster-193.29496	1186.34	38.8912	4.9296	3.5091e-26	7.3293e-24
Cluster-193.32205	3003.91	331.329	3.1806	4.2628e-26	8.8808e-24
Cluster-193.31590	1394.51	304.842	2.1933	4.8933e-26	1.0168e-23
Cluster-193.31836	4528.1	860.311	2.396	4.9197e-26	1.0197e-23
Cluster-193.26758	275.643	4.93357	5.7906	4.9664e-26	1.0268e-23
Cluster-193.24152	361.045	3.73102	6.59	5.2613e-26	1.085e-23
Cluster-193.25994	423.25	15.2612	4.7912	6.7747e-26	1.3935e-23
Cluster-193.29827	588.151	55.7262	3.3982	6.7913e-26	1.3935e-23
Cluster-193.19276	73.4104	979.847	-3.7408	7.0656e-26	1.4462e-23
Cluster-193.35370	503.988	2.50317	7.6532	7.2069e-26	1.4714e-23
Cluster-193.30603	4262.21	12.3859	8.4245	7.7716e-26	1.5828e-23
Cluster-193.50124	10.2242	567.34	-5.8074	8.5666e-26	1.7403e-23
Cluster-193.27968	308.358	2.51338	6.9432	9.0385e-26	1.8316e-23
Cluster-193.17802	234.578	7.15951	5.0292	9.8479e-26	1.9907e-23
Cluster-193.22696	535.768	2.18867	7.9343	1.0968e-25	2.2117e-23
Cluster-193.27469	1061.47	116.697	3.1855	1.1093e-25	2.2314e-23
Cluster-193.27157	1084.63	148.434	2.8686	1.5264e-25	3.06e-23
Cluster-193.49994	1.01378	1875.6	-10.831	1.5288e-25	3.06e-23
Cluster-193.28430	521.849	29.387	4.1535	1.6161e-25	3.2269e-23
Cluster-193.36636	1288.75	196.977	2.7099	1.6874e-25	3.3611e-23
Cluster-193.45149	404.801	34.5932	3.5468	1.7948e-25	3.5664e-23
Cluster-193.31489	13917.2	408.581	5.0904	2.1075e-25	4.1775e-23
Cluster-193.30147	1461.47	27.7923	5.7185	2.593e-25	5.1274e-23
Cluster-193.36665	705.261	138.983	2.3427	2.7557e-25	5.4361e-23
Cluster-193.41558	792.363	39.4679	4.3276	2.8202e-25	5.5497e-23
Cluster-193.28669	5398.81	20.5907	8.0297	3.3472e-25	6.5711e-23
Cluster-193.3753	1.00138	1515.77	-10.527	3.4169e-25	6.6917e-23
Cluster-193.29505	1306.21	15.9048	6.3533	3.9126e-25	7.6444e-23
Cluster-193.41980	742.288	27.9914	4.7304	4.4166e-25	8.6083e-23
Cluster-193.28870	335.853	5.60696	5.9011	4.5023e-25	8.7546e-23
Cluster-193.9859	6.1006	1966.4	-8.3252	4.5531e-25	8.8322e-23
Cluster-193.30599	2934.59	0	14.051	4.6681e-25	9.0338e-23
Cluster-193.21549	2992.44	0	14.079	5.0137e-25	9.6798e-23
Cluster-193.31670	3404.15	20.7573	7.3584	5.1306e-25	9.8822e-23
Cluster-193.32744	782.272	73.3161	3.4167	5.1566e-25	9.9087e-23
Cluster-193.30549	11074.4	17.0844	9.3416	5.3232e-25	1.0205e-22
Cluster-193.34034	629.1	21.5513	4.8666	6.4272e-25	1.2293e-22
Cluster-193.29585	2718.36	0.31628	12.979	7.5504e-25	1.4407e-22
Cluster-193.32539	5561.92	526.566	3.4011	9.744e-25	1.8471e-22
Cluster-193.36016	279.115	2779.5	-3.3164	9.748e-25	1.8471e-22
Cluster-193.41727	201.725	1246.55	-2.6287	9.7048e-25	1.8471e-22
Cluster-193.30979	3845.49	468.577	3.0367	9.9102e-25	1.8735e-22
Cluster-193.29053	510.185	6.1734	6.3602	9.9902e-25	1.8842e-22
Cluster-193.30548	5236.95	10.8288	8.9093	1.0705e-24	2.0144e-22
Cluster-193.4900	8.44227	2986.81	-8.4738	1.1103e-24	2.0844e-22
Cluster-193.30432	2634.4	2.38115	10.08	1.2524e-24	2.3459e-22
Cluster-193.36825	215.095	17.8203	3.5928	1.3119e-24	2.4516e-22
Cluster-193.34068	1069.64	15.4751	6.1138	1.3769e-24	2.5672e-22
Cluster-193.13069	10.0047	421.631	-5.3981	1.3912e-24	2.5881e-22
Cluster-193.13592	7.09056	2215.05	-8.2989	1.4089e-24	2.6151e-22
Cluster-193.46232	91.2741	851.958	-3.2227	1.4838e-24	2.7478e-22
Cluster-193.31009	842.436	5.31952	7.3072	1.6239e-24	2.9954e-22
Cluster-193.32183	1243.09	224.609	2.4683	1.6249e-24	2.9954e-22
Cluster-193.31357	2403.42	368.043	2.7073	1.7138e-24	3.1522e-22
Cluster-193.31853	505.424	10.6049	5.5727	1.7503e-24	3.2122e-22
Cluster-193.37128	1179.81	1.95892	9.2697	1.7697e-24	3.2405e-22
Cluster-193.25937	229.299	16.3796	3.8111	1.8446e-24	3.3701e-22
Cluster-193.27414	669.803	11.7258	5.83	1.9926e-24	3.6324e-22
Cluster-193.4123	16.9974	536.385	-4.9741	2.109e-24	3.836e-22
Cluster-193.21739	1973.77	47.43	5.3804	2.1507e-24	3.9032e-22
Cluster-193.51094	39.309	596.075	-3.9228	2.184e-24	3.9547e-22
Cluster-193.4020	3.7273	318.957	-6.4034	2.2584e-24	4.0804e-22
Cluster-193.28724	658.303	73.7263	3.1593	2.3205e-24	4.1834e-22
Cluster-193.27779	1706.61	3.33176	8.9819	2.3512e-24	4.2294e-22
Cluster-193.16498	585.816	79.862	2.8748	2.5623e-24	4.599e-22
Cluster-193.27999	657.618	19.8341	5.0476	2.5687e-24	4.6003e-22
Cluster-193.33459	523.627	9.34996	5.8051	2.8434e-24	5.0813e-22
Cluster-193.32921	283.781	2.17003	7.0201	3.0757e-24	5.4844e-22
Cluster-193.29938	624.802	24.589	4.6652	3.0974e-24	5.5111e-22
Cluster-193.38208	23.5158	481.429	-4.3516	3.2602e-24	5.788e-22
Cluster-193.37179	298.674	1.84177	7.3183	3.6607e-24	6.4851e-22
Cluster-193.43846	403.368	2169.66	-2.4271	3.6715e-24	6.4901e-22
Cluster-193.27243	288.887	4.43147	6.0357	4.0302e-24	7.1087e-22
Cluster-193.28652	1462.26	25.5391	5.8382	4.0403e-24	7.1111e-22
Cluster-193.24096	255.158	10.8821	4.5463	4.2672e-24	7.4945e-22
Cluster-193.32003	3218.35	0.297643	13.223	4.3156e-24	7.5631e-22
Cluster-193.8546	6.49593	194.077	-4.8946	4.3318e-24	7.5753e-22
Cluster-193.29473	818.525	1.90123	8.7613	4.5315e-24	7.9075e-22
Cluster-193.16821	708.309	23.7453	4.8984	4.7715e-24	8.3086e-22
Cluster-193.16896	17.4818	474.997	-4.7529	5.1161e-24	8.8898e-22
Cluster-193.23648	248.59	4.09655	5.9287	5.4631e-24	9.4726e-22
Cluster-193.18238	66.0351	1370.28	-4.3748	5.4896e-24	9.4983e-22
Cluster-193.5082	3.11896	833.817	-8.068	5.936e-24	1.0249e-21
Cluster-193.47232	15.1972	557.438	-5.2085	6.1365e-24	1.0573e-21
Cluster-193.22877	107.1	5687.14	-5.7315	6.3072e-24	1.0844e-21
Cluster-193.31031	4156.25	48.252	6.4293	6.71e-24	1.1512e-21
Cluster-193.35014	752.204	92.5957	3.0229	6.8172e-24	1.1672e-21
Cluster-193.7759	6.82146	443.198	-6.0156	7.2424e-24	1.2374e-21
Cluster-193.48459	157.607	1507.04	-3.2561	7.6428e-24	1.3031e-21
Cluster-193.34214	1698.22	379.162	2.1631	7.714e-24	1.3106e-21
Cluster-193.34502	446.532	5.20237	6.4083	7.7283e-24	1.3106e-21
Cluster-193.35093	2541.43	234.081	3.4411	7.7354e-24	1.3106e-21
Cluster-193.8654	255.355	9.39566	4.7651	7.8748e-24	1.3315e-21
Cluster-193.38380	669.419	2.11235	8.2753	8.4907e-24	1.4297e-21
Cluster-193.8746	9.74667	217.345	-4.4875	8.4865e-24	1.4297e-21
Cluster-193.28715	631.226	20.7732	4.9222	8.7118e-24	1.4639e-21
Cluster-193.24143	342.565	24.4626	3.8087	8.9689e-24	1.504e-21
Cluster-193.33513	704.86	8.51604	6.3742	1.1235e-23	1.8802e-21
Cluster-193.31953	7209.6	26.5906	8.084	1.1884e-23	1.9847e-21
Cluster-193.14162	437.894	1.30594	8.4404	1.2094e-23	2.0156e-21
Cluster-193.16622	584.68	36.2398	4.0089	1.2281e-23	2.0427e-21
Cluster-193.5162	4.63506	274.804	-5.9216	1.3988e-23	2.3218e-21
Cluster-193.31116	12494.5	613.278	4.3488	1.4492e-23	2.4007e-21
Cluster-193.5375	0	1337.19	-12.779	1.5289e-23	2.5275e-21
Cluster-193.33712	3946.24	12.7504	8.2677	1.6096e-23	2.6555e-21
Cluster-193.50983	8.7678	330.37	-5.2481	1.6322e-23	2.6874e-21
Cluster-193.31901	2978.62	632.088	2.2365	1.6451e-23	2.7032e-21
Cluster-193.21863	1539.96	14.1532	6.7667	1.906e-23	3.1256e-21
Cluster-193.30930	8410.01	207.854	5.339	1.9294e-23	3.1577e-21
Cluster-193.28124	533.819	35.8246	3.896	2.1156e-23	3.4555e-21
Cluster-193.36885	343.761	21.3065	4.0123	2.1636e-23	3.5269e-21
Cluster-193.36896	754.986	2.39978	8.2633	2.4909e-23	4.0523e-21
Cluster-193.30994	6713	2.8128	11.22	2.7355e-23	4.4414e-21
Cluster-193.5354	0.745656	1997.23	-11.487	2.793e-23	4.5258e-21
Cluster-193.34016	926.156	42.3756	4.4488	2.9147e-23	4.7136e-21
Cluster-193.36609	1038.98	54.8365	4.2439	3.0806e-23	4.972e-21
Cluster-193.33587	1865.86	196.941	3.2437	3.144e-23	5.0643e-21
Cluster-193.29409	2509.77	163.287	3.9423	3.2645e-23	5.248e-21
Cluster-193.43256	589.068	5.60696	6.7123	3.6128e-23	5.7967e-21
Cluster-193.31195	1112.27	110.848	3.3263	3.7624e-23	6.0247e-21
Cluster-193.33747	5117.49	498.301	3.3605	3.9071e-23	6.2442e-21
Cluster-193.20082	214.462	4.72246	5.5098	3.9194e-23	6.2497e-21
Cluster-193.23829	370.469	21.7016	4.0895	3.9258e-23	6.2497e-21
Cluster-193.32667	977.872	37.9804	4.6834	4.008e-23	6.3681e-21
Cluster-193.25537	756.695	0	12.096	4.1726e-23	6.6167e-21
Cluster-193.46971	8.51207	549.304	-6.0282	5.0258e-23	7.9389e-21
Cluster-193.9004	40.2112	322.848	-3.0046	5.0247e-23	7.9389e-21
Cluster-193.28614	1395.02	210.205	2.7304	5.2055e-23	8.2069e-21
Cluster-193.5212	20.6063	757.696	-5.205	5.5935e-23	8.8016e-21
Cluster-193.37039	319.392	3.97453	6.3093	6.0522e-23	9.5051e-21
Cluster-193.7748	19.3583	486.725	-4.6462	6.1702e-23	9.6718e-21
Cluster-193.29088	6541.14	41.6312	7.2952	6.5861e-23	1.0304e-20
Cluster-193.4820	4.87839	290.334	-5.9056	7.8517e-23	1.226e-20
Cluster-193.10609	28.1949	897.59	-4.989	8.0902e-23	1.2609e-20
Cluster-193.29181	879.422	171.741	2.3569	8.5977e-23	1.3374e-20
Cluster-193.22126	81.7255	601.799	-2.8832	8.9333e-23	1.387e-20
Cluster-193.28767	1009.27	41.5181	4.6029	9.2992e-23	1.4411e-20
Cluster-193.27636	436.414	23.1687	4.2353	9.5889e-23	1.4831e-20
Cluster-193.43148	581.901	37.2317	3.9661	9.6424e-23	1.4886e-20
Cluster-193.31619	4640.99	525.963	3.1412	9.7645e-23	1.5046e-20
Cluster-193.47236	8.27787	423.157	-5.6772	1.0909e-22	1.6778e-20
Cluster-193.18970	252.462	9.59835	4.7104	1.1502e-22	1.7656e-20
Cluster-193.31395	10665	1733.41	2.6213	1.1874e-22	1.8193e-20
Cluster-193.33801	1147.64	0	12.697	1.2219e-22	1.8687e-20
Cluster-193.33791	670.499	47.8739	3.8077	1.2695e-22	1.9379e-20
Cluster-193.23647	652.907	14.9082	5.4575	1.4243e-22	2.1701e-20
Cluster-193.31721	982.715	5381.24	-2.4533	1.4327e-22	2.1789e-20
Cluster-193.30210	857.18	61.4002	3.8024	1.4719e-22	2.2343e-20
Cluster-193.32464	5812.57	0.326486	14.076	1.5415e-22	2.3356e-20
Cluster-193.22936	1107.73	0.911566	10.214	1.6672e-22	2.5215e-20
Cluster-193.50094	7.23148	1047.09	-7.1778	1.9615e-22	2.961e-20
Cluster-193.5252	0	739.029	-11.923	2.0061e-22	3.0228e-20
Cluster-193.25121	1242.36	146.252	3.0859	2.0166e-22	3.033e-20
Cluster-193.3999	7.82055	335.663	-5.4152	2.366e-22	3.552e-20
Cluster-193.43052	392.184	18.0656	4.4382	2.4275e-22	3.6375e-20
Cluster-193.29552	994.819	55.7159	4.1562	2.5804e-22	3.8596e-20
Cluster-193.9695	1.76954	1695.87	-9.9274	2.7269e-22	4.0713e-20
Cluster-193.24418	2035.28	262.106	2.9571	2.7604e-22	4.1087e-20
Cluster-193.29320	1390.89	8.2467	7.3896	2.7621e-22	4.1087e-20
Cluster-193.30499	5925.64	19.5191	8.2427	2.7755e-22	4.1212e-20
Cluster-193.28686	929.829	0	12.393	2.7922e-22	4.1384e-20
Cluster-193.50155	25.3314	482.31	-4.2591	2.8435e-22	4.2069e-20
Cluster-193.49954	2.81822	482.873	-7.441	2.8598e-22	4.2234e-20
Cluster-193.22551	688.892	0.959045	9.5139	3.1028e-22	4.5739e-20
Cluster-193.25877	740.875	82.3424	3.1687	3.1637e-22	4.6473e-20
Cluster-193.30313	1410.72	9.1557	7.2702	3.164e-22	4.6473e-20
Cluster-193.29963	865.522	58.7932	3.8785	3.2978e-22	4.8352e-20
Cluster-193.50215	1.01378	586.443	-9.1519	3.374e-22	4.9381e-20
Cluster-193.30839	2376.19	54.6675	5.4421	3.5231e-22	5.147e-20
Cluster-193.42375	148.322	888.154	-2.5834	3.6678e-22	5.3489e-20
Cluster-193.30402	4929.66	0	14.8	3.8636e-22	5.6244e-20
Cluster-193.26777	387.574	46.3133	3.0644	3.8825e-22	5.6362e-20
Cluster-193.9446	1.02389	1045.25	-9.9858	3.8855e-22	5.6362e-20
Cluster-193.23068	191.688	2.50495	6.2586	4.1715e-22	6.0403e-20
Cluster-193.24813	1552.71	22176.3	-3.8361	4.2389e-22	6.1271e-20
Cluster-193.17906	473.529	62.9267	2.9133	4.6467e-22	6.7046e-20
Cluster-193.34769	895.211	155.438	2.5262	4.6968e-22	6.7649e-20
Cluster-193.29981	645.538	0	11.867	4.7129e-22	6.7761e-20
Cluster-193.32797	1049.92	8.31459	6.9744	5.1007e-22	7.3209e-20
Cluster-193.28208	437.983	1.24826	8.4513	5.3077e-22	7.6046e-20
Cluster-193.30794	14389.2	0.31628	15.383	5.3542e-22	7.6579e-20
Cluster-193.28725	443.057	53.2209	3.0579	5.8377e-22	8.3347e-20
Cluster-193.4145	25.5871	408.164	-3.9976	6.1723e-22	8.7971e-20
Cluster-193.35208	578.374	79.5092	2.862	6.5028e-22	9.2521e-20
Cluster-193.4821	3.59878	553.388	-7.2985	6.7163e-22	9.5391e-20
Cluster-193.19817	20.7932	321.141	-3.9527	6.9279e-22	9.8225e-20
Cluster-193.23296	276.273	3.69552	6.2104	7.7911e-22	1.1027e-19
Cluster-193.5169	0	1102.29	-12.5	7.9003e-22	1.1162e-19
Cluster-193.35709	256.279	2.14962	6.8775	9.75e-22	1.3752e-19
Cluster-193.22074	116.383	612.369	-2.3949	9.8567e-22	1.3879e-19
Cluster-193.31239	12206.1	774.402	3.9785	1.0146e-21	1.4262e-19
Cluster-193.30748	12965.5	406.909	4.9938	1.0287e-21	1.4435e-19
Cluster-193.4537	7.24387	205.552	-4.8283	1.0319e-21	1.4455e-19
Cluster-193.21644	172.54	1647.46	-3.2552	1.1176e-21	1.5629e-19
Cluster-193.24619	254.645	8.51471	4.9073	1.1798e-21	1.6471e-19
Cluster-193.9400	62.3293	507.01	-3.0206	1.2379e-21	1.7252e-19
Cluster-193.9088	7.27649	226.586	-4.9656	1.2536e-21	1.7441e-19
Cluster-193.37891	549.035	10.5285	5.6996	1.2702e-21	1.7641e-19
Cluster-193.13002	122.985	674.237	-2.4536	1.2896e-21	1.7881e-19
Cluster-193.31983	470.097	12.1339	5.2731	1.3091e-21	1.812e-19
Cluster-193.45626	218.508	2916.84	-3.7383	1.3169e-21	1.8198e-19
Cluster-193.35426	800.291	73.3001	3.4464	1.3914e-21	1.9195e-19
Cluster-193.5246	1.32691	479.952	-8.4551	1.4068e-21	1.9374e-19
Cluster-193.28685	226.687	9.02835	4.6462	1.4775e-21	2.0313e-19
Cluster-193.38368	295.514	10.4412	4.8285	1.6002e-21	2.1963e-19
Cluster-193.14947	355.906	0.969252	8.5625	1.6156e-21	2.2138e-19
Cluster-193.28649	386.843	4.64436	6.3723	1.627e-21	2.2256e-19
Cluster-193.26640	968.142	23.1301	5.3902	1.6707e-21	2.2816e-19
Cluster-193.30691	2222.58	38.1405	5.8626	1.6775e-21	2.287e-19
Cluster-193.32321	2490.2	68.3396	5.1868	1.6926e-21	2.3038e-19
Cluster-193.4596	0	915.149	-12.231	1.7128e-21	2.3275e-19
Cluster-193.8628	25.061	822.951	-5.044	1.8043e-21	2.4476e-19
Cluster-193.18908	234.781	8.19488	4.8446	1.8551e-21	2.5125e-19
Cluster-193.30381	3525.89	730.647	2.2709	1.8585e-21	2.5129e-19
Cluster-193.5554	55.1924	757.6	-3.7752	1.8758e-21	2.5321e-19
Cluster-193.9868	26.627	437.755	-4.036	1.8858e-21	2.5414e-19
Cluster-193.30682	3171.05	295.566	3.423	1.964e-21	2.6424e-19
Cluster-193.43088	201.727	17.5107	3.5255	2.2512e-21	3.0239e-19
Cluster-193.50185	0	971.168	-12.317	2.292e-21	3.0736e-19
Cluster-193.8519	2.64142	266.503	-6.6135	2.3138e-21	3.0978e-19
Cluster-193.31255	671.964	0.969252	9.4745	2.6213e-21	3.5037e-19
Cluster-193.37961	624.801	0.921773	9.3826	2.6801e-21	3.5764e-19
Cluster-193.4963	5.31775	530.368	-6.6177	2.697e-21	3.5931e-19
Cluster-193.30561	2697.01	0	13.929	2.9275e-21	3.8938e-19
Cluster-193.23128	1306.76	3.59036	8.4839	3.0575e-21	4.0601e-19
Cluster-193.38468	418.359	3.34862	6.9438	3.0684e-21	4.068e-19
Cluster-193.25207	619.766	31.9979	4.2759	3.0771e-21	4.0729e-19
Cluster-193.37682	522.467	1.78586	8.1456	3.5461e-21	4.6861e-19
Cluster-193.9937	47.9583	1325.46	-4.7901	3.6429e-21	4.8062e-19
Cluster-193.15985	328.856	20.4238	4.0112	3.702e-21	4.8764e-19
Cluster-193.48210	7.2618	1292.42	-7.4776	3.8945e-21	5.1216e-19
Cluster-193.25638	1116.26	0	12.657	4.0818e-21	5.3578e-19
Cluster-193.33638	1132.58	1.19057	9.8462	4.0872e-21	5.3578e-19
Cluster-193.29137	2103.63	236.5	3.1528	4.1553e-21	5.4353e-19
Cluster-193.33773	1624.9	5.79944	8.1209	4.1663e-21	5.4353e-19
Cluster-193.8204	16.0962	359.251	-4.4878	4.1618e-21	5.4353e-19
Cluster-193.21512	109.176	1023.28	-3.2275	4.2216e-21	5.4987e-19
Cluster-193.32604	537.427	13.1231	5.3548	4.2377e-21	5.5108e-19
Cluster-193.29199	1012.51	0	12.516	4.2724e-21	5.5471e-19
Cluster-193.26697	191.094	2.1971	6.4451	4.4965e-21	5.8288e-19
Cluster-193.48257	18.5585	224.318	-3.5942	4.6075e-21	5.9632e-19
Cluster-193.30092	8073.54	816.099	3.3065	4.7012e-21	6.0749e-19
Cluster-193.17146	587.183	35.8336	4.0357	4.9875e-21	6.4347e-19
Cluster-193.27023	318.457	6.31406	5.6614	5.2903e-21	6.8145e-19
Cluster-193.36494	49.2758	2156.8	-5.4485	5.4529e-21	7.013e-19
Cluster-193.29773	929.178	0	12.392	5.5736e-21	7.1569e-19
Cluster-193.18246	928.023	0	12.391	5.6341e-21	7.2233e-19
Cluster-193.27850	300.074	5.19217	5.8353	5.6748e-21	7.264e-19
Cluster-193.33725	4017.92	317.907	3.6598	5.9442e-21	7.597e-19
Cluster-193.34483	516.848	116.279	2.1524	6.0334e-21	7.6989e-19
Cluster-193.32308	484.359	51.554	3.2328	6.1545e-21	7.8411e-19
Cluster-193.4941	0	942.101	-12.273	6.1864e-21	7.8695e-19
Cluster-193.36965	142.977	3338.79	-4.5449	6.2922e-21	7.9917e-19
Cluster-193.30795	1260.02	255.871	2.2998	6.6591e-21	8.4446e-19
Cluster-193.34703	583.185	12.0372	5.5929	6.7844e-21	8.5901e-19
Cluster-193.23170	1185.98	121.688	3.2856	7.0855e-21	8.9575e-19
Cluster-193.24466	272.806	3.85837	6.1656	7.1696e-21	9.0498e-19
Cluster-193.32822	485.316	11.0932	5.4441	7.2194e-21	9.0986e-19
Cluster-193.33341	1300.31	49.9516	4.7017	7.3358e-21	9.231e-19
Cluster-193.4633	0	929.311	-12.254	8.0325e-21	1.0092e-18
Cluster-193.30394	718.68	7.17815	6.6441	8.0556e-21	1.0106e-18
Cluster-193.16256	3.46928	376.033	-6.7668	9.0746e-21	1.1352e-18
Cluster-193.4568	0.698357	893.53	-10.34	9.0767e-21	1.1352e-18
Cluster-193.4292	0	623.5	-11.678	9.7062e-21	1.212e-18
Cluster-193.27730	257.917	23.0666	3.4806	9.8919e-21	1.2333e-18
Cluster-193.33327	2181.47	72.8209	4.9046	9.9774e-21	1.2421e-18
Cluster-193.23167	692.482	8.9538	6.2674	1.0083e-20	1.2506e-18
Cluster-193.29987	364.758	4.55961	6.3019	1.0091e-20	1.2506e-18
Cluster-193.31833	939.121	103.401	3.1841	1.0063e-20	1.2506e-18
Cluster-193.41408	37.2331	658.259	-4.1394	1.0161e-20	1.2573e-18
Cluster-193.27276	405.931	43.3609	3.2277	1.0408e-20	1.2859e-18
Cluster-193.27242	861.547	34.8768	4.6272	1.0906e-20	1.3454e-18
Cluster-193.5234	1.45641	347.085	-7.9635	1.1058e-20	1.3621e-18
Cluster-193.4933	0.698357	724.961	-10.039	1.1382e-20	1.3999e-18
Cluster-193.20919	520.969	44.7896	3.54	1.1786e-20	1.4474e-18
Cluster-193.30769	2736.48	136.198	4.3282	1.2051e-20	1.4777e-18
Cluster-193.25485	553.534	81.3253	2.7661	1.2665e-20	1.5507e-18
Cluster-193.36890	392.318	13.8085	4.8298	1.2911e-20	1.5785e-18
Cluster-193.16741	528.101	76.1989	2.7931	1.2994e-20	1.5862e-18
Cluster-193.30031	1889.69	256.983	2.8785	1.3402e-20	1.6336e-18
Cluster-193.17559	309.671	18.8947	4.0368	1.4568e-20	1.773e-18
Cluster-193.8430	39.0904	4565.69	-6.8683	1.4804e-20	1.7991e-18
Cluster-193.25414	657.744	42.5894	3.949	1.6328e-20	1.9814e-18
Cluster-193.24172	172.477	3.7887	5.5166	1.6608e-20	2.0123e-18
Cluster-193.30638	2774.89	9.75533	8.1461	1.6734e-20	2.0246e-18
Cluster-193.23650	280.397	2.22594	6.992	1.693e-20	2.0453e-18
Cluster-193.20295	45.726	756.091	-4.0506	1.7253e-20	2.0813e-18
Cluster-193.28511	777.213	14.237	5.7738	1.7565e-20	2.1158e-18
Cluster-193.36548	412.735	43.2908	3.2533	1.7721e-20	2.1314e-18
Cluster-193.23811	1136.22	15.8361	6.1629	1.8185e-20	2.184e-18
Cluster-193.14777	289.504	26.4578	3.4488	1.865e-20	2.2365e-18
Cluster-193.35278	1443.43	0.326486	12.066	1.9e-20	2.2751e-18
Cluster-193.21713	370.054	54.9905	2.7515	1.983e-20	2.371e-18
Cluster-193.31253	2415.91	26.5129	6.5108	2.1551e-20	2.5694e-18
Cluster-193.9961	6.74707	2589.52	-8.5779	2.1529e-20	2.5694e-18
Cluster-193.35679	2170.44	11.1552	7.5955	2.1831e-20	2.5989e-18
Cluster-193.23103	331.339	12.9638	4.6687	2.2441e-20	2.6677e-18
Cluster-193.25939	274.728	16.438	4.0578	2.3031e-20	2.7338e-18
Cluster-193.29704	1624.17	0.297643	12.236	2.3313e-20	2.7632e-18
Cluster-193.14558	676.265	41.666	4.0225	2.3592e-20	2.7892e-18
Cluster-193.43533	30.9985	317.8	-3.3582	2.36e-20	2.7892e-18
Cluster-193.32197	2335.61	77.4595	4.9127	2.3995e-20	2.8318e-18
Cluster-193.31615	856.898	13.7579	5.9606	2.4242e-20	2.8569e-18
Cluster-193.30433	3592.46	83.9129	5.4212	2.7321e-20	3.215e-18
Cluster-193.45437	402.321	12.3527	5.0304	2.9957e-20	3.5201e-18
Cluster-193.39222	2282.93	707.835	1.6893	3.2813e-20	3.8502e-18
Cluster-193.33605	1519.43	24.8725	5.9338	3.314e-20	3.883e-18
Cluster-193.26659	774.683	18.3587	5.3928	3.3603e-20	3.9316e-18
Cluster-193.19497	616.672	4.69362	7.0378	3.3859e-20	3.9503e-18
Cluster-193.9078	51.4955	3161.92	-5.9399	3.3814e-20	3.9503e-18
Cluster-193.24901	206.398	776.448	-1.9115	3.482e-20	4.0566e-18
Cluster-193.30699	1586.95	22.1082	6.1696	3.5844e-20	4.17e-18
Cluster-193.24880	562.04	4.00337	7.1233	3.5918e-20	4.1725e-18
Cluster-193.33440	1536.95	176.568	3.1218	3.633e-20	4.2144e-18
Cluster-193.38656	476.658	21.6422	4.4573	3.866e-20	4.4783e-18
Cluster-193.30821	823.782	12.5842	6.034	3.8936e-20	4.5039e-18
Cluster-193.30846	3246.75	1014.51	1.6781	4.0878e-20	4.7219e-18
Cluster-193.33684	1444.68	297.51	2.2797	4.2766e-20	4.933e-18
Cluster-193.29923	2219.08	102.184	4.44	4.5623e-20	5.2551e-18
Cluster-193.44945	256.676	23.8926	3.4279	4.6224e-20	5.3168e-18
Cluster-193.30298	2124.06	0.297643	12.623	4.7344e-20	5.4381e-18
Cluster-193.31606	713.953	0	12.012	5.0435e-20	5.785e-18
Cluster-193.26901	1613.6	104.208	3.9532	5.1317e-20	5.8779e-18
Cluster-193.25522	1269.63	16.6665	6.2483	5.6729e-20	6.4887e-18
Cluster-193.34455	1151.17	0.326486	11.739	5.7241e-20	6.5381e-18
Cluster-193.38045	222.339	1.5459	7.1534	5.7965e-20	6.6115e-18
Cluster-193.25013	377.909	3.68709	6.6665	6.192e-20	7.0527e-18
Cluster-193.46115	20.863	524.603	-4.6558	6.2772e-20	7.1399e-18
Cluster-193.27441	394.373	8.64951	5.5043	6.3931e-20	7.2616e-18
Cluster-193.18265	410.23	35.5701	3.5298	6.4837e-20	7.3542e-18
Cluster-193.43362	237.039	20.9272	3.5005	6.8346e-20	7.7415e-18
Cluster-193.32765	4052.52	85.1989	5.571	6.9586e-20	7.871e-18
Cluster-193.18226	314.68	20.142	3.9609	7.0571e-20	7.9714e-18
Cluster-193.29906	1472.59	9.76376	7.2297	7.6386e-20	8.6163e-18
Cluster-193.25845	473.351	28.5081	4.0534	7.6777e-20	8.6485e-18
Cluster-193.30826	1425.2	0	13.009	7.6929e-20	8.6536e-18
Cluster-193.25865	831.078	98.6153	3.0755	8.1346e-20	9.1379e-18
Cluster-193.6216	222.206	13.7388	4.0146	8.2606e-20	9.2667e-18
Cluster-193.50303	9.64197	357.876	-5.2142	8.3079e-20	9.307e-18
Cluster-193.24242	35.4972	506.711	-3.8357	8.4279e-20	9.4285e-18
Cluster-193.31848	14176.8	3981.85	1.832	8.7208e-20	9.7429e-18
Cluster-193.28226	889.127	13.5356	6.0327	8.7872e-20	9.8036e-18
Cluster-193.28115	320.229	2.16825	7.1961	9.0639e-20	1.0098e-17
Cluster-193.25240	282.847	2.59148	6.8009	9.2229e-20	1.0262e-17
Cluster-193.32956	218.89	4.64436	5.5499	9.7694e-20	1.0855e-17
Cluster-193.28877	1705.23	233.425	2.8689	1.0459e-19	1.1606e-17
Cluster-193.4903	2.20207	371.022	-7.4583	1.0506e-19	1.1641e-17
Cluster-193.28711	659.595	62.0075	3.4108	1.0919e-19	1.2083e-17
Cluster-193.37399	983.073	186.043	2.4022	1.1077e-19	1.2241e-17
Cluster-193.27043	815.361	15.2319	5.7402	1.1167e-19	1.2324e-17
Cluster-193.17218	24.1816	475.46	-4.2935	1.1195e-19	1.2339e-17
Cluster-193.4877	0	789.839	-12.019	1.1364e-19	1.2508e-17
Cluster-193.31159	2212.93	155.07	3.8351	1.1487e-19	1.2609e-17
Cluster-193.49992	0	597.049	-11.615	1.1482e-19	1.2609e-17
Cluster-193.31142	1692.63	0	13.257	1.1779e-19	1.2912e-17
Cluster-193.4701	0	708.253	-11.862	1.2144e-19	1.3294e-17
Cluster-193.34354	8469.12	15.0749	9.132	1.257e-19	1.3743e-17
Cluster-193.31887	431.915	0	11.287	1.2871e-19	1.4053e-17
Cluster-193.15850	177.928	10.6776	4.0606	1.3078e-19	1.426e-17
Cluster-193.29825	297.052	17.0157	4.1286	1.3276e-19	1.4456e-17
Cluster-193.50299	13.9988	254.676	-4.1943	1.3389e-19	1.456e-17
Cluster-193.44109	255.697	1.86218	7.093	1.4239e-19	1.5443e-17
Cluster-193.5086	0	504.585	-11.372	1.4221e-19	1.5443e-17
Cluster-193.27805	827.156	51.1724	4.0139	1.4617e-19	1.5832e-17
Cluster-193.35070	3855.08	146.261	4.7196	1.6002e-19	1.7309e-17
Cluster-193.29517	794.115	58.5739	3.7629	1.7613e-19	1.9026e-17
Cluster-193.3859	0	492.66	-11.338	1.7846e-19	1.9252e-17
Cluster-193.5217	0	581.652	-11.578	1.83e-19	1.9716e-17
Cluster-193.27500	1100.75	278.275	1.9838	1.9971e-19	2.1488e-17
Cluster-193.13580	64.8063	3402.67	-5.7136	2.017e-19	2.1674e-17
Cluster-193.5022	1.68734	314.53	-7.5203	2.1124e-19	2.2669e-17
Cluster-193.5164	0.325529	1186.83	-11.645	2.1191e-19	2.2711e-17
Cluster-193.19763	1578.29	75.9997	4.3762	2.1551e-19	2.3067e-17
Cluster-193.34924	898.758	6.09708	7.1929	2.2194e-19	2.3724e-17
Cluster-193.36144	1695.76	22.2242	6.2536	2.3446e-19	2.503e-17
Cluster-193.27025	24.2253	410.425	-4.0896	2.3728e-19	2.5297e-17
Cluster-193.5036	0	802.38	-12.042	2.4805e-19	2.6411e-17
Cluster-193.43786	89.8389	617.666	-2.7815	2.6964e-19	2.8672e-17
Cluster-193.24892	230.364	3.43515	6.0647	2.7139e-19	2.8821e-17
Cluster-193.19059	175.587	5.83493	4.8964	2.7375e-19	2.9035e-17
Cluster-193.26239	1528.03	316.968	2.2697	2.7554e-19	2.9186e-17
Cluster-193.30650	639.522	7.31571	6.4567	2.7602e-19	2.9199e-17
Cluster-193.28707	1457.66	26.9874	5.7539	2.8713e-19	3.0336e-17
Cluster-193.5320	1.11848	623.893	-9.2137	3.0235e-19	3.1902e-17
Cluster-193.33120	560.633	13.3396	5.39	3.0483e-19	3.2122e-17
Cluster-193.29247	2451.09	396.935	2.6263	3.1822e-19	3.349e-17
Cluster-193.45144	38.8631	872.107	-4.486	3.2845e-19	3.4521e-17
Cluster-193.30579	1460.22	282.746	2.3685	3.3759e-19	3.5437e-17
Cluster-193.5868	0	381.02	-10.967	3.8665e-19	4.0535e-17
Cluster-193.33455	915.843	60.1052	3.931	3.963e-19	4.1493e-17
Cluster-193.15002	569.823	60.3245	3.2392	4.2027e-19	4.3937e-17
Cluster-193.31832	644.851	146.464	2.1385	4.2072e-19	4.3937e-17
Cluster-193.27466	1340.14	27.3402	5.6159	4.2296e-19	4.4115e-17
Cluster-193.50329	0	712.55	-11.87	4.2356e-19	4.4121e-17
Cluster-193.13088	6.13779	215.927	-5.1288	4.5304e-19	4.7132e-17
Cluster-193.38199	366.859	36.4041	3.3336	4.5802e-19	4.7589e-17
Cluster-193.21318	272.819	27.8148	3.2931	4.7216e-19	4.8996e-17
Cluster-193.5208	0	507.756	-11.382	4.9893e-19	5.1708e-17
Cluster-193.43363	206.658	18.546	3.4803	5.0875e-19	5.2659e-17
Cluster-193.26472	1197.45	0.642766	10.894	5.1317e-19	5.3049e-17
Cluster-193.22684	340.669	19.8471	4.1034	5.1926e-19	5.3611e-17
Cluster-193.28456	191.858	869.354	-2.181	5.2577e-19	5.4215e-17
Cluster-193.24510	1525.32	7.21976	7.7107	5.2941e-19	5.4478e-17
Cluster-193.34001	365.686	13.773	4.7303	5.2966e-19	5.4478e-17
Cluster-193.31214	7600.2	297.905	4.6732	5.3226e-19	5.4677e-17
Cluster-193.34314	1105.66	192.716	2.5212	5.4411e-19	5.5824e-17
Cluster-193.36483	230.962	7.75658	4.8906	5.5499e-19	5.6804e-17
Cluster-193.50033	0	465.599	-11.256	5.5506e-19	5.6804e-17
Cluster-193.30786	3658.54	229.284	3.9962	5.5684e-19	5.6915e-17
Cluster-193.31544	7776.26	64.1172	6.922	5.9153e-19	6.0386e-17
Cluster-193.26749	184.382	4.98105	5.2063	5.9529e-19	6.0694e-17
Cluster-193.11008	292.477	1.30594	7.8557	5.9681e-19	6.0773e-17
Cluster-193.4968	0	701.06	-11.847	6.1001e-19	6.204e-17
Cluster-193.36986	710.654	4678.13	-2.7191	6.3003e-19	6.3996e-17
Cluster-193.2841	7.72141	310.05	-5.3394	6.4301e-19	6.5233e-17
Cluster-193.5078	0	566.819	-11.54	6.6878e-19	6.7763e-17
Cluster-193.42337	114.089	1677.18	-3.8775	6.8959e-19	6.9785e-17
Cluster-193.33551	231.391	3.75143	5.9451	7.082e-19	7.158e-17
Cluster-193.27579	970.77	65.2052	3.8978	7.1166e-19	7.1841e-17
Cluster-193.28705	311.429	28.1666	3.4668	7.2424e-19	7.302e-17
Cluster-193.49455	70.7397	4241.59	-5.907	7.3044e-19	7.3465e-17
Cluster-193.5362	0.675853	1135.18	-10.691	7.3024e-19	7.3465e-17
Cluster-193.42899	414.787	13.3347	4.9556	7.832e-19	7.8674e-17
Cluster-193.9244	0	1045.11	-12.423	8.4398e-19	8.4675e-17
Cluster-193.29796	619.541	21.2031	4.8676	8.6342e-19	8.6482e-17
Cluster-193.5014	3.55148	296.28	-6.4079	8.6411e-19	8.6482e-17
Cluster-193.33603	324.025	5.33638	5.9256	8.7611e-19	8.7575e-17
Cluster-193.33432	444.329	56.4999	2.9748	9.1999e-19	9.185e-17
Cluster-193.12532	3.96604	619.071	-7.2613	9.3088e-19	9.2823e-17
Cluster-193.4542	46.0831	992.751	-4.4277	9.4079e-19	9.3697e-17
Cluster-193.50995	1.35171	287.801	-7.7115	9.649e-19	9.5981e-17
Cluster-193.26081	316.243	1.23805	7.9837	9.7542e-19	9.6909e-17
Cluster-193.36655	339.096	49.4297	2.7803	1.0065e-18	9.9877e-17
Cluster-193.31330	5510.79	1176.91	2.2272	1.0145e-18	1.0055e-16
Cluster-193.33567	874.78	50.7769	4.1081	1.0192e-18	1.0089e-16
Cluster-193.25716	438.068	73.3953	2.5768	1.0502e-18	1.0383e-16
Cluster-193.15806	675.807	0.652972	10.069	1.0655e-18	1.0522e-16
Cluster-193.26667	4839.83	541.457	3.16	1.0694e-18	1.0548e-16
Cluster-193.38085	566.863	29.9002	4.2463	1.0833e-18	1.066e-16
Cluster-193.4111	0	360.605	-10.888	1.0834e-18	1.066e-16
Cluster-193.23088	923.874	0	12.384	1.0937e-18	1.0749e-16
Cluster-193.27853	1344.55	55.8184	4.5919	1.1207e-18	1.1e-16
Cluster-193.4443	0	464.476	-11.253	1.1326e-18	1.1104e-16
Cluster-193.27848	556.213	4.63593	6.8996	1.1623e-18	1.1381e-16
Cluster-193.35469	30.6312	1121.79	-5.1947	1.1705e-18	1.1448e-16
Cluster-193.30996	1159.97	0.595287	10.869	1.1892e-18	1.1617e-16
Cluster-193.50393	0	1046.13	-12.425	1.1932e-18	1.1642e-16
Cluster-193.15628	118.677	771.18	-2.7014	1.2019e-18	1.1713e-16
Cluster-193.36225	272.929	44.0905	2.6296	1.2044e-18	1.1723e-16
Cluster-193.29627	3720.23	79.1025	5.5554	1.2132e-18	1.1795e-16
Cluster-193.31266	1465.37	184.419	2.9902	1.2166e-18	1.1814e-16
Cluster-193.14184	204.013	2152.03	-3.398	1.2775e-18	1.2391e-16
Cluster-193.34501	343.385	12.4254	4.7961	1.355e-18	1.3127e-16
Cluster-193.39935	271.832	0.89293	8.1852	1.3586e-18	1.3146e-16
Cluster-193.15904	20.1366	677.136	-5.0738	1.4605e-18	1.4115e-16
Cluster-193.14514	50.9716	530.812	-3.3806	1.4848e-18	1.4333e-16
Cluster-193.13186	273.081	43.3071	2.6545	1.4932e-18	1.4397e-16
Cluster-193.4270	8.64288	247.209	-4.8404	1.5437e-18	1.4866e-16
Cluster-193.20872	236.176	1.55433	7.2392	1.5513e-18	1.4905e-16
Cluster-193.41507	486.101	0	11.457	1.5508e-18	1.4905e-16
Cluster-193.46832	29.5466	924.104	-4.9641	1.5988e-18	1.5343e-16
Cluster-193.8373	58.3505	838.096	-3.845	1.6368e-18	1.5689e-16
Cluster-193.50109	11.541	221.554	-4.2727	1.6601e-18	1.5894e-16
Cluster-193.31728	7287.11	1186.98	2.618	1.7325e-18	1.6568e-16
Cluster-193.15492	414.405	5.51865	6.2196	1.863e-18	1.7795e-16
Cluster-193.28075	3183.32	458.916	2.7943	1.897e-18	1.8099e-16
Cluster-193.37660	807.429	6.11394	7.0356	1.9133e-18	1.8232e-16
Cluster-193.19469	606.934	0	11.778	1.9252e-18	1.8325e-16
Cluster-193.12028	224.686	16.0845	3.7977	1.9397e-18	1.8442e-16
Cluster-193.50365	13.7127	520.122	-5.2436	1.9456e-18	1.8475e-16
Cluster-193.32552	758.554	6.92311	6.7779	1.9714e-18	1.8699e-16
Cluster-193.25967	1525.36	297.889	2.3567	2.0335e-18	1.9265e-16
Cluster-193.39526	977.502	22.7853	5.4197	2.0659e-18	1.955e-16
Cluster-193.24670	446.84	4.59866	6.5906	2.1112e-18	1.9955e-16
Cluster-193.29036	184.923	20.0919	3.2043	2.4398e-18	2.3035e-16
Cluster-193.29877	637.804	34.5845	4.2057	2.52e-18	2.3764e-16
Cluster-193.17189	157.796	3.75321	5.3928	2.7166e-18	2.5559e-16
Cluster-193.4289	0.710754	462.808	-9.39	2.7165e-18	2.5559e-16
Cluster-193.25932	791.42	8.94814	6.4738	2.9295e-18	2.7531e-16
Cluster-193.31063	1034.31	0.950616	10.1	2.9351e-18	2.7552e-16
Cluster-193.30635	20793.3	519.011	5.3244	2.9889e-18	2.8025e-16
Cluster-193.11515	95.9275	666.521	-2.7963	3.1772e-18	2.9756e-16
Cluster-193.30842	4873.72	203.52	4.5814	3.2476e-18	3.0381e-16
Cluster-193.5342	1.49131	324.568	-7.8543	3.2568e-18	3.0431e-16
Cluster-193.33645	3714.11	3.05098	10.24	3.3087e-18	3.0881e-16
Cluster-193.30789	1952.89	152.205	3.6817	3.3334e-18	3.1077e-16
Cluster-193.34956	2092.4	210.002	3.3168	3.4372e-18	3.2008e-16
Cluster-193.50056	46.1282	965.536	-4.3887	3.53e-18	3.2834e-16
Cluster-193.4846	6.18607	557.231	-6.521	3.5492e-18	3.2975e-16
Cluster-193.23127	502.085	3.00528	7.3573	3.5624e-18	3.306e-16
Cluster-193.36799	546.874	2.76532	7.6151	3.5891e-18	3.327e-16
Cluster-193.8483	53.4023	522.687	-3.2911	3.7973e-18	3.516e-16
Cluster-193.3636	7.82284	422.207	-5.7477	3.8257e-18	3.5383e-16
Cluster-193.35976	476.619	0.969252	8.9771	3.9366e-18	3.6368e-16
Cluster-193.50002	0	677.163	-11.797	3.9961e-18	3.6876e-16
Cluster-193.35756	553.867	0.297643	10.684	4.0391e-18	3.723e-16
Cluster-193.32673	1663.42	68.0209	4.6104	4.0766e-18	3.7534e-16
Cluster-193.4291	1.67723	335.343	-7.6159	4.1325e-18	3.8005e-16
Cluster-193.15301	206.197	4.6732	5.4592	4.2198e-18	3.8765e-16
Cluster-193.28885	624.882	58.6637	3.4123	4.2673e-18	3.9157e-16
Cluster-193.33453	3472.65	119.432	4.8623	4.2799e-18	3.9229e-16
Cluster-193.29071	408.962	1.21942	8.3619	4.3147e-18	3.9503e-16
Cluster-193.29671	689.758	3.74478	7.5235	4.3291e-18	3.9591e-16
Cluster-193.45491	252.055	1.57475	7.3294	4.3421e-18	3.9665e-16
Cluster-193.5198	0	457.357	-11.231	4.7293e-18	4.3154e-16
Cluster-193.40333	143.707	1009.97	-2.8124	4.8876e-18	4.4548e-16
Cluster-193.41151	19.0732	209.262	-3.4595	4.957e-18	4.513e-16
Cluster-193.35272	162.648	10.855	3.8994	4.995e-18	4.5426e-16
Cluster-193.21214	328.912	15.4968	4.4113	5.0313e-18	4.5706e-16
Cluster-193.25323	1379.55	194.149	2.8284	5.2376e-18	4.7527e-16
Cluster-193.8702	9.20945	252.138	-4.7697	5.2644e-18	4.7717e-16
Cluster-193.32217	439.124	45.9049	3.2591	5.4977e-18	4.9776e-16
Cluster-193.34003	916.898	28.9551	4.9819	5.5165e-18	4.9891e-16
Cluster-193.11064	12.4771	313.45	-4.6409	5.526e-18	4.9922e-16
Cluster-193.33518	886.587	38.5064	4.5278	5.5897e-18	5.0386e-16
Cluster-193.49707	22.8589	669.214	-4.8772	5.5886e-18	5.0386e-16
Cluster-193.35422	524.526	16.9411	4.953	5.6274e-18	5.067e-16
Cluster-193.4286	13.519	306.491	-4.5059	5.8797e-18	5.2883e-16
Cluster-193.36973	858.72	36.4901	4.5572	6.0273e-18	5.4151e-16
Cluster-193.50046	21.9221	854.694	-5.2799	6.148e-18	5.5174e-16
Cluster-193.4235	0.651058	499.403	-9.5083	6.3311e-18	5.6756e-16
Cluster-193.37663	666.665	48.4671	3.7828	6.6652e-18	5.9685e-16
Cluster-193.5119	0	576.399	-11.564	7.1796e-18	6.4221e-16
Cluster-193.35169	1756.07	268.819	2.7075	7.3786e-18	6.5929e-16
Cluster-193.11260	135.733	5.35502	4.6687	7.526e-18	6.7173e-16
Cluster-193.28883	299.923	0	10.761	7.6135e-18	6.7879e-16
Cluster-193.51697	10.3426	330.701	-4.999	7.6375e-18	6.8019e-16
Cluster-193.17153	27.6228	709.064	-4.6795	7.6712e-18	6.8245e-16
Cluster-193.12659	0.710754	754.787	-10.092	7.9901e-18	7.1004e-16
Cluster-193.29611	838.43	10.6763	6.2961	8.0202e-18	7.1195e-16
Cluster-193.35708	191.578	3.66668	5.6871	8.1023e-18	7.1845e-16
Cluster-193.16466	1.32691	390.188	-8.1597	8.5991e-18	7.6167e-16
Cluster-193.50050	1.75943	1162.59	-9.3839	8.9007e-18	7.8754e-16
Cluster-193.14202	947.512	92.9353	3.3512	9.8101e-18	8.6706e-16
Cluster-193.50127	0.710754	513.273	-9.538	1.014e-17	8.9528e-16
Cluster-193.26075	616.859	0.595287	9.9536	1.0184e-17	8.9815e-16
Cluster-193.22333	23.054	241.038	-3.3862	1.0329e-17	9.0998e-16
Cluster-193.8733	8.24755	322.848	-5.2892	1.0675e-17	9.3944e-16
Cluster-193.20674	358.012	0	11.016	1.079e-17	9.4748e-16
Cluster-193.5371	0	360.506	-10.888	1.0778e-17	9.4748e-16
Cluster-193.50292	57.3756	1067.3	-4.2153	1.0832e-17	9.5016e-16
Cluster-193.26698	945.039	59.4405	3.9906	1.0977e-17	9.6188e-16
Cluster-193.30896	59.0397	2024.42	-5.1	1.1014e-17	9.6405e-16
Cluster-193.4947	2.07257	179.026	-6.4363	1.1058e-17	9.6687e-16
Cluster-193.26529	2544.07	704.568	1.8524	1.1139e-17	9.7297e-16
Cluster-193.31959	5349.36	49.6422	6.7507	1.1577e-17	1.0101e-15
Cluster-193.50331	0	381.649	-10.97	1.2052e-17	1.0505e-15
Cluster-193.24301	617.76	76.9701	3.0035	1.2245e-17	1.0653e-15
Cluster-32838.0	405.865	9.23558	5.465	1.2249e-17	1.0653e-15
Cluster-193.24818	920.239	29.1242	4.9797	1.2348e-17	1.0728e-15
Cluster-193.34927	2856.86	86.6986	5.0425	1.2528e-17	1.0873e-15
Cluster-193.11185	174.507	951.714	-2.4477	1.2563e-17	1.0892e-15
Cluster-193.4414	0	454.376	-11.221	1.2649e-17	1.0955e-15
Cluster-193.31148	1810.14	46.8287	5.2716	1.3521e-17	1.1698e-15
Cluster-193.19611	2.75853	601.572	-7.77	1.4072e-17	1.2161e-15
Cluster-193.11003	9.46746	408.671	-5.423	1.4262e-17	1.2298e-15
Cluster-193.35789	1345.39	41.674	5.0139	1.4276e-17	1.2298e-15
Cluster-193.48988	5.54639	1953.1	-8.4416	1.4268e-17	1.2298e-15
Cluster-193.4475	3.36458	223.485	-6.0335	1.4419e-17	1.2408e-15
Cluster-193.45107	240.376	1622.4	-2.7554	1.4475e-17	1.2443e-15
Cluster-193.4755	0	514.277	-11.4	1.4616e-17	1.2551e-15
Cluster-193.29787	1192.97	103.304	3.5286	1.5001e-17	1.2868e-15
Cluster-193.25293	759.945	55.3848	3.7782	1.5164e-17	1.2994e-15
Cluster-193.50458	0.710754	487.548	-9.4638	1.5415e-17	1.3196e-15
Cluster-193.45972	9.70392	625.237	-5.9989	1.5633e-17	1.3369e-15
Cluster-193.27832	399.972	0	11.176	1.6058e-17	1.3718e-15
Cluster-193.15334	240.95	2.42863	6.6051	1.6882e-17	1.4407e-15
Cluster-193.28980	500.055	19.7141	4.669	1.7181e-17	1.4647e-15
Cluster-193.29592	307.513	53.4787	2.5257	1.7517e-17	1.4902e-15
Cluster-193.29732	1360.24	60.1925	4.4966	1.7507e-17	1.4902e-15
Cluster-193.28529	349.275	1348.55	-1.9492	1.7738e-17	1.5074e-15
Cluster-193.8058	5.03952	274.709	-5.7513	1.8433e-17	1.5648e-15
Cluster-193.33959	779.495	35.5367	4.4528	1.8549e-17	1.573e-15
Cluster-193.31531	1616.76	398.159	2.0217	1.8645e-17	1.5796e-15
Cluster-193.4951	3.06155	152.607	-5.6268	1.9283e-17	1.6319e-15
Cluster-193.5203	0	542.505	-11.477	1.9627e-17	1.6593e-15
Cluster-23100.0	310.351	33.3689	3.2166	2.0581e-17	1.7382e-15
Cluster-193.31539	887.013	4.31122	7.6775	2.1516e-17	1.8152e-15
Cluster-193.33245	2019.16	0.326486	12.55	2.1591e-17	1.8197e-15
Cluster-193.42648	103.502	827.327	-3.0013	2.186e-17	1.8405e-15
Cluster-193.28650	1042.12	14.1607	6.2027	2.1941e-17	1.8453e-15
Cluster-193.33928	1136.76	9.75053	6.8663	2.2855e-17	1.9203e-15
Cluster-193.4986	0	490.611	-11.332	2.2931e-17	1.9247e-15
Cluster-193.5417	1.68963	644.04	-8.5574	2.3155e-17	1.9415e-15
Cluster-193.4441	0	359.995	-10.885	2.3327e-17	1.9539e-15
Cluster-193.50911	3.03905	456.393	-7.2163	2.3483e-17	1.9649e-15
Cluster-193.30368	1868.8	332.815	2.4897	2.3536e-17	1.9673e-15
Cluster-193.29148	2640.25	512.292	2.3658	2.4423e-17	2.0394e-15
Cluster-193.31172	664.52	19.9109	5.0592	2.4518e-17	2.0453e-15
Cluster-193.22539	400.458	4.90651	6.3397	2.5183e-17	2.0986e-15
Cluster-193.9213	19.4767	550.956	-4.8145	2.6425e-17	2.1999e-15
Cluster-193.3524	0	316.7	-10.7	2.6735e-17	2.2211e-15
Cluster-193.5061	0	444.307	-11.189	2.6715e-17	2.2211e-15
Cluster-193.26409	258.894	4.39597	5.8827	2.69e-17	2.2326e-15
Cluster-193.10183	26.7653	410.928	-3.9479	2.7909e-17	2.3139e-15
Cluster-193.30308	4797.95	645.843	2.893	2.8534e-17	2.3633e-15
Cluster-193.15256	174.4	1.85198	6.5419	2.8633e-17	2.3667e-15
Cluster-193.33253	292.585	0	10.725	2.8605e-17	2.3667e-15
Cluster-193.12534	0.988984	520.063	-8.99	2.9967e-17	2.4745e-15
Cluster-193.50238	1.07118	444.261	-8.7375	3.0436e-17	2.5107e-15
Cluster-193.14779	196.871	16.2997	3.5946	3.2752e-17	2.6991e-15
Cluster-193.29178	201.662	903.335	-2.1626	3.2903e-17	2.7088e-15
Cluster-193.29092	1431.3	466.218	1.6183	3.3272e-17	2.7364e-15
Cluster-193.38728	872.767	103.891	3.071	3.3654e-17	2.765e-15
Cluster-193.7786	2.32829	1727.06	-9.5148	3.3769e-17	2.7716e-15
Cluster-193.15812	41.3434	1133.34	-4.7769	3.3919e-17	2.7812e-15
Cluster-193.24676	249.813	13.0353	4.256	3.5093e-17	2.8746e-15
Cluster-193.19860	2.74842	224.414	-6.3496	3.5484e-17	2.9037e-15
Cluster-193.24031	403.791	22.364	4.1763	3.5725e-17	2.9205e-15
Cluster-193.50390	5.27372	424.284	-6.3421	3.7541e-17	3.0658e-15
Cluster-193.33849	388.945	0.911566	8.7027	3.7828e-17	3.0862e-15
Cluster-193.34722	2099.61	17.7966	6.8768	4.0049e-17	3.2642e-15
Cluster-193.32010	794.247	83.0141	3.2576	4.0475e-17	3.2956e-15
Cluster-193.50301	0	262.292	-10.429	4.0901e-17	3.327e-15
Cluster-193.27980	14.6003	347.679	-4.5779	4.1283e-17	3.3547e-15
Cluster-193.38412	229.124	3.14949	6.1897	4.2479e-17	3.4484e-15
Cluster-193.29629	968.647	40.9056	4.5663	4.4288e-17	3.5918e-15
Cluster-193.25029	744.605	82.9325	3.1667	4.471e-17	3.6224e-15
Cluster-193.13033	355.279	60.9581	2.5445	4.6369e-17	3.753e-15
Cluster-193.30332	12143.6	288.836	5.3936	4.6771e-17	3.7818e-15
Cluster-193.33470	801.184	11.8855	6.0746	4.7853e-17	3.8655e-15
Cluster-193.4953	0	383.825	-10.978	5.2218e-17	4.2139e-15
Cluster-193.3297	0.372828	456.042	-10.265	5.3445e-17	4.3087e-15
Cluster-193.27117	285.554	5.03874	5.8277	5.3831e-17	4.3355e-15
Cluster-193.4999	0	350.909	-10.848	5.3913e-17	4.3379e-15
Cluster-193.41271	90.6687	1358.04	-3.9061	5.5727e-17	4.4794e-15
Cluster-193.38857	247.223	1.25669	7.6236	5.6199e-17	4.5129e-15
Cluster-193.41699	54.7168	3057.71	-5.8038	5.8688e-17	4.7081e-15
Cluster-193.13793	580.409	4.81076	6.9264	6.3335e-17	5.0759e-15
Cluster-193.21772	584.809	0.595287	9.8775	6.3631e-17	5.0947e-15
Cluster-193.13346	4.96288	419.61	-6.4186	6.3808e-17	5.1038e-15
Cluster-193.5326	0.372828	850.25	-11.164	6.5175e-17	5.2081e-15
Cluster-193.21678	32.4513	337.179	-3.3817	6.6319e-17	5.2943e-15
Cluster-193.14639	101.429	837.201	-3.045	6.674e-17	5.3227e-15
Cluster-193.49952	11.7729	789.249	-6.0778	6.7117e-17	5.3476e-15
Cluster-193.32311	637.801	94.6755	2.7509	7.0236e-17	5.5906e-15
Cluster-193.24936	284.5	0	10.685	7.0428e-17	5.6004e-15
Cluster-193.26117	309.835	44.3332	2.8059	7.436e-17	5.9074e-15
Cluster-193.4351	0.663455	356.234	-9.0178	7.4934e-17	5.9472e-15
Cluster-193.33653	186.463	1614.35	-3.1154	7.8199e-17	6.2002e-15
Cluster-193.27526	781.261	29.9267	4.7053	7.9716e-17	6.3144e-15
Cluster-193.31275	3402.92	97.2535	5.129	8.1418e-17	6.443e-15
Cluster-193.41419	296.725	0	10.746	8.2798e-17	6.5459e-15
Cluster-193.30729	2931.11	5.08878	9.1577	8.4551e-17	6.678e-15
Cluster-193.35328	619.595	0.297643	10.846	8.4778e-17	6.6894e-15
Cluster-193.36423	150.866	897.924	-2.5742	8.5103e-17	6.7086e-15
Cluster-193.3836	2.18967	196.565	-6.5483	8.6811e-17	6.8366e-15
Cluster-193.9791	4.79619	165.192	-5.1023	8.7659e-17	6.8968e-15
Cluster-193.29593	696.608	2624.44	-1.9137	8.8747e-17	6.9689e-15
Cluster-193.29871	315.056	10.9043	4.8502	8.8683e-17	6.9689e-15
Cluster-193.4645	1.07118	374.222	-8.4906	9.2954e-17	7.2923e-15
Cluster-193.50749	54.5111	761.478	-3.8032	9.348e-17	7.3265e-15
Cluster-193.23988	178.261	1.5916	6.826	9.483e-17	7.4252e-15
Cluster-193.39892	122.357	4.33829	4.8085	9.7585e-17	7.6336e-15
Cluster-193.31443	596.912	0	11.754	1.0191e-16	7.9643e-15
Cluster-193.5309	0	622.925	-11.677	1.0414e-16	8.1309e-15
Cluster-193.29878	599.701	60.3782	3.3119	1.0517e-16	8.2031e-15
Cluster-193.49970	0	242.676	-10.316	1.0654e-16	8.3025e-15
Cluster-193.35713	201.695	1.22785	7.3376	1.0735e-16	8.3575e-15
Cluster-193.4304	0	530.791	-11.446	1.0745e-16	8.3575e-15
Cluster-193.22133	451.556	8218.47	-4.1863	1.1535e-16	8.9635e-15
Cluster-193.25976	1015.59	236.534	2.102	1.1583e-16	8.9923e-15
Cluster-193.35729	86.0271	646.796	-2.9105	1.1708e-16	9.0802e-15
Cluster-193.30617	322.681	4.96419	6.0174	1.2657e-16	9.8068e-15
Cluster-193.29142	485.151	23.547	4.362	1.324e-16	1.0249e-14
Cluster-193.36396	697.633	0	11.979	1.3254e-16	1.025e-14
Cluster-193.10671	400.218	20.3533	4.3025	1.387e-16	1.0708e-14
Cluster-193.34635	304.65	26.4103	3.5249	1.3872e-16	1.0708e-14
Cluster-193.31048	319.595	0	10.852	1.3956e-16	1.0762e-14
Cluster-193.22477	289.608	1.48822	7.5551	1.4295e-16	1.1014e-14
Cluster-193.16879	437.092	8.23472	5.7193	1.4658e-16	1.1283e-14
Cluster-193.18264	143.854	4.03887	5.1487	1.4895e-16	1.1455e-14
Cluster-193.26209	701.589	12.7785	5.7776	1.5005e-16	1.1528e-14
Cluster-193.49569	0.325529	2717.19	-12.84	1.5038e-16	1.1543e-14
Cluster-193.20087	39.2943	770.016	-4.2927	1.5385e-16	1.1798e-14
Cluster-193.29030	3358.34	79.0628	5.4089	1.5566e-16	1.1925e-14
Cluster-193.21883	339.93	10.5334	5.0075	1.562e-16	1.1944e-14
Cluster-193.4033	3.00185	215.459	-6.1376	1.5612e-16	1.1944e-14
Cluster-193.27542	183.131	6.64898	4.7916	1.5978e-16	1.2206e-14
Cluster-193.43918	733.954	7.98811	6.5157	1.6074e-16	1.2269e-14
Cluster-193.25984	642.403	17.5764	5.1968	1.6307e-16	1.2435e-14
Cluster-193.4295	16.1976	262.071	-4.0163	1.6508e-16	1.2576e-14
Cluster-193.29475	218.51	1617.77	-2.888	1.6681e-16	1.2696e-14
Cluster-193.42373	105.59	720.628	-2.7712	1.6754e-16	1.274e-14
Cluster-193.6194	76.9313	779.792	-3.3446	1.6914e-16	1.285e-14
Cluster-193.14591	394.263	0.948839	8.7102	1.6956e-16	1.2869e-14
Cluster-193.15805	11.6017	794.753	-6.1135	1.7726e-16	1.3441e-14
Cluster-193.33678	220.664	0	10.318	1.9316e-16	1.4633e-14
Cluster-193.32121	307.92	0	10.798	1.9468e-16	1.4735e-14
Cluster-193.23828	107.652	3.743	4.8424	1.9803e-16	1.4975e-14
Cluster-193.12056	23.7174	247.24	-3.3813	2.034e-16	1.5366e-14
Cluster-193.51088	1.79434	298.288	-7.417	2.1227e-16	1.6022e-14
Cluster-193.32409	266.322	0.950616	8.145	2.1407e-16	1.6143e-14
Cluster-193.12606	232.721	5.6358	5.3679	2.1845e-16	1.6458e-14
Cluster-193.43853	284.924	2261.6	-2.9889	2.1866e-16	1.6458e-14
Cluster-193.3901	0	584.329	-11.584	2.24e-16	1.6845e-14
Cluster-193.3765	19.2784	278.835	-3.8467	2.2675e-16	1.7036e-14
Cluster-193.27335	926.324	101.982	3.1825	2.2774e-16	1.7094e-14
Cluster-193.4707	0	317.446	-10.704	2.3076e-16	1.7305e-14
Cluster-193.4032	29.9407	260.361	-3.1249	2.3411e-16	1.7541e-14
Cluster-193.20646	420.635	53.6622	2.9698	2.359e-16	1.7659e-14
Cluster-193.15443	165.712	3.73457	5.4674	2.3754e-16	1.7764e-14
Cluster-193.23067	723.81	0.297643	11.07	2.3802e-16	1.7784e-14
Cluster-193.32231	5381.5	1064.9	2.3374	2.3852e-16	1.7806e-14
Cluster-193.50062	7.04326	1268.8	-7.5004	2.4193e-16	1.8043e-14
Cluster-193.4538	3.38708	143.999	-5.3947	2.4717e-16	1.8418e-14
Cluster-193.17171	46.7489	255.471	-2.4491	2.5323e-16	1.8852e-14
Cluster-193.14097	123.342	687.767	-2.4799	2.6379e-16	1.9621e-14
Cluster-193.16624	210.259	0.921773	7.81	2.6501e-16	1.9693e-14
Cluster-193.19116	214.752	0	10.279	2.6581e-16	1.9734e-14
Cluster-193.12407	40.6956	572.458	-3.8165	2.706e-16	2.0072e-14
Cluster-193.4110	0	233.31	-10.26	2.8177e-16	2.0881e-14
Cluster-193.24380	377.05	1.84355	7.6607	2.8762e-16	2.1296e-14
Cluster-193.5266	0	355.528	-10.867	3.0978e-16	2.2916e-14
Cluster-193.4383	0	319.265	-10.712	3.1333e-16	2.3157e-14
Cluster-193.10660	77.398	460.258	-2.5728	3.16e-16	2.3333e-14
Cluster-193.21929	415.432	25.4227	4.0348	3.1658e-16	2.3355e-14
Cluster-193.12067	0.663455	338.735	-8.9459	3.2662e-16	2.4074e-14
Cluster-193.28355	10564.1	318.461	5.0522	3.5487e-16	2.6109e-14
Cluster-193.46336	5.97437	791.083	-7.0572	3.5464e-16	2.6109e-14
Cluster-193.20883	542.02	0	11.614	3.5759e-16	2.6285e-14
Cluster-193.37851	126.363	5.64245	4.4861	3.5856e-16	2.6333e-14
Cluster-193.31859	1768.74	470.563	1.9101	3.67e-16	2.6929e-14
Cluster-193.26269	204.044	1061.09	-2.3774	3.6917e-16	2.7064e-14
Cluster-193.28752	317.514	1.55433	7.6678	3.7378e-16	2.7377e-14
Cluster-193.46284	12.3881	1292.32	-6.6985	3.8144e-16	2.7913e-14
Cluster-193.30132	4042.09	31.1078	7.0197	3.9208e-16	2.8666e-14
Cluster-193.27707	315.382	4.93535	5.9896	4.0227e-16	2.9385e-14
Cluster-193.35873	686.777	76.8218	3.161	4.2584e-16	3.1079e-14
Cluster-193.30272	2248.48	105.689	4.4101	4.3057e-16	3.1396e-14
Cluster-193.33837	7758.49	1067.11	2.8622	4.3389e-16	3.161e-14
Cluster-193.32609	1931.86	96.9051	4.318	4.4262e-16	3.2217e-14
Cluster-193.31744	1391.51	152.681	3.1887	4.4549e-16	3.2397e-14
Cluster-193.15206	360.55	8.87847	5.3488	4.5649e-16	3.3167e-14
Cluster-193.31596	477.047	66.7792	2.8368	4.5851e-16	3.3277e-14
Cluster-193.3785	0	388.033	-10.993	4.5881e-16	3.3277e-14
Cluster-193.9719	80.9325	659.052	-3.0272	4.6e-16	3.3334e-14
Cluster-193.15112	131.961	4.38577	4.9128	4.6887e-16	3.3946e-14
Cluster-193.37488	77.3794	1534.19	-4.3114	4.7314e-16	3.4225e-14
Cluster-193.47050	3.47157	524.102	-7.2428	4.7568e-16	3.4378e-14
Cluster-193.28225	1132.35	76.448	3.8883	4.7857e-16	3.4556e-14
Cluster-193.29113	368.178	2.46768	7.2104	4.8861e-16	3.525e-14
Cluster-193.30028	158.899	2.14962	6.189	4.9939e-16	3.5996e-14
Cluster-193.22140	103.201	636.66	-2.6258	5.0485e-16	3.6326e-14
Cluster-193.26500	1492.29	233.263	2.6778	5.0443e-16	3.6326e-14
Cluster-193.42319	169.133	9.04876	4.2215	5.1106e-16	3.674e-14
Cluster-193.10769	11.8982	164.422	-3.7807	5.1555e-16	3.6998e-14
Cluster-193.28726	1125.77	54.6511	4.3648	5.1553e-16	3.6998e-14
Cluster-193.4136	1.11848	434.877	-8.6884	5.1751e-16	3.7106e-14
Cluster-193.34388	17.7036	200.612	-3.4966	5.2097e-16	3.7321e-14
Cluster-193.4306	9.11256	164.505	-4.1607	5.4064e-16	3.8696e-14
Cluster-193.26109	821.15	154.196	2.4135	5.4501e-16	3.8975e-14
Cluster-193.29224	1554.88	24.5941	5.9783	5.6838e-16	4.0611e-14
Cluster-193.42355	2182.39	52.8557	5.3691	5.7359e-16	4.0947e-14
Cluster-193.29555	292.158	29.2441	3.3221	5.7627e-16	4.1102e-14
Cluster-193.4897	48.3099	291.358	-2.5906	5.8678e-16	4.1816e-14
Cluster-193.5275	8.4266	392.789	-5.5328	5.8915e-16	4.1948e-14
Cluster-193.23924	2045.2	25.9477	6.3004	5.9053e-16	4.2009e-14
Cluster-193.25470	186.871	4.92159	5.2347	5.9142e-16	4.2028e-14
Cluster-193.32831	393.819	2830.62	-2.8454	5.9183e-16	4.2028e-14
Cluster-193.26947	291.585	0	10.721	5.9595e-16	4.2284e-14
Cluster-193.37859	197.614	0.911566	7.7233	5.9742e-16	4.2352e-14
Cluster-193.26462	912.668	28.9836	4.9762	6.1667e-16	4.3678e-14
Cluster-193.21013	174.462	14.4189	3.5973	6.2515e-16	4.4241e-14
Cluster-193.27606	719.491	197.241	1.8667	6.3541e-16	4.4889e-14
Cluster-193.5127	0	374.768	-10.944	6.352e-16	4.4889e-14
Cluster-193.4886	0	363.982	-10.901	6.3799e-16	4.5033e-14
Cluster-193.30416	1726.19	38.086	5.5011	6.4004e-16	4.5139e-14
Cluster-193.15053	143.527	1.83334	6.265	6.4502e-16	4.545e-14
Cluster-193.32719	2353.19	325.911	2.8516	6.47e-16	4.5551e-14
Cluster-193.38162	145.074	681.061	-2.2306	6.488e-16	4.5638e-14
Cluster-193.31373	22950	796.425	4.8489	6.5391e-16	4.5958e-14
Cluster-193.32503	801.283	197.326	2.0218	6.6518e-16	4.671e-14
Cluster-193.24300	102.584	1260.49	-3.6198	6.9742e-16	4.8932e-14
Cluster-193.23452	313.097	0	10.823	7.0402e-16	4.9328e-14
Cluster-193.5239	0	269.47	-10.468	7.0428e-16	4.9328e-14
Cluster-193.33577	1059.1	191.148	2.4703	7.2329e-16	5.0616e-14
Cluster-193.28477	1035.25	12.5842	6.3632	7.3819e-16	5.1614e-14
Cluster-193.50617	4.68236	267.604	-5.8666	7.4706e-16	5.219e-14
Cluster-193.22273	355.326	74.8131	2.2474	7.8287e-16	5.4645e-14
Cluster-193.47644	5.55653	373.035	-6.0733	7.9948e-16	5.5757e-14
Cluster-193.14849	126.216	558.508	-2.1459	8.0789e-16	5.6295e-14
Cluster-193.30285	3894.45	236.098	4.0437	8.1348e-16	5.6636e-14
Cluster-193.28170	1253.41	71.8161	4.1251	8.4419e-16	5.8724e-14
Cluster-193.22937	334.613	34.7331	3.2703	8.4543e-16	5.876e-14
Cluster-193.32189	1153.96	272.082	2.0846	8.469e-16	5.8813e-14
Cluster-193.32394	222.682	2307.12	-3.3731	8.4784e-16	5.8828e-14
Cluster-193.37714	337.632	0	10.931	8.5856e-16	5.9521e-14
Cluster-193.29083	17002.8	837.524	4.3435	8.915e-16	6.1752e-14
Cluster-193.21888	1050.46	101.811	3.3676	8.9327e-16	6.1822e-14
Cluster-193.27870	954.303	102.662	3.2156	9.0791e-16	6.2782e-14
Cluster-193.23275	398.251	1677.53	-2.0746	9.1102e-16	6.2944e-14
Cluster-193.15874	571.558	75.2004	2.927	9.2434e-16	6.3811e-14
Cluster-193.22322	182.315	1.93007	6.5887	9.3339e-16	6.4381e-14
Cluster-193.5180	0	1233.42	-12.662	9.3696e-16	6.4573e-14
Cluster-193.34771	1135.28	147.73	2.9414	9.5032e-16	6.5437e-14
Cluster-193.37167	395.696	0	11.16	9.511e-16	6.5437e-14
Cluster-193.6032	6.10387	376.667	-5.969	9.526e-16	6.5485e-14
Cluster-193.4391	7.91744	203.796	-4.6861	9.5509e-16	6.5601e-14
Cluster-193.18673	434.67	55.8829	2.9601	9.674e-16	6.6391e-14
Cluster-193.29889	4906.16	633.728	2.9527	9.7263e-16	6.6693e-14
Cluster-193.29138	174.7	2.23615	6.3061	9.859e-16	6.7547e-14
Cluster-193.5097	0.745656	367.946	-9.0496	1.0097e-15	6.912e-14
Cluster-193.27593	1484.8	198.651	2.9024	1.077e-15	7.3667e-14
Cluster-193.37434	42.6791	330.664	-2.9563	1.1188e-15	7.646e-14
Cluster-193.35767	349.727	0.297643	10.021	1.1425e-15	7.8013e-14
Cluster-193.32723	1166.43	294.088	1.9875	1.1564e-15	7.8899e-14
Cluster-193.24377	522.116	144.372	1.8544	1.1665e-15	7.9517e-14
Cluster-193.17492	251.678	10.0451	4.6476	1.1877e-15	8.0899e-14
Cluster-193.9860	0.337926	1245.93	-11.715	1.2134e-15	8.2578e-14
Cluster-193.23343	295.002	21.2319	3.7951	1.2383e-15	8.4202e-14
Cluster-193.5029	7.02534	370.978	-5.7321	1.2491e-15	8.4869e-14
Cluster-16341.0	0	253.339	-10.379	1.2614e-15	8.5633e-14
Cluster-193.38977	306.423	0	10.792	1.2733e-15	8.6364e-14
Cluster-193.8650	5.26816	665.676	-6.9616	1.3198e-15	8.9447e-14
Cluster-193.37691	634.578	23.9082	4.731	1.3302e-15	9.0079e-14
Cluster-193.23667	180.298	3.71593	5.5924	1.3345e-15	9.0295e-14
Cluster-193.43717	161.552	16.3591	3.3072	1.3588e-15	9.1864e-14
Cluster-193.49998	0	612.015	-11.651	1.3734e-15	9.2771e-14
Cluster-193.34707	208.131	0	10.233	1.3749e-15	9.2795e-14
Cluster-193.26115	533.347	16.4345	5.0176	1.5182e-15	1.0239e-13
Cluster-193.29390	712.995	11.6446	5.9305	1.5452e-15	1.0412e-13
Cluster-193.30203	4278.46	10.3218	8.6908	1.5533e-15	1.0458e-13
Cluster-193.12937	122.347	3.81932	5.0161	1.5934e-15	1.0719e-13
Cluster-193.50210	0.745656	473.182	-9.4072	1.6016e-15	1.0765e-13
Cluster-193.43189	143.545	593.317	-2.0464	1.6089e-15	1.0806e-13
Cluster-193.25593	432.987	2.75334	7.2823	1.6372e-15	1.0986e-13
Cluster-193.30080	992.054	128.172	2.9519	1.6693e-15	1.1193e-13
Cluster-193.37897	631.465	4.36891	7.174	1.6956e-15	1.136e-13
Cluster-193.51239	11.6718	696.013	-5.8884	1.7254e-15	1.155e-13
Cluster-193.24777	203.438	0	10.2	1.7344e-15	1.1601e-13
Cluster-193.30526	424.067	0.613923	9.4075	1.7894e-15	1.1959e-13
Cluster-193.30185	4703.86	358.909	3.7122	1.805e-15	1.2053e-13
Cluster-193.32998	398.676	16.6315	4.5835	1.8118e-15	1.2079e-13
Cluster-193.50993	0	379.126	-10.96	1.8111e-15	1.2079e-13
Cluster-193.32426	2245.88	70.7291	4.9893	1.8206e-15	1.2127e-13
Cluster-193.4730	0	220.37	-10.177	1.8801e-15	1.2514e-13
Cluster-193.4468	5.26362	285.012	-5.7705	1.9088e-15	1.2694e-13
Cluster-193.26804	1317.21	12.5118	6.713	1.934e-15	1.2852e-13
Cluster-193.31618	4635.33	91.8878	5.6574	1.9727e-15	1.3098e-13
Cluster-193.21836	186.686	25.0357	2.8977	2.007e-15	1.3315e-13
Cluster-193.12981	102.595	566.182	-2.4649	2.0717e-15	1.3733e-13
Cluster-193.15238	340.197	78.9926	2.1067	2.1109e-15	1.3981e-13
Cluster-193.4402	0	248.28	-10.349	2.1438e-15	1.4188e-13
Cluster-193.49644	16.1255	279.444	-4.1135	2.1821e-15	1.443e-13
Cluster-193.47662	65.8902	1363.71	-4.3693	2.2379e-15	1.4787e-13
Cluster-193.51174	21.7169	381.612	-4.1305	2.2562e-15	1.4895e-13
Cluster-193.19424	205.49	3.07139	6.0489	2.2802e-15	1.5042e-13
Cluster-193.32624	337.593	0.31628	9.97	2.3088e-15	1.5218e-13
Cluster-193.22185	258.611	0	10.547	2.3199e-15	1.5279e-13
Cluster-193.29902	1606.75	363.649	2.1438	2.3232e-15	1.5288e-13
Cluster-193.24367	270.223	39.2927	2.7832	2.3537e-15	1.5477e-13
Cluster-193.14560	66.7358	1391.7	-4.3826	2.4431e-15	1.6051e-13
Cluster-193.8649	21.3712	659.376	-4.9477	2.4476e-15	1.6068e-13
Cluster-193.41584	139.319	1.89102	6.2096	2.5019e-15	1.6412e-13
Cluster-193.30932	7359.03	112.462	6.0312	2.5322e-15	1.6597e-13
Cluster-193.24930	181.253	22.9913	2.9818	2.6612e-15	1.7429e-13
Cluster-193.27365	1934.36	47.848	5.3361	2.7272e-15	1.7846e-13
Cluster-193.1800	6.21541	212.26	-5.0963	2.7414e-15	1.7915e-13
Cluster-193.23923	202.352	10.9229	4.2093	2.7421e-15	1.7915e-13
Cluster-193.15218	208.071	6.96703	4.9062	2.7472e-15	1.7934e-13
Cluster-193.24946	707.546	26.9719	4.7114	2.7685e-15	1.8059e-13
Cluster-193.24932	1369.19	6.86497	7.6388	2.7836e-15	1.8123e-13
Cluster-193.32737	6239.78	1402.58	2.1535	2.7839e-15	1.8123e-13
Cluster-193.3987	0	346.019	-10.828	2.7851e-15	1.8123e-13
Cluster-193.50239	10.2108	1292.18	-6.9729	2.9094e-15	1.8917e-13
Cluster-193.25327	596.77	115.531	2.3677	2.9218e-15	1.8983e-13
Cluster-193.14370	138.792	1.28553	6.7854	2.9577e-15	1.9201e-13
Cluster-193.31620	2510.11	234.254	3.4218	3.0024e-15	1.9476e-13
Cluster-193.4739	0	483.112	-11.31	3.0337e-15	1.9663e-13
Cluster-193.27434	2151.8	286.796	2.9074	3.0372e-15	1.967e-13
Cluster-193.32754	1042.45	6497.58	-2.6399	3.095e-15	2.0028e-13
Cluster-193.5049	1.68734	503.183	-8.2041	3.1396e-15	2.0301e-13
Cluster-193.26534	447.474	0.297643	10.376	3.156e-15	2.0377e-13
Cluster-193.4435	0	229.636	-10.237	3.1563e-15	2.0377e-13
Cluster-193.31406	1396.82	274.327	2.3477	3.1856e-15	2.055e-13
Cluster-193.5402	5.57119	1693.49	-8.2324	3.1926e-15	2.0578e-13
Cluster-193.42131	189.097	10.0926	4.2313	3.2456e-15	2.0904e-13
Cluster-193.50698	1.11848	304.74	-8.1789	3.2496e-15	2.0913e-13
Cluster-193.4706	0	300.346	-10.624	3.3251e-15	2.1382e-13
Cluster-193.29146	1332.25	192.561	2.7904	3.4228e-15	2.1993e-13
Cluster-193.31688	22076.6	2057.33	3.4237	3.4324e-15	2.2037e-13
Cluster-193.30327	9157.87	199.276	5.5222	3.4383e-15	2.2058e-13
Cluster-193.35710	191.522	0	10.114	3.4914e-15	2.2381e-13
Cluster-193.26438	364.783	3.17656	6.8523	3.5317e-15	2.2622e-13
Cluster-193.25115	246.72	17.7644	3.7938	3.5933e-15	2.2989e-13
Cluster-193.50350	22.3726	286.848	-3.68	3.5947e-15	2.2989e-13
Cluster-193.28246	294.698	0	10.735	3.6533e-15	2.3345e-13
Cluster-193.30049	2228.03	7.52761	8.2012	3.7127e-15	2.3706e-13
Cluster-193.33434	864.583	165.022	2.3891	3.7505e-15	2.3929e-13
Cluster-193.15895	431.219	27.5619	3.9651	3.8093e-15	2.4285e-13
Cluster-193.30334	1883.81	383.159	2.2975	3.8228e-15	2.4352e-13
Cluster-193.20458	357.413	0.595287	9.1664	3.8818e-15	2.4709e-13
Cluster-193.34418	434.123	94.9262	2.1931	3.9897e-15	2.5376e-13
Cluster-193.35136	822.801	120.889	2.7677	4.0537e-15	2.576e-13
Cluster-193.44081	37.1386	449.421	-3.5965	4.0565e-15	2.576e-13
Cluster-193.5581	12.1595	418.947	-5.11	4.2374e-15	2.6888e-13
Cluster-193.24532	717.943	97.8043	2.8757	4.4649e-15	2.831e-13
Cluster-193.4809	4.57537	207.025	-5.5155	4.4948e-15	2.8477e-13
Cluster-193.23166	1859.01	286.21	2.6995	4.5075e-15	2.8525e-13
Cluster-193.30987	852.572	0.297643	11.306	4.5093e-15	2.8525e-13
Cluster-193.30741	3246.57	69.6418	5.542	4.5178e-15	2.8557e-13
Cluster-193.29522	5290.84	1841.76	1.5224	4.6053e-15	2.9088e-13
Cluster-193.33986	931.935	43.948	4.4049	5.0114e-15	3.1628e-13
Cluster-193.27294	2465.57	191.299	3.6879	5.1963e-15	3.277e-13
Cluster-193.5051	2.68872	175.887	-6.0094	5.4789e-15	3.4525e-13
Cluster-193.5369	3.44449	3222.34	-9.8701	5.5254e-15	3.4792e-13
Cluster-193.20221	204.911	0	10.212	5.5966e-15	3.5213e-13
Cluster-193.18509	107.65	529.396	-2.2998	5.6652e-15	3.5616e-13
Cluster-193.50317	43.1573	2941.19	-6.094	5.6826e-15	3.5699e-13
Cluster-193.39339	234.466	28.9069	3.0171	5.7207e-15	3.5911e-13
Cluster-193.5300	0	298.973	-10.617	5.8903e-15	3.6947e-13
Cluster-193.30043	4649.24	99.8147	5.5411	5.8956e-15	3.6952e-13
Cluster-193.32385	2077.92	73.598	4.818	6.1486e-15	3.8508e-13
Cluster-193.27739	346.684	3.03412	6.8165	6.1909e-15	3.8743e-13
Cluster-193.4352	0	436.824	-11.164	6.2738e-15	3.9231e-13
Cluster-193.24487	521.842	118.159	2.1438	6.2992e-15	3.936e-13
Cluster-193.30222	1464.53	82.9096	4.1432	6.3123e-15	3.9412e-13
Cluster-193.32598	174.186	17.0928	3.3463	6.3645e-15	3.9708e-13
Cluster-193.8378	7.95234	108.642	-3.7756	6.4917e-15	4.047e-13
Cluster-193.26502	284.264	27.3943	3.3771	6.7404e-15	4.1988e-13
Cluster-193.19284	470.533	0.624129	9.5545	6.8574e-15	4.2685e-13
Cluster-193.25662	319.55	1.63243	7.6491	6.8718e-15	4.2742e-13
Cluster-193.11830	324.755	10749.4	-5.0491	6.9379e-15	4.312e-13
Cluster-193.30721	10524.3	1840.59	2.5155	7.0097e-15	4.3533e-13
Cluster-193.23384	616.793	18.7036	5.046	7.0798e-15	4.3935e-13
Cluster-193.50417	0.663455	306.793	-8.8042	7.1452e-15	4.4308e-13
Cluster-193.24996	276.472	1.56454	7.4648	7.2169e-15	4.4718e-13
Cluster-193.43376	60.4548	578.793	-3.2607	7.2556e-15	4.4923e-13
Cluster-193.8559	194.927	1261.28	-2.6946	7.2946e-15	4.5131e-13
Cluster-193.50228	0	349.858	-10.844	7.3642e-15	4.5527e-13
Cluster-193.28059	1694.36	217.033	2.9645	7.4755e-15	4.618e-13
Cluster-193.18601	177.924	16.5822	3.4228	7.5859e-15	4.6827e-13
Cluster-193.46285	6.25714	470.785	-6.2137	7.6591e-15	4.7243e-13
Cluster-193.28795	1846.35	294.816	2.647	7.7611e-15	4.7836e-13
Cluster-193.4728	0	240.719	-10.305	7.7885e-15	4.7969e-13
Cluster-193.31571	359.974	0.326486	10.062	8.0997e-15	4.9843e-13
Cluster-193.34278	2700.98	113.074	4.5783	8.1051e-15	4.9843e-13
Cluster-193.36786	897.966	118.453	2.9236	8.1627e-15	5.016e-13
Cluster-193.33952	269.891	0.31628	9.6465	8.1906e-15	5.0293e-13
Cluster-193.12690	106.452	2.4659	5.4163	8.2294e-15	5.0494e-13
Cluster-193.30162	1145.43	0	12.694	8.2916e-15	5.0837e-13
Cluster-193.31550	694.843	4.90651	7.1379	8.3712e-15	5.1287e-13
Cluster-193.26762	1737.53	46.9306	5.2091	8.4252e-15	5.1579e-13
Cluster-193.30961	6209.2	710.123	3.1284	8.4558e-15	5.1728e-13
Cluster-193.30911	2848.74	327.377	3.1213	8.6929e-15	5.3138e-13
Cluster-193.37096	483.599	0	11.45	8.7032e-15	5.3161e-13
Cluster-193.30419	193.409	18.106	3.4152	8.7339e-15	5.3309e-13
Cluster-193.5361	0	194.48	-9.997	9.1789e-15	5.5983e-13
Cluster-193.25015	156.15	0.950616	7.3758	9.2575e-15	5.642e-13
Cluster-193.4647	2.85312	124.46	-5.482	9.2854e-15	5.6548e-13
Cluster-193.25012	276.65	0.297643	9.6825	9.4503e-15	5.751e-13
Cluster-193.51305	0	160.651	-9.7214	9.8004e-15	5.9596e-13
Cluster-193.5329	0	165.032	-9.7601	9.8231e-15	5.9689e-13
Cluster-193.4483	0	577.578	-11.567	1.0322e-14	6.2676e-13
Cluster-193.18533	540.166	32.8867	4.0364	1.0416e-14	6.3199e-13
Cluster-193.22957	211.056	18.691	3.4953	1.0587e-14	6.419e-13
Cluster-193.5123	7.82055	376.845	-5.585	1.0616e-14	6.4315e-13
Cluster-193.50952	1.45641	223.915	-7.323	1.0789e-14	6.5313e-13
Cluster-193.32005	165.591	8.2255	4.3371	1.0906e-14	6.5977e-13
Cluster-193.47592	0	262.251	-10.429	1.093e-14	6.6072e-13
Cluster-193.29307	3485.82	343.016	3.3453	1.0954e-14	6.6169e-13
Cluster-193.5373	0.745656	344.039	-8.9495	1.1092e-14	6.6949e-13
Cluster-193.25682	338.257	0	10.935	1.1153e-14	6.7229e-13
Cluster-193.27788	470.674	54.2617	3.1182	1.1163e-14	6.7229e-13
Cluster-193.41810	1076.98	141.718	2.9262	1.1157e-14	6.7229e-13
Cluster-193.3381	2.52759	145.87	-5.8974	1.1249e-14	6.7698e-13
Cluster-193.12465	146.755	11.8886	3.6246	1.1297e-14	6.7926e-13
Cluster-193.33628	2056.58	19.7965	6.6993	1.1303e-14	6.7926e-13
Cluster-193.21918	3062.98	32.3901	6.5643	1.1438e-14	6.8679e-13
Cluster-193.31683	407.908	0.297643	10.243	1.1446e-14	6.8679e-13
Cluster-193.32334	1255.98	5494.41	-2.1292	1.169e-14	7.0096e-13
Cluster-193.20608	266.055	0	10.587	1.1742e-14	7.0354e-13
Cluster-193.33384	389.964	90.9956	2.0996	1.206e-14	7.2208e-13
Cluster-193.31146	2106.97	599.568	1.8132	1.2099e-14	7.2387e-13
Cluster-193.3274	7.72824	206.03	-4.7226	1.2311e-14	7.3602e-13
Cluster-193.18746	486.223	1407.48	-1.5337	1.2376e-14	7.3938e-13
Cluster-193.37620	1741.54	238.881	2.8661	1.2655e-14	7.5547e-13
Cluster-193.22704	229.191	0	10.372	1.2995e-14	7.752e-13
Cluster-193.39894	260.809	2.70763	6.5619	1.3118e-14	7.8196e-13
Cluster-193.32206	2017.59	0.930202	11.076	1.3179e-14	7.8506e-13
Cluster-193.32707	5776.58	40.3013	7.1611	1.3638e-14	8.118e-13
Cluster-193.38502	119.984	1.55433	6.262	1.3859e-14	8.2435e-13
Cluster-193.32146	1536.46	5324.95	-1.7933	1.4284e-14	8.49e-13
Cluster-193.14060	6.49822	137.81	-4.4014	1.4339e-14	8.5168e-13
Cluster-193.3272	0	395.284	-11.02	1.4771e-14	8.7665e-13
Cluster-193.42159	166.171	16.9953	3.293	1.5438e-14	9.156e-13
Cluster-193.50771	4.44816	116.81	-4.7088	1.5551e-14	9.2161e-13
Cluster-193.32522	773.013	0	12.127	1.5929e-14	9.4336e-13
Cluster-193.47689	38.6638	793.72	-4.357	1.6159e-14	9.563e-13
Cluster-193.3858	0	206.466	-10.083	1.6533e-14	9.7768e-13
Cluster-193.31937	1506.25	193.317	2.9614	1.6751e-14	9.8985e-13
Cluster-193.18313	203.374	0	10.2	1.7008e-14	1.0043e-12
Cluster-193.9531	167.153	2.11235	6.2731	1.7342e-14	1.0233e-12
Cluster-193.13295	12.2586	185.806	-3.9155	1.759e-14	1.0372e-12
Cluster-18482.0	0	163.42	-9.7463	1.8083e-14	1.0655e-12
Cluster-193.4404	0	551.79	-11.502	1.8172e-14	1.07e-12
Cluster-193.32404	3700.22	465.888	2.9898	1.8258e-14	1.0743e-12
Cluster-193.5011	1.37421	139.015	-6.6575	1.8479e-14	1.0865e-12
Cluster-193.35688	321.803	33.1111	3.278	1.9034e-14	1.1183e-12
Cluster-193.25516	623.566	0.89293	9.4012	1.923e-14	1.129e-12
Cluster-193.16235	178.059	0	10.008	1.9605e-14	1.1502e-12
Cluster-193.24569	175.88	3625.41	-4.3666	2.0059e-14	1.176e-12
Cluster-193.37170	376.618	10.3498	5.1862	2.0384e-14	1.1942e-12
Cluster-193.35207	1021.06	69.9437	3.8674	2.0406e-14	1.1946e-12
Cluster-193.4622	0	220.76	-10.18	2.0512e-14	1.1999e-12
Cluster-193.25683	633.085	65.6853	3.2684	2.0887e-14	1.221e-12
Cluster-193.32211	1194.9	253.387	2.2379	2.1059e-14	1.2302e-12
Cluster-193.44722	172.304	2.13098	6.3122	2.1078e-14	1.2304e-12
Cluster-193.38882	369.046	5.96361	5.9524	2.1098e-14	1.2307e-12
Cluster-193.38883	138.575	2.53201	5.7834	2.1368e-14	1.2456e-12
Cluster-193.30637	3379.89	0.940409	11.812	2.1712e-14	1.2647e-12
Cluster-193.50145	5.43714	168.614	-4.9453	2.2456e-14	1.3071e-12
Cluster-193.26538	209.666	0	10.244	2.2609e-14	1.3151e-12
Cluster-193.48909	1.30212	203.237	-7.2255	2.2706e-14	1.3198e-12
Cluster-193.29586	1032.39	56.2928	4.1967	2.2844e-14	1.3269e-12
Cluster-193.39213	573.459	99.6739	2.5236	2.2886e-14	1.3284e-12
Cluster-193.25974	1303.72	267.469	2.2851	2.3375e-14	1.3558e-12
Cluster-193.4299	0	157.127	-9.6893	2.3624e-14	1.3692e-12
Cluster-193.25743	1544.68	612.526	1.3345	2.3796e-14	1.3783e-12
Cluster-193.27284	4850.53	123.225	5.2981	2.423e-14	1.4024e-12
Cluster-193.37285	598.757	10.0233	5.9007	2.4409e-14	1.4118e-12
Cluster-193.3425	0	203.753	-10.064	2.5031e-14	1.446e-12
Cluster-193.37888	528.824	22.4466	4.5602	2.5037e-14	1.446e-12
Cluster-193.24671	162.29	5.92989	4.7724	2.5395e-14	1.4657e-12
Cluster-193.17340	78.7089	1175.08	-3.9013	2.5694e-14	1.4819e-12
Cluster-193.12251	67.0688	605.339	-3.1765	2.5896e-14	1.4925e-12
Cluster-193.50236	0	420.34	-11.109	2.6448e-14	1.5232e-12
Cluster-193.14207	185.692	0	10.069	2.685e-14	1.5453e-12
Cluster-193.12253	176.69	4.70205	5.2335	2.695e-14	1.5499e-12
Cluster-193.29454	601.748	47.0713	3.6742	2.733e-14	1.5696e-12
Cluster-193.31742	7769.78	251.658	4.9485	2.7316e-14	1.5696e-12
Cluster-193.5110	1.00138	205.614	-7.6447	2.7583e-14	1.583e-12
Cluster-193.37339	293.217	4.22292	6.0969	2.8477e-14	1.6332e-12
Cluster-193.5150	0.710754	365.156	-9.0434	2.8502e-14	1.6334e-12
Cluster-193.3925	0	181.487	-9.897	2.8567e-14	1.636e-12
Cluster-193.5257	0	244.225	-10.325	2.8707e-14	1.6429e-12
Cluster-193.50394	3.16855	107.875	-5.1111	2.9565e-14	1.6908e-12
Cluster-193.28168	160.092	0	9.8551	2.9937e-14	1.7109e-12
Cluster-193.31068	620.872	38.1976	4.0239	3.036e-14	1.7338e-12
Cluster-193.30455	2543.4	221.807	3.5194	3.0518e-14	1.7417e-12
Cluster-193.29167	1253.35	191.82	2.7087	3.0863e-14	1.7601e-12
Cluster-193.26551	540.463	3.29271	7.3363	3.1098e-14	1.7723e-12
Cluster-193.37745	2094.56	195.254	3.4238	3.1293e-14	1.7821e-12
Cluster-193.5192	3.35218	280.404	-6.368	3.1935e-14	1.8174e-12
Cluster-193.23001	208.82	1.5459	7.0661	3.2245e-14	1.8338e-12
Cluster-193.18279	1262.45	70.3332	4.1674	3.2406e-14	1.8417e-12
Cluster-193.27189	404.137	42.4124	3.2512	3.2755e-14	1.8589e-12
Cluster-193.32870	2656.1	17.1103	7.2818	3.2751e-14	1.8589e-12
Cluster-193.38364	261.888	8.23393	4.9959	3.3213e-14	1.8836e-12
Cluster-193.17530	458.895	18.0549	4.666	3.3451e-14	1.8958e-12
Cluster-193.43549	276.144	0	10.641	3.396e-14	1.9233e-12
Cluster-193.16471	372.555	8.97244	5.3719	3.4069e-14	1.9281e-12
Cluster-193.13633	6.48909	265.331	-5.3781	3.5203e-14	1.9909e-12
Cluster-193.28057	356.475	0.297643	10.048	3.5316e-14	1.996e-12
Cluster-193.17616	44.4284	270.895	-2.6081	3.5524e-14	2.0063e-12
Cluster-193.31484	2024.55	299.495	2.7566	3.5831e-14	2.0223e-12
Cluster-193.29541	1242.13	0.642766	10.941	3.5964e-14	2.0277e-12
Cluster-193.5065	0	212.737	-10.126	3.5977e-14	2.0277e-12
Cluster-193.3668	0	175.108	-9.8454	3.6022e-14	2.0288e-12
Cluster-193.46378	128.598	717.323	-2.4804	3.6282e-14	2.042e-12
Cluster-193.24360	1152.53	30.9724	5.2189	3.6488e-14	2.0523e-12
Cluster-193.17826	316.904	75.0543	2.078	3.691e-14	2.0745e-12
Cluster-193.50470	2.93532	484.117	-7.404	3.7314e-14	2.0958e-12
Cluster-193.5553	41.6903	1007.47	-4.5907	3.76e-14	2.1104e-12
Cluster-193.27529	134.64	2.1971	5.9393	3.7745e-14	2.1171e-12
Cluster-34079.0	9.54508	173.085	-4.1747	3.8392e-14	2.1519e-12
Cluster-193.20058	297.949	14.3563	4.3739	3.9234e-14	2.1976e-12
Cluster-193.34002	348.707	8.79372	5.3106	3.9597e-14	2.2164e-12
Cluster-193.3706	2.75853	145.235	-5.7196	3.9785e-14	2.2254e-12
Cluster-193.33289	3495.05	623.285	2.4874	3.996e-14	2.2337e-12
Cluster-193.32584	1163.48	113.665	3.3548	4.0069e-14	2.2383e-12
Cluster-193.26159	180.145	1.20921	7.1819	4.0169e-14	2.2423e-12
Cluster-193.32702	803.609	2586.5	-1.6861	4.0691e-14	2.2699e-12
Cluster-193.30855	3159.84	269.603	3.551	4.1942e-14	2.3381e-12
Cluster-193.52	0	208.229	-10.096	4.2135e-14	2.3472e-12
Cluster-193.28251	1113.47	74.1774	3.9078	4.2335e-14	2.3567e-12
Cluster-193.24589	54.1366	711.314	-3.7179	4.2545e-14	2.3669e-12
Cluster-193.45358	43.3625	1127.58	-4.7045	4.2841e-14	2.3817e-12
Cluster-193.1041	2.3508	119.2	-5.6389	4.3256e-14	2.4031e-12
Cluster-193.32484	845.129	127.114	2.7322	4.3615e-14	2.4214e-12
Cluster-193.38904	21.8024	438.002	-4.334	4.3936e-14	2.4376e-12
Cluster-193.32827	676.027	77.9226	3.1169	4.432e-14	2.4572e-12
Cluster-193.28864	1197.16	131.955	3.1818	4.45e-14	2.4655e-12
Cluster-193.28555	162.37	0	9.8749	4.4913e-14	2.485e-12
Cluster-193.8450	106.568	464.198	-2.1227	4.4912e-14	2.485e-12
Cluster-193.29795	596.762	41.7606	3.8347	4.5052e-14	2.491e-12
Cluster-193.3826	67.5612	461.289	-2.7693	4.676e-14	2.5837e-12
Cluster-193.8475	1.74704	272.328	-7.2976	4.7821e-14	2.6406e-12
Cluster-193.5284	3.71261	193.452	-5.6883	4.7944e-14	2.6455e-12
Cluster-193.25680	472.7	46.6748	3.3387	4.8471e-14	2.6728e-12
Cluster-193.12011	252.441	7.32493	5.0952	4.8593e-14	2.6778e-12
Cluster-193.47664	6.41373	136.374	-4.396	4.8821e-14	2.6885e-12
Cluster-193.12646	28.1891	634.999	-4.4981	4.9235e-14	2.7095e-12
Cluster-193.32787	633.475	7.82447	6.339	4.9751e-14	2.736e-12
Cluster-193.17459	137.168	4.08812	5.0712	5.045e-14	2.7726e-12
Cluster-193.19733	248.76	0	10.491	5.1797e-14	2.8447e-12
Cluster-193.10059	2.65153	372.876	-7.1103	5.3136e-14	2.9163e-12
Cluster-193.19479	252.486	11.2885	4.4837	5.3368e-14	2.9271e-12
Cluster-193.9663	6.55333	134.699	-4.3631	5.3502e-14	2.9325e-12
Cluster-193.37681	144.699	0	9.7091	5.4175e-14	2.9673e-12
Cluster-193.27635	818.816	1.54413	9.0416	5.5542e-14	3.0402e-12
Cluster-193.28361	499.406	46.5847	3.4205	5.6674e-14	3.1001e-12
Cluster-193.6899	34.3764	227.408	-2.7255	5.674e-14	3.1016e-12
Cluster-193.42017	347.012	1307.37	-1.9131	5.6813e-14	3.1035e-12
Cluster-193.48188	21.7169	431.954	-4.3102	5.6975e-14	3.1103e-12
Cluster-193.28198	1959.73	83.9126	4.5452	5.7051e-14	3.1124e-12
Cluster-193.33975	1681.55	404.043	2.0569	5.7413e-14	3.13e-12
Cluster-193.28356	472.518	16.6731	4.8212	5.7942e-14	3.1567e-12
Cluster-193.28620	526.921	0	11.574	5.8163e-14	3.1667e-12
Cluster-193.28223	853.114	61.4238	3.7957	5.8584e-14	3.1874e-12
Cluster-193.33476	1379.95	31.0187	5.4744	6.3515e-14	3.4535e-12
Cluster-193.32139	222.993	0.297643	9.3716	6.4128e-14	3.4845e-12
Cluster-193.50951	0	551.676	-11.501	6.6171e-14	3.5931e-12
Cluster-193.33687	2040.71	236.055	3.1119	6.6313e-14	3.5984e-12
Cluster-193.5079	21.8823	434.554	-4.3183	6.7045e-14	3.6357e-12
Cluster-193.37428	257.965	10.1714	4.6579	6.9597e-14	3.7716e-12
Cluster-193.14924	101.175	6.30563	4.0094	7.1715e-14	3.8838e-12
Cluster-193.10987	4.82099	330.67	-6.1001	7.2354e-14	3.9158e-12
Cluster-193.33405	138.145	1203.58	-3.1249	7.2931e-14	3.9444e-12
Cluster-193.4831	0	201.618	-10.049	7.338e-14	3.9661e-12
Cluster-193.24414	1122.1	5800.38	-2.3698	7.4617e-14	4.0303e-12
Cluster-193.38514	560.675	104.258	2.4272	7.5026e-14	4.0497e-12
Cluster-193.50083	28.8291	858.122	-4.8968	7.7055e-14	4.1564e-12
Cluster-193.29561	2504.27	135.424	4.2084	7.8844e-14	4.2501e-12
Cluster-193.37537	362.17	55.7517	2.701	8.1509e-14	4.3909e-12
Cluster-193.4969	5.59144	471.504	-6.4041	8.2556e-14	4.4444e-12
Cluster-193.19719	784.136	145.094	2.4337	8.3199e-14	4.476e-12
Cluster-193.29016	910.993	54.3219	4.0674	8.3576e-14	4.4933e-12
Cluster-193.31219	3259.83	587.675	2.4716	8.5529e-14	4.5953e-12
Cluster-193.28512	595.187	0	11.749	8.601e-14	4.6182e-12
Cluster-193.19841	110.056	1265.28	-3.5225	8.848e-14	4.7476e-12
Cluster-193.25837	216.937	27.8348	2.9619	8.8893e-14	4.7666e-12
Cluster-193.25577	247.006	7.05534	5.1414	9.0183e-14	4.8327e-12
Cluster-193.17301	217.709	724.982	-1.7357	9.0329e-14	4.8373e-12
Cluster-193.3461	0	232.893	-10.257	9.0619e-14	4.8497e-12
Cluster-193.18342	210.439	0.642766	8.3888	9.0781e-14	4.8551e-12
Cluster-193.29229	1537.72	485.083	1.6648	9.1415e-14	4.8858e-12
Cluster-193.50829	1.11848	438.083	-8.6897	9.2423e-14	4.9365e-12
Cluster-193.47024	9.20032	366.464	-5.3265	9.4036e-14	5.0193e-12
Cluster-193.50260	0	432.672	-11.151	9.415e-14	5.0222e-12
Cluster-193.29311	1982.01	293.402	2.7562	9.6841e-14	5.1624e-12
Cluster-193.9971	19.1124	3864.11	-7.6641	1.0357e-13	5.5173e-12
Cluster-193.19342	346.815	4.44345	6.2935	1.0469e-13	5.5737e-12
Cluster-193.35635	618.616	91.4401	2.7584	1.053e-13	5.6023e-12
Cluster-193.22175	446.718	16863.1	-5.2382	1.0607e-13	5.6398e-12
Cluster-193.30266	169.011	0	9.933	1.0775e-13	5.725e-12
Cluster-193.29211	399.901	61.3675	2.7047	1.0954e-13	5.8166e-12
Cluster-193.45730	197.306	693.179	-1.8127	1.1125e-13	5.9036e-12
Cluster-193.26243	1590.12	267.241	2.5724	1.134e-13	6.0137e-12
Cluster-193.5147	6.40689	172.976	-4.7757	1.1359e-13	6.02e-12
Cluster-193.29927	6266.75	152.593	5.3601	1.1496e-13	6.0868e-12
Cluster-193.30833	15623.9	2701.42	2.532	1.15e-13	6.0868e-12
Cluster-193.8274	20.6921	406.152	-4.2904	1.1676e-13	6.1757e-12
Cluster-193.23138	278.337	785.39	-1.496	1.1853e-13	6.2652e-12
Cluster-193.50491	101.408	353.097	-1.7992	1.2287e-13	6.4907e-12
Cluster-193.33051	10.9937	276.403	-4.6506	1.2303e-13	6.4946e-12
Cluster-193.10051	77.9962	552.198	-2.8225	1.2397e-13	6.5403e-12
Cluster-193.31021	3393.38	371.294	3.1918	1.2861e-13	6.7804e-12
Cluster-193.3703	4.6768	225.895	-5.5756	1.2879e-13	6.7856e-12
Cluster-193.4985	26.7235	366.76	-3.7847	1.341e-13	7.061e-12
Cluster-193.30008	833.842	102.121	3.0287	1.3474e-13	7.09e-12
Cluster-193.32239	125.771	0.969252	7.0595	1.3584e-13	7.1436e-12
Cluster-193.4273	12.8849	163.449	-3.657	1.3634e-13	7.1649e-12
Cluster-193.45474	171.562	0	9.9548	1.397e-13	7.3367e-12
Cluster-193.22258	474.851	10.4244	5.5118	1.4088e-13	7.3944e-12
Cluster-193.5335	0	404.655	-11.054	1.4118e-13	7.4049e-12
Cluster-193.50055	0.710754	347.9	-8.9725	1.451e-13	7.6052e-12
Cluster-193.5101	1.82924	165.83	-6.5622	1.4518e-13	7.6052e-12
Cluster-193.40670	1264.68	346.498	1.8679	1.4529e-13	7.6061e-12
Cluster-193.32678	434.486	22.482	4.2717	1.4714e-13	7.698e-12
Cluster-193.30183	253.597	39.2598	2.6892	1.483e-13	7.7535e-12
Cluster-193.12796	185.109	1.84355	6.6341	1.5028e-13	7.8524e-12
Cluster-193.39494	205.898	0.297643	9.2567	1.5047e-13	7.8572e-12
Cluster-193.25747	499.563	4.3587	6.8387	1.515e-13	7.906e-12
Cluster-193.29851	1707.39	245.741	2.7966	1.5416e-13	8.0393e-12
Cluster-193.3736	0	141.839	-9.5414	1.5501e-13	8.0787e-12
Cluster-193.29895	2503.41	253.933	3.3014	1.565e-13	8.1512e-12
Cluster-193.1517	8.95601	120.177	-3.7463	1.5734e-13	8.1895e-12
Cluster-193.25738	321.427	12.3126	4.7003	1.5755e-13	8.1955e-12
Cluster-193.38255	223.217	1715.94	-2.9437	1.5806e-13	8.2166e-12
Cluster-193.4257	0	228.304	-10.228	1.5931e-13	8.2762e-12
Cluster-193.31480	12221.7	1419.95	3.1055	1.6015e-13	8.3145e-12
Cluster-193.28384	256.274	22.4133	3.518	1.613e-13	8.3693e-12
Cluster-193.35877	717.226	193.515	1.8891	1.7072e-13	8.8522e-12
Cluster-193.14254	66.5482	1510.83	-4.5031	1.7421e-13	9.0274e-12
Cluster-193.33941	841.722	185.137	2.1846	1.7576e-13	9.1021e-12
Cluster-193.32987	3369.87	190.994	4.1414	1.7848e-13	9.237e-12
Cluster-193.50286	0.372828	300.037	-9.6607	1.8203e-13	9.4145e-12
Cluster-193.2812	0	134.365	-9.4635	1.8273e-13	9.4449e-12
Cluster-193.27916	167.231	9.53045	4.1234	1.8472e-13	9.5416e-12
Cluster-193.35591	1882.17	715.007	1.3965	1.8668e-13	9.6371e-12
Cluster-193.32862	370.28	23.3062	3.9911	1.8724e-13	9.6596e-12
Cluster-193.33292	971.711	136.953	2.8278	1.8942e-13	9.7629e-12
Cluster-193.34321	359.517	81.5486	2.1408	1.8948e-13	9.7629e-12
Cluster-193.25089	228.388	9.35839	4.6075	1.9058e-13	9.8135e-12
Cluster-193.50171	32.2386	257.761	-2.9974	1.9585e-13	1.0078e-11
Cluster-193.36372	833.593	2919.87	-1.8082	2.0183e-13	1.0379e-11
Cluster-193.3725	0	191.835	-9.9771	2.0425e-13	1.0498e-11
Cluster-193.30690	2665.85	407.773	2.7089	2.0652e-13	1.0608e-11
Cluster-193.35936	914.711	59.281	3.9491	2.0792e-13	1.0673e-11
Cluster-193.33249	334.221	10.9518	4.931	2.0903e-13	1.0723e-11
Cluster-193.38326	20.542	243.734	-3.5727	2.0923e-13	1.0726e-11
Cluster-193.8835	17.9988	290.718	-4.0091	2.0963e-13	1.074e-11
Cluster-193.15013	170.052	2666.47	-3.9702	2.1153e-13	1.0831e-11
Cluster-193.35071	160.301	490.429	-1.6125	2.13e-13	1.0899e-11
Cluster-193.33784	1020.78	5.28047	7.5925	2.1747e-13	1.1121e-11
Cluster-193.10616	6.54323	96.6954	-3.8853	2.1783e-13	1.1132e-11
Cluster-193.12813	83.6761	1300.69	-3.9575	2.1928e-13	1.1199e-11
Cluster-193.13917	56.9855	239.468	-2.0726	2.2133e-13	1.1297e-11
Cluster-193.49975	6.3472	136.472	-4.4432	2.2888e-13	1.1675e-11
Cluster-193.26099	194.673	11.0281	4.1442	2.3097e-13	1.1774e-11
Cluster-193.34224	98.0404	681.854	-2.7976	2.3451e-13	1.1947e-11
Cluster-193.23925	358.562	1.8147	7.6017	2.3785e-13	1.211e-11
Cluster-193.11785	32.3884	269.656	-3.0616	2.4105e-13	1.2265e-11
Cluster-193.30615	1582.84	16.6331	6.5677	2.4303e-13	1.2358e-11
Cluster-193.33508	119.812	7.51129	3.9951	2.4594e-13	1.2499e-11
Cluster-193.34458	586.315	71.4848	3.0358	2.5567e-13	1.2985e-11
Cluster-193.33954	1267.92	28.9167	5.4548	2.5803e-13	1.3097e-11
Cluster-193.13641	797.617	26.0038	4.9427	2.6601e-13	1.3493e-11
Cluster-193.24743	137.701	0	9.6371	2.7018e-13	1.3696e-11
Cluster-193.40423	290.008	28.8764	3.3317	2.7319e-13	1.384e-11
Cluster-193.51147	0	194.259	-9.9952	2.7508e-13	1.3928e-11
Cluster-193.31613	10122.7	1941.63	2.3823	2.7777e-13	1.4055e-11
Cluster-193.34457	201.002	0.31628	9.2212	2.8283e-13	1.4302e-11
Cluster-193.14354	15.4069	191.33	-3.6313	2.8506e-13	1.4406e-11
Cluster-193.38997	390.384	18.7633	4.3742	2.8865e-13	1.4578e-11
Cluster-193.3876	2.15477	174.776	-6.3796	2.9333e-13	1.4805e-11
Cluster-193.48940	119.428	8.54843	3.8116	2.9371e-13	1.4815e-11
Cluster-193.18276	427.866	0.652972	9.4025	2.9414e-13	1.4828e-11
Cluster-193.25112	265.066	35.9298	2.8817	2.9497e-13	1.4861e-11
Cluster-193.5336	0	284.614	-10.546	2.9748e-13	1.4978e-11
Cluster-193.4087	4.35356	245.405	-5.7998	2.9821e-13	1.5006e-11
Cluster-193.23216	102.024	10.3733	3.3012	3.0351e-13	1.5263e-11
Cluster-193.31432	1061.48	151.682	2.8075	3.0486e-13	1.5321e-11
Cluster-193.4597	0	212.942	-10.128	3.0925e-13	1.5532e-11
Cluster-193.28931	1536.3	574.134	1.42	3.1582e-13	1.5852e-11
Cluster-193.30307	4478.87	1183.05	1.9208	3.2336e-13	1.6221e-11
Cluster-193.41479	333.236	44.1339	2.9154	3.2518e-13	1.6302e-11
Cluster-193.14252	77.748	1180.11	-3.9222	3.3013e-13	1.6541e-11
Cluster-193.3218	0	172.761	-9.8259	3.3203e-13	1.6626e-11
Cluster-193.28279	989.153	223.406	2.1463	3.3263e-13	1.6645e-11
Cluster-193.33411	378.463	76.4692	2.3055	3.3642e-13	1.6824e-11
Cluster-193.51775	8.32746	181.065	-4.4463	3.4646e-13	1.7316e-11
Cluster-193.30374	387.707	0.297643	10.169	3.4722e-13	1.7342e-11
Cluster-193.50290	1.49131	271.561	-7.5815	3.4741e-13	1.7342e-11
Cluster-193.26810	152.81	1.54413	6.6154	3.5012e-13	1.7467e-11
Cluster-193.26160	188.615	2.14962	6.4406	3.5347e-13	1.7623e-11
Cluster-193.5099	0	197.761	-10.021	3.545e-13	1.7664e-11
Cluster-193.32104	609.667	58.5869	3.3784	3.5496e-13	1.7676e-11
Cluster-193.15182	284.28	7.88525	5.1746	3.7283e-13	1.8555e-11
Cluster-193.17214	42.2286	314.189	-2.8923	3.7737e-13	1.8769e-11
Cluster-193.39721	162.712	2312.74	-3.8301	3.8381e-13	1.9077e-11
Cluster-193.31638	1072.28	160.472	2.7394	3.8522e-13	1.9136e-11
Cluster-193.27705	1743.24	117.817	3.8872	3.8862e-13	1.9293e-11
Cluster-193.10863	123.46	8.7205	3.8208	3.9678e-13	1.9686e-11
Cluster-193.4505	0	174.698	-9.842	3.9829e-13	1.9749e-11
Cluster-193.4927	0	175.351	-9.8474	3.9919e-13	1.9782e-11
Cluster-193.37113	114.856	1035.21	-3.1723	4.0153e-13	1.9886e-11
Cluster-193.13920	261.225	4.10011	5.9977	4.2495e-13	2.1033e-11
Cluster-193.5066	1.75943	205.299	-6.8858	4.2763e-13	2.1153e-11
Cluster-193.33087	1189.13	204.349	2.5402	4.4029e-13	2.1766e-11
Cluster-193.74	1.37421	118.413	-6.4261	4.518e-13	2.2321e-11
Cluster-193.25018	189.975	0.613923	8.2489	4.5337e-13	2.2385e-11
Cluster-193.18303	206.277	2061.69	-3.321	4.6912e-13	2.3149e-11
Cluster-193.29526	159.334	4.7513	5.0759	4.7418e-13	2.3385e-11
Cluster-193.30086	285.824	1.90123	7.241	4.7609e-13	2.3465e-11
Cluster-193.23135	342.967	60.6097	2.4995	4.7904e-13	2.3596e-11
Cluster-193.30964	803.063	285.006	1.4945	4.8273e-13	2.3763e-11
Cluster-193.25730	292.212	55.889	2.386	4.8934e-13	2.4074e-11
Cluster-193.11874	126.562	6.02663	4.4012	4.9356e-13	2.4267e-11
Cluster-193.1144	13.2554	198.849	-3.9011	4.9723e-13	2.4433e-11
Cluster-193.4272	1.01378	391.389	-8.5737	4.9774e-13	2.4443e-11
Cluster-193.38916	184.417	1825.55	-3.3069	4.9847e-13	2.4464e-11
Cluster-193.30862	148.816	817.301	-2.4575	4.9933e-13	2.4492e-11
Cluster-193.27786	1327.32	370.758	1.8404	5.0865e-13	2.4934e-11
Cluster-193.14386	71.4181	462.266	-2.6945	5.0983e-13	2.4977e-11
Cluster-193.31053	618.41	87.858	2.8145	5.1226e-13	2.5081e-11
Cluster-193.17342	248.868	34.8501	2.8345	5.1816e-13	2.5355e-11
Cluster-193.26316	134.072	6.29543	4.415	5.2007e-13	2.5433e-11
Cluster-193.31576	8405.89	240.05	5.1302	5.2655e-13	2.5734e-11
Cluster-193.36208	231.345	17.0382	3.7595	5.2925e-13	2.5851e-11
Cluster-193.25283	138.75	16.8289	3.0409	5.4447e-13	2.6578e-11
Cluster-193.27267	942.437	120.59	2.9658	5.7007e-13	2.7811e-11
Cluster-193.25037	453.166	72.8089	2.6373	5.7193e-13	2.7885e-11
Cluster-193.18215	61.491	355.18	-2.531	5.7364e-13	2.7952e-11
Cluster-10206.0	0	147.744	-9.6002	5.7975e-13	2.8233e-11
Cluster-193.22315	172.214	24.5625	2.8126	5.8216e-13	2.8333e-11
Cluster-193.16488	86.3683	5359.04	-5.9556	5.8464e-13	2.8437e-11
Cluster-193.33251	3410.38	594.824	2.5194	5.8932e-13	2.8648e-11
Cluster-193.50072	0.651058	544.159	-9.6466	5.9157e-13	2.874e-11
Cluster-193.3289	3.14375	153.645	-5.6222	5.9401e-13	2.8841e-11
Cluster-193.35790	117.843	2.79238	5.3906	6.0463e-13	2.9339e-11
Cluster-193.23605	582.801	44.2727	3.7169	6.061e-13	2.9393e-11
Cluster-193.44334	96.0804	453.625	-2.2389	6.3672e-13	3.086e-11
Cluster-193.35053	175.234	21.1868	3.0522	6.3838e-13	3.0922e-11
Cluster-193.4106	0	295.843	-10.602	6.389e-13	3.0929e-11
Cluster-193.40988	153.852	11.3732	3.762	6.5082e-13	3.1487e-11
Cluster-193.50029	15.3424	1253.99	-6.3626	6.5751e-13	3.1792e-11
Cluster-193.48907	0.745656	247.956	-8.4753	6.5852e-13	3.1822e-11
Cluster-193.33602	768.281	87.8217	3.129	6.5922e-13	3.1837e-11
Cluster-193.38829	12.1999	223.498	-4.2007	6.6089e-13	3.1899e-11
Cluster-193.40742	349.148	26.8425	3.7029	6.7246e-13	3.2438e-11
Cluster-193.30707	547.902	13.9663	5.2869	6.7823e-13	3.2697e-11
Cluster-193.5067	0	238.944	-10.294	6.7956e-13	3.2742e-11
Cluster-193.27218	354.095	68.3606	2.3727	6.8262e-13	3.287e-11
Cluster-193.4592	2.11986	407.414	-7.6041	6.8317e-13	3.2877e-11
Cluster-193.28626	270.666	13.7766	4.2964	7.0241e-13	3.3783e-11
Cluster-193.45081	529.832	6.10551	6.4311	7.0585e-13	3.3928e-11
Cluster-193.26303	176.162	0.326486	9.0317	7.0771e-13	3.3998e-11
Cluster-193.16597	406.848	23.9054	4.0875	7.0836e-13	3.4009e-11
Cluster-193.5644	0	253.235	-10.378	7.162e-13	3.4366e-11
Cluster-193.38930	148.467	1209.15	-3.0254	7.2226e-13	3.4636e-11
Cluster-193.35429	130.537	6.38195	4.3669	7.2363e-13	3.4681e-11
Cluster-193.50252	9.61259	460.114	-5.5801	7.3043e-13	3.4987e-11
Cluster-193.47223	0.976587	620.365	-9.2623	7.4066e-13	3.5456e-11
Cluster-193.27902	2237.22	279.408	3.0008	7.4317e-13	3.5555e-11
Cluster-193.25729	559.272	145.166	1.9464	7.5295e-13	3.6002e-11
Cluster-193.33238	5313.19	989.169	2.4254	7.543e-13	3.6045e-11
Cluster-193.31548	2323.81	157.59	3.8818	7.5609e-13	3.611e-11
Cluster-193.4840	0.337926	218.891	-9.2059	7.6965e-13	3.6736e-11
Cluster-193.4098	0	152.094	-9.6421	7.8741e-13	3.7562e-11
Cluster-193.18600	132.016	12.4347	3.4039	7.9536e-13	3.7919e-11
Cluster-193.4627	2.03766	109.855	-5.7387	7.9827e-13	3.8035e-11
Cluster-193.6734	99.9632	8629.23	-6.4329	8.0304e-13	3.824e-11
Cluster-193.30460	1980.74	120.077	4.0434	8.0506e-13	3.8292e-11
Cluster-193.31427	4503.86	1176.81	1.9364	8.0497e-13	3.8292e-11
Cluster-193.50245	24.4901	408.516	-4.0571	8.1252e-13	3.8624e-11
Cluster-193.43174	158.19	6.45906	4.604	8.1741e-13	3.8834e-11
Cluster-193.35870	404.998	36.9781	3.455	8.47e-13	4.0216e-11
Cluster-193.27670	1117.72	159.472	2.8096	8.5774e-13	4.0679e-11
Cluster-193.36355	261.132	12.9266	4.33	8.5757e-13	4.0679e-11
Cluster-193.27252	397.44	14.9094	4.7343	8.6127e-13	4.0823e-11
Cluster-193.46414	6.67273	99.9419	-3.9203	8.6894e-13	4.1162e-11
Cluster-193.15923	72.6843	566.163	-2.9609	8.7353e-13	4.1356e-11
Cluster-193.9786	18.6675	3600.06	-7.5954	8.7922e-13	4.1601e-11
Cluster-193.14728	47.1846	409.322	-3.1169	8.9475e-13	4.2311e-11
Cluster-193.27724	292.139	13.8999	4.3968	9.0331e-13	4.2691e-11
Cluster-193.3151	0	357.782	-10.876	9.0504e-13	4.2748e-11
Cluster-193.40011	275.803	0.624129	8.7838	9.1995e-13	4.3427e-11
Cluster-193.46122	233.598	41.948	2.4776	9.2584e-13	4.368e-11
Cluster-193.25969	307.187	0	10.795	9.3349e-13	4.399e-11
Cluster-193.50375	0	177.562	-9.8655	9.3299e-13	4.399e-11
Cluster-193.38190	133.936	1.20921	6.7536	9.3934e-13	4.4241e-11
Cluster-193.47787	28.8401	479.543	-4.06	9.4039e-13	4.4264e-11
Cluster-193.3026	0	130.158	-9.4174	9.5822e-13	4.5078e-11
Cluster-193.4100	1.79434	122.117	-6.1314	9.7708e-13	4.5939e-11
Cluster-193.38942	218.17	0.624129	8.4455	1.0097e-12	4.7447e-11
Cluster-193.50219	4.49546	86.6711	-4.2729	1.022e-12	4.7995e-11
Cluster-193.4504	0.372828	203.315	-9.0992	1.0253e-12	4.8123e-11
Cluster-193.34294	168.568	0.624129	8.0729	1.0288e-12	4.8259e-11
Cluster-193.3889	1.78194	108.962	-5.9713	1.0418e-12	4.884e-11
Cluster-193.5195	1.01378	139.759	-7.0838	1.0464e-12	4.9028e-11
Cluster-193.33442	738.086	128.944	2.5171	1.0502e-12	4.9178e-11
Cluster-193.5115	1.31451	184.24	-7.0835	1.0608e-12	4.9647e-11
Cluster-193.25655	535.499	178.315	1.5867	1.0675e-12	4.993e-11
Cluster-193.824	0	112.49	-9.2072	1.0702e-12	5.0031e-11
Cluster-193.8729	51.396	456.941	-3.1556	1.0776e-12	5.0348e-11
Cluster-193.4563	0	246.954	-10.341	1.0784e-12	5.0353e-11
Cluster-193.12498	114.768	2.17003	5.7159	1.0839e-12	5.0584e-11
Cluster-193.13035	155.127	5.64911	4.7808	1.0948e-12	5.1049e-11
Cluster-193.40807	264.164	31.7299	3.0552	1.0952e-12	5.1049e-11
Cluster-193.9013	2.3035	112.503	-5.5658	1.1033e-12	5.1399e-11
Cluster-193.31057	4942.83	1718.01	1.5247	1.1284e-12	5.2539e-11
Cluster-193.31815	1408.67	481.512	1.549	1.154e-12	5.3701e-11
Cluster-193.39316	611.023	76.0604	3.006	1.1714e-12	5.448e-11
Cluster-193.27904	187.952	0	10.086	1.2179e-12	5.661e-11
Cluster-193.16880	90.4336	541.38	-2.584	1.2208e-12	5.6713e-11
Cluster-193.15501	295.908	5.54927	5.7304	1.2221e-12	5.674e-11
Cluster-193.3117	0	252.638	-10.374	1.2454e-12	5.7789e-11
Cluster-193.46411	117.728	714.14	-2.5995	1.2718e-12	5.8979e-11
Cluster-193.5010	0.372828	244.383	-9.3646	1.3168e-12	6.1031e-11
Cluster-193.8518	36.781	352.369	-3.2644	1.3198e-12	6.1139e-11
Cluster-193.5015	0.745656	241.629	-8.4366	1.3376e-12	6.1925e-11
Cluster-193.26494	3908.07	135.849	4.8463	1.3556e-12	6.2723e-11
Cluster-193.25495	745.81	9.68442	6.2663	1.357e-12	6.2752e-11
Cluster-193.20585	172.367	11.9108	3.855	1.382e-12	6.3873e-11
Cluster-193.39606	453.376	104.124	2.1229	1.3883e-12	6.4127e-11
Cluster-193.18947	379.924	28.2636	3.7465	1.392e-12	6.4263e-11
Cluster-193.23186	908.054	50.4972	4.1682	1.4058e-12	6.4863e-11
Cluster-193.30704	16736.4	4040.45	2.0504	1.4111e-12	6.507e-11
Cluster-193.23073	105.653	4.06949	4.6974	1.4221e-12	6.554e-11
Cluster-193.28754	802.297	73.4495	3.4474	1.4543e-12	6.6974e-11
Cluster-193.7660	3.68098	473.534	-7.0398	1.4548e-12	6.6974e-11
Cluster-193.4812	0	155.239	-9.6717	1.4892e-12	6.8517e-11
Cluster-193.5405	0	187.841	-9.9467	1.5311e-12	7.0406e-11
Cluster-193.15935	440.141	38.5876	3.5091	1.5356e-12	7.0572e-11
Cluster-193.4696	1.38661	215.097	-7.2831	1.5685e-12	7.2045e-11
Cluster-193.23164	201.156	7.36042	4.7623	1.5747e-12	7.229e-11
Cluster-193.32192	2743.19	536.126	2.3549	1.578e-12	7.24e-11
Cluster-193.4280	0	211.214	-10.116	1.5817e-12	7.2527e-11
Cluster-193.31646	4240.54	651.593	2.702	1.5826e-12	7.2528e-11
Cluster-193.31305	1026.52	82.1052	3.644	1.656e-12	7.5849e-11
Cluster-193.24786	5.77507	156.021	-4.7476	1.661e-12	7.6038e-11
Cluster-193.3112	22.5807	384.935	-4.0975	1.6683e-12	7.6329e-11
Cluster-193.23008	192.953	0	10.124	1.6806e-12	7.6849e-11
Cluster-193.29603	682.274	66.4526	3.3587	1.6843e-12	7.6975e-11
Cluster-193.36053	457.56	20.7263	4.4648	1.6909e-12	7.7233e-11
Cluster-193.4534	0	146.881	-9.5918	1.6991e-12	7.7563e-11
Cluster-193.4844	0	149.95	-9.6222	1.8274e-12	8.3373e-11
Cluster-193.33402	1609.45	385.12	2.0629	1.8298e-12	8.3435e-11
Cluster-193.36723	3068.74	62.7817	5.6104	1.8479e-12	8.4214e-11
Cluster-193.3116	0	166.165	-9.7698	1.8681e-12	8.5086e-11
Cluster-193.43785	78.3071	543.689	-2.7959	1.8813e-12	8.5641e-11
Cluster-193.32092	5492.3	1307.11	2.0711	1.8979e-12	8.6351e-11
Cluster-193.2885	11.6875	252.669	-4.4337	1.9014e-12	8.6459e-11
Cluster-193.30133	161.381	1.19057	7.0326	1.9035e-12	8.6509e-11
Cluster-193.32720	1196.4	114.177	3.3886	1.9371e-12	8.7985e-11
Cluster-193.24012	152.727	1.50685	6.6277	1.943e-12	8.8202e-11
Cluster-193.29269	107.453	1.2669	6.4184	1.9606e-12	8.8953e-11
Cluster-193.46349	32.8208	353.282	-3.4266	1.9732e-12	8.9474e-11
Cluster-193.4097	0	161.411	-9.728	2.014e-12	9.1276e-11
Cluster-193.32148	8396.95	1135.28	2.8868	2.0359e-12	9.2217e-11
Cluster-193.14585	170.178	0.297643	8.9816	2.0749e-12	9.3932e-11
Cluster-193.50528	11.9973	343.692	-4.8293	2.0975e-12	9.4903e-11
Cluster-193.28540	1738.69	327.63	2.4076	2.1147e-12	9.5629e-11
Cluster-193.43704	128.097	1.25669	6.6745	2.1633e-12	9.7772e-11
Cluster-193.33311	1082.07	152.657	2.826	2.1721e-12	9.8115e-11
Cluster-193.32491	351.228	23.0684	3.9269	2.1786e-12	9.8354e-11
Cluster-193.43482	3.12125	125.375	-5.3335	2.2212e-12	1.0022e-10
Cluster-193.5350	1.44401	326.095	-7.8591	2.2322e-12	1.0066e-10
Cluster-193.42058	367.271	61.0768	2.5873	2.3172e-12	1.0444e-10
Cluster-193.20800	127.033	0.921773	7.0852	2.3243e-12	1.0464e-10
Cluster-193.35540	979.42	26.9977	5.18	2.3232e-12	1.0464e-10
Cluster-193.50656	0	189.304	-9.9579	2.3454e-12	1.0553e-10
Cluster-193.16233	6.6062	961.476	-7.2027	2.3571e-12	1.06e-10
Cluster-193.50031	0	171.588	-9.8161	2.3829e-12	1.071e-10
Cluster-193.2485	0	217.573	-10.159	2.4346e-12	1.0937e-10
Cluster-193.17774	619.172	72.912	3.0875	2.4495e-12	1.0998e-10
Cluster-193.36077	1916.33	192.475	3.3156	2.5233e-12	1.1322e-10
Cluster-193.45473	171.061	0.642766	8.0891	2.5814e-12	1.1577e-10
Cluster-193.41700	84.1032	2659.63	-4.9826	2.6195e-12	1.1741e-10
Cluster-193.14474	194.256	525.629	-1.4361	2.6211e-12	1.1742e-10
Cluster-193.31095	542.921	0	11.617	2.6757e-12	1.198e-10
Cluster-193.12242	77.6896	2.52358	4.9511	2.7065e-12	1.2111e-10
Cluster-193.32237	755.548	129.192	2.5485	2.7327e-12	1.2222e-10
Cluster-193.26095	138.271	9.3007	3.8881	2.7543e-12	1.2312e-10
Cluster-193.31350	28839.8	6127.75	2.2347	2.7689e-12	1.237e-10
Cluster-193.38256	12.5897	154.613	-3.626	2.7922e-12	1.2467e-10
Cluster-193.30435	821.327	248.266	1.7261	2.8124e-12	1.2551e-10
Cluster-193.45221	101.198	688.836	-2.7677	2.8163e-12	1.2562e-10
Cluster-193.18301	354.596	44.5328	2.9932	2.8465e-12	1.2682e-10
Cluster-193.30214	3253	178.678	4.1865	2.8459e-12	1.2682e-10
Cluster-193.33559	574.699	32.4178	4.1457	2.8628e-12	1.2748e-10
Cluster-193.26197	764.015	49.3473	3.9544	2.8657e-12	1.2754e-10
Cluster-193.30174	8693	237.506	5.1937	2.8696e-12	1.2764e-10
Cluster-193.15110	407.883	61.2639	2.7333	2.9721e-12	1.3213e-10
Cluster-193.14422	436.149	0.632559	9.44	2.9852e-12	1.3264e-10
Cluster-193.29214	1561.4	269.245	2.5359	3.0032e-12	1.3337e-10
Cluster-193.2975	0	203.264	-10.061	3.0428e-12	1.3505e-10
Cluster-193.39115	66.8655	798.838	-3.5768	3.0524e-12	1.354e-10
Cluster-193.28233	519.237	134.116	1.9519	3.0547e-12	1.3543e-10
Cluster-193.20592	57.7604	440.509	-2.9299	3.0935e-12	1.3708e-10
Cluster-193.28628	4079.25	13.8723	8.1985	3.1101e-12	1.3766e-10
Cluster-193.51370	0	155.453	-9.6743	3.1097e-12	1.3766e-10
Cluster-193.30816	1392.21	243.129	2.5181	3.1655e-12	1.4004e-10
Cluster-193.49974	0	146.936	-9.5923	3.2413e-12	1.4332e-10
Cluster-193.28857	829.119	83.1051	3.3187	3.2573e-12	1.4395e-10
Cluster-193.17980	671.066	40.6435	4.0464	3.2617e-12	1.4407e-10
Cluster-193.47242	5.42474	94.2346	-4.1064	3.3043e-12	1.4587e-10
Cluster-193.23292	203.81	669.664	-1.7157	3.3109e-12	1.4608e-10
Cluster-193.43760	185.139	1045.63	-2.4966	3.3132e-12	1.461e-10
Cluster-193.31819	2697.62	659.5	2.0321	3.3817e-12	1.4904e-10
Cluster-193.32235	138.892	20.7449	2.7445	3.4077e-12	1.5011e-10
Cluster-193.23339	164.564	2090.52	-3.6677	3.4135e-12	1.5028e-10
Cluster-193.46493	25.3314	242.351	-3.2655	3.4318e-12	1.5101e-10
Cluster-193.25483	798.148	41.394	4.2692	3.4785e-12	1.5298e-10
Cluster-193.30275	3201.55	251.701	3.6695	3.4944e-12	1.5359e-10
Cluster-193.11559	5.35592	245.199	-5.5357	3.4976e-12	1.5365e-10
Cluster-193.22972	168.844	1851.5	-3.4548	3.5238e-12	1.5472e-10
Cluster-193.4211	1.76954	121.767	-6.1323	3.5328e-12	1.5503e-10
Cluster-193.27770	1783.07	185.712	3.2628	3.5675e-12	1.5647e-10
Cluster-193.39712	762.388	154.71	2.3017	3.6534e-12	1.6015e-10
Cluster-193.3416	0	112.411	-9.2061	3.6556e-12	1.6016e-10
Cluster-193.11043	23.1293	227.907	-3.3019	3.7114e-12	1.6252e-10
Cluster-193.12689	88.2958	4.99969	4.1401	3.8062e-12	1.6658e-10
Cluster-193.1646	0	186.582	-9.937	3.8514e-12	1.6847e-10
Cluster-193.5251	14.6522	197.13	-3.7554	3.8556e-12	1.6856e-10
Cluster-193.25471	7583.03	452.153	4.068	3.8808e-12	1.6957e-10
Cluster-193.47243	3.17865	98.347	-4.975	3.9109e-12	1.708e-10
Cluster-193.8353	30.9828	510.383	-4.0401	3.9546e-12	1.7261e-10
Cluster-193.19721	671.268	1743.24	-1.3766	3.996e-12	1.7433e-10
Cluster-193.9996	5.03952	110.222	-4.4325	3.9981e-12	1.7433e-10
Cluster-193.25109	151.142	487.503	-1.6901	4.0167e-12	1.7504e-10
Cluster-193.17597	152.907	0.613923	7.9352	4.0462e-12	1.7624e-10
Cluster-193.50300	0	118.584	-9.2834	4.135e-12	1.8e-10
Cluster-193.4652	0	182.829	-9.9077	4.2089e-12	1.8313e-10
Cluster-193.37415	386.35	6639.55	-4.1031	4.2418e-12	1.8446e-10
Cluster-193.34453	132.596	0	9.5831	4.3177e-12	1.8766e-10
Cluster-193.27822	630.248	10.8019	5.8701	4.4367e-12	1.9273e-10
Cluster-30603.0	95.8515	3.37746	4.8102	4.5039e-12	1.9555e-10
Cluster-193.36910	203.378	21.0673	3.2669	4.6058e-12	1.9986e-10
Cluster-193.50049	0.337926	182.185	-8.9411	4.6568e-12	2.0197e-10
Cluster-193.36807	2136.34	296.126	2.8509	4.6956e-12	2.0354e-10
Cluster-193.4737	0	143.149	-9.5546	4.713e-12	2.0419e-10
Cluster-193.33917	177.457	0.595287	8.1577	4.7241e-12	2.0456e-10
Cluster-193.43628	165.095	0.632559	8.0405	4.761e-12	2.0605e-10
Cluster-193.23474	116.216	0.911566	6.9586	4.8975e-12	2.1173e-10
Cluster-193.24339	390.478	63.8193	2.6149	4.8973e-12	2.1173e-10
Cluster-193.27738	422.69	28.0158	3.9164	4.9508e-12	2.1392e-10
Cluster-193.4559	31.566	289.074	-3.197	5.0382e-12	2.1758e-10
Cluster-193.32271	3544.26	361.908	3.2917	5.0576e-12	2.1831e-10
Cluster-193.51312	0	115.188	-9.2412	5.0755e-12	2.1897e-10
Cluster-193.5205	0	194.023	-9.9935	5.1229e-12	2.2089e-10
Cluster-193.43084	144.186	1.21942	6.859	5.1662e-12	2.2264e-10
Cluster-193.31648	1168.33	183.479	2.6701	5.1751e-12	2.2291e-10
Cluster-193.30873	14953.3	931.93	4.0041	5.3366e-12	2.2975e-10
Cluster-193.22073	673.113	2519.73	-1.9047	5.3411e-12	2.2982e-10
Cluster-193.21454	202.783	0.31628	9.2344	5.3729e-12	2.3106e-10
Cluster-18397.0	0	91.7284	-8.9129	5.4631e-12	2.3482e-10
Cluster-193.10265	147.8	0.297643	8.7786	5.4704e-12	2.3501e-10
Cluster-193.11662	150.212	0.624129	7.9073	5.5899e-12	2.4001e-10
Cluster-193.4093	0	127.859	-9.3916	5.6027e-12	2.4044e-10
Cluster-10017.0	0	187.17	-9.9416	5.6233e-12	2.412e-10
Cluster-193.30410	372.816	65.1314	2.5183	5.7571e-12	2.4681e-10
Cluster-193.31583	319.028	7.54013	5.4037	5.8423e-12	2.5026e-10
Cluster-193.50455	0.337926	174.768	-8.8809	5.8437e-12	2.5026e-10
Cluster-193.5314	0	143.17	-9.5548	5.8982e-12	2.5246e-10
Cluster-193.25460	618.995	23.9878	4.6866	5.94e-12	2.5411e-10
Cluster-193.42016	578.659	193.796	1.5786	5.991e-12	2.5616e-10
Cluster-193.51376	0	134.838	-9.4687	6.2545e-12	2.6729e-10
Cluster-193.38806	67.9073	691.993	-3.3473	6.2685e-12	2.6774e-10
Cluster-193.24976	5374.56	890.197	2.5941	6.3824e-12	2.7247e-10
Cluster-193.24489	50.9873	307.019	-2.5939	6.4164e-12	2.7378e-10
Cluster-193.39486	137.155	0.613923	7.7787	6.4711e-12	2.7597e-10
Cluster-193.45012	7.87243	224.04	-4.8275	6.5724e-12	2.8014e-10
Cluster-193.22870	599.819	37.2747	4.0071	6.6986e-12	2.8536e-10
Cluster-193.25159	180.57	0	10.028	6.7018e-12	2.8536e-10
Cluster-193.15748	445.835	7.22819	5.9347	6.7775e-12	2.8843e-10
Cluster-193.44948	140.444	5.38031	4.7129	6.8919e-12	2.9315e-10
Cluster-193.15786	213.164	916.937	-2.106	7.0086e-12	2.9796e-10
Cluster-193.44530	43.916	365.473	-3.0579	7.044e-12	2.9931e-10
Cluster-193.4553	0	155.426	-9.6735	7.0523e-12	2.995e-10
Cluster-193.7587	0.372828	718.151	-10.92	7.1066e-12	3.0165e-10
Cluster-193.50937	0	160.518	-9.7199	7.1183e-12	3.0199e-10
Cluster-193.50061	13.5112	245.31	-4.1844	7.1397e-12	3.0274e-10
Cluster-193.23469	156.863	0	9.8251	7.188e-12	3.0463e-10
Cluster-193.18490	378.538	7.0477	5.7401	7.3424e-12	3.1101e-10
Cluster-193.18784	133.699	0	9.5957	7.3656e-12	3.1183e-10
Cluster-193.24014	136.227	616.354	-2.179	7.4005e-12	3.1304e-10
Cluster-193.39340	540.099	96.1912	2.4903	7.4017e-12	3.1304e-10
Cluster-193.36530	486.121	1648.32	-1.7615	7.4829e-12	3.1631e-10
Cluster-193.4201	0	91.5026	-8.9095	7.5279e-12	3.1804e-10
Cluster-193.34708	733.94	14.1429	5.6943	7.5663e-12	3.195e-10
Cluster-193.34970	1114.92	104.626	3.4135	7.6974e-12	3.2487e-10
Cluster-193.1316	1.11848	175.116	-7.3755	7.7038e-12	3.2497e-10
Cluster-193.5285	0	351.714	-10.852	7.7675e-12	3.2749e-10
Cluster-193.5137	4.33433	215.817	-5.6654	7.8078e-12	3.2902e-10
Cluster-193.38367	209.661	25.3742	3.046	7.8643e-12	3.3123e-10
Cluster-193.37264	756.876	269.399	1.49	7.8971e-12	3.3244e-10
Cluster-193.44881	168.507	2264.19	-3.7473	8.2271e-12	3.4615e-10
Cluster-193.50638	10.5318	279.923	-4.7274	8.565e-12	3.6018e-10
Cluster-193.14915	180.036	16.5672	3.4415	8.614e-12	3.6206e-10
Cluster-193.14249	110.513	1.22785	6.4701	8.6888e-12	3.6501e-10
Cluster-193.26524	458.599	20.9284	4.4503	8.7058e-12	3.6554e-10
Cluster-193.3832	0	134.856	-9.4686	8.7844e-12	3.6865e-10
Cluster-193.36912	239.006	1010.92	-2.081	8.9508e-12	3.7542e-10
Cluster-193.49997	3.52898	131.56	-5.2385	8.9548e-12	3.7542e-10
Cluster-193.16194	18.048	309.687	-4.109	9.1041e-12	3.8148e-10
Cluster-193.48103	37.7443	234.14	-2.6381	9.1316e-12	3.8244e-10
Cluster-193.37835	265.038	35.7434	2.889	9.3172e-12	3.9001e-10
Cluster-193.26843	191.13	5.69659	5.0732	9.4762e-12	3.9646e-10
Cluster-193.34761	236.921	0.595287	8.5786	9.4809e-12	3.9646e-10
Cluster-193.24239	231.536	36.8082	2.6541	9.4919e-12	3.9671e-10
Cluster-193.19107	428.407	2121.43	-2.3082	9.5554e-12	3.9916e-10
Cluster-193.5393	0	179.553	-9.8817	9.6093e-12	4.0121e-10
Cluster-193.31242	6962.54	475.344	3.8726	9.6342e-12	4.0204e-10
Cluster-193.3905	0	126.655	-9.3781	9.7058e-12	4.0482e-10
Cluster-193.28903	307.077	43.5963	2.8148	9.7259e-12	4.0545e-10
Cluster-193.3314	0	164.971	-9.7594	1.0038e-11	4.1826e-10
Cluster-193.27550	249.181	703.72	-1.4978	1.0147e-11	4.2256e-10
Cluster-193.32847	290.145	1126	-1.9565	1.0201e-11	4.246e-10
Cluster-193.39697	333.054	21.0395	3.9859	1.042e-11	4.3351e-10
Cluster-193.5176	21.6089	1608.61	-6.214	1.047e-11	4.3537e-10
Cluster-193.33998	89.5949	0	9.0184	1.0489e-11	4.3593e-10
Cluster-193.3665	1.11848	160.113	-7.2474	1.0497e-11	4.3605e-10
Cluster-193.4536	7.05795	164.145	-4.5526	1.0632e-11	4.4141e-10
Cluster-193.44462	52.7399	722.03	-3.7776	1.0704e-11	4.442e-10
Cluster-193.45726	378.278	52.1238	2.8581	1.08e-11	4.4795e-10
Cluster-193.20070	163.029	0.595287	8.0344	1.0899e-11	4.5181e-10
Cluster-193.19551	187.974	16.2611	3.5303	1.1097e-11	4.598e-10
Cluster-193.12142	68.305	559.244	-3.0313	1.1922e-11	4.9372e-10
Cluster-193.3326	0	129.666	-9.4119	1.204e-11	4.9837e-10
Cluster-14234.0	374.783	975.342	-1.3794	1.2067e-11	4.9923e-10
Cluster-193.22454	3.9615	246.457	-5.9838	1.2238e-11	5.0604e-10
Cluster-193.28397	279.6	27.8056	3.3327	1.2301e-11	5.084e-10
Cluster-193.42191	106.279	416.132	-1.9681	1.2448e-11	5.1419e-10
Cluster-193.38678	2154.82	235.644	3.1931	1.2516e-11	5.1674e-10
Cluster-193.17884	24.2142	223.997	-3.2067	1.2552e-11	5.18e-10
Cluster-8378.0	0	122.132	-9.3255	1.2696e-11	5.2364e-10
Cluster-193.45659	97.4266	363.939	-1.9004	1.2789e-11	5.2721e-10
Cluster-193.20251	129.055	3.34862	5.2482	1.2995e-11	5.3545e-10
Cluster-193.39106	85.2186	0	8.9451	1.3017e-11	5.361e-10
Cluster-193.24978	489.383	91.2407	2.4247	1.3125e-11	5.4025e-10
Cluster-193.4735	0.372828	217.14	-9.194	1.3233e-11	5.4445e-10
Cluster-193.16646	16.8216	152.375	-3.1785	1.327e-11	5.4568e-10
Cluster-193.3091	0	93.0057	-8.9325	1.3292e-11	5.4633e-10
Cluster-193.44531	3.10885	96.7208	-4.9619	1.3309e-11	5.4674e-10
Cluster-193.38459	131.484	613.26	-2.2214	1.336e-11	5.4857e-10
Cluster-193.25961	341.529	48.2327	2.8228	1.3406e-11	5.5015e-10
Cluster-193.21476	213.121	0.326486	9.3058	1.3555e-11	5.5599e-10
Cluster-193.9723	5.14651	81.2478	-3.9774	1.3609e-11	5.5792e-10
Cluster-193.40922	183.602	5.60518	5.0303	1.362e-11	5.5809e-10
Cluster-193.26944	686.077	56.7992	3.5934	1.3679e-11	5.6026e-10
Cluster-193.31504	12649.8	2406.06	2.3944	1.3748e-11	5.628e-10
Cluster-193.5043	0	224.487	-10.204	1.3834e-11	5.6604e-10
Cluster-193.34648	87.782	588.48	-2.7454	1.4013e-11	5.7307e-10
Cluster-193.34193	153.426	0	9.7932	1.4047e-11	5.7415e-10
Cluster-193.40671	68.0451	609.531	-3.1664	1.4093e-11	5.7577e-10
[truncated: 10,940 more rows]
