# Supplementary material for: Integrating transcriptome and chemical analyses to reveal the anti-Alzheimer’s disease components in Verbena officinalis Linn
Source: Front Plant Sci. 2022 Aug 4;13:955075. doi: 10.3389/fpls.2022.955075 (PMC9386363; doi:10.3389/fpls.2022.955075)
Supplement: Supplementary file 8 [file Table_7.xls]

## Sheet: Supplementary Table 7. DEGs of 
gene_id	Leaf_readcount	Stem_readcount	log2FoldChange	pval	padj
Cluster-193.21694	41.251	1450.58	-5.1389	4.3705e-47	3.2038e-42
Cluster-193.31496	19547.2	570.173	5.0986	4.9798e-45	1.8252e-40
Cluster-193.46888	7.03699	7221.63	-10.009	9.3381e-40	2.2817e-35
Cluster-193.30713	11521.3	1.6493	12.786	1.7611e-38	3.2274e-34
Cluster-193.21938	41.5234	1402.13	-5.0794	1.3315e-34	1.9521e-30
Cluster-193.21678	31.1472	1021.27	-5.0403	2.7402e-34	3.3478e-30
Cluster-193.27345	416.727	4.34925	6.6207	4.8788e-34	5.1091e-30
Cluster-193.31670	3256.91	60.5698	5.7537	2.2843e-32	1.8605e-28
Cluster-193.9078	49.3902	1050.18	-4.4091	2.0664e-32	1.8605e-28
Cluster-193.24504	449.743	5.84922	6.3189	9.8771e-32	6.7004e-28
Cluster-193.45339	62.5722	1918.39	-4.9361	1.0055e-31	6.7004e-28
Cluster-193.18314	610.559	65.6874	3.2106	3.4858e-31	2.1293e-27
Cluster-193.10059	2.5605	3046.56	-10.194	7.2971e-31	4.1147e-27
Cluster-193.23129	190.877	14141.7	-6.2115	8.6192e-31	4.513e-27
Cluster-193.21549	2860.39	3.34815	9.7029	1.5396e-30	7.5238e-27
Cluster-193.9448	16.8264	1877.13	-6.8073	1.5856e-29	7.2644e-26
Cluster-193.16175	245.383	10.2627	4.5749	5.0851e-29	2.1927e-25
Cluster-193.33179	4408.02	0.766962	12.699	5.8886e-27	2.2719e-23
Cluster-193.34009	1840.93	255.42	2.8513	5.8185e-27	2.2719e-23
Cluster-193.9676	10.5477	813.7	-6.2685	1.8617e-26	6.4986e-23
Cluster-193.9741	3.33943	287.098	-6.4388	1.8166e-26	6.4986e-23
Cluster-193.10033	10.7945	233.42	-4.4265	2.0818e-26	6.9365e-23
Cluster-193.39261	84.6884	4418.21	-5.7065	4.1951e-26	1.337e-22
Cluster-193.12916	15.3708	879.578	-5.8428	4.6991e-26	1.4353e-22
Cluster-193.26472	1143.33	6.99687	7.3452	6.5095e-26	1.9087e-22
Cluster-193.27505	324.835	16807.3	-5.6932	1.1538e-25	3.253e-22
Cluster-193.46915	44.8119	2674.6	-5.901	1.9804e-25	5.3766e-22
Cluster-193.35070	3686.14	77.9094	5.565	3.441e-25	9.0085e-22
Cluster-193.17473	10.8943	298.805	-4.7766	1.1187e-24	2.8277e-21
Cluster-193.9377	6.49206	565.459	-6.4337	1.4053e-24	3.4339e-21
Cluster-193.46971	8.17922	628.118	-6.2798	1.6586e-24	3.922e-21
Cluster-193.27788	451.632	14.6775	4.9473	2.9786e-24	6.8233e-21
Cluster-193.44806	25.8419	2002.08	-6.2763	3.324e-24	7.3836e-21
Cluster-193.40102	91.3405	9964.63	-6.7702	1.9351e-23	4.1721e-20
Cluster-193.10009	17.9094	4791.39	-8.0613	2.3047e-23	4.8269e-20
Cluster-193.43124	55.7505	1150	-4.3663	5.0636e-23	1.0311e-19
Cluster-193.46903	37.4937	2431.94	-6.0225	5.4815e-23	1.086e-19
Cluster-193.28056	2248.8	64.655	5.1259	9.5632e-23	1.8448e-19
Cluster-193.47242	5.20284	1458.88	-8.1242	1.5416e-22	2.8976e-19
Cluster-193.34970	1068.76	196.92	2.4426	5.9729e-22	1.0946e-18
Cluster-193.48059	12.2462	429.587	-5.1335	9.3984e-22	1.6803e-18
Cluster-193.11033	3.58622	531.689	-7.202	1.1098e-21	1.9369e-18
Cluster-193.28870	322.121	53.3635	2.5951	1.2356e-21	2.1063e-18
Cluster-193.8395	22.1981	661.362	-4.9023	2.5666e-21	4.276e-18
Cluster-193.26134	408.263	29.9685	3.759	6.2796e-21	1.0229e-17
Cluster-193.42107	223.784	11482.7	-5.6819	8.507e-21	1.3557e-17
Cluster-193.43148	557.552	83.4972	2.7363	1.2435e-20	1.9394e-17
Cluster-193.18509	103.243	1733.81	-4.0706	1.672e-20	2.5534e-17
Cluster-193.34328	13.8579	1195.09	-6.4366	2.2525e-20	3.3697e-17
Cluster-193.41947	267.651	2985.86	-3.48	2.8864e-20	4.2317e-17
Cluster-193.46917	5.3014	551.03	-6.7017	3.1295e-20	4.4981e-17
Cluster-193.36523	303.329	7726.93	-4.6713	3.7666e-20	5.3098e-17
Cluster-193.47050	3.3151	3869	-10.19	4.0814e-20	5.645e-17
Cluster-193.9217	8.3825	574.73	-6.107	5.3359e-20	7.2435e-17
Cluster-193.17802	225.15	13.7293	4.0439	5.8265e-20	7.739e-17
Cluster-193.7824	14.2288	486.981	-5.1068	5.9122e-20	7.739e-17
Cluster-193.9604	27.8159	4323.6	-7.2845	1.1383e-19	1.4638e-16
Cluster-193.46951	5.61726	386.429	-6.1042	1.5374e-19	1.943e-16
Cluster-193.9859	5.84487	326.43	-5.7935	2.4245e-19	3.0122e-16
Cluster-193.47243	3.05553	1931.09	-9.3181	3.7696e-19	4.6054e-16
Cluster-193.42419	85.8698	2159.65	-4.6531	4.3929e-19	5.2789e-16
Cluster-193.40622	605.546	1743.34	-1.5257	5.1126e-19	6.0448e-16
Cluster-193.16965	92.9791	3476.59	-5.224	5.8313e-19	6.785e-16
Cluster-193.47141	1.98753	235.362	-6.8914	1.246e-18	1.4272e-15
Cluster-193.19275	637.079	51.1721	3.6306	1.9071e-18	2.1507e-15
Cluster-193.43712	349.617	4404.13	-3.6544	2.7789e-18	3.0864e-15
Cluster-193.9704	151.955	3831.99	-4.6569	3.5499e-18	3.884e-15
Cluster-193.28004	641.035	117.743	2.4458	3.8571e-18	4.1579e-15
Cluster-193.11089	18.1449	333.508	-4.2002	4.8817e-18	5.1863e-15
Cluster-193.35430	987.407	257.4	1.9392	7.2551e-18	7.5976e-15
Cluster-193.29535	98.5108	1143.62	-3.5372	7.3635e-18	7.6025e-15
Cluster-193.32545	410.01	78.7386	2.3827	1.1166e-17	1.1368e-14
Cluster-193.9821	15.2098	595.208	-5.2976	1.5119e-17	1.5182e-14
Cluster-193.30177	3038.86	21.7345	7.117	1.7383e-17	1.699e-14
Cluster-193.9004	38.5945	403.43	-3.3848	1.7277e-17	1.699e-14
Cluster-193.40049	366.589	2305.41	-2.6527	2.4712e-17	2.3835e-14
Cluster-193.20213	853.156	6988.22	-3.034	3.546e-17	3.3416e-14
Cluster-193.39801	6.29517	279.846	-5.476	3.5557e-17	3.3416e-14
Cluster-193.15850	170.69	12.2471	3.818	4.0661e-17	3.7729e-14
Cluster-193.23924	1953.95	23.977	6.3515	4.4882e-17	4.1125e-14
Cluster-193.47151	33.4457	1119.13	-5.0678	5.0963e-17	4.6121e-14
Cluster-193.20700	238.047	1739.96	-2.8702	5.8294e-17	5.1484e-14
Cluster-193.22215	248.793	27.425	3.1876	5.7595e-17	5.1484e-14
Cluster-193.42337	109.41	432.494	-1.9826	6.0335e-17	5.2652e-14
Cluster-193.31306	13758.8	160.211	6.4247	6.2384e-17	5.38e-14
Cluster-193.9762	22.0664	456.322	-4.3747	6.3154e-17	5.3831e-14
Cluster-193.47113	15.3133	533.308	-5.1246	8.4266e-17	7.1001e-14
Cluster-193.47715	21.6109	182.801	-3.0838	1.1003e-16	9.1653e-14
Cluster-193.36083	35.2813	2049.58	-5.8643	1.2324e-16	1.0094e-13
Cluster-193.40503	96.0985	1124.26	-3.5481	1.2393e-16	1.0094e-13
Cluster-193.47136	25.1347	1560.82	-5.9585	1.3897e-16	1.1073e-13
Cluster-193.9446	0.987377	310.298	-8.293	1.3756e-16	1.1073e-13
Cluster-193.32496	112.78	6559.39	-5.863	1.4568e-16	1.1483e-13
Cluster-193.47725	6.00611	142.623	-4.5784	1.7322e-16	1.3509e-13
Cluster-193.15492	397.598	2.34924	7.4308	2.2877e-16	1.7652e-13
Cluster-193.13346	4.74761	444.829	-6.564	2.5481e-16	1.9457e-13
Cluster-193.37999	145.648	955.89	-2.7154	2.6655e-16	2.0143e-13
Cluster-193.16966	38.7454	1047.63	-4.756	2.7381e-16	2.0274e-13
Cluster-193.19726	425.206	2405.47	-2.5003	2.7181e-16	2.0274e-13
Cluster-193.30326	100.24	1733.46	-4.1121	3.1832e-16	2.3334e-13
Cluster-193.9926	1.98114	176.03	-6.4743	3.6819e-16	2.6723e-13
Cluster-193.9918	8.22126	225.938	-4.7796	4.0331e-16	2.8984e-13
Cluster-193.48249	18.8944	206.026	-3.4493	4.228e-16	3.009e-13
Cluster-193.17271	76.4177	4601.24	-5.9138	4.3026e-16	3.0327e-13
Cluster-193.11266	172.668	2.98245	5.8794	4.8139e-16	3.3608e-13
Cluster-193.24949	61.9931	798.107	-3.685	5.6379e-16	3.8989e-13
Cluster-193.33393	1267.14	114.356	3.4697	6.0351e-16	4.1346e-13
Cluster-193.9983	2.98769	133.195	-5.4837	7.6382e-16	5.1844e-13
Cluster-193.18761	1.71003	374.809	-7.8077	8.4046e-16	5.6522e-13
Cluster-193.37128	1129.04	88.8019	3.6684	8.789e-16	5.806e-13
Cluster-193.9969	47.0863	2365.11	-5.6526	8.7917e-16	5.806e-13
Cluster-193.9137	1.34551	265.285	-7.6424	1.0052e-15	6.5794e-13
Cluster-193.9747	1.43252	496.194	-8.5084	1.1369e-15	7.3754e-13
Cluster-193.43583	115.476	833.209	-2.8515	1.4526e-15	9.3404e-13
Cluster-193.11655	34.5341	2791.81	-6.3384	1.4713e-15	9.3786e-13
Cluster-193.43598	73.6934	304.416	-2.0468	1.5897e-15	1.0046e-12
Cluster-193.9899	2.03104	350.327	-7.4509	1.8415e-15	1.1537e-12
Cluster-193.20041	542.222	39.3814	3.7796	2.0551e-15	1.2767e-12
Cluster-193.9767	21.0763	656.898	-4.9615	2.5601e-15	1.577e-12
Cluster-193.23757	198.212	1215.59	-2.6173	3.3265e-15	2.0321e-12
Cluster-193.43125	24.4539	394.379	-4.0078	5.2549e-15	3.1835e-12
Cluster-193.29284	1313.53	294.976	2.1564	6.7071e-15	4.03e-12
Cluster-193.34628	44.3872	351.285	-2.9873	6.9283e-15	4.129e-12
Cluster-193.17387	132.793	5016.24	-5.2388	8.2463e-15	4.868e-12
Cluster-193.47440	12.3728	415.119	-5.0638	8.301e-15	4.868e-12
Cluster-193.24367	259.412	31.7914	3.038	8.5277e-15	4.9612e-12
Cluster-193.47624	0	281.108	-10.59	8.8526e-15	5.1097e-12
Cluster-193.42909	101.997	421.796	-2.0475	9.565e-15	5.4777e-12
Cluster-193.32255	958.465	74.6184	3.688	1.1101e-14	6.3081e-12
Cluster-193.33833	687.079	12128.3	-4.1417	1.2343e-14	6.9602e-12
Cluster-193.24825	279.862	55.1163	2.3499	1.4313e-14	8.009e-12
Cluster-193.29381	1316.13	466.155	1.4984	1.6067e-14	8.9227e-12
Cluster-193.33518	848.803	137.54	2.6272	1.7771e-14	9.7947e-12
Cluster-193.17729	16.0844	246.285	-3.9335	1.9082e-14	1.0439e-11
Cluster-193.32183	1191.08	319.874	1.8974	2.4005e-14	1.3034e-11
Cluster-193.46115	20.0417	297.751	-3.8978	2.5331e-14	1.3653e-11
Cluster-193.29981	619.215	16.6843	5.2365	2.9489e-14	1.5778e-11
Cluster-193.47819	4.94327	475.598	-6.5869	3.4436e-14	1.8292e-11
Cluster-193.38829	11.7335	379.007	-5.0187	3.8317e-14	2.0063e-11
Cluster-193.46163	32.549	623.469	-4.2623	3.8291e-14	2.0063e-11
Cluster-193.46981	25.6462	320.426	-3.6457	3.9148e-14	2.0353e-11
Cluster-193.42217	177.628	4010.9	-4.498	4.1866e-14	2.1612e-11
Cluster-193.21320	204.294	13.1962	3.963	4.5612e-14	2.3382e-11
Cluster-193.34014	3145.35	1135.74	1.4694	4.7108e-14	2.3981e-11
Cluster-193.15582	105.453	690.439	-2.7126	5.2151e-14	2.6365e-11
Cluster-193.43479	336.913	6025.57	-4.1605	5.2789e-14	2.6504e-11
Cluster-193.11515	91.884	576.188	-2.6489	5.3739e-14	2.6798e-11
Cluster-193.33236	1638.22	179.155	3.1929	5.7382e-14	2.8421e-11
Cluster-193.5077	15.6854	215.5	-3.7852	7.9638e-14	3.918e-11
Cluster-193.46980	59.0783	1778.19	-4.9142	8.8445e-14	4.3223e-11
Cluster-193.47183	18.9764	301.65	-3.9988	9.0458e-14	4.3914e-11
Cluster-193.39440	358.793	0	10.966	9.8779e-14	4.7638e-11
Cluster-193.32399	2518.62	541.898	2.2159	9.9817e-14	4.7823e-11
Cluster-193.10006	12.9384	913.012	-6.1472	1.3355e-13	6.3569e-11
Cluster-193.25638	1066.6	2.83091	8.5001	1.6284e-13	7.7012e-11
Cluster-193.38426	25.2458	466.214	-4.2079	1.6844e-13	7.915e-11
Cluster-193.51119	2.39556	207.041	-6.4614	1.9476e-13	9.0935e-11
Cluster-193.47972	14.0241	322.893	-4.5281	2.6476e-13	1.2283e-10
Cluster-193.28039	2167.3	690.097	1.6504	2.8564e-13	1.3169e-10
Cluster-193.40338	751.287	115.477	2.7024	3.013e-13	1.3804e-10
Cluster-193.31504	12135	3596.09	1.7546	3.064e-13	1.3951e-10
Cluster-193.16631	2.35205	178.149	-6.2568	3.1557e-13	1.4279e-10
Cluster-18603.0	0	136.475	-9.5468	3.666e-13	1.6486e-10
Cluster-193.5644	0	144.716	-9.6298	3.7395e-13	1.6714e-10
Cluster-193.28143	869.851	119.005	2.8732	4.2138e-13	1.8721e-10
Cluster-193.31897	6003.98	858.194	2.8065	4.2476e-13	1.8757e-10
Cluster-193.33268	623.577	46	3.7626	4.5416e-13	1.9935e-10
Cluster-193.42677	72.3633	1393.42	-4.2698	4.7343e-13	2.0535e-10
Cluster-193.44208	317.832	51.2131	2.6317	4.7298e-13	2.0535e-10
Cluster-193.29904	5912.11	50.7006	6.8689	4.784e-13	2.0629e-10
Cluster-193.13227	49.3118	1013.98	-4.3591	5.1254e-13	2.1971e-10
Cluster-193.34015	589.843	18.1512	5.043	5.6479e-13	2.407e-10
Cluster-193.8056	0	159.697	-9.7741	5.7129e-13	2.4207e-10
Cluster-193.3744	0.629248	172.366	-8.0337	5.9527e-13	2.5078e-10
Cluster-193.47236	7.94375	267.014	-5.0731	6.1306e-13	2.568e-10
Cluster-193.11550	165.921	6980.32	-5.3953	6.385e-13	2.6594e-10
Cluster-193.35987	64.9744	327.54	-2.3319	6.7424e-13	2.7924e-10
Cluster-193.29385	2844.33	220.085	3.691	7.3304e-13	3.0188e-10
Cluster-27384.0	119.301	2.18212	5.7404	7.6365e-13	3.1273e-10
Cluster-193.22119	19.4702	636.144	-5.0364	8.2793e-13	3.3717e-10
Cluster-193.9728	8.48229	160.636	-4.2573	8.4462e-13	3.4207e-10
Cluster-193.291	0	118.919	-9.3465	8.6977e-13	3.5032e-10
Cluster-193.9867	63.4295	658.833	-3.3757	8.8753e-13	3.5552e-10
Cluster-193.9148	10.9314	251.631	-4.5263	1.0974e-12	4.372e-10
Cluster-193.9258	18.6284	198.665	-3.4172	1.1485e-12	4.5507e-10
Cluster-193.9944	4.46102	241.465	-5.738	1.3144e-12	5.1803e-10
Cluster-193.24014	130.715	583.478	-2.1596	1.3418e-12	5.26e-10
Cluster-193.30729	2820.84	135.737	4.3773	1.4034e-12	5.4721e-10
Cluster-193.32847	278.503	2085.86	-2.9049	1.4628e-12	5.6735e-10
Cluster-193.8738	4.83979	602.575	-6.9772	1.5454e-12	5.9623e-10
Cluster-193.41007	63.4384	517.777	-3.0277	1.9157e-12	7.3522e-10
Cluster-193.9621	2.88151	272.595	-6.5441	2.4784e-12	9.4622e-10
Cluster-193.32975	384.679	41.7967	3.1991	2.4962e-12	9.4808e-10
Cluster-193.34620	112.149	11.7446	3.2439	2.5639e-12	9.6878e-10
Cluster-193.47158	28.3185	1078.96	-5.2571	2.7207e-12	1.0228e-09
Cluster-193.31836	4339.76	1166.29	1.896	2.9704e-12	1.1109e-09
Cluster-193.41304	99.9608	9.58085	3.4006	3.0164e-12	1.1224e-09
Cluster-193.23921	101.393	1193.8	-3.5574	3.0429e-12	1.1266e-09
Cluster-193.40508	89.2292	1893.23	-4.4067	3.2177e-12	1.1853e-09
Cluster-193.41847	40.1668	727.753	-4.1824	3.2652e-12	1.1968e-09
Cluster-193.31492	231.564	24.7381	3.2163	3.7751e-12	1.3768e-09
Cluster-193.9557	4.22063	495.071	-6.867	4.0286e-12	1.4619e-09
Cluster-193.10794	60.6945	1655.63	-4.7703	4.1778e-12	1.5086e-09
Cluster-193.33760	491.249	100.24	2.2918	4.5762e-12	1.6444e-09
Cluster-193.17164	41.5079	356.239	-3.0997	5.4622e-12	1.9523e-09
Cluster-193.22937	320.778	40.6087	2.9912	5.4864e-12	1.9523e-09
Cluster-193.44334	92.135	361.59	-1.9726	6.2548e-12	2.215e-09
Cluster-193.20221	196.907	1.53392	7.1591	6.658e-12	2.3464e-09
Cluster-193.18277	932.566	11176.4	-3.583	6.7183e-12	2.3564e-09
Cluster-193.35729	82.6375	423.648	-2.3581	8.2094e-12	2.8656e-09
Cluster-193.46939	5.2107	292.089	-5.8317	8.4882e-12	2.9489e-09
Cluster-193.42373	101.097	543.333	-2.4267	9.2689e-12	3.2049e-09
Cluster-193.31880	5116.27	485.034	3.399	9.8657e-12	3.3953e-09
Cluster-193.9988	0.314624	2153.6	-12.565	1.0416e-11	3.5678e-09
Cluster-193.10030	8.35154	5849.31	-9.4485	1.1225e-11	3.827e-09
Cluster-193.39143	49.4839	340.88	-2.7867	1.1387e-11	3.8645e-09
Cluster-193.12548	72.1257	282.194	-1.9699	1.251e-11	4.226e-09
Cluster-193.9552	82.816	1089.88	-3.7168	1.3525e-11	4.5479e-09
Cluster-193.8118	0.629248	311.636	-8.8993	1.4239e-11	4.7662e-09
Cluster-193.8636	11.7834	161.98	-3.7908	1.4405e-11	4.7998e-09
Cluster-193.37113	110.201	1283.36	-3.542	1.5078e-11	5.0012e-09
Cluster-193.22735	1086.24	4097.24	-1.9152	1.543e-11	5.0891e-09
Cluster-193.9982	0.321014	186.726	-9.0382	1.5482e-11	5.0891e-09
Cluster-193.33453	3328.05	751.546	2.1462	1.7153e-11	5.5907e-09
Cluster-193.46407	14.1391	292.275	-4.3683	1.716e-11	5.5907e-09
Cluster-193.25471	7278.3	346.847	4.3921	1.7771e-11	5.7642e-09
Cluster-193.43846	387.045	1889.62	-2.2877	1.931e-11	6.2357e-09
Cluster-193.32437	5742.22	1354.33	2.084	1.99e-11	6.3979e-09
Cluster-193.44025	178.546	830.12	-2.218	2.1266e-11	6.8073e-09
Cluster-193.20533	46.1422	521.007	-3.5002	2.1422e-11	6.8276e-09
Cluster-193.8342	7.37595	336.962	-5.5187	2.1946e-11	6.9643e-09
Cluster-193.9282	22.1264	382.634	-4.113	2.4851e-11	7.852e-09
Cluster-193.40974	169.17	822.522	-2.2811	2.5179e-11	7.9216e-09
Cluster-23229.0	0.321014	192.738	-9.0819	2.9547e-11	9.256e-09
Cluster-193.30313	1353.95	15.5519	6.4587	3.0447e-11	9.4972e-09
Cluster-193.9860	0.321014	210.984	-9.2143	3.3728e-11	1.0476e-08
Cluster-193.17533	278.116	73.5927	1.9223	3.4841e-11	1.0776e-08
Cluster-193.9579	57.9079	692.559	-3.5828	3.5298e-11	1.0872e-08
Cluster-193.28841	665.049	122.128	2.4473	3.8531e-11	1.1818e-08
Cluster-193.45546	48.0196	546.951	-3.5117	3.9636e-11	1.2106e-08
Cluster-193.26441	124.523	1.96606	5.9982	4.1612e-11	1.265e-08
Cluster-193.6184	1.07439	213.535	-7.7117	4.1761e-11	1.265e-08
Cluster-193.49701	1.98753	192.336	-6.6	4.3994e-11	1.3271e-08
Cluster-193.36365	1238.5	132.337	3.2247	4.5321e-11	1.3616e-08
Cluster-193.33707	177.603	4714.64	-4.7307	4.6494e-11	1.3911e-08
Cluster-193.33764	136.426	727.554	-2.4149	4.7336e-11	1.4105e-08
Cluster-193.34224	94.0392	553.147	-2.5549	4.7727e-11	1.416e-08
Cluster-193.6212	2.33288	105.743	-5.5104	4.7906e-11	1.416e-08
Cluster-193.20671	446.411	28.7275	3.9648	4.9711e-11	1.4523e-08
Cluster-193.34570	350.795	2847.75	-3.021	4.9729e-11	1.4523e-08
Cluster-193.9065	23.2863	201.303	-3.1094	4.9624e-11	1.4523e-08
Cluster-193.35272	156.022	31.5906	2.3132	5.2047e-11	1.514e-08
Cluster-193.34349	175.802	1380.14	-2.973	5.4127e-11	1.5683e-08
Cluster-193.18395	449.493	22.7057	4.3049	5.5663e-11	1.6064e-08
Cluster-193.20356	139.748	670.905	-2.2639	5.6454e-11	1.6229e-08
Cluster-193.9834	60.8865	1168.99	-4.2645	5.7841e-11	1.6562e-08
Cluster-193.30385	345.35	26.0416	3.7293	6.0054e-11	1.7129e-08
Cluster-193.24125	85.5984	5.83144	3.8789	6.3602e-11	1.8071e-08
Cluster-193.26050	1728.51	325.359	2.4084	6.5469e-11	1.853e-08
Cluster-193.27730	247.19	28.5521	3.1032	6.8412e-11	1.9288e-08
Cluster-193.12924	511.911	7.51191	6.0713	7.1518e-11	2.0086e-08
Cluster-193.18916	90.863	5.29862	4.1201	7.2681e-11	2.0335e-08
Cluster-193.25198	405.593	0.632911	9.3001	8.027e-11	2.2373e-08
Cluster-193.17018	419.426	108.026	1.9562	8.5573e-11	2.3761e-08
Cluster-193.8679	2.9813	82.1233	-4.7894	8.6113e-11	2.382e-08
Cluster-193.37577	13.5047	128.724	-3.2525	8.7247e-11	2.4043e-08
Cluster-193.30548	5018.77	378.183	3.7312	9.0168e-11	2.4755e-08
Cluster-193.47313	74.4308	958.18	-3.6878	9.7973e-11	2.6798e-08
Cluster-193.27076	400.533	1319.36	-1.7197	9.98e-11	2.7196e-08
Cluster-193.30839	2273.84	162.015	3.8107	1.0681e-10	2.8935e-08
Cluster-193.9271	2.20237	384.657	-7.4212	1.0697e-10	2.8935e-08
Cluster-193.10618	17.6688	624.112	-5.1374	1.0776e-10	2.9041e-08
Cluster-193.42741	112.943	2084.74	-4.2064	1.1145e-10	2.9926e-08
Cluster-193.46312	4.50722	191.085	-5.4311	1.1764e-10	3.1471e-08
Cluster-193.25646	485.806	67.0532	2.8537	1.1914e-10	3.1732e-08
Cluster-193.36912	229.36	1116.36	-2.2838	1.1991e-10	3.1732e-08
Cluster-193.45923	129.27	628.919	-2.2821	1.1985e-10	3.1732e-08
Cluster-193.36066	469.489	25.583	4.2121	1.2604e-10	3.3235e-08
Cluster-193.31351	869.382	82.0546	3.4102	1.3054e-10	3.4297e-08
Cluster-193.36646	125.976	1573.05	-3.6431	1.337e-10	3.5003e-08
Cluster-193.28548	511.954	2968.59	-2.5362	1.3471e-10	3.5142e-08
Cluster-193.43964	73.4006	335.692	-2.1943	1.4061e-10	3.6551e-08
Cluster-193.41092	365.817	3460.46	-3.2417	1.4663e-10	3.7981e-08
Cluster-193.31294	1447.69	296.321	2.2876	1.5305e-10	3.9505e-08
Cluster-193.31657	1245.68	296.263	2.0729	1.5649e-10	4.0251e-08
Cluster-193.40048	44.3292	411.416	-3.2123	1.5713e-10	4.0273e-08
Cluster-193.40384	41.0362	252.576	-2.6248	1.5873e-10	4.0541e-08
Cluster-193.14207	177.915	5.63096	4.968	1.6314e-10	4.1523e-08
Cluster-193.31786	283.973	2171.65	-2.9352	1.643e-10	4.1674e-08
Cluster-193.42791	329.153	1723.79	-2.389	1.6752e-10	4.2346e-08
Cluster-193.31119	6837.23	1889.91	1.8553	1.6949e-10	4.2696e-08
Cluster-193.47840	1.2585	117.935	-6.5023	1.7204e-10	4.319e-08
Cluster-193.30117	1473.16	320.665	2.2001	1.7355e-10	4.3419e-08
Cluster-193.45373	213.337	920.3	-2.109	1.7514e-10	4.3669e-08
Cluster-193.40951	40.5311	370.053	-3.1935	1.8062e-10	4.4882e-08
Cluster-193.22999	300.516	63.2133	2.2514	1.8247e-10	4.5189e-08
Cluster-193.18299	1.61662	209.276	-7.0014	1.8325e-10	4.5229e-08
Cluster-193.9540	12.6415	118.887	-3.2369	1.8657e-10	4.5894e-08
Cluster-193.30381	3380.15	1154.06	1.5509	1.9566e-10	4.7968e-08
Cluster-193.27319	768.75	168.513	2.1882	1.9853e-10	4.8511e-08
Cluster-193.11874	121.144	12.2135	3.3226	2.0912e-10	5.0927e-08
Cluster-193.9904	36.4373	1772.9	-5.606	2.2376e-10	5.4313e-08
Cluster-193.24579	140.198	451.238	-1.6866	2.2579e-10	5.4444e-08
Cluster-193.7164	1.30839	213.163	-7.3393	2.2576e-10	5.4444e-08
Cluster-193.9946	1.38901	121.964	-6.5044	2.3057e-10	5.5416e-08
Cluster-193.39678	21.3526	348.121	-4.0287	2.3747e-10	5.6888e-08
Cluster-193.42228	173.299	1983.25	-3.5167	2.4363e-10	5.8173e-08
Cluster-193.16188	119.656	1142.57	-3.2567	2.4948e-10	5.9376e-08
Cluster-193.25577	236.939	31.1569	2.9297	2.5318e-10	6.0063e-08
Cluster-193.47399	60.386	818.973	-3.7627	2.5438e-10	6.0152e-08
Cluster-193.33977	95.571	8.64617	3.46	2.5918e-10	6.1091e-08
Cluster-193.19673	780.407	119.997	2.7006	2.6673e-10	6.2667e-08
Cluster-193.12498	109.919	0.632911	7.4135	2.6945e-10	6.3104e-08
Cluster-193.8639	34.7511	236.179	-2.7639	2.8252e-10	6.5955e-08
Cluster-193.15432	6.2465	73.002	-3.5445	2.9477e-10	6.8595e-08
Cluster-193.38472	26.0604	174.553	-2.7427	3.1223e-10	7.2429e-08
Cluster-193.30123	1196.87	2462.7	-1.0409	3.2774e-10	7.5788e-08
Cluster-193.10053	1.302	228.757	-7.4465	3.6418e-10	8.3727e-08
Cluster-193.27433	315.446	1126.79	-1.8374	3.6436e-10	8.3727e-08
Cluster-193.38656	456.681	87.9154	2.3771	3.7505e-10	8.5914e-08
Cluster-193.8651	1.03088	76.5715	-6.2619	3.845e-10	8.7806e-08
Cluster-193.36200	403.22	1425.58	-1.822	4.0702e-10	9.2659e-08
Cluster-193.21541	38.7876	154.638	-1.9978	4.1071e-10	9.3209e-08
Cluster-193.15163	50.572	321.214	-2.6663	4.2905e-10	9.7072e-08
Cluster-193.47318	15.6242	358.882	-4.5279	4.47e-10	1.0082e-07
Cluster-193.15923	69.6067	941.865	-3.7581	4.6295e-10	1.041e-07
Cluster-193.9014	17.2664	286.225	-4.0582	4.6828e-10	1.0498e-07
Cluster-193.19537	201.799	32.0882	2.6511	4.7813e-10	1.0686e-07
Cluster-193.8044	0.358129	119.612	-8.3927	4.8029e-10	1.0701e-07
Cluster-193.33186	1056.38	109.291	3.2745	5.2719e-10	1.1711e-07
Cluster-193.6664	0	70.0873	-8.5852	5.4104e-10	1.1982e-07
Cluster-193.20092	530.067	2328.35	-2.1349	5.4317e-10	1.1993e-07
Cluster-193.12251	64.2729	335.013	-2.384	5.5126e-10	1.2135e-07
Cluster-193.28186	151.893	11.6292	3.7072	5.5769e-10	1.224e-07
Cluster-193.46025	18.581	437.634	-4.5558	5.7597e-10	1.2603e-07
Cluster-193.8926	0	68.9133	-8.5594	6.1956e-10	1.3517e-07
Cluster-193.37935	197.486	947.145	-2.2619	6.3858e-10	1.389e-07
Cluster-193.31033	3348.64	1168.93	1.5189	6.6975e-10	1.4525e-07
Cluster-30836.0	1.66013	84.321	-5.6713	7.1629e-10	1.5489e-07
Cluster-193.9750	24.388	814.097	-5.0638	7.266e-10	1.5665e-07
Cluster-193.25390	71.7853	3.64902	4.3211	7.2875e-10	1.5666e-07
Cluster-193.9650	68.7784	403.957	-2.5553	7.489e-10	1.6052e-07
Cluster-33757.0	4.48166	341.784	-6.269	8.6111e-10	1.8403e-07
Cluster-193.11151	2.42628	181.868	-6.258	9.1083e-10	1.9409e-07
Cluster-193.22142	306.331	46.9979	2.7023	1.0237e-09	2.1752e-07
Cluster-193.25647	883.048	142.684	2.6279	1.0581e-09	2.2416e-07
Cluster-193.18278	614.498	8228.41	-3.743	1.0696e-09	2.2542e-07
Cluster-193.51259	56.7558	240.858	-2.0849	1.0702e-09	2.2542e-07
Cluster-193.30642	553.551	68.0913	3.0297	1.0763e-09	2.2607e-07
Cluster-193.42958	1.30839	75.5925	-5.8411	1.1397e-09	2.387e-07
Cluster-193.24997	595.486	96.6507	2.6195	1.2023e-09	2.5109e-07
Cluster-193.33204	1923.24	5006.7	-1.3803	1.2208e-09	2.5422e-07
Cluster-193.22564	678.271	145.945	2.2144	1.2441e-09	2.5834e-07
Cluster-193.1868	4.91255	115.926	-4.5541	1.2628e-09	2.6148e-07
Cluster-193.9786	17.9458	1187.92	-6.0535	1.2843e-09	2.652e-07
Cluster-193.9407	22.3682	473.854	-4.4066	1.3294e-09	2.7373e-07
Cluster-193.9745	15.6535	192.098	-3.6191	1.3585e-09	2.7894e-07
Cluster-193.47585	20.2027	267.068	-3.7256	1.3932e-09	2.8447e-07
Cluster-193.9246	4.03652	196.188	-5.6128	1.3922e-09	2.8447e-07
Cluster-193.7382	3.37655	114.07	-5.0919	1.4068e-09	2.8645e-07
Cluster-193.21042	126.362	1207.25	-3.2568	1.5324e-09	3.1117e-07
Cluster-193.44074	265.482	1084.35	-2.031	1.5898e-09	3.2194e-07
Cluster-193.10515	48.4348	333.345	-2.7832	1.5962e-09	3.2234e-07
Cluster-193.28136	1580.64	420.413	1.912	1.613e-09	3.2484e-07
Cluster-193.28135	3234.8	724.209	2.1592	1.6499e-09	3.3135e-07
Cluster-193.9884	46.4955	1127.62	-4.5977	1.6799e-09	3.3646e-07
Cluster-193.23213	634.617	149.236	2.0896	1.6884e-09	3.3724e-07
Cluster-193.46528	104.451	4.93351	4.4579	1.8581e-09	3.7012e-07
Cluster-193.35163	1515.39	134.086	3.501	1.9158e-09	3.8059e-07
Cluster-193.41759	128.571	1246.63	-3.2766	1.936e-09	3.8356e-07
Cluster-193.24097	293.79	60.1555	2.2831	2.0136e-09	3.977e-07
Cluster-193.34335	250.369	65.9794	1.9276	2.0197e-09	3.977e-07
Cluster-193.8707	16.138	326.088	-4.3321	2.0237e-09	3.977e-07
Cluster-193.47024	8.82764	211.922	-4.594	2.0405e-09	3.9994e-07
Cluster-193.32657	747.274	97.0853	2.9417	2.1573e-09	4.2058e-07
Cluster-193.38098	265.833	35.5817	2.8933	2.1534e-09	4.2058e-07
Cluster-193.28304	4896.28	34300.2	-2.8084	2.2495e-09	4.374e-07
Cluster-193.26984	767.502	155.259	2.3035	2.2655e-09	4.3934e-07
Cluster-193.27812	733.889	3327.7	-2.1809	2.3045e-09	4.4573e-07
Cluster-193.47112	11.4572	129.337	-3.5052	2.3683e-09	4.5686e-07
Cluster-193.47223	0.943871	128.572	-7.0435	2.4271e-09	4.6698e-07
Cluster-193.34561	2982.95	1483.2	1.0078	2.4502e-09	4.7018e-07
Cluster-193.11784	73.6774	410.198	-2.4742	2.5521e-09	4.8845e-07
Cluster-193.46030	90.7806	663.13	-2.8689	2.6024e-09	4.9678e-07
Cluster-193.22175	428.296	3095.2	-2.8529	2.7241e-09	5.1868e-07
Cluster-193.16306	84.7529	329.969	-1.9623	2.7432e-09	5.2096e-07
Cluster-193.25729	536.121	156.507	1.776	2.7907e-09	5.286e-07
Cluster-193.32416	2463.1	433.837	2.5047	2.8626e-09	5.4083e-07
Cluster-193.29161	1282.23	354.838	1.854	2.8968e-09	5.4588e-07
Cluster-193.21863	1477.41	390.805	1.9173	2.9145e-09	5.4758e-07
Cluster-193.38882	354.186	54.1193	2.7028	2.9208e-09	5.4758e-07
Cluster-193.45993	123.331	683.957	-2.4701	2.9314e-09	5.4817e-07
Cluster-193.9334	20.1182	211.693	-3.3915	3.0216e-09	5.6361e-07
Cluster-193.41699	52.5954	328.902	-2.6432	3.1573e-09	5.8742e-07
Cluster-193.38055	11.2475	162.93	-3.8678	3.3528e-09	6.2221e-07
Cluster-193.42683	39.2807	622.514	-3.9898	3.3763e-09	6.25e-07
Cluster-193.15161	580.477	2420.96	-2.0602	3.3975e-09	6.2733e-07
Cluster-193.46847	0	276.511	-10.565	3.5165e-09	6.4767e-07
Cluster-193.31660	4491.9	847.556	2.4062	3.6271e-09	6.6637e-07
Cluster-193.19906	58.1161	511.56	-3.1394	3.8439e-09	7.0444e-07
Cluster-193.40047	477.817	1474.73	-1.6257	4.1586e-09	7.6021e-07
Cluster-193.22916	52.7551	939.534	-4.1573	4.3915e-09	7.9718e-07
Cluster-193.27720	163.766	6.56195	4.6072	4.3935e-09	7.9718e-07
Cluster-193.30594	1861.56	533.912	1.8016	4.3894e-09	7.9718e-07
Cluster-193.35842	439.98	139.622	1.6539	4.4435e-09	8.0425e-07
Cluster-193.30214	3114.61	663.578	2.2301	4.4735e-09	8.0572e-07
Cluster-193.42131	181.069	13.4257	3.7355	4.4654e-09	8.0572e-07
Cluster-193.35100	1776.39	392.365	2.1785	4.5141e-09	8.1104e-07
Cluster-193.32121	295.144	36.025	3.0404	4.5431e-09	8.1425e-07
Cluster-193.37341	69.5278	977.463	-3.8154	4.683e-09	8.3727e-07
Cluster-193.47245	15.9339	391.229	-4.6272	4.757e-09	8.4843e-07
Cluster-193.19521	674.907	150.44	2.1678	4.8829e-09	8.6877e-07
Cluster-193.31922	148.036	1.01639	7.2275	4.9046e-09	8.7052e-07
Cluster-193.18276	409.038	16.8568	4.5943	4.9342e-09	8.7367e-07
Cluster-193.10727	104.261	430.231	-2.0437	5.0352e-09	8.894e-07
Cluster-28264.0	1.38901	190.824	-7.1401	5.5076e-09	9.705e-07
Cluster-193.4613	0	46.7137	-8.0006	5.8567e-09	1.0295e-06
Cluster-193.28053	183.562	1060.86	-2.5319	5.9065e-09	1.0358e-06
Cluster-193.29583	95.0081	415.973	-2.1328	6.1974e-09	1.0842e-06
Cluster-193.19748	353.675	36.9585	3.2653	6.3916e-09	1.1149e-06
Cluster-193.47309	7.0306	138.722	-4.3072	6.4032e-09	1.1149e-06
Cluster-193.9943	15.3094	1301.62	-6.4083	6.9089e-09	1.2001e-06
Cluster-193.45967	7.25821	79.944	-3.463	7.022e-09	1.2169e-06
Cluster-193.32307	986.017	9287.1	-3.2355	7.1431e-09	1.235e-06
Cluster-193.29475	209.451	1057.35	-2.3359	7.1816e-09	1.2387e-06
Cluster-193.36107	166.437	1.01639	7.3944	7.5482e-09	1.2989e-06
Cluster-193.35688	308.771	77.6102	1.9967	7.6267e-09	1.3093e-06
Cluster-193.29550	1921.41	761.329	1.3351	7.7663e-09	1.3301e-06
Cluster-193.11153	91.2309	2876.78	-4.9794	7.9027e-09	1.3504e-06
Cluster-193.14455	220.721	47.5189	2.2184	8.2323e-09	1.4034e-06
Cluster-193.10044	20.6464	197.796	-3.2588	8.6269e-09	1.4641e-06
Cluster-26170.0	1.74714	78.6214	-5.542	8.6281e-09	1.4641e-06
Cluster-193.18793	14.0791	144.413	-3.364	8.8373e-09	1.4961e-06
Cluster-193.9672	15.4603	178.075	-3.5255	9.2882e-09	1.5688e-06
Cluster-193.33717	822.255	105.401	2.9675	9.7759e-09	1.6474e-06
Cluster-193.20095	67.7207	244.503	-1.8528	1.0121e-08	1.7e-06
Cluster-193.33546	397.656	1765.91	-2.1504	1.0135e-08	1.7e-06
Cluster-193.21838	175.711	1075.11	-2.612	1.0408e-08	1.7419e-06
Cluster-193.38265	111.419	590.169	-2.4045	1.0474e-08	1.749e-06
Cluster-193.9578	30.0772	802.785	-4.7425	1.0536e-08	1.7553e-06
Cluster-193.23128	1252.15	268.084	2.223	1.0949e-08	1.82e-06
Cluster-193.13526	318.429	86.1745	1.8808	1.1085e-08	1.8365e-06
Cluster-193.7886	20.5154	552.151	-4.7572	1.1098e-08	1.8365e-06
Cluster-193.42017	332.898	1159.45	-1.8003	1.117e-08	1.8442e-06
Cluster-193.30635	19935.9	1799.94	3.4696	1.1216e-08	1.8475e-06
Cluster-193.21804	84.8581	359.014	-2.0828	1.1263e-08	1.8511e-06
Cluster-193.11519	6.12754	195.207	-4.9856	1.1632e-08	1.9075e-06
Cluster-193.32316	7068.74	858.837	3.0406	1.2483e-08	2.0426e-06
Cluster-193.42382	102.79	0.283091	8.2006	1.2539e-08	2.0471e-06
Cluster-193.25730	280.266	44.9096	2.6511	1.2725e-08	2.0729e-06
Cluster-193.13765	84.16	697.147	-3.0513	1.2866e-08	2.0865e-06
Cluster-193.18168	403.591	2018.56	-2.3226	1.2853e-08	2.0865e-06
Cluster-193.42314	178.406	702.68	-1.9784	1.2934e-08	2.0929e-06
Cluster-193.28692	262.726	32.2985	3.0172	1.3204e-08	2.1319e-06
Cluster-193.37832	1164.57	75.7363	3.9405	1.3503e-08	2.1754e-06
Cluster-193.47361	8.93898	230.323	-4.7	1.3769e-08	2.2134e-06
Cluster-193.32831	378.222	1585.68	-2.0678	1.4124e-08	2.2655e-06
Cluster-193.45321	64.6976	2.24915	4.8444	1.4582e-08	2.3339e-06
Cluster-193.9213	18.651	290.356	-3.9554	1.4784e-08	2.361e-06
Cluster-193.18948	58.3828	4.36454	3.7158	1.5111e-08	2.408e-06
Cluster-193.17597	146.386	22.3721	2.7012	1.6204e-08	2.5765e-06
Cluster-193.44962	24.9324	253.984	-3.3511	1.6352e-08	2.5945e-06
Cluster-17448.0	0	91.9477	-8.9758	1.6912e-08	2.6776e-06
Cluster-193.9795	8.34046	343.103	-5.3746	1.7172e-08	2.713e-06
Cluster-193.24374	131.408	533.169	-2.0223	1.7372e-08	2.7385e-06
Cluster-193.32184	974.271	4969.7	-2.3509	1.7618e-08	2.7715e-06
Cluster-18397.0	0	51.2378	-8.1312	1.7945e-08	2.8168e-06
Cluster-193.28725	424.664	99.5423	2.0915	1.8179e-08	2.8474e-06
Cluster-193.33784	980.907	30.3735	5.0141	1.8274e-08	2.8562e-06
Cluster-193.44176	64.6047	415.598	-2.6846	1.8624e-08	2.896e-06
Cluster-193.47592	0	73.8348	-8.662	1.8647e-08	2.896e-06
Cluster-193.9815	29.4136	3426.32	-6.863	1.8598e-08	2.896e-06
Cluster-193.23286	2.71657	70.0036	-4.7103	1.983e-08	3.0732e-06
Cluster-193.15207	285.312	2657.15	-3.2188	1.9996e-08	3.0924e-06
Cluster-193.28085	152.598	1145.73	-2.9087	2.0066e-08	3.0967e-06
Cluster-193.38985	65.0073	2.59926	4.6505	2.0412e-08	3.1435e-06
Cluster-193.9338	1.93125	81.4959	-5.3772	2.0647e-08	3.173e-06
Cluster-193.47181	5.47396	96.0634	-4.1214	2.0969e-08	3.2157e-06
Cluster-193.24777	194.908	4.36365	5.4634	2.1041e-08	3.2201e-06
Cluster-193.33120	536.37	42.2581	3.6607	2.1351e-08	3.2606e-06
Cluster-193.33292	931.518	195.874	2.2488	2.2773e-08	3.4706e-06
Cluster-193.14737	4.96245	58.6715	-3.5679	2.2984e-08	3.4954e-06
Cluster-193.36483	221.276	54.8179	2.0191	2.3762e-08	3.6063e-06
Cluster-193.16959	287.948	1537.4	-2.4171	2.4209e-08	3.659e-06
Cluster-193.8729	49.3383	279.002	-2.5034	2.4194e-08	3.659e-06
Cluster-193.44945	246.054	43.2613	2.5006	2.4265e-08	3.66e-06
Cluster-193.7103	6.02528	106.612	-4.1502	2.4455e-08	3.681e-06
Cluster-193.47247	0	51.9759	-8.1543	2.4595e-08	3.6945e-06
Cluster-193.30958	1731.92	289.11	2.5834	2.479e-08	3.7162e-06
Cluster-193.27685	1570.32	192.651	3.0269	2.5103e-08	3.7554e-06
Cluster-193.12161	58.1711	804.609	-3.7909	2.5944e-08	3.8734e-06
Cluster-193.29532	1090.26	3608.48	-1.7268	2.6043e-08	3.8802e-06
Cluster-193.9268	12.364	1342.01	-6.7633	2.642e-08	3.9283e-06
Cluster-193.23361	131.878	16.3467	3.0247	2.7555e-08	4.0888e-06
Cluster-193.47071	121.635	1292.83	-3.4111	2.8521e-08	4.2236e-06
Cluster-193.47657	15.9017	167.54	-3.4062	2.8716e-08	4.2439e-06
Cluster-23963.0	0.321014	82.0892	-7.8524	2.9059e-08	4.286e-06
Cluster-193.41057	238.8	1049.8	-2.137	2.9698e-08	4.3714e-06
Cluster-193.42599	343.32	96.9116	1.8239	3.0255e-08	4.4446e-06
Cluster-193.44529	2.35844	160.721	-6.103	3.0874e-08	4.5264e-06
Cluster-193.22462	580.977	8011.36	-3.7855	3.1056e-08	4.5439e-06
Cluster-19186.0	0	71.4933	-8.6145	3.1514e-08	4.6019e-06
Cluster-193.19288	3.46356	83.2167	-4.6181	3.1797e-08	4.6338e-06
Cluster-193.9985	13.808	149.99	-3.448	3.2056e-08	4.6624e-06
Cluster-193.42959	243.838	2255.88	-3.2098	3.237e-08	4.6894e-06
Cluster-193.9414	0	43.9183	-7.9099	3.2325e-08	4.6894e-06
Cluster-193.38559	297.599	745.876	-1.3258	3.2792e-08	4.7412e-06
Cluster-193.11906	147.071	32.0509	2.188	3.2924e-08	4.7481e-06
Cluster-193.9663	6.30156	101.991	-4.021	3.2969e-08	4.7481e-06
Cluster-193.14984	76.5078	3.98076	4.2295	3.3629e-08	4.8336e-06
Cluster-193.27243	276.762	50.2341	2.463	3.3727e-08	4.8381e-06
Cluster-193.13493	80.4108	453.652	-2.4966	3.4271e-08	4.9066e-06
Cluster-193.8139	0	162.812	-9.8004	3.4607e-08	4.945e-06
Cluster-193.40897	262.915	74.293	1.8262	3.4833e-08	4.9678e-06
Cluster-193.21043	140.67	775.23	-2.4623	3.5672e-08	5.0676e-06
Cluster-193.7765	2.70379	104.379	-5.2878	3.5648e-08	5.0676e-06
Cluster-193.24301	592.211	109.377	2.4363	3.61e-08	5.1185e-06
Cluster-193.23088	881.812	37.5039	4.5572	3.6717e-08	5.196e-06
Cluster-193.32071	1111.26	6172.11	-2.4735	3.6882e-08	5.2093e-06
Cluster-193.11441	10.7151	112.119	-3.3801	3.7209e-08	5.2454e-06
Cluster-193.32718	526.655	51.0866	3.3606	4.0075e-08	5.6385e-06
Cluster-193.19571	36.5014	426.79	-3.5515	4.0268e-08	5.6547e-06
Cluster-193.47524	75.9855	296.177	-1.9641	4.0611e-08	5.6921e-06
Cluster-193.17537	363.561	65.1723	2.4784	4.1435e-08	5.7965e-06
Cluster-193.30787	15011.5	1050.6	3.8365	4.3627e-08	6.0914e-06
Cluster-193.17359	228.701	546.786	-1.2578	4.6284e-08	6.4501e-06
Cluster-193.29339	3244.8	110.592	4.8759	4.6439e-08	6.4594e-06
Cluster-193.24808	1023	2596.97	-1.3443	4.7656e-08	6.6143e-06
Cluster-193.26492	372.649	1802.12	-2.274	4.7732e-08	6.6143e-06
Cluster-193.15305	119.612	13.4312	3.1717	4.9846e-08	6.8812e-06
Cluster-193.18424	14.5806	184.444	-3.6679	4.9818e-08	6.8812e-06
Cluster-193.14650	186.5	41.2813	2.1705	5.0195e-08	6.9163e-06
Cluster-193.26197	733.067	129.193	2.5075	5.0507e-08	6.9462e-06
Cluster-193.42967	412.372	1039	-1.333	5.2587e-08	7.2188e-06
Cluster-193.9889	2.86503	395.982	-7.1397	5.4272e-08	7.4361e-06
Cluster-193.33712	3784.4	1107.58	1.7731	5.7393e-08	7.8357e-06
Cluster-193.39894	250.163	34.0238	2.8846	5.7402e-08	7.8357e-06
Cluster-193.45358	41.5841	786.379	-4.2433	5.9558e-08	8.115e-06
Cluster-193.34080	2370.8	183.248	3.6927	6.0104e-08	8.1665e-06
Cluster-193.5337	109.582	23.7576	2.2046	6.0159e-08	8.1665e-06
Cluster-193.48596	1.30839	73.285	-5.797	6.0814e-08	8.2402e-06
Cluster-193.36549	731.429	89.2751	3.0353	6.1628e-08	8.335e-06
Cluster-193.19270	73.9234	686.1	-3.216	6.2226e-08	8.4004e-06
Cluster-193.12249	72.2226	0	8.6538	6.2935e-08	8.4649e-06
Cluster-193.37714	323.213	32.3998	3.3137	6.2837e-08	8.4649e-06
Cluster-193.10020	9.68819	210.524	-4.4354	6.3809e-08	8.5511e-06
Cluster-193.42979	5.95768	296.663	-5.6547	6.3718e-08	8.5511e-06
Cluster-193.27883	1198.29	268.554	2.1566	6.5808e-08	8.8029e-06
Cluster-193.26303	168.925	39.3834	2.0969	6.5948e-08	8.8055e-06
Cluster-193.28983	129.752	507.943	-1.9704	6.7951e-08	9.0442e-06
Cluster-193.42355	2094.87	111.392	4.236	6.7982e-08	9.0442e-06
Cluster-193.36623	322.087	126.603	1.3466	6.8916e-08	9.1519e-06
Cluster-193.32021	3542.9	758.585	2.2239	7.0769e-08	9.3471e-06
Cluster-193.9693	6.80938	201.626	-4.8989	7.0717e-08	9.3471e-06
Cluster-193.9975	9.87007	272.324	-4.7939	7.0723e-08	9.3471e-06
Cluster-193.13525	65.0742	488.79	-2.9097	7.1238e-08	9.3922e-06
Cluster-193.41352	708.809	4135.35	-2.5444	7.1405e-08	9.3972e-06
Cluster-193.12193	88.9289	949.074	-3.4177	7.1967e-08	9.4543e-06
Cluster-193.33724	1021.44	134.097	2.9303	7.9072e-08	1.0369e-05
Cluster-193.16038	83.8491	447.555	-2.4143	7.9379e-08	1.0386e-05
Cluster-193.8638	31.7671	139.208	-2.127	7.9488e-08	1.0386e-05
Cluster-193.31885	646.141	3005.53	-2.2179	8.0512e-08	1.0502e-05
Cluster-193.20632	55.2867	378.092	-2.7753	8.1376e-08	1.0595e-05
Cluster-193.41419	284.304	16.6331	4.1099	8.2846e-08	1.0768e-05
Cluster-193.12699	76.0738	0.882638	6.3376	8.7826e-08	1.1395e-05
Cluster-193.31440	28589.7	5480.35	2.3832	8.8049e-08	1.1403e-05
Cluster-193.10671	383.778	41.9281	3.2024	9.035e-08	1.1681e-05
Cluster-193.19549	13.4125	80.3524	-2.5776	9.0888e-08	1.173e-05
Cluster-193.21957	158.643	594.649	-1.9052	9.2894e-08	1.1968e-05
Cluster-193.20401	520.049	1920.68	-1.8849	9.3391e-08	1.201e-05
Cluster-193.9613	108.363	823.15	-2.9243	9.4109e-08	1.2082e-05
Cluster-193.28669	5174.73	607.073	3.0921	9.472e-08	1.2139e-05
Cluster-193.9744	5.30263	86.3336	-4.0266	9.6749e-08	1.2377e-05
Cluster-193.27932	2737.01	931.929	1.5539	9.7751e-08	1.2483e-05
Cluster-193.27928	265.639	2016.08	-2.9243	1.0012e-07	1.2764e-05
Cluster-193.22938	107.284	20.5435	2.3887	1.0089e-07	1.284e-05
Cluster-193.7721	1.31478	48.3105	-5.1971	1.0139e-07	1.288e-05
Cluster-193.38806	65.0956	301.346	-2.2091	1.0901e-07	1.3801e-05
Cluster-193.26550	324.169	111.994	1.5355	1.0932e-07	1.3817e-05
Cluster-193.15983	169.909	3156.32	-4.2157	1.1092e-07	1.3994e-05
Cluster-193.15166	318.38	56.5869	2.4976	1.1376e-07	1.4296e-05
Cluster-193.32394	213.937	1340.43	-2.6476	1.135e-07	1.4296e-05
Cluster-193.44697	297.43	70.0192	2.085	1.1389e-07	1.4296e-05
Cluster-193.3961	0	63.991	-8.4522	1.1568e-07	1.4496e-05
Cluster-193.47859	2.77802	195.479	-6.1608	1.1629e-07	1.4547e-05
Cluster-193.42413	42.8726	179.913	-2.0704	1.1943e-07	1.4914e-05
Cluster-193.31942	10099	1656.38	2.6078	1.2074e-07	1.5052e-05
Cluster-193.20587	70.3704	6.68071	3.3905	1.2122e-07	1.5077e-05
Cluster-193.34857	3357.21	287.206	3.5467	1.2135e-07	1.5077e-05
Cluster-193.44353	63.5625	10.4635	2.6124	1.2761e-07	1.5828e-05
Cluster-193.36304	127.719	1139.5	-3.1577	1.2799e-07	1.5848e-05
Cluster-193.33329	2443.19	217.183	3.4931	1.2989e-07	1.6056e-05
Cluster-193.12333	76.1317	9.3467	3.025	1.3186e-07	1.6273e-05
Cluster-193.28430	500.344	86.5163	2.5273	1.3528e-07	1.6667e-05
Cluster-193.10183	25.6438	162.922	-2.6735	1.3727e-07	1.6884e-05
Cluster-193.28395	1158.96	553.083	1.0663	1.4265e-07	1.7516e-05
Cluster-193.39479	329.401	1467.79	-2.1558	1.4312e-07	1.7544e-05
Cluster-193.15179	572.199	2171.45	-1.9241	1.5064e-07	1.8435e-05
Cluster-193.14096	161.378	48.4303	1.7337	1.5332e-07	1.8731e-05
Cluster-193.31844	919.585	100.176	3.2019	1.6674e-07	2.0337e-05
Cluster-193.39420	111.175	10.6609	3.3694	1.6888e-07	2.0564e-05
Cluster-193.39721	156.34	1162.02	-2.8948	1.696e-07	2.0618e-05
Cluster-193.47668	20.9992	397.285	-4.2365	1.7048e-07	2.0656e-05
Cluster-193.9254	77.4635	649.07	-3.0666	1.7026e-07	2.0656e-05
Cluster-193.6852	61.1146	246.667	-2.012	1.7155e-07	2.0751e-05
Cluster-193.42378	128.199	372.994	-1.5402	1.7326e-07	2.0923e-05
Cluster-193.14553	122.762	30.0882	2.0266	1.7577e-07	2.1191e-05
Cluster-193.31263	232.808	685.112	-1.5574	1.8328e-07	2.2061e-05
Cluster-193.30930	8055.43	998.078	3.0131	1.8671e-07	2.2437e-05
Cluster-193.9266	13.8336	151.007	-3.454	1.8834e-07	2.2596e-05
Cluster-193.48868	56.9146	180.409	-1.6663	1.9185e-07	2.298e-05
Cluster-193.42130	154.098	25.8418	2.5796	1.9429e-07	2.3234e-05
Cluster-193.10007	6.3694	386.001	-5.9245	1.9849e-07	2.3697e-05
Cluster-193.32679	5154.54	1545.58	1.7379	1.9966e-07	2.3798e-05
Cluster-193.45366	30.9651	135.843	-2.1293	2.0039e-07	2.3846e-05
Cluster-193.14521	0.716258	99.1147	-7.1921	2.051e-07	2.4367e-05
Cluster-193.17087	84.3716	2.28281	5.2168	2.0869e-07	2.4753e-05
Cluster-193.33105	55.0583	416.583	-2.9231	2.0933e-07	2.4789e-05
Cluster-193.22704	220.086	5.4134	5.3383	2.1878e-07	2.5866e-05
Cluster-193.28050	1097.53	226.923	2.2733	2.2163e-07	2.6162e-05
Cluster-193.46760	86.0262	702.856	-3.029	2.2338e-07	2.6326e-05
Cluster-193.7587	0.358129	74.5879	-7.7113	2.2707e-07	2.6718e-05
Cluster-193.12963	51.4151	0.383481	7.2004	2.3135e-07	2.7177e-05
Cluster-193.22485	67.1689	0.566183	6.7433	2.3249e-07	2.7268e-05
Cluster-193.33696	1256.47	485.877	1.37	2.3992e-07	2.8094e-05
Cluster-193.147	3.50706	185.007	-5.7452	2.4609e-07	2.8771e-05
Cluster-193.29193	1016.4	133.942	2.9256	2.4679e-07	2.8806e-05
Cluster-193.15584	10.3536	339.367	-5.0425	2.4743e-07	2.8836e-05
Cluster-193.31490	11723.9	5468.11	1.1002	2.5337e-07	2.9481e-05
Cluster-193.33624	260.93	3109.71	-3.5754	2.5633e-07	2.9776e-05
Cluster-193.5696	55.0404	377.236	-2.7809	2.5672e-07	2.9776e-05
Cluster-193.27542	175.455	32.8885	2.4165	2.6736e-07	3.0961e-05
Cluster-193.15855	290.231	2076.97	-2.8395	2.687e-07	3.1068e-05
Cluster-193.44314	592.352	26.516	4.4883	2.705e-07	3.1227e-05
Cluster-193.46221	109.038	2.59926	5.3968	2.7122e-07	3.1261e-05
Cluster-193.19541	268.345	2019.29	-2.9114	2.7198e-07	3.1298e-05
Cluster-193.39431	166.444	27.0849	2.607	2.7665e-07	3.1786e-05
Cluster-32498.0	32.7749	0	7.514	2.8023e-07	3.2147e-05
Cluster-193.31196	531.664	116.852	2.1846	2.8523e-07	3.267e-05
Cluster-193.39097	19.1028	81.3029	-2.0881	2.8813e-07	3.295e-05
Cluster-193.25144	159.132	829.213	-2.3823	2.922e-07	3.332e-05
Cluster-193.31159	2118.16	435.507	2.2814	2.9227e-07	3.332e-05
Cluster-193.49048	51.347	197.493	-1.943	2.9634e-07	3.3687e-05
Cluster-193.9101	6.68033	1365.65	-7.6834	2.9641e-07	3.3687e-05
Cluster-193.38933	741.983	69.716	3.4108	2.9821e-07	3.3838e-05
Cluster-193.33258	330.772	1251.91	-1.921	3.0237e-07	3.4258e-05
Cluster-193.26315	42.6499	1.33314	5.0359	3.0758e-07	3.4741e-05
Cluster-193.36986	682.071	3507.47	-2.3626	3.0746e-07	3.4741e-05
Cluster-193.47904	100.412	572.816	-2.5126	3.1648e-07	3.5691e-05
Cluster-193.27761	2705.15	703.842	1.9419	3.3161e-07	3.734e-05
Cluster-193.36609	995.711	172.71	2.5275	3.4059e-07	3.8292e-05
Cluster-193.40552	86.3002	1.33285	6.0397	3.4276e-07	3.8478e-05
Cluster-193.32539	5330.05	1156.47	2.2048	3.4955e-07	3.9179e-05
Cluster-193.28627	279.505	19.1265	3.8727	3.5126e-07	3.9311e-05
Cluster-193.31554	658.651	2840.57	-2.1089	3.525e-07	3.9389e-05
Cluster-193.39523	131.102	3253.89	-4.6332	3.611e-07	4.0289e-05
Cluster-193.18190	73.9451	5.96519	3.6478	3.6192e-07	4.032e-05
Cluster-193.20312	58.9432	1.93269	4.93	3.6958e-07	4.111e-05
Cluster-193.31101	18660.8	5672.68	1.7178	3.7322e-07	4.1453e-05
Cluster-193.20459	93.5174	24.9074	1.9105	3.7423e-07	4.1501e-05
Cluster-193.22276	318.403	54.0036	2.5545	3.8426e-07	4.2485e-05
Cluster-193.43731	227.024	68.6234	1.726	3.8398e-07	4.2485e-05
Cluster-193.29895	2404.57	572.488	2.0712	3.8661e-07	4.268e-05
Cluster-193.24120	1079.86	186.651	2.5342	3.88e-07	4.2706e-05
Cluster-193.7591	1.74714	659.782	-8.581	3.879e-07	4.2706e-05
Cluster-193.17166	179.924	1454.26	-3.0155	3.9503e-07	4.3414e-05
Cluster-193.35450	572.658	66.305	3.1134	3.967e-07	4.3489e-05
Cluster-193.9218	5.01234	313.88	-5.9713	3.969e-07	4.3489e-05
Cluster-193.35209	82.8641	402.011	-2.2794	4.023e-07	4.4015e-05
Cluster-193.25719	161.637	409.096	-1.339	4.032e-07	4.4048e-05
Cluster-193.35704	119.89	688.39	-2.5227	4.0392e-07	4.4061e-05
Cluster-193.21586	680.716	319.299	1.0923	4.1965e-07	4.5709e-05
Cluster-193.33421	442.121	3829.92	-3.1147	4.2195e-07	4.5892e-05
Cluster-193.10860	24.5807	209.012	-3.0866	4.2533e-07	4.619e-05
Cluster-193.37910	284.993	754.21	-1.4039	4.2692e-07	4.6295e-05
Cluster-193.11145	0.642029	62.8585	-6.5812	4.3231e-07	4.681e-05
Cluster-193.35756	531.012	55.1639	3.2736	4.334e-07	4.6858e-05
Cluster-193.22910	172.549	56.0662	1.6274	4.3648e-07	4.7122e-05
Cluster-193.32658	767.89	151.167	2.3437	4.4457e-07	4.7925e-05
Cluster-193.17211	53.5096	780.283	-3.8652	4.4766e-07	4.8187e-05
Cluster-18903.0	0	37.5241	-7.6818	4.5098e-07	4.8473e-05
Cluster-193.42908	104.381	426.953	-2.0309	4.5559e-07	4.8896e-05
Cluster-193.6669	24.7763	767.652	-4.9531	4.5747e-07	4.9027e-05
Cluster-193.18857	178.857	597.649	-1.7416	4.6184e-07	4.9423e-05
Cluster-193.31489	13330.5	1887.73	2.8202	4.7661e-07	5.0929e-05
Cluster-193.33992	201.797	1064.01	-2.3989	4.7881e-07	5.109e-05
Cluster-193.17086	231.491	30.0053	2.9469	4.82e-07	5.128e-05
Cluster-193.3965	1.62301	52.7821	-5.0071	4.8157e-07	5.128e-05
Cluster-193.25969	294.01	15.8135	4.2235	4.8675e-07	5.1711e-05
Cluster-193.5581	11.6361	114.535	-3.3033	5.0123e-07	5.3173e-05
Cluster-193.12512	14.5164	116.917	-3.0118	5.1079e-07	5.4108e-05
Cluster-193.44907	130.667	571.993	-2.13	5.2646e-07	5.5688e-05
Cluster-193.8282	6.86936	87.3128	-3.6665	5.3029e-07	5.6012e-05
Cluster-193.8222	19.2834	175.198	-3.1902	5.3255e-07	5.617e-05
Cluster-193.12311	9.61812	116.068	-3.6076	5.3672e-07	5.6528e-05
Cluster-193.48292	26.0007	220.015	-3.084	5.4685e-07	5.7512e-05
Cluster-193.38930	142.591	500.852	-1.8122	5.4845e-07	5.7599e-05
Cluster-193.11899	97.14	648.303	-2.7382	5.56e-07	5.8308e-05
Cluster-193.42377	93.2052	409.857	-2.1352	5.6302e-07	5.8959e-05
Cluster-193.17662	220.536	596.22	-1.4337	5.6495e-07	5.9077e-05
Cluster-193.28476	530.789	250.765	1.0806	5.6918e-07	5.9434e-05
Cluster-193.37739	55.9882	595.774	-3.4137	5.7202e-07	5.9646e-05
Cluster-193.29421	197.037	1480.49	-2.909	5.7872e-07	6.026e-05
Cluster-193.7471	0.321014	250.828	-9.4624	5.9184e-07	6.1538e-05
Cluster-193.8519	2.53616	52.7764	-4.3487	5.9802e-07	6.2093e-05
Cluster-193.31887	413.741	77.4876	2.4157	5.9958e-07	6.2166e-05
Cluster-193.9567	7.78767	157.91	-4.337	6.0787e-07	6.2937e-05
Cluster-193.10057	12.5252	107.513	-3.1121	6.1519e-07	6.3516e-05
Cluster-193.46960	150.38	1601.65	-3.4138	6.144e-07	6.3516e-05
Cluster-193.19841	105.633	573.6	-2.4404	6.5229e-07	6.7156e-05
Cluster-193.4851	0.314624	48.6912	-7.0949	6.5459e-07	6.7299e-05
Cluster-193.14750	193.213	14.0268	3.7813	6.5732e-07	6.7485e-05
Cluster-193.39116	115.513	560.718	-2.2801	6.6225e-07	6.7896e-05
Cluster-193.11662	143.791	22.5897	2.6631	6.6752e-07	6.834e-05
Cluster-193.19083	151.818	546.428	-1.8469	6.7072e-07	6.8572e-05
Cluster-193.52504	9.03092	65.7701	-2.8731	6.7187e-07	6.8594e-05
Cluster-193.25453	589.572	88.5427	2.7348	6.7716e-07	6.9038e-05
Cluster-27068.0	3.599	89.0381	-4.6219	6.8194e-07	6.9429e-05
Cluster-193.47164	14.9422	105.765	-2.8184	6.9548e-07	7.071e-05
Cluster-193.10609	27.0451	248.342	-3.1973	6.9724e-07	7.079e-05
Cluster-193.11872	116.421	391.914	-1.7502	7.0333e-07	7.131e-05
Cluster-193.27964	454.635	45.2497	3.3368	7.1566e-07	7.246e-05
Cluster-193.27209	160.512	3614.2	-4.4935	7.3352e-07	7.4165e-05
Cluster-193.11873	20.1961	335.702	-4.0512	7.451e-07	7.5232e-05
Cluster-193.29101	189.423	658.654	-1.7978	7.5008e-07	7.5631e-05
Cluster-193.46232	87.5063	425.409	-2.2824	7.5332e-07	7.5853e-05
Cluster-193.9791	4.60432	86.1772	-4.2266	7.589e-07	7.6311e-05
Cluster-193.26494	3743.68	339.829	3.4613	7.8351e-07	7.8677e-05
Cluster-36072.0	39.189	0.316455	6.8097	7.9203e-07	7.9424e-05
Cluster-193.9766	74.6323	332.936	-2.1586	7.9857e-07	7.9862e-05
Cluster-35988.0	0.987377	50.0045	-5.6622	7.977e-07	7.9862e-05
Cluster-193.31018	2666.5	1089.87	1.2908	8.038e-07	8.0048e-05
Cluster-193.31571	345.645	7.46854	5.5607	8.048e-07	8.0048e-05
Cluster-193.9046	3.54418	148.33	-5.4161	8.0186e-07	8.0048e-05
Cluster-29500.0	6.46256	171.219	-4.7197	8.0381e-07	8.0048e-05
Cluster-193.26701	482.907	3235.08	-2.7439	8.1728e-07	8.1179e-05
Cluster-193.25495	713.864	51.4357	3.7924	8.3247e-07	8.2575e-05
Cluster-193.30650	611.978	49.9375	3.6165	8.3573e-07	8.2787e-05
Cluster-193.11392	73.4218	865.105	-3.5581	8.3909e-07	8.3007e-05
Cluster-193.47089	0	54.0502	-8.2079	8.4672e-07	8.3537e-05
Cluster-193.8468	0.358129	96.9291	-8.0924	8.462e-07	8.3537e-05
Cluster-193.8480	1.07439	86.5067	-6.3966	8.5463e-07	8.4204e-05
Cluster-193.30925	713.267	2862.96	-2.005	8.5735e-07	8.4246e-05
Cluster-193.46540	14.6128	563.863	-5.2759	8.5662e-07	8.4246e-05
Cluster-193.28709	1460.05	151.685	3.2685	8.6671e-07	8.5051e-05
Cluster-193.29357	616.412	149.454	2.0471	8.8264e-07	8.6498e-05
Cluster-193.6371	23.069	289.154	-3.6478	8.8554e-07	8.6667e-05
Cluster-193.24038	67.7714	9.38007	2.8564	8.9129e-07	8.6998e-05
Cluster-193.35297	455.662	4161.17	-3.1913	8.9093e-07	8.6998e-05
Cluster-193.27273	1364.67	429.771	1.6658	9.0863e-07	8.8572e-05
Cluster-193.32335	753.052	236.758	1.6713	9.2382e-07	8.9814e-05
Cluster-193.7646	3.0747	87.6953	-4.8516	9.2354e-07	8.9814e-05
Cluster-193.9835	10.4762	115.582	-3.4736	9.3715e-07	9.0989e-05
Cluster-193.5166	9.27917	130.833	-3.8302	9.7079e-07	9.413e-05
Cluster-193.29989	408.838	3093.04	-2.9198	9.7247e-07	9.4169e-05
Cluster-193.24578	158.913	426.124	-1.4248	9.7844e-07	9.4622e-05
Cluster-193.43428	65.5571	1019.3	-3.9593	9.8472e-07	9.5104e-05
Cluster-193.15498	77.5446	227.687	-1.5554	9.9643e-07	9.6109e-05
Cluster-193.28649	370.41	34.5602	3.4256	1.0215e-06	9.8399e-05
Cluster-193.20093	21.213	135.892	-2.678	1.0252e-06	9.8625e-05
Cluster-193.34568	906.611	108.012	3.0708	1.042e-06	0.00010011
Cluster-193.18983	1075.63	199.634	2.4295	1.0444e-06	0.00010021
Cluster-193.26519	919.428	112.431	3.0353	1.0677e-06	0.00010231
Cluster-193.27339	655.286	199.929	1.7116	1.0862e-06	0.00010395
Cluster-193.22140	99.0289	302.696	-1.6134	1.093e-06	0.00010446
Cluster-193.20269	373.028	7694.44	-4.3665	1.0965e-06	0.00010452
Cluster-193.43286	95.1026	7.83026	3.6063	1.0962e-06	0.00010452
Cluster-193.9493	12.4318	154.307	-3.6395	1.1016e-06	0.00010487
Cluster-193.28514	574.206	134.222	2.0952	1.1082e-06	0.00010537
Cluster-193.27356	455.211	99.1017	2.1999	1.1135e-06	0.0001056
Cluster-193.9850	1.00016	193.988	-7.605	1.1127e-06	0.0001056
Cluster-193.39697	319.769	50.9331	2.6518	1.1207e-06	0.00010614
Cluster-193.14162	419.74	128.336	1.7061	1.1284e-06	0.00010673
Cluster-193.31386	142.66	768.881	-2.4309	1.1319e-06	0.00010692
Cluster-193.34068	1023.86	216.115	2.2437	1.155e-06	0.00010896
Cluster-193.26495	1337.76	486.532	1.4603	1.1653e-06	0.0001098
Cluster-193.20794	1229.83	379.293	1.6958	1.1735e-06	0.00011036
Cluster-193.26886	64.9436	559.242	-3.1089	1.1743e-06	0.00011036
Cluster-193.34476	1397.83	59.0722	4.5686	1.1762e-06	0.00011039
Cluster-193.23507	102.938	493.217	-2.2594	1.1935e-06	0.00011187
Cluster-193.21574	53.0354	223.132	-2.0733	1.2043e-06	0.00011275
Cluster-193.30596	145.361	21.7787	2.7491	1.2078e-06	0.00011292
Cluster-193.36734	79.5275	7.5995	3.4202	1.2141e-06	0.00011328
Cluster-23221.0	1.28406	177.929	-7.0965	1.2146e-06	0.00011328
Cluster-193.47992	32.3774	303.771	-3.2324	1.2513e-06	0.00011655
Cluster-193.35006	334.157	19.8055	4.0693	1.2561e-06	0.00011685
Cluster-193.43133	28.3898	245.348	-3.1146	1.2697e-06	0.00011797
Cluster-193.28496	1626.71	3258.46	-1.0021	1.2754e-06	0.00011834
Cluster-193.1647	1.07439	105.322	-6.6752	1.2838e-06	0.00011898
Cluster-193.7943	0.943871	176.486	-7.5134	1.3322e-06	0.00012315
Cluster-193.7192	11.998	82.5952	-2.7727	1.3432e-06	0.000124
Cluster-193.31773	1951.99	302.973	2.6884	1.3549e-06	0.00012493
Cluster-193.14316	627.057	25.1761	4.6399	1.3604e-06	0.00012528
Cluster-193.31645	403.825	1293.11	-1.6789	1.373e-06	0.00012628
Cluster-193.16960	416.349	115.683	1.847	1.376e-06	0.0001264
Cluster-193.35867	420.705	196.5	1.0965	1.3867e-06	0.00012722
Cluster-193.8064	30.9189	206.636	-2.7351	1.3932e-06	0.00012766
Cluster-193.41584	133.515	18.4889	2.838	1.4107e-06	0.00012911
Cluster-193.45323	313.298	61.2104	2.3547	1.443e-06	0.00013189
Cluster-193.21757	126.283	17.2954	2.878	1.4461e-06	0.00013195
Cluster-193.47041	110.171	1726.16	-3.9692	1.4472e-06	0.00013195
Cluster-193.28511	745.562	99.593	2.9079	1.4582e-06	0.00013273
Cluster-193.29771	2269.4	818.323	1.4715	1.4594e-06	0.00013273
Cluster-193.28235	93.7786	594.802	-2.6673	1.4697e-06	0.0001335
Cluster-193.10421	20.1084	401.566	-4.3219	1.4824e-06	0.00013449
Cluster-193.31120	2472.69	883.943	1.4843	1.512e-06	0.00013701
Cluster-193.42633	346	18.4407	4.2292	1.523e-06	0.00013783
Cluster-193.23611	70.3736	8.23241	3.1253	1.5262e-06	0.00013795
Cluster-193.33513	674.875	194.554	1.7941	1.5357e-06	0.00013863
Cluster-193.28339	248.438	753.708	-1.6012	1.5495e-06	0.00013971
Cluster-193.9345	0.987377	58.7085	-5.8886	1.557e-06	0.00014021
Cluster-193.36751	924.497	144.31	2.6817	1.5692e-06	0.00014114
Cluster-193.9710	208.64	894.868	-2.1012	1.5832e-06	0.00014223
Cluster-193.24600	1083.63	120.035	3.1752	1.5891e-06	0.00014241
Cluster-193.39424	1037.64	5814.41	-2.4862	1.5888e-06	0.00014241
Cluster-193.43347	54.5827	194.178	-1.8281	1.6044e-06	0.0001436
Cluster-193.21729	1034.98	450.363	1.2003	1.6149e-06	0.00014437
Cluster-193.34192	764.327	65.2508	3.5546	1.6202e-06	0.00014466
Cluster-193.24436	10.3813	67.2391	-2.6868	1.6529e-06	0.0001474
Cluster-193.26517	87.6064	10.1654	3.1283	1.6564e-06	0.00014753
Cluster-193.12274	34.819	0.283091	6.6384	1.6921e-06	0.00015053
Cluster-193.13499	100.529	2.63263	5.2668	1.701e-06	0.00015077
Cluster-193.27848	533.235	42.507	3.6508	1.6994e-06	0.00015077
Cluster-193.32270	2163.83	625.274	1.7905	1.7009e-06	0.00015077
Cluster-193.11194	143.474	8.884	4.0417	1.7227e-06	0.00015251
Cluster-193.15435	87.3861	306.964	-1.8134	1.7295e-06	0.00015293
Cluster-193.12011	242.19	45.9399	2.3913	1.7392e-06	0.0001536
Cluster-193.42384	154.281	977.595	-2.6636	1.7444e-06	0.00015388
Cluster-193.30946	562.185	39.9006	3.8148	1.7496e-06	0.00015415
Cluster-193.36411	193.174	31.3633	2.6343	1.7614e-06	0.00015501
Cluster-193.28124	511.032	64.0262	2.9916	1.7652e-06	0.00015515
Cluster-193.11830	312.124	3122.88	-3.323	1.7736e-06	0.0001557
Cluster-193.7962	2.71018	112.303	-5.3868	1.783e-06	0.00015634
Cluster-193.28355	10129.9	1205	3.0718	1.7902e-06	0.00015678
Cluster-193.44531	2.9813	71.3511	-4.5859	1.8023e-06	0.00015766
Cluster-193.9606	1.07439	65.2702	-5.9937	1.8135e-06	0.00015844
Cluster-193.27333	3748.56	738.599	2.3441	1.8277e-06	0.00015949
Cluster-193.34539	188.017	64.5884	1.5371	1.8409e-06	0.00016046
Cluster-193.20337	31.4672	368.677	-3.5544	1.8539e-06	0.0001614
Cluster-193.42058	351.696	82.9583	2.0853	1.8594e-06	0.00016168
Cluster-193.41811	101.446	497.049	-2.2937	1.8824e-06	0.00016349
Cluster-193.23902	130.928	23.7227	2.4622	1.8958e-06	0.00016446
Cluster-193.25537	725.271	25.07	4.8625	1.9007e-06	0.00016469
Cluster-193.20156	92.4102	662.819	-2.8432	1.9211e-06	0.00016626
Cluster-193.23253	78.8962	7.81308	3.3225	1.9303e-06	0.00016666
Cluster-35137.0	3.91239	54.0609	-3.7811	1.9282e-06	0.00016666
Cluster-193.42906	12.1592	97.3593	-3.0022	1.9556e-06	0.00016865
Cluster-193.37030	384.319	112.242	1.7763	1.9712e-06	0.0001698
Cluster-193.20941	69.4049	11.3464	2.6162	1.9862e-06	0.00017088
Cluster-193.42893	140.441	540.681	-1.9456	2.0294e-06	0.0001744
Cluster-193.31269	2041.8	5306.09	-1.3778	2.0669e-06	0.00017742
Cluster-193.34800	1510.65	129.09	3.5513	2.1009e-06	0.00018012
Cluster-193.21656	1121.21	2955.17	-1.3983	2.1488e-06	0.00018401
Cluster-193.25485	530.655	142.312	1.8982	2.1586e-06	0.00018464
Cluster-193.28726	1078.02	195.176	2.4652	2.1768e-06	0.00018576
Cluster-193.9868	25.5219	444.764	-4.1227	2.1754e-06	0.00018576
Cluster-193.3271	25.2896	169.05	-2.7464	2.1937e-06	0.00018698
Cluster-193.30817	447.261	91.5551	2.2901	2.2114e-06	0.00018828
Cluster-193.9892	6.94505	792.611	-6.8412	2.2349e-06	0.00019005
Cluster-193.26857	234.322	81.2253	1.5324	2.2449e-06	0.00019069
Cluster-193.26976	137.564	25.2459	2.4584	2.2523e-06	0.00019087
Cluster-193.29129	561.238	2939.27	-2.3889	2.2522e-06	0.00019087
Cluster-193.34446	60.1297	5.89846	3.3597	2.2668e-06	0.00019188
Cluster-193.31373	21999	3038.34	2.8562	2.3163e-06	0.00019584
Cluster-193.41351	67.9348	320.542	-2.2369	2.3427e-06	0.00019784
Cluster-193.34681	825.021	247.555	1.7366	2.3603e-06	0.00019911
Cluster-193.23759	131.127	337.364	-1.3623	2.3953e-06	0.00020182
Cluster-193.43549	264.331	28.0895	3.2352	2.4608e-06	0.00020687
Cluster-193.23351	73.5262	6.61648	3.5098	2.4863e-06	0.00020877
Cluster-193.28239	351.463	111.274	1.6588	2.5307e-06	0.00021225
Cluster-193.30433	3444.41	384.174	3.1654	2.5998e-06	0.0002178
Cluster-193.7379	4.0493	70.8018	-4.1376	2.6436e-06	0.00022122
Cluster-193.30053	856.413	6169.66	-2.8488	2.6471e-06	0.00022126
Cluster-193.28451	718.953	151.116	2.2525	2.6665e-06	0.00022262
Cluster-193.28853	140.797	6.19963	4.5259	2.704e-06	0.0002255
Cluster-193.28693	75.497	423.394	-2.4878	2.7172e-06	0.00022634
Cluster-193.34617	459.632	1288.54	-1.4873	2.7769e-06	0.00023079
Cluster-28207.0	78.5974	1.26582	5.9375	2.7768e-06	0.00023079
Cluster-193.8796	0.642029	117.765	-7.4951	2.7933e-06	0.00023189
Cluster-193.5868	0	25.0075	-7.0978	2.7999e-06	0.00023218
Cluster-193.47013	0	27.1738	-7.2173	2.8217e-06	0.00023372
Cluster-193.42145	561.482	1463.99	-1.3822	2.8491e-06	0.00023572
Cluster-193.37735	71.2824	4.79976	3.9251	2.9447e-06	0.00024336
Cluster-29443.0	4.77834	56.5863	-3.583	2.9713e-06	0.00024528
Cluster-193.47473	50.4486	551.456	-3.4517	2.9752e-06	0.00024533
Cluster-193.28605	228.205	25.7283	3.156	3.0017e-06	0.00024712
Cluster-193.31688	21143.5	3409.66	2.6326	3.0037e-06	0.00024712
Cluster-193.25783	515.395	159.601	1.6923	3.03e-06	0.000249
Cluster-193.10678	22.5125	188.584	-3.0633	3.0726e-06	0.00025179
Cluster-193.11146	8.32474	115.032	-3.7773	3.0742e-06	0.00025179
Cluster-193.34025	541.106	131.805	2.0375	3.071e-06	0.00025179
Cluster-193.7818	18.4315	179.811	-3.2887	3.0844e-06	0.00025234
Cluster-193.31542	3427.07	901.379	1.9271	3.0883e-06	0.00025238
Cluster-193.29424	198.637	1377.23	-2.7941	3.1017e-06	0.00025319
Cluster-193.13044	61.164	4.48301	3.8064	3.1076e-06	0.00025339
Cluster-193.31114	1553.75	163.783	3.2479	3.1594e-06	0.00025704
Cluster-193.22351	280.486	52.6401	2.4195	3.2157e-06	0.00026134
Cluster-193.12545	20.8271	232.717	-3.4858	3.2368e-06	0.00026276
Cluster-193.8832	5.21709	104.722	-4.3486	3.2612e-06	0.00026445
Cluster-193.4449	7.61634	59.4648	-2.9655	3.2701e-06	0.00026487
Cluster-193.20971	72.0912	280.342	-1.962	3.2855e-06	0.00026583
Cluster-32928.0	68.1133	1.48218	5.461	3.3012e-06	0.0002668
Cluster-193.9415	13.1338	70.9892	-2.4312	3.3237e-06	0.00026832
Cluster-193.31479	957.053	101.547	3.2347	3.3736e-06	0.00027205
Cluster-193.41722	72.2824	841.777	-3.5432	3.417e-06	0.00027525
Cluster-193.28652	1400.62	118.313	3.5643	3.4298e-06	0.00027598
Cluster-193.31716	1410.01	564.66	1.3206	3.4981e-06	0.00028117
Cluster-193.28676	216.251	33.3507	2.6953	3.5088e-06	0.00028172
Cluster-36027.0	1.99392	37.0858	-4.2221	3.5307e-06	0.00028316
Cluster-193.14329	149.678	26.9518	2.466	3.5681e-06	0.00028585
Cluster-193.43287	582.459	106.934	2.4449	3.5763e-06	0.0002862
Cluster-193.33899	870.029	81.8761	3.4102	3.6336e-06	0.00029031
Cluster-193.30755	55600.8	4094.53	3.7633	3.6893e-06	0.00029427
Cluster-193.33985	317.391	926.846	-1.5467	3.7555e-06	0.00029924
Cluster-193.9730	34.5926	2.18212	3.9549	3.7871e-06	0.00030142
Cluster-193.8353	29.6759	318.36	-3.4224	3.8982e-06	0.00030993
Cluster-193.28834	274.274	40.0326	2.7746	3.9207e-06	0.00031112
Cluster-193.47358	0.943871	44.5702	-5.5129	3.9217e-06	0.00031112
Cluster-193.41355	37.189	143.845	-1.9554	3.9309e-06	0.00031151
Cluster-193.7968	5.42037	63.0822	-3.5568	3.9401e-06	0.00031191
Cluster-193.44120	151.866	28.1861	2.4233	3.9803e-06	0.00031475
Cluster-193.24816	7.78251	84.0209	-3.4221	3.9874e-06	0.00031497
Cluster-193.26843	183.571	16.9003	3.4585	3.9947e-06	0.0003152
Cluster-193.45081	509.666	20.6862	4.6338	4.0291e-06	0.00031758
Cluster-193.8431	0	29.6687	-7.3458	4.0472e-06	0.00031866
Cluster-193.47349	71.0063	220.412	-1.6329	4.0609e-06	0.0003194
Cluster-193.46429	13.2924	115.742	-3.118	4.075e-06	0.00032017
Cluster-193.13278	216.922	650.854	-1.5858	4.1061e-06	0.00032227
Cluster-193.27745	78.1699	15.3761	2.3338	4.1764e-06	0.00032743
Cluster-193.14979	430.565	29.3314	3.8815	4.251e-06	0.00033292
Cluster-193.20694	16.3734	84.8706	-2.3694	4.281e-06	0.00033455
Cluster-193.22984	173.2	519.864	-1.5869	4.278e-06	0.00033455
Cluster-193.23112	401.625	119.714	1.748	4.2939e-06	0.00033521
Cluster-193.35758	400.594	58.7609	2.7754	4.3065e-06	0.00033583
Cluster-193.5899	4.0928	46.4633	-3.5275	4.3563e-06	0.00033936
Cluster-193.19774	56.9655	187.466	-1.7157	4.4049e-06	0.00034278
Cluster-193.12981	98.4611	444.069	-2.1743	4.4179e-06	0.00034321
Cluster-193.25071	96.9679	18.7754	2.3641	4.4198e-06	0.00034321
Cluster-193.9225	14.4451	217.339	-3.9186	4.4609e-06	0.00034603
Cluster-193.10128	70.0858	320.933	-2.195	4.5214e-06	0.00035036
Cluster-193.23127	481.143	142.705	1.7516	4.572e-06	0.0003539
Cluster-193.34212	3250.95	1582.87	1.0379	4.5982e-06	0.00035556
Cluster-193.23850	455.58	1517.88	-1.7367	4.6326e-06	0.00035784
Cluster-193.15013	163.294	1103.29	-2.7561	4.6473e-06	0.00035822
Cluster-193.27753	74.9477	17.5274	2.1009	4.646e-06	0.00035822
Cluster-193.8388	1.26489	61.6089	-5.5744	4.6882e-06	0.00036061
Cluster-193.9035	0	38.4745	-7.722	4.6853e-06	0.00036061
Cluster-193.38533	381.458	59.835	2.6685	4.8286e-06	0.00037103
Cluster-193.14679	82.0567	291.856	-1.8306	4.9023e-06	0.00037629
Cluster-193.27434	2064.06	325.204	2.6661	4.9199e-06	0.00037685
Cluster-193.33099	1621.71	371.167	2.1274	4.9157e-06	0.00037685
Cluster-193.14668	104.359	23.1939	2.1799	4.931e-06	0.00037731
Cluster-193.11277	98.4577	3.23158	4.9261	5.0183e-06	0.00038261
Cluster-193.24700	169.002	876.588	-2.3743	5.0149e-06	0.00038261
Cluster-193.29611	804.095	120.818	2.7369	5.0211e-06	0.00038261
Cluster-193.42048	603.968	2250.63	-1.8977	5.0158e-06	0.00038261
Cluster-193.47667	83.6783	387.367	-2.211	5.1316e-06	0.00039062
Cluster-193.42917	169.721	41.6073	2.0351	5.2173e-06	0.00039673
Cluster-193.34067	549.225	2956.26	-2.4283	5.3424e-06	0.00040582
Cluster-32306.0	185.276	15.4962	3.5873	5.3502e-06	0.000406
Cluster-193.45437	385.183	108.527	1.8274	5.4013e-06	0.00040903
Cluster-193.47190	1.03727	40.9383	-5.3451	5.3977e-06	0.00040903
Cluster-193.29569	96.0717	678.358	-2.8201	5.426e-06	0.00041047
Cluster-193.32285	847.358	321.973	1.3974	5.4929e-06	0.0004151
Cluster-193.33469	4457.04	14760.5	-1.7276	5.5564e-06	0.00041904
Cluster-193.43389	102.717	1135.03	-3.4674	5.5542e-06	0.00041904
Cluster-193.12954	54.4446	10.7799	2.3453	5.5693e-06	0.00041958
Cluster-193.43161	118.39	31.9416	1.8975	5.6473e-06	0.00042502
Cluster-193.32058	440.521	126.552	1.7995	5.7263e-06	0.00043052
Cluster-193.15501	283.112	27.5505	3.357	5.8089e-06	0.00043629
Cluster-193.40671	65.2863	321.74	-2.3033	5.8951e-06	0.00044231
Cluster-30603.0	91.959	17.5932	2.3879	5.9542e-06	0.00044628
Cluster-193.34063	1487.13	376.197	1.9836	6.123e-06	0.00045847
Cluster-193.9925	3.0747	54.1324	-4.1582	6.1844e-06	0.00046259
Cluster-193.9330	0.716258	61.435	-6.5002	6.1997e-06	0.00046326
Cluster-193.13422	30.8309	190.854	-2.628	6.3155e-06	0.00047117
Cluster-193.36929	85.8907	16.5602	2.3713	6.3184e-06	0.00047117
Cluster-193.29167	1200.85	499.536	1.265	6.3736e-06	0.00047481
Cluster-193.41344	107.186	240.495	-1.1643	6.5678e-06	0.00048878
Cluster-193.23150	132.918	15.3125	3.1214	6.8284e-06	0.00050766
Cluster-193.37110	7.74047	79.2853	-3.3641	6.9133e-06	0.00051344
Cluster-193.8734	102.934	496.72	-2.2723	6.9277e-06	0.00051399
Cluster-193.24805	589.914	266.736	1.1439	6.946e-06	0.00051483
Cluster-193.12872	84.7752	409.874	-2.2747	7.0191e-06	0.00051972
Cluster-193.11551	90.9199	2.94908	4.9546	7.0672e-06	0.00052249
Cluster-193.17884	23.2313	85.688	-1.8774	7.109e-06	0.00052479
Cluster-193.37463	500.999	1141.33	-1.1875	7.1358e-06	0.00052624
Cluster-193.12813	80.0031	5.04859	4.0032	7.1535e-06	0.00052701
Cluster-193.40458	48.2856	231.117	-2.2591	7.1702e-06	0.00052771
Cluster-193.15407	131.033	455.805	-1.799	7.2043e-06	0.0005297
Cluster-193.11600	317.264	1342.93	-2.082	7.2252e-06	0.0005307
Cluster-193.33645	3565.42	119.663	4.8978	7.2408e-06	0.00053131
Cluster-193.28781	3551.1	1040.18	1.771	7.322e-06	0.00053663
Cluster-193.45494	193.673	536.395	-1.4686	7.339e-06	0.0005369
Cluster-193.14060	6.21578	90.4074	-3.8608	7.4024e-06	0.00054066
Cluster-193.22352	137.36	38.8164	1.8201	7.4062e-06	0.00054066
Cluster-193.37574	324.515	2488.11	-2.939	7.4124e-06	0.00054066
Cluster-193.31259	1103.35	3281.69	-1.5727	7.4723e-06	0.00054449
Cluster-193.20435	557.482	47.3064	3.5621	7.4945e-06	0.00054525
Cluster-193.35642	1436.82	551.483	1.3818	7.4977e-06	0.00054525
Cluster-193.8612	2.42628	49.8085	-4.3898	7.6067e-06	0.00055208
Cluster-193.10458	60.798	1578.29	-4.6987	7.6476e-06	0.0005545
Cluster-193.47138	389.797	1596.84	-2.0343	7.7222e-06	0.00055936
Cluster-193.899	0.358129	32.1406	-6.4965	7.7365e-06	0.00055984
Cluster-193.35328	593.487	30.8057	4.2767	7.814e-06	0.00056489
Cluster-193.28804	288.983	664.429	-1.2011	7.8613e-06	0.00056775
Cluster-193.16550	35.7594	206.679	-2.5354	7.9049e-06	0.00057034
Cluster-193.27144	207.592	639.718	-1.6234	7.9532e-06	0.00057311
Cluster-193.27733	330.195	859.677	-1.3812	7.959e-06	0.00057311
Cluster-193.32116	543.502	1284.55	-1.2411	8.1277e-06	0.00058468
Cluster-193.42918	51.4559	7.49632	2.7604	8.3178e-06	0.00059778
Cluster-193.37343	152.51	2338.09	-3.9392	8.3518e-06	0.00059919
Cluster-193.40043	128.416	390.558	-1.6035	8.3539e-06	0.00059919
Cluster-193.31125	3785.98	1066.31	1.8285	8.3979e-06	0.00060176
Cluster-193.45365	15.7774	95.247	-2.5894	8.4336e-06	0.00060373
Cluster-193.34185	1497.49	386.01	1.9566	8.446e-06	0.00060403
Cluster-34711.0	1.00016	52.6803	-5.7241	8.53e-06	0.00060944
Cluster-193.31096	677.974	2066.07	-1.6078	8.5816e-06	0.00061253
Cluster-193.7759	6.54835	97.8498	-3.9004	8.6364e-06	0.00061584
Cluster-193.41727	193.456	450.897	-1.2214	8.7834e-06	0.00062571
Cluster-193.31858	216.296	1073.32	-2.3117	8.9575e-06	0.0006375
Cluster-193.10709	96.2104	1833.82	-4.2519	8.9781e-06	0.00063834
Cluster-193.28651	99.0606	10.4123	3.2435	9.0537e-06	0.0006431
Cluster-193.42739	211.542	7.31303	4.85	9.1373e-06	0.0006484
Cluster-193.20309	7.37079	77.2031	-3.3921	9.2037e-06	0.00065193
Cluster-193.26714	84.436	460.727	-2.4481	9.2048e-06	0.00065193
Cluster-193.17769	49.0201	719.01	-3.8736	9.2595e-06	0.00065517
Cluster-193.4156	2.66668	50.4137	-4.2425	9.3129e-06	0.00065832
Cluster-193.30170	2197.81	15881.2	-2.8532	9.3858e-06	0.00066283
Cluster-193.8458	81.7814	234.773	-1.5215	9.5444e-06	0.00067338
Cluster-193.41702	25.8008	117.955	-2.1954	9.6421e-06	0.00067962
Cluster-193.33553	44.7498	1.54891	4.8181	9.7408e-06	0.00068591
Cluster-193.18407	54.0852	149.745	-1.4668	9.8751e-06	0.00069471
Cluster-193.31337	318.669	851.929	-1.4187	9.8923e-06	0.00069525
Cluster-193.31905	146.69	460.049	-1.6485	9.9308e-06	0.00069729
Cluster-193.22022	10.4457	255.301	-4.6196	1.0061e-05	0.00070505
Cluster-193.45171	212.5	2356.42	-3.4712	1.0059e-05	0.00070505
Cluster-193.27854	1620.15	512.311	1.6602	1.0121e-05	0.00070861
Cluster-193.33848	127.512	865.348	-2.764	1.0131e-05	0.00070863
Cluster-193.22760	183.666	59.9947	1.6146	1.0299e-05	0.00071967
Cluster-193.7504	52.5442	573.841	-3.4516	1.0415e-05	0.00072713
Cluster-193.9267	15.0729	164.943	-3.4545	1.0429e-05	0.00072742
Cluster-30420.1	0.716258	34.5216	-5.68	1.047e-05	0.00072953
Cluster-193.37687	156.71	781.107	-2.3178	1.0495e-05	0.00073058
Cluster-193.38401	151.153	32.8891	2.201	1.0665e-05	0.00074176
Cluster-193.12219	10.6104	96.8587	-3.1936	1.0714e-05	0.00074446
Cluster-193.46869	16.1856	177.847	-3.4606	1.0774e-05	0.00074791
Cluster-193.42426	87.466	6.08396	3.8847	1.0798e-05	0.00074817
Cluster-193.8286	0	25.2526	-7.1154	1.0794e-05	0.00074817
Cluster-193.22898	30.7911	0	7.4237	1.0832e-05	0.00074981
Cluster-193.1863	68.3139	3.18352	4.4723	1.0864e-05	0.00075119
Cluster-193.9781	20.3669	232.478	-3.5188	1.0873e-05	0.00075119
Cluster-193.46515	9.29295	218.884	-4.5527	1.0938e-05	0.00075497
Cluster-193.5311	10.1309	154.684	-3.9368	1.12e-05	0.00077238
Cluster-193.7780	0	28.6432	-7.2921	1.1249e-05	0.00077501
Cluster-193.11661	80.678	14.6123	2.468	1.1404e-05	0.00078493
Cluster-193.32393	9666.86	34059.2	-1.8169	1.143e-05	0.00078599
Cluster-193.18429	329.249	72.8108	2.1782	1.1494e-05	0.00078962
Cluster-193.25445	735.919	3323.65	-2.1749	1.1581e-05	0.00079485
Cluster-193.36530	466.165	1205.22	-1.3706	1.1718e-05	0.00080355
Cluster-193.29253	1354.66	308.146	2.1357	1.2004e-05	0.00082236
Cluster-193.26583	55.0758	331.12	-2.5899	1.2053e-05	0.00082499
Cluster-193.26934	278.227	662.042	-1.2511	1.2093e-05	0.00082695
Cluster-193.10939	84.4811	621.767	-2.8793	1.2179e-05	0.000832
Cluster-193.37158	483.252	92.2553	2.3929	1.2216e-05	0.00083378
Cluster-193.46173	29.9145	277.517	-3.2171	1.2246e-05	0.00083505
Cluster-193.13670	292.691	46.6886	2.6512	1.2414e-05	0.00084572
Cluster-193.34718	1362.87	347.393	1.9729	1.2555e-05	0.00085375
Cluster-23761.0	3.1718	47.2651	-3.8717	1.255e-05	0.00085375
Cluster-193.11794	41.5797	182.032	-2.131	1.2616e-05	0.00085709
Cluster-193.32267	2196.66	530.032	2.0509	1.2739e-05	0.00086464
Cluster-193.32434	417.842	139.267	1.5828	1.3005e-05	0.00088192
Cluster-193.38079	135.22	791.169	-2.5484	1.3275e-05	0.00089897
Cluster-193.46478	9.46181	58.6865	-2.6301	1.3281e-05	0.00089897
Cluster-193.16335	2.06815	121.47	-5.8969	1.3322e-05	0.00090091
Cluster-193.45555	253.182	600.6	-1.2471	1.3527e-05	0.0009139
Cluster-193.21476	203.888	28.2259	2.8555	1.3731e-05	0.00092686
Cluster-193.27255	1130.68	541.822	1.0609	1.38e-05	0.0009306
Cluster-193.18771	242.68	837.702	-1.7886	1.3848e-05	0.00093213
Cluster-193.39524	31.0022	479.123	-3.9495	1.3838e-05	0.00093213
Cluster-193.12491	77.1427	5.83054	3.7251	1.3917e-05	0.00093592
Cluster-193.21670	1233.26	312.486	1.9802	1.4013e-05	0.0009415
Cluster-193.24890	167.855	73.9706	1.1813	1.4233e-05	0.00095547
Cluster-193.32282	479.197	126.167	1.9277	1.4266e-05	0.00095615
Cluster-193.38199	351.641	132.975	1.4049	1.427e-05	0.00095615
Cluster-193.19769	42.4931	368.118	-3.1166	1.4395e-05	0.00096363
Cluster-193.31606	683.89	3760.01	-2.459	1.4594e-05	0.00097612
Cluster-193.20651	118.922	16.1266	2.883	1.4643e-05	0.00097772
Cluster-193.30770	10489.7	2562.21	2.0336	1.4645e-05	0.00097772
Cluster-193.25326	535.795	1610.44	-1.5879	1.4744e-05	0.00098346
Cluster-193.37674	297.558	75.8814	1.968	1.52e-05	0.001012
Cluster-193.21053	85.1233	383.686	-2.1745	1.5306e-05	0.0010177
Cluster-193.32728	1001.2	238.856	2.0688	1.5313e-05	0.0010177
Cluster-193.35790	113.028	8.884	3.6966	1.5448e-05	0.0010257
Cluster-193.13876	342.513	36.1861	3.2417	1.5578e-05	0.0010334
Cluster-193.7988	19.2798	169.777	-3.146	1.5722e-05	0.0010411
Cluster-193.35864	142.698	33.2932	2.1075	1.595e-05	0.0010552
Cluster-193.43120	23.95	106.111	-2.1449	1.5982e-05	0.0010564
Cluster-193.37816	331.716	1232.87	-1.8943	1.6054e-05	0.0010602
Cluster-193.28057	342.849	22.1098	3.9547	1.6083e-05	0.0010611
Cluster-193.12254	101.381	526.667	-2.377	1.6173e-05	0.0010661
Cluster-193.8746	9.34554	136.34	-3.8707	1.6282e-05	0.0010724
Cluster-193.24869	332.308	1055.14	-1.6676	1.6358e-05	0.0010764
Cluster-193.22545	77.286	19.5452	1.9952	1.64e-05	0.0010782
Cluster-193.32202	859.241	301.49	1.5116	1.6422e-05	0.0010787
Cluster-193.18551	140.382	534.525	-1.9303	1.6483e-05	0.0010797
Cluster-193.40694	235.99	740.857	-1.6514	1.6511e-05	0.0010797
Cluster-193.5626	12.0287	116.575	-3.271	1.6458e-05	0.0010797
Cluster-193.8171	40.9438	140.838	-1.7834	1.652e-05	0.0010797
Cluster-193.9492	45.7556	389.665	-3.0911	1.6517e-05	0.0010797
Cluster-193.9789	2.31494	42.8447	-4.2068	1.6527e-05	0.0010797
Cluster-193.11927	41.7854	276.289	-2.7259	1.6582e-05	0.0010814
Cluster-193.9390	2.89429	86.1069	-4.884	1.6577e-05	0.0010814
Cluster-193.41700	80.8673	334.944	-2.0494	1.6598e-05	0.0010815
Cluster-31350.0	48.6172	1.61624	4.9154	1.6796e-05	0.0010935
Cluster-193.36050	714.068	1981.15	-1.472	1.6831e-05	0.0010948
Cluster-193.20091	46.9846	8.14761	2.5345	1.7001e-05	0.0011035
Cluster-193.27242	824.426	207.093	1.9924	1.701e-05	0.0011035
Cluster-193.33605	1454.35	230.226	2.6589	1.6999e-05	0.0011035
Cluster-193.34553	415.002	59.4207	2.8017	1.7056e-05	0.0011055
Cluster-193.31355	1425.28	2988.7	-1.0684	1.7084e-05	0.0011063
Cluster-193.30931	3204.32	501.497	2.6752	1.7109e-05	0.0011069
Cluster-193.9023	0.358129	32.6052	-6.5182	1.7167e-05	0.0011097
Cluster-193.26959	49.9125	6.29664	2.9705	1.7328e-05	0.0011191
Cluster-193.26010	87.3698	4.51388	4.247	1.738e-05	0.0011215
Cluster-193.22835	589.014	2794.1	-2.2457	1.7406e-05	0.0011222
Cluster-193.30181	2069.27	288.126	2.8455	1.7431e-05	0.0011228
Cluster-193.34094	261.304	30.0641	3.1271	1.7446e-05	0.0011228
Cluster-193.5006	35.1412	4.18154	3.0674	1.7696e-05	0.0011379
Cluster-193.8248	19.6848	103.809	-2.4046	1.7885e-05	0.0011487
Cluster-193.9220	28.9215	203.872	-2.818	1.7896e-05	0.0011487
Cluster-193.31371	14293.5	3816.81	1.905	1.7924e-05	0.0011495
Cluster-193.25145	111.926	18.0568	2.6225	1.8098e-05	0.0011597
Cluster-193.6240	0.358129	38.3605	-6.7511	1.8289e-05	0.0011709
Cluster-193.33153	1388.43	445.945	1.6397	1.8322e-05	0.001172
Cluster-193.35228	726.52	2722.95	-1.9062	1.847e-05	0.0011804
Cluster-193.16509	289.436	26.3306	3.4642	1.8755e-05	0.0011972
Cluster-193.31873	164.982	420.767	-1.3523	1.8765e-05	0.0011972
Cluster-193.28264	2418.06	6355.03	-1.3939	1.8863e-05	0.0012003
Cluster-193.30526	406.505	78.3414	2.3765	1.886e-05	0.0012003
Cluster-193.32205	2880.82	322.66	3.1595	1.8841e-05	0.0012003
Cluster-193.28456	183.985	511.814	-1.477	1.8967e-05	0.0012048
Cluster-193.29269	103.026	20.6558	2.3075	1.8952e-05	0.0012048
Cluster-193.28008	1095.31	136.435	3.005	1.9379e-05	0.0012278
Cluster-193.30617	309.361	27.7532	3.49	1.937e-05	0.0012278
Cluster-193.42264	262.062	108.186	1.2736	1.9347e-05	0.0012278
Cluster-193.12598	38.7677	1.08342	5.2592	1.9467e-05	0.0012323
Cluster-193.25070	62.452	8.49773	2.8855	1.9511e-05	0.001234
Cluster-193.19735	143.424	15.7646	3.1989	1.9589e-05	0.0012379
Cluster-193.24247	401.946	84.1053	2.2615	1.9622e-05	0.0012389
Cluster-193.38857	236.735	23.2138	3.3563	1.9644e-05	0.0012392
Cluster-193.34899	10034.6	2796.34	1.8433	1.995e-05	0.0012574
Cluster-193.43629	142.253	528.434	-1.8941	1.9983e-05	0.0012584
Cluster-193.22561	128.518	603.888	-2.2339	2.0098e-05	0.0012635
Cluster-193.32868	291.367	1285.57	-2.1412	2.0088e-05	0.0012635
Cluster-193.29114	344.071	75.2993	2.1951	2.0247e-05	0.0012707
Cluster-193.31568	969.736	266.459	1.8652	2.0247e-05	0.0012707
Cluster-193.37815	211.844	875.342	-2.0467	2.0271e-05	0.0012711
Cluster-193.3994	20.713	84.5438	-2.0247	2.0532e-05	0.0012864
Cluster-193.26442	741.448	275.936	1.4265	2.0744e-05	0.0012986
Cluster-193.15696	294.328	726.623	-1.3029	2.0921e-05	0.0013085
Cluster-193.35873	657.587	138.254	2.2514	2.1143e-05	0.0013213
Cluster-193.32133	1537.19	597.183	1.3632	2.137e-05	0.0013343
Cluster-193.27397	455.899	1266.14	-1.4734	2.1529e-05	0.0013431
Cluster-193.33327	2086.4	451.588	2.2075	2.1702e-05	0.0013527
Cluster-18645.0	0	38.8178	-7.7301	2.1796e-05	0.0013575
Cluster-193.28477	994.273	70.2754	3.8232	2.1828e-05	0.0013583
Cluster-35713.0	94.7928	21.5771	2.1442	2.1863e-05	0.0013593
Cluster-193.27587	3850.93	674.704	2.5131	2.2284e-05	0.0013843
Cluster-193.44030	157.194	578.889	-1.8815	2.2412e-05	0.0013911
Cluster-193.28877	1633.9	614.235	1.4108	2.2741e-05	0.0014091
Cluster-193.16552	83.183	13.595	2.6155	2.2812e-05	0.0014123
Cluster-193.26511	165.385	398.781	-1.2703	2.3304e-05	0.0014416
Cluster-193.27987	196.911	491.547	-1.3189	2.3335e-05	0.0014423
Cluster-193.28887	225.328	60.6895	1.889	2.3662e-05	0.0014613
Cluster-193.12175	203.22	25.4829	3.0077	2.3928e-05	0.0014765
Cluster-193.9863	63.6284	464.342	-2.8664	2.3956e-05	0.0014769
Cluster-193.4123	16.2941	88.7222	-2.4421	2.428e-05	0.0014931
Cluster-193.43570	348.082	711.755	-1.0324	2.4272e-05	0.0014931
Cluster-193.52	0	24.7014	-7.0838	2.4265e-05	0.0014931
Cluster-193.44339	218.463	1194.55	-2.4518	2.4809e-05	0.0015244
Cluster-193.35855	402.945	1098.79	-1.4479	2.5179e-05	0.0015458
Cluster-193.35044	208.056	889.822	-2.0972	2.5247e-05	0.0015486
Cluster-193.43509	349.691	96.1694	1.8599	2.5266e-05	0.0015486
Cluster-193.25978	1937.26	146.507	3.727	2.5437e-05	0.0015578
Cluster-193.45066	55.9284	1.93239	4.8501	2.558e-05	0.0015652
Cluster-193.19276	70.3697	262.159	-1.9002	2.5707e-05	0.0015717
Cluster-193.35300	57.7702	10.6973	2.4491	2.5793e-05	0.0015756
Cluster-193.25815	1535	6388.8	-2.0572	2.587e-05	0.001579
Cluster-193.4468	5.04946	37.9552	-2.9208	2.6051e-05	0.0015887
Cluster-193.25586	45.9483	6.34867	2.8774	2.6128e-05	0.0015921
Cluster-193.23990	207.017	18.6273	3.4742	2.6822e-05	0.001633
Cluster-193.13906	8.47959	96.2281	-3.498	2.6909e-05	0.001637
Cluster-193.47915	8.92596	187.738	-4.3958	2.6965e-05	0.0016381
Cluster-193.8088	14.1672	180.704	-3.6689	2.6972e-05	0.0016381
Cluster-193.50969	68.8765	254.004	-1.8809	2.7082e-05	0.0016434
Cluster-193.30162	1098.83	21288.2	-4.2761	2.7122e-05	0.0016445
Cluster-193.34792	292.557	96.3361	1.5991	2.7227e-05	0.0016494
Cluster-193.25648	632.68	285.525	1.1468	2.7388e-05	0.0016551
Cluster-193.37961	597.576	82.2168	2.8595	2.7388e-05	0.0016551
Cluster-193.29640	216.312	63.5026	1.7736	2.7591e-05	0.001666
Cluster-193.16309	78.6093	289.984	-1.8854	2.8153e-05	0.0016985
Cluster-193.10241	28.4749	0.383481	6.3502	2.8435e-05	0.0017142
Cluster-193.28369	1065.85	468.305	1.1865	2.8713e-05	0.0017295
Cluster-193.31612	616.73	2688.65	-2.1244	2.9011e-05	0.0017444
Cluster-193.6598	31.7128	253.66	-3.0041	2.8992e-05	0.0017444
Cluster-193.7222	0.672753	29.9885	-5.4981	2.9032e-05	0.0017444
Cluster-193.7230	78.5762	290.012	-1.8846	2.9185e-05	0.0017522
Cluster-193.16064	42.2638	205.066	-2.278	2.9252e-05	0.0017547
Cluster-193.39605	413.037	150.573	1.4529	2.9654e-05	0.0017759
Cluster-193.7521	1.35829	45.5664	-5.0854	2.9629e-05	0.0017759
Cluster-193.43441	270.876	47.8744	2.5055	2.9702e-05	0.0017774
Cluster-193.15823	62.1546	1.13237	5.6882	3.0055e-05	0.0017956
Cluster-193.29558	308.983	98.5045	1.6458	3.0036e-05	0.0017956
Cluster-193.30910	672.183	78.4533	3.0969	3.0131e-05	0.0017983
Cluster-193.45876	221.134	912.557	-2.0456	3.0151e-05	0.0017983
Cluster-193.20715	109.062	25.0103	2.1344	3.063e-05	0.0018255
Cluster-193.9649	3.3151	53.0198	-4.0031	3.0854e-05	0.0018358
Cluster-193.20758	490.57	105.247	2.2229	3.0941e-05	0.0018395
Cluster-193.39806	105.629	38.2838	1.46	3.0989e-05	0.0018408
Cluster-193.45288	139.16	334.882	-1.267	3.1047e-05	0.0018428
Cluster-193.44071	567.405	1380.14	-1.2825	3.1185e-05	0.0018495
Cluster-193.31721	942.553	3607.83	-1.9367	3.1242e-05	0.0018514
Cluster-193.10976	60.2754	212.096	-1.8138	3.1385e-05	0.0018584
Cluster-193.29770	2068.16	465.956	2.1494	3.1616e-05	0.0018705
Cluster-193.16200	205.653	536.312	-1.3833	3.1814e-05	0.0018807
Cluster-193.41492	43.9816	181.506	-2.045	3.2055e-05	0.0018934
Cluster-193.31074	680.783	300.061	1.1837	3.2196e-05	0.0019002
Cluster-193.38176	199.534	38.6797	2.376	3.2246e-05	0.0019017
Cluster-193.28599	174.796	11.8178	3.9053	3.2521e-05	0.0019163
Cluster-193.38468	400.314	44.8857	3.1506	3.2674e-05	0.0019238
Cluster-193.32454	1970.67	794.057	1.3106	3.2732e-05	0.0019256
Cluster-193.14321	283.572	931.489	-1.716	3.277e-05	0.0019264
Cluster-193.46865	9.78921	96.9265	-3.3053	3.2818e-05	0.0019277
Cluster-30970.0	3.34582	36.0641	-3.4427	3.3094e-05	0.0019423
Cluster-193.28650	997.388	100.799	3.3077	3.3551e-05	0.0019675
Cluster-193.38418	11.8768	75.5958	-2.6786	3.3577e-05	0.0019675
Cluster-193.35583	203.678	63.1357	1.6957	3.4294e-05	0.0020079
Cluster-193.28885	598.896	197.934	1.5954	3.4441e-05	0.0020149
Cluster-193.48228	57.6358	143.308	-1.314	3.4625e-05	0.0020241
Cluster-193.40288	1033.59	272.753	1.9228	3.4665e-05	0.0020248
Cluster-193.32197	2234.89	442.696	2.3367	3.4769e-05	0.0020292
Cluster-193.32325	2123.14	883.751	1.264	3.4835e-05	0.0020314
Cluster-193.29860	2736.75	643.963	2.0872	3.5387e-05	0.002062
Cluster-193.48073	35.7358	176.978	-2.306	3.5457e-05	0.0020645
Cluster-193.23201	1463.09	3704.06	-1.3399	3.5633e-05	0.0020731
Cluster-193.24694	72.532	423.867	-2.5472	3.5969e-05	0.0020909
Cluster-193.31611	56423.1	12145.9	2.2158	3.6114e-05	0.0020977
Cluster-31929.1	0	26.3021	-7.1723	3.6223e-05	0.0021024
Cluster-193.38942	208.725	29.5235	2.8213	3.6356e-05	0.0021084
Cluster-193.12554	266.523	617.953	-1.213	3.6606e-05	0.0021213
Cluster-193.31072	374.237	1798.98	-2.2653	3.6781e-05	0.0021297
Cluster-193.20780	274.086	822.953	-1.5865	3.6864e-05	0.0021328
Cluster-193.28225	1083.52	266.469	2.0231	3.699e-05	0.0021384
Cluster-193.14055	19.9102	175.896	-3.1491	3.7063e-05	0.0021409
Cluster-193.25113	102.844	26.7409	1.9439	3.7203e-05	0.0021474
Cluster-193.25299	77.3037	9.69901	3.0193	3.7237e-05	0.0021476
Cluster-193.29447	248.495	25.9353	3.2541	3.8036e-05	0.002192
Cluster-193.46399	3.50437	158.233	-5.4866	3.878e-05	0.0022331
Cluster-193.45417	176.78	39.068	2.1786	3.9047e-05	0.0022467
Cluster-193.45495	22.3501	98.5306	-2.1354	3.9368e-05	0.0022634
Cluster-193.22169	251.95	99.1206	1.3415	3.9567e-05	0.0022731
Cluster-193.37972	2200.58	369.715	2.5746	3.9694e-05	0.002276
Cluster-193.43319	498.99	1064.33	-1.0934	3.969e-05	0.002276
Cluster-193.44781	130.466	494.218	-1.9201	3.9712e-05	0.002276
Cluster-193.32984	50.1478	6.24828	3.0144	3.9797e-05	0.0022791
Cluster-193.32638	498.964	1429.43	-1.5187	4.0171e-05	0.0022987
Cluster-193.40150	22.5356	0.283091	6.0107	4.0243e-05	0.0023011
Cluster-193.26589	158.927	36.1541	2.137	4.0295e-05	0.0023015
Cluster-193.49964	7.34006	82.9141	-3.5032	4.0313e-05	0.0023015
Cluster-193.13174	164.609	589.72	-1.8408	4.1173e-05	0.0023462
Cluster-193.24099	274.086	28.2087	3.2814	4.1173e-05	0.0023462
Cluster-193.30411	2142.54	420.5	2.3502	4.1192e-05	0.0023462
Cluster-193.17146	563.984	84.8227	2.7308	4.1617e-05	0.0023686
Cluster-193.24678	67.3329	252.547	-1.9064	4.2244e-05	0.0024024
Cluster-193.33934	1269.43	5400.23	-2.0887	4.2436e-05	0.0024114
Cluster-193.10926	43.772	1.13237	5.1721	4.2563e-05	0.0024165
Cluster-193.35901	82.6495	539.96	-2.7092	4.2592e-05	0.0024165
Cluster-193.36712	320.867	915.118	-1.5124	4.2707e-05	0.0024211
Cluster-193.7760	16.926	81.1308	-2.2597	4.2739e-05	0.0024211
Cluster-193.9878	19.0578	92.9852	-2.2788	4.2795e-05	0.0024224
Cluster-36213.0	0.642029	35.5795	-5.7661	4.2916e-05	0.0024274
Cluster-193.16759	104.385	18.0112	2.5381	4.2989e-05	0.0024297
Cluster-193.47344	4.19629	37.0024	-3.1259	4.321e-05	0.0024402
Cluster-193.9984	3.59261	39.3533	-3.4448	4.3304e-05	0.0024437
Cluster-193.12697	108.068	21.1041	2.3415	4.3342e-05	0.002444
Cluster-193.11271	14.7873	118.271	-2.9945	4.3621e-05	0.0024578
Cluster-193.27986	191.315	877.725	-2.1988	4.4233e-05	0.0024884
Cluster-193.34520	899.112	2060.12	-1.1964	4.4203e-05	0.0024884
Cluster-30047.0	30.0868	0.632911	5.5455	4.4378e-05	0.0024947
Cluster-193.9536	67.8544	347.689	-2.3596	4.4598e-05	0.0025051
Cluster-193.25510	431.67	2702.66	-2.6461	4.4691e-05	0.0025084
Cluster-28171.0	27.2547	0	7.2475	4.5264e-05	0.0025387
Cluster-193.46842	39.8436	180.868	-2.181	4.5306e-05	0.0025391
Cluster-193.39251	50.1591	7.81527	2.707	4.5359e-05	0.0025401
Cluster-193.30719	1681.27	613.073	1.4562	4.5766e-05	0.002561
Cluster-193.13597	69.2026	9.97682	2.7695	4.5847e-05	0.0025635
Cluster-193.13788	17.9812	0	6.6465	4.6098e-05	0.0025736
Cluster-193.43044	159.45	457.045	-1.5198	4.609e-05	0.0025736
Cluster-30675.0	49.0665	227.686	-2.213	4.6348e-05	0.0025856
Cluster-193.26865	34.3264	1.71663	4.3727	4.6392e-05	0.0025861
Cluster-193.19191	551.292	1248.38	-1.1795	4.6747e-05	0.0026039
Cluster-193.33372	1242.52	410.282	1.5979	4.6827e-05	0.0026064
Cluster-193.14755	48.3158	393.247	-3.0237	4.6985e-05	0.0026132
Cluster-193.21219	281.441	41.2204	2.7733	4.7097e-05	0.0026174
Cluster-193.21701	176.218	81.4208	1.1151	4.7227e-05	0.0026227
Cluster-193.13441	212.31	454.596	-1.0999	4.7269e-05	0.002623
Cluster-193.45473	163.704	17.194	3.2497	4.755e-05	0.0026366
Cluster-193.35493	387.1	781.83	-1.0132	4.7671e-05	0.0026413
Cluster-193.36270	1020.91	2103.86	-1.043	4.7961e-05	0.0026514
Cluster-193.39936	525.231	123.963	2.0806	4.7958e-05	0.0026514
Cluster-22791.0	88.2027	17.3902	2.3293	4.7949e-05	0.0026514
Cluster-193.17876	17.1317	86.2278	-2.3258	4.8241e-05	0.0026649
Cluster-15585.1	24.2403	201.275	-3.0516	4.8286e-05	0.0026653
Cluster-193.20584	15.5689	102.482	-2.7188	4.8497e-05	0.002673
Cluster-193.30699	1522.11	250.265	2.6061	4.8473e-05	0.002673
Cluster-193.8801	15.7275	70.6727	-2.1643	4.8652e-05	0.0026795
Cluster-193.25386	449.894	139.531	1.6916	4.8849e-05	0.0026883
Cluster-193.45776	169.037	469.185	-1.4744	4.8937e-05	0.0026891
Cluster-193.46336	5.7286	49.8225	-3.1335	4.8931e-05	0.0026891
Cluster-193.12915	196.994	475.835	-1.272	4.9599e-05	0.0027235
Cluster-193.31519	3451.6	808.977	2.0928	4.9873e-05	0.0027326
Cluster-193.45076	15.1368	148.272	-3.2972	4.9878e-05	0.0027326
Cluster-193.22900	91.5739	12.7285	2.8448	5.0469e-05	0.002763
Cluster-193.25355	56.9102	7.08197	3.0242	5.053e-05	0.0027642
Cluster-193.45458	317.771	56.889	2.4862	5.0738e-05	0.0027735
Cluster-193.32043	9741.62	2431.21	2.0026	5.0785e-05	0.002774
Cluster-193.33827	337.453	82.0624	2.0424	5.0919e-05	0.0027793
Cluster-193.3038	4.72205	57.0369	-3.6022	5.1219e-05	0.0027936
Cluster-193.20991	101.269	431.502	-2.0909	5.1304e-05	0.002794
Cluster-193.29003	22.8424	0.283091	6.0319	5.1275e-05	0.002794
Cluster-193.8642	49.0272	154.921	-1.6631	5.1411e-05	0.0027978
Cluster-193.46378	123.488	361.134	-1.5493	5.1457e-05	0.0027982
Cluster-193.33508	115.002	41.7835	1.4588	5.2277e-05	0.0028407
Cluster-31240.0	2.42628	40.0941	-4.081	5.2631e-05	0.0028578
Cluster-193.11842	12.0852	100.613	-3.0634	5.2733e-05	0.0028612
Cluster-193.39274	47.9491	167.616	-1.8072	5.3025e-05	0.0028728
Cluster-193.39859	166.896	17.2409	3.2691	5.3133e-05	0.0028766
Cluster-193.23307	221.629	47.208	2.2365	5.3235e-05	0.0028778
Cluster-193.9009	8.63567	71.0087	-3.0438	5.3204e-05	0.0028778
Cluster-193.25835	148.431	619.809	-2.063	5.3484e-05	0.0028885
Cluster-193.38815	184.068	507.861	-1.4638	5.3511e-05	0.0028885
Cluster-193.15806	646.891	154.44	2.0689	5.3602e-05	0.0028891
Cluster-193.28265	3334.66	7606.39	-1.1896	5.3579e-05	0.0028891
Cluster-193.34071	901.584	379.665	1.2491	5.3963e-05	0.0029065
Cluster-193.15785	256.305	523.63	-1.0308	5.4123e-05	0.0029129
Cluster-193.38208	22.5585	247.509	-3.4553	5.4164e-05	0.002913
Cluster-193.45924	25.4412	106.991	-2.0686	5.4431e-05	0.0029252
Cluster-193.28555	155.705	30.1166	2.3607	5.4587e-05	0.0029315
Cluster-193.15197	64.9152	7.28275	3.1848	5.4701e-05	0.0029354
Cluster-193.27513	195.699	829.847	-2.085	5.4866e-05	0.0029421
Cluster-193.13572	122.835	25.8706	2.2444	5.4924e-05	0.0029431
Cluster-193.40033	390.25	1420.56	-1.8643	5.5031e-05	0.0029467
Cluster-193.36896	723.856	95.1676	2.9271	5.583e-05	0.0029873
Cluster-193.13527	86.0419	213.716	-1.3143	5.6393e-05	0.0030142
Cluster-193.35045	22.019	94.6171	-2.1054	5.6416e-05	0.0030142
Cluster-193.2876	0	17.3266	-6.5694	5.6804e-05	0.0030328
Cluster-193.10799	103.861	11.5107	3.1653	5.7155e-05	0.003047
Cluster-193.40330	343.114	162.432	1.0809	5.7116e-05	0.003047
Cluster-193.51441	39.569	2.10011	4.2921	5.724e-05	0.0030494
Cluster-193.22437	813.086	120.224	2.7574	5.7328e-05	0.0030518
Cluster-193.9695	1.70363	76.5286	-5.5061	5.7378e-05	0.0030523
Cluster-193.41379	278.544	135.297	1.0404	5.7589e-05	0.0030613
Cluster-193.7660	3.53778	100.092	-4.847	5.8395e-05	0.0031019
Cluster-193.22046	400.769	1132.52	-1.4987	5.8595e-05	0.0031103
Cluster-193.26462	873.995	139.368	2.6485	5.9141e-05	0.003137
Cluster-193.38586	59.7283	186.612	-1.6452	5.9421e-05	0.0031495
Cluster-193.7209	6.95784	83.8895	-3.6081	6.0108e-05	0.0031836
Cluster-193.5612	19.2434	79.8915	-2.0472	6.0338e-05	0.0031935
Cluster-193.35734	1118.53	3497.35	-1.6446	6.0693e-05	0.00321
Cluster-193.35286	23.7762	150.972	-2.6683	6.0772e-05	0.0032119
Cluster-193.27852	183.411	30.6826	2.5743	6.0858e-05	0.0032141
Cluster-193.44382	223.143	1059.55	-2.2482	6.0947e-05	0.0032164
Cluster-193.37720	374.604	26.3044	3.8417	6.1321e-05	0.0032339
Cluster-193.24210	116.486	16.1459	2.8551	6.1623e-05	0.0032436
Cluster-193.24471	417.557	1241.68	-1.5726	6.177e-05	0.0032436
Cluster-193.29702	74.1033	11.8777	2.6372	6.1689e-05	0.0032436
Cluster-193.31724	3042.3	973.734	1.6431	6.1743e-05	0.0032436
Cluster-193.9092	1.79065	91.7289	-5.7159	6.1694e-05	0.0032436
Cluster-193.36233	557.832	1231.66	-1.1426	6.1852e-05	0.0032455
Cluster-193.29906	1410.55	238.13	2.5675	6.2379e-05	0.0032708
Cluster-193.9922	69.9334	390.785	-2.4835	6.254e-05	0.0032769
Cluster-193.24622	145.497	1085.02	-2.8996	6.2591e-05	0.0032773
Cluster-193.9937	46.0345	388.089	-3.0769	6.2927e-05	0.0032925
Cluster-193.44230	227.256	941.091	-2.0491	6.3107e-05	0.0032996
Cluster-193.19817	19.9675	198.61	-3.3141	6.3241e-05	0.0033019
Cluster-193.23071	55.8157	8.94794	2.6549	6.3495e-05	0.0033128
Cluster-193.9378	0	26.0102	-7.1533	6.3832e-05	0.0033256
Cluster-32198.0	71.014	0	8.629	6.3823e-05	0.0033256
Cluster-193.21946	1055.14	239.529	2.141	6.398e-05	0.003331
Cluster-193.24787	141.747	581.997	-2.0376	6.446e-05	0.0033536
Cluster-193.32780	308.914	70.6813	2.1247	6.508e-05	0.0033834
Cluster-193.13686	192.19	7.31332	4.7133	6.532e-05	0.0033935
Cluster-193.12829	57.5451	372.71	-2.6966	6.5427e-05	0.0033966
Cluster-193.27029	626.483	137.743	2.1844	6.5697e-05	0.0034083
Cluster-193.15962	66.7356	229.856	-1.7837	6.5853e-05	0.0034139
Cluster-193.20214	204.395	1393.54	-2.7698	6.6025e-05	0.0034204
Cluster-193.27186	53.687	8.61311	2.6328	6.6171e-05	0.0034231
Cluster-193.43050	63.6706	314.614	-2.3055	6.6138e-05	0.0034231
Cluster-25935.0	0.321014	34.3593	-6.5983	6.6435e-05	0.0034344
Cluster-193.45633	123.059	353.023	-1.5215	6.6493e-05	0.0034349
Cluster-193.31174	6012.85	995.733	2.5946	6.6775e-05	0.0034471
Cluster-193.25585	36.1197	226.63	-2.6521	6.7159e-05	0.0034645
Cluster-193.20042	137.912	284.608	-1.045	6.738e-05	0.0034734
Cluster-193.24693	121.309	428.343	-1.8209	6.767e-05	0.0034859
Cluster-193.24857	152.613	573.917	-1.911	6.7908e-05	0.0034958
Cluster-193.37356	250.877	1096.69	-2.128	6.8132e-05	0.0035048
Cluster-193.48215	20.5818	183.592	-3.1631	6.833e-05	0.0035125
Cluster-193.12757	118.732	456.708	-1.9456	6.9246e-05	0.0035563
Cluster-193.35455	126.876	292.622	-1.2037	6.9279e-05	0.0035563
Cluster-193.24133	63.3823	17.6942	1.8478	6.958e-05	0.0035693
Cluster-193.43326	354.702	818.396	-1.206	6.9866e-05	0.0035814
Cluster-193.4211	1.70363	46.1942	-4.779	6.9976e-05	0.0035846
Cluster-193.10475	12.7002	102.692	-3.0133	7.0733e-05	0.0036189
Cluster-193.25492	1062.15	407.819	1.3802	7.0745e-05	0.0036189
Cluster-193.9993	3.36376	1861.92	-9.1146	7.0861e-05	0.0036223
Cluster-193.48051	17.1873	155.439	-3.1843	7.1048e-05	0.0036293
Cluster-193.22126	78.3326	341.6	-2.1264	7.137e-05	0.0036407
Cluster-193.3237	0.321014	30.3485	-6.4117	7.1472e-05	0.0036434
Cluster-193.31284	2090.47	616.502	1.761	7.1682e-05	0.0036515
Cluster-193.12417	152.165	15.9417	3.2497	7.1962e-05	0.0036632
Cluster-193.46680	32.8358	238.173	-2.8626	7.2352e-05	0.0036806
Cluster-193.47455	10.7638	76.9024	-2.8358	7.2498e-05	0.0036854
Cluster-193.13877	179.182	836.829	-2.2244	7.2705e-05	0.0036885
Cluster-193.25826	135.799	35.7906	1.9292	7.271e-05	0.0036885
Cluster-193.5079	20.9947	93.3656	-2.1601	7.2691e-05	0.0036885
Cluster-193.15238	326.083	144.469	1.1715	7.2839e-05	0.0036925
Cluster-193.27374	1645.82	413.458	1.9924	7.2891e-05	0.0036926
Cluster-193.22325	332.353	45.1508	2.8868	7.3076e-05	0.0036994
Cluster-193.9113	7.06771	98.2878	-3.8016	7.3364e-05	0.0037114
Cluster-193.16568	63.1813	11.511	2.4429	7.3656e-05	0.0037237
Cluster-193.44792	65.4299	162.168	-1.3088	7.3843e-05	0.0037305
Cluster-193.12441	72.1089	499.559	-2.7944	7.3968e-05	0.0037342
Cluster-193.12634	165.392	414.733	-1.3267	7.4888e-05	0.0037755
Cluster-193.21759	412.8	1998.76	-2.2758	7.5186e-05	0.0037849
Cluster-193.33063	9061.6	58478.5	-2.6901	7.5281e-05	0.0037849
Cluster-193.4494	31.6875	160.013	-2.3331	7.5127e-05	0.0037849
Cluster-193.9021	42.9906	272.537	-2.6668	7.5278e-05	0.0037849
Cluster-193.48668	4.83832	56.3359	-3.5322	7.5379e-05	0.0037873
Cluster-193.14422	418.448	48.0992	3.122	7.5671e-05	0.0037967
Cluster-193.4317	20.2465	96.8319	-2.2636	7.5629e-05	0.0037967
Cluster-193.8650	5.08388	87.5576	-4.0939	7.5774e-05	0.0037993
Cluster-29900.0	24.0987	1.6496	3.8879	7.6413e-05	0.0038287
Cluster-193.10205	81.8434	376.227	-2.2001	7.7962e-05	0.003901
Cluster-193.9041	9.98264	98.5139	-3.3147	7.824e-05	0.0039122
Cluster-193.35314	1235.17	360.591	1.775	7.8857e-05	0.0039404
Cluster-29741.0	1.03727	108.867	-6.738	7.8948e-05	0.0039423
Cluster-193.14571	176.468	517.227	-1.5501	7.9026e-05	0.0039435
Cluster-193.8438	89.2714	191.199	-1.0981	7.9498e-05	0.0039643
Cluster-193.29473	782.302	95.6957	3.0321	7.975e-05	0.0039741
Cluster-193.24116	139.052	513.952	-1.8855	8.0032e-05	0.0039828
Cluster-193.20942	704.533	250.817	1.4902	8.0248e-05	0.0039881
Cluster-193.10075	383.824	104.994	1.8665	8.0634e-05	0.0040019
Cluster-29537.0	45.9839	4.3979	3.3704	8.0632e-05	0.0040019
Cluster-193.30275	3068.68	1441.29	1.0906	8.1255e-05	0.00403
Cluster-193.28856	1787.95	421.989	2.0835	8.1499e-05	0.0040393
Cluster-193.16920	134.658	17.0934	2.9741	8.1686e-05	0.0040459
Cluster-193.24676	239.641	97.3987	1.2992	8.2009e-05	0.0040564
Cluster-193.29030	3214.98	594.752	2.4345	8.1963e-05	0.0040564
Cluster-193.29277	79.5461	14.526	2.445	8.2281e-05	0.0040616
Cluster-193.35267	186.507	41.491	2.1738	8.2242e-05	0.0040616
Cluster-193.5034	6.73515	57.269	-3.0982	8.236e-05	0.0040628
Cluster-193.35210	303.26	732.077	-1.2714	8.2629e-05	0.0040733
Cluster-193.43000	143.005	963.719	-2.7537	8.3088e-05	0.0040932
Cluster-193.9582	12.593	77.1857	-2.6258	8.3413e-05	0.0041065
Cluster-193.33925	612.419	1447.12	-1.2401	8.3588e-05	0.0041123
Cluster-193.40961	103.163	24.6283	2.0756	8.3698e-05	0.0041149
Cluster-193.9400	59.7816	257.433	-2.1039	8.4371e-05	0.0041453
Cluster-193.6225	26.4881	150.247	-2.5079	8.471e-05	0.0041591
Cluster-193.27506	17.2881	137.78	-2.9938	8.5032e-05	0.0041721
Cluster-193.13050	52.4905	456.832	-3.1204	8.5168e-05	0.004176
Cluster-19669.0	0	49.2999	-8.0782	8.5579e-05	0.0041934
Cluster-193.13988	150.179	306.85	-1.0318	8.5851e-05	0.0042012
Cluster-193.27736	226.565	57.0881	1.993	8.5854e-05	0.0042012
Cluster-193.13975	83.5234	19.3472	2.1272	8.6057e-05	0.0042083
Cluster-193.28558	1015.28	6503.07	-2.6793	8.616e-05	0.0042106
Cluster-193.22600	408.258	2883.93	-2.8205	8.65e-05	0.0042244
Cluster-193.28529	334.874	1440.58	-2.1052	8.6636e-05	0.0042282
Cluster-193.37399	941.938	442.728	1.09	8.692e-05	0.0042392
Cluster-193.41157	34.6417	0.316455	6.63	8.7529e-05	0.0042637
Cluster-193.40841	34.637	0	7.5917	8.7767e-05	0.0042692
Cluster-30136.0	31.5088	177.335	-2.4919	8.7734e-05	0.0042692
Cluster-23458.0	1.27128	32.9517	-4.6651	8.7896e-05	0.0042726
Cluster-193.22133	433.116	2618.28	-2.5961	8.803e-05	0.0042763
Cluster-193.34790	151.703	39.1527	1.954	8.8347e-05	0.0042889
Cluster-193.46568	40.9109	1.23276	5.0215	8.8494e-05	0.0042932
Cluster-193.31909	1171.83	2552.13	-1.1227	8.8798e-05	0.0043038
Cluster-193.34379	77.3415	685.137	-3.1489	8.8831e-05	0.0043038
Cluster-193.36139	220.167	1017.17	-2.2088	8.8993e-05	0.004306
Cluster-193.4109	5.87559	42.3168	-2.8415	8.8947e-05	0.004306
Cluster-17998.0	0	19.1268	-6.7103	8.9898e-05	0.0043197
Cluster-19025.0	0	58.7427	-8.3309	8.9925e-05	0.0043197
Cluster-193.10238	31.6649	1.08342	4.9657	8.9768e-05	0.0043197
Cluster-193.13087	165.999	349.223	-1.0746	8.9579e-05	0.0043197
Cluster-193.23926	354.266	80.7647	2.1325	8.9601e-05	0.0043197
Cluster-193.27763	37.7385	0.383481	6.7534	8.976e-05	0.0043197
Cluster-193.34542	186.187	29.5983	2.6629	8.9711e-05	0.0043197
Cluster-193.44183	363.395	1158.18	-1.6727	8.9909e-05	0.0043197
Cluster-193.44530	42.0489	309.772	-2.8821	8.9744e-05	0.0043197
Cluster-193.45077	140.407	28.5589	2.3038	8.9759e-05	0.0043197
Cluster-193.47130	29.1009	210.94	-2.8616	8.9723e-05	0.0043197
Cluster-193.11980	113.74	437.608	-1.9453	9.006e-05	0.0043205
Cluster-193.31095	521.498	12.2637	5.4141	9.0031e-05	0.0043205
Cluster-193.28115	306.812	53.258	2.523	9.0745e-05	0.0043505
Cluster-193.39008	88.3204	231.429	-1.3919	9.0935e-05	0.0043568
Cluster-193.25630	102.599	500.349	-2.2857	9.1483e-05	0.0043802
Cluster-193.38830	741.022	255.387	1.5371	9.1989e-05	0.0044015
Cluster-193.36332	156.058	365.63	-1.2263	9.264e-05	0.0044298
Cluster-31971.0	35.6127	0.666572	5.7731	9.2978e-05	0.0044431
Cluster-193.35213	200.428	70.8388	1.501	9.3416e-05	0.0044611
Cluster-193.46898	8.05632	51.6796	-2.6889	9.421e-05	0.0044961
Cluster-193.27392	144.658	53.0118	1.4466	9.4442e-05	0.0045042
Cluster-193.51443	22.8965	0.383481	6.0324	9.4986e-05	0.0045272
Cluster-193.30559	5465.06	1013.47	2.431	9.5064e-05	0.004528
Cluster-193.37537	347.482	148.948	1.2235	9.5245e-05	0.0045337
Cluster-193.5369	3.32026	47.4086	-3.8408	9.5381e-05	0.0045372
Cluster-193.40956	530.04	182.862	1.5352	9.5762e-05	0.0045524
Cluster-193.35949	971.87	177.67	2.4537	9.6254e-05	0.0045698
Cluster-193.50014	1.70363	49.1506	-4.8668	9.6194e-05	0.0045698
Cluster-193.15193	90.5476	213.584	-1.2394	9.6435e-05	0.0045738
Cluster-193.8748	26.8383	142.468	-2.4129	9.6462e-05	0.0045738
Cluster-193.15374	130.388	265.407	-1.0266	9.7234e-05	0.0045985
Cluster-193.32206	1935.11	51.5094	5.2291	9.7215e-05	0.0045985
Cluster-193.38883	132.99	26.0342	2.3415	9.7149e-05	0.0045985
Cluster-193.38936	132.835	639.739	-2.268	9.7122e-05	0.0045985
Cluster-193.18267	13.84	65.125	-2.2428	9.747e-05	0.0046067
Cluster-193.32877	101.802	241.279	-1.2465	9.7678e-05	0.0046135
Cluster-193.24215	152.355	34.9685	2.1214	9.9139e-05	0.0046795
Cluster-193.35998	52.5544	7.59701	2.7831	9.9302e-05	0.0046842
Cluster-193.20437	68.6955	18.6589	1.8772	9.9788e-05	0.0047041
Cluster-193.41749	591.752	1277.5	-1.1102	0.00010089	0.0047471
Cluster-193.47618	7.61781	140.14	-4.2119	0.00010078	0.0047471
Cluster-193.47997	3.45717	42.1614	-3.6362	0.00010087	0.0047471
Cluster-193.18269	118.023	495.721	-2.072	0.00010107	0.0047522
Cluster-193.9104	0.314624	151.214	-8.7322	0.00010137	0.0047632
Cluster-193.31076	110.98	451.069	-2.0214	0.0001022	0.0047992
Cluster-193.8541	0.943871	41.5401	-5.4239	0.00010235	0.004803
Cluster-193.30561	2590.96	93.3535	4.7965	0.00010256	0.0048098
Cluster-193.13895	129.594	32.0423	2.0209	0.00010331	0.0048291
Cluster-193.14988	144.994	35.3248	2.0444	0.00010304	0.0048291
Cluster-193.19855	210.131	44.3546	2.2457	0.00010322	0.0048291
Cluster-193.25984	615.982	111.831	2.465	0.00010343	0.0048291
Cluster-193.29678	5148.4	960.39	2.4228	0.00010346	0.0048291
Cluster-193.33524	894.538	291.094	1.6182	0.00010318	0.0048291
Cluster-193.34055	2322.8	828.788	1.4863	0.00010349	0.0048291
Cluster-193.36189	1001.37	484.794	1.0456	0.00010331	0.0048291
Cluster-193.47129	24.2601	205.879	-3.0902	0.00010369	0.0048322
Cluster-193.33945	96.0976	5.29832	4.1867	0.00010397	0.0048358
Cluster-193.38814	390.62	1247.46	-1.6748	0.00010387	0.0048358
Cluster-32838.0	389.046	105.659	1.8778	0.0001046	0.0048621
Cluster-193.21642	103.768	574.885	-2.4709	0.00010474	0.0048654
Cluster-193.33162	638.753	1443.36	-1.1762	0.00010505	0.0048721
Cluster-193.42825	22.0406	0.882638	4.5481	0.00010508	0.0048721
Cluster-193.43292	178.441	965.776	-2.4356	0.00010542	0.0048849
Cluster-193.32915	8687.14	1305.43	2.7344	0.00010572	0.0048954
Cluster-193.47470	21.2604	121.796	-2.5153	0.00010579	0.0048957
Cluster-193.16480	566.306	1218.65	-1.1056	0.00010671	0.004935
Cluster-193.38678	2067.49	402.36	2.3622	0.00010833	0.0050071
Cluster-193.32168	772.232	302.555	1.3505	0.00010854	0.0050137
Cluster-193.27276	389.112	153.709	1.3369	0.00010864	0.005015
Cluster-193.12760	49.8894	6.16567	3.0419	0.00010901	0.0050291
Cluster-20141.0	0	19.5483	-6.7392	0.00010942	0.0050445
Cluster-193.8450	102.303	226.501	-1.1461	0.00010988	0.0050628
Cluster-193.29091	24.8366	1.05005	4.6423	0.00011056	0.0050906
Cluster-34248.0	38.1577	0.383481	6.7721	0.00011065	0.0050915
Cluster-193.15483	193.064	611.509	-1.6624	0.00011121	0.0051109
Cluster-193.13551	92.1849	16.4895	2.4675	0.00011139	0.0051131
Cluster-193.9881	0	706.705	-11.919	0.00011134	0.0051131
Cluster-193.29257	178.566	499.902	-1.4853	0.00011156	0.0051174
Cluster-193.655	2.28422	65.7746	-4.843	0.00011222	0.0051445
Cluster-193.25414	631.105	291.129	1.1164	0.00011305	0.0051759
Cluster-193.41366	308.447	106.559	1.5328	0.00011364	0.0051966
Cluster-193.23419	33.441	0.383481	6.5789	0.00011412	0.0052155
Cluster-193.46189	2.27143	70.2958	-4.9456	0.00011464	0.0052358
Cluster-193.31288	5891.18	109.709	5.7479	0.00011528	0.0052617
Cluster-193.18537	19.2935	137.787	-2.8388	0.00011685	0.0053234
Cluster-193.23866	196.197	443.585	-1.1774	0.0001168	0.0053234
Cluster-193.45149	388.62	89.2414	2.1269	0.00011682	0.0053234
Cluster-193.29446	2606.37	656.516	1.989	0.00011707	0.0053248
Cluster-193.36355	250.192	29.9334	3.0711	0.00011701	0.0053248
Cluster-193.44881	161.942	971.995	-2.5853	0.0001171	0.0053248
Cluster-193.9657	0.314624	29.4489	-6.3742	0.00011767	0.0053477
Cluster-35923.0	27.1886	0.766962	5.3189	0.00011839	0.0053772
Cluster-193.29646	961.047	236.481	2.0222	0.00011871	0.0053881
Cluster-193.32160	3068.92	1220.18	1.3307	0.00011908	0.0054016
Cluster-193.31399	4617.71	1930.05	1.2588	0.00011987	0.005434
Cluster-193.51970	44.6851	2.55031	4.1975	0.00012099	0.0054814
Cluster-193.23852	68.9486	516.484	-2.9068	0.00012126	0.0054902
Cluster-16873.0	0	28.5132	-7.2897	0.00012156	0.0054974
Cluster-193.31093	463494	123305	1.9103	0.00012157	0.0054974
Cluster-193.22877	102.997	704.2	-2.7738	0.0001217	0.0054983
Cluster-193.29891	1572.9	7422.01	-2.2384	0.00012229	0.0055131
Cluster-193.44184	59.698	208.819	-1.8095	0.00012221	0.0055131
Cluster-34825.0	3.53632	49.3599	-3.79	0.00012222	0.0055131
Cluster-193.32386	2739.31	722.291	1.9235	0.00012249	0.0055188
Cluster-193.10670	359.762	44.4708	3.0237	0.00012317	0.005546
Cluster-193.20683	38.3946	0.766962	5.7966	0.00012336	0.0055476
Cluster-193.36453	42.2905	164.6	-1.9571	0.00012367	0.0055582
Cluster-193.33986	893.219	334.136	1.4195	0.00012394	0.005567
Cluster-193.29555	279.759	66.2571	2.0767	0.00012435	0.0055786
Cluster-193.37475	173.322	370.162	-1.0963	0.00012431	0.0055786
Cluster-32338.0	4.10558	38.6356	-3.254	0.00012528	0.0056167
Cluster-193.31626	872.284	128.002	2.7691	0.00012579	0.0056361
Cluster-193.48067	53.2576	156.976	-1.5587	0.00012617	0.0056498
Cluster-193.29036	177.329	40.1519	2.1417	0.00012644	0.0056586
Cluster-193.22856	233.23	81.7586	1.5145	0.00012685	0.0056735
Cluster-193.13841	14.6098	143.779	-3.2978	0.00012725	0.0056876
Cluster-32072.0	64.9762	1.23276	5.6963	0.00012747	0.0056907
Cluster-33098.0	28.8561	1.4669	4.4004	0.00012742	0.0056907
Cluster-193.27049	109.689	32.1503	1.7644	0.00012805	0.0056995
Cluster-193.28031	329.217	44.8888	2.8769	0.00012817	0.0056995
Cluster-193.30087	231.949	36.5752	2.668	0.0001283	0.0056995
Cluster-193.31545	76.6872	210.565	-1.4574	0.00012818	0.0056995
Cluster-193.36198	174.828	632.255	-1.8546	0.00012827	0.0056995
Cluster-193.41475	170.702	658.162	-1.946	0.00012837	0.0056995
Cluster-193.4295	15.5178	0	6.4347	0.00012819	0.0056995
Cluster-193.47062	30.1333	200.978	-2.7427	0.0001281	0.0056995
Cluster-25583.0	21.493	0	6.9061	0.00012833	0.0056995
Cluster-193.8223	3.74746	49.4189	-3.7394	0.00012856	0.0057046
Cluster-193.28307	125.5	27.0727	2.2097	0.00012877	0.0057105
Cluster-193.32173	7816.6	2907.26	1.427	0.00012888	0.0057117
Cluster-193.43676	45.9615	9.96433	2.2198	0.00012918	0.0057215
Cluster-193.31862	4317.12	9414.14	-1.1248	0.00012941	0.0057255
Cluster-193.9494	0.716258	80.8201	-6.8734	0.00012942	0.0057255
Cluster-193.14105	62.5299	281.056	-2.168	0.0001297	0.0057273
Cluster-193.16717	30.164	246.71	-3.0362	0.00012965	0.0057273
Cluster-193.5404	5.51746	63.6433	-3.5232	0.00012958	0.0057273
Cluster-193.27970	1914.35	185.877	3.3661	0.00012986	0.0057312
Cluster-193.17070	17.6182	188.439	-3.4234	0.00013119	0.0057861
Cluster-193.27477	985.98	3788.07	-1.942	0.00013148	0.0057884
Cluster-193.42473	4.3767	33.4888	-2.946	0.00013139	0.0057884
Cluster-193.9320	39.7586	315.636	-2.9896	0.00013141	0.0057884
Cluster-193.40269	174.595	1183.62	-2.762	0.00013162	0.0057913
Cluster-193.31281	2155.07	335.148	2.6849	0.0001325	0.0058266
Cluster-193.30522	1259.85	265.113	2.2499	0.00013316	0.0058522
Cluster-193.14803	56.1792	174.761	-1.6387	0.00013336	0.0058574
Cluster-193.14255	43.2681	4.89706	3.1148	0.00013363	0.0058656
Cluster-193.38310	70.7359	442.157	-2.6447	0.00013428	0.0058905
Cluster-193.7719	0	16.3274	-6.4825	0.00013466	0.0059038
Cluster-193.21795	265.749	32.1873	3.0435	0.00013553	0.0059385
Cluster-193.29526	152.829	10.2257	3.8884	0.0001359	0.0059511
Cluster-193.7794	22.3776	348.686	-3.9654	0.00013607	0.0059549
Cluster-193.35868	63.6483	14.2799	2.1674	0.00013694	0.0059895
Cluster-193.24319	1980.8	866.031	1.193	0.00013717	0.0059923
Cluster-193.43430	248.139	42.9579	2.5337	0.00013714	0.0059923
Cluster-29600.0	31.4599	0	7.4545	0.00013775	0.0060105
Cluster-193.28232	1425.3	9146.32	-2.682	0.00013839	0.0060348
Cluster-193.11683	36.3024	387.875	-3.4157	0.00013945	0.0060773
Cluster-193.19342	333.853	42.0381	2.9908	0.00013956	0.0060788
Cluster-193.32435	2617.56	698.522	1.9053	0.00013967	0.0060797
Cluster-193.47191	33.9469	200.456	-2.5636	0.00014005	0.0060927
Cluster-193.34263	366.032	882.349	-1.2696	0.0001407	0.0061172
Cluster-193.25967	1461.79	717.722	1.0267	0.00014079	0.0061176
Cluster-24771.0	1.61662	42.5865	-4.705	0.00014093	0.0061203
Cluster-193.18914	441.11	889.091	-1.0107	0.00014117	0.0061267
Cluster-193.44868	229.28	938.088	-2.0325	0.00014172	0.0061473
Cluster-193.23452	301.063	26.4362	3.5184	0.00014239	0.0061723
Cluster-193.35346	288.494	32.7979	3.1332	0.00014365	0.0062197
Cluster-193.4808	165.395	433.56	-1.389	0.00014375	0.0062205
Cluster-193.32118	662.776	1376	-1.0544	0.00014398	0.0062268
Cluster-193.10226	30.2006	139.768	-2.2135	0.00014434	0.0062388
Cluster-193.22972	161.744	977.779	-2.5961	0.00014456	0.0062445
Cluster-193.32361	1162.04	430.701	1.4322	0.00014514	0.0062658
Cluster-193.25048	63.3515	2.08173	4.886	0.00014551	0.0062706
Cluster-193.27351	196.423	996.963	-2.3439	0.00014551	0.0062706
Cluster-193.44447	67.7072	261.838	-1.9509	0.00014541	0.0062706
Cluster-193.12857	40.6766	4.54973	3.2024	0.0001456	0.0062709
Cluster-193.11691	6.48567	63.944	-3.2975	0.00014593	0.0062813
Cluster-193.18449	53.7057	168.715	-1.6522	0.0001462	0.0062891
Cluster-193.50072	0.629248	33.0628	-5.6663	0.00014631	0.0062904
Cluster-193.50721	37.4984	103.686	-1.4711	0.0001476	0.006342
Cluster-193.12715	94.2577	16.593	2.5032	0.00014834	0.0063703
Cluster-193.22009	361.088	782.645	-1.1152	0.00014859	0.0063773
Cluster-193.8134	57.8825	302.529	-2.3888	0.00014987	0.0064283
Cluster-193.25464	1196.48	144.837	3.0468	0.00015009	0.00643
Cluster-193.42458	94.4803	13.5494	2.8195	0.00015024	0.00643
Cluster-193.46281	22.5061	100.827	-2.1637	0.00015026	0.00643
Cluster-28769.0	0.679143	45.3921	-6.0841	0.00015021	0.00643
Cluster-193.8780	1.34551	33.1472	-4.6392	0.00015086	0.006452
Cluster-193.12139	66.9472	790.219	-3.5607	0.00015157	0.0064784
Cluster-193.8629	42.2175	158.762	-1.9114	0.0001528	0.0065235
Cluster-193.9939	48.891	305.962	-2.6471	0.00015292	0.0065249
Cluster-193.35641	52.6613	193.262	-1.8797	0.00015387	0.0065614
Cluster-193.50537	34.5936	3.04947	3.5342	0.00015427	0.0065748
Cluster-193.28873	525.951	66.8834	2.9748	0.00015479	0.0065933
Cluster-35883.0	5.74015	118.621	-4.3755	0.00015501	0.0065985
Cluster-193.34161	1845.67	266.926	2.7902	0.0001556	0.00662
Cluster-193.14980	32.285	142.588	-2.1407	0.00015584	0.0066263
Cluster-193.22489	1258.76	591.697	1.0889	0.00015718	0.0066794
Cluster-193.42577	308.652	1415.19	-2.1973	0.00015871	0.0067404
Cluster-193.20736	88.8521	16.4601	2.4277	0.00015939	0.0067616
Cluster-19763.0	0	20.6305	-6.8176	0.00015933	0.0067616
Cluster-193.30306	3821.49	875.977	2.1248	0.00016041	0.006801
Cluster-193.28523	266.927	37.6177	2.8352	0.00016134	0.0068326
Cluster-193.15349	105.827	27.2451	1.9677	0.00016332	0.0069121
Cluster-193.38131	577.138	277.521	1.0543	0.00016365	0.0069223
Cluster-193.43641	125.421	32.6211	1.9457	0.00016378	0.0069238
Cluster-193.6630	5.76571	74.6305	-3.7054	0.00016394	0.0069263
Cluster-193.36636	1235.87	425.537	1.5371	0.00016422	0.0069344
Cluster-193.13529	24.7415	0.283091	6.1477	0.00016448	0.0069375
Cluster-193.6449	93.6644	194.045	-1.0494	0.00016439	0.0069375
Cluster-193.15895	412.466	132.025	1.6424	0.00016649	0.0070179
Cluster-193.6395	0.672753	29.799	-5.4892	0.00016696	0.0070339
Cluster-193.19058	475.872	1717.45	-1.8514	0.00016722	0.0070406
Cluster-193.12975	105.715	502.027	-2.247	0.00016897	0.0071103
Cluster-193.34463	243.376	1007.91	-2.0506	0.00016916	0.0071143
Cluster-193.33998	85.9264	9.26499	3.2219	0.00016976	0.0071353
Cluster-193.45092	158.884	12.0788	3.7195	0.00017028	0.0071532
Cluster-193.33563	809.001	381.412	1.0843	0.00017045	0.007156
Cluster-193.21517	17.6678	0	6.6213	0.00017071	0.0071628
Cluster-193.46114	57.1432	188.609	-1.7227	0.00017147	0.0071908
Cluster-193.20645	112.288	466.184	-2.0546	0.00017191	0.0072052
Cluster-193.18015	160.704	355.151	-1.1446	0.00017207	0.0072074
Cluster-193.18438	291.256	100.533	1.5354	0.00017218	0.0072074
Cluster-193.28733	925.567	324.37	1.5117	0.00017226	0.0072074
Cluster-193.32271	3387.89	896.027	1.9188	0.00017335	0.007249
Cluster-193.8974	138.136	495.929	-1.8447	0.00017399	0.0072716
Cluster-193.30167	468.694	169.928	1.4647	0.00017505	0.0073118
Cluster-193.15460	247.531	1161.97	-2.2311	0.00017536	0.0073205
Cluster-193.44948	134.722	24.3799	2.4774	0.00017573	0.0073316
Cluster-193.9611	0.629248	24.441	-5.2287	0.0001777	0.0074096
Cluster-193.32926	427.613	954.406	-1.1586	0.0001781	0.0074181
Cluster-193.8378	7.62912	41.7443	-2.4593	0.00017808	0.0074181
Cluster-193.24810	110.794	37.804	1.5521	0.00017877	0.0074416
Cluster-193.45501	28.7524	0.632911	5.4831	0.00017932	0.0074601
Cluster-193.34719	126.978	288.991	-1.1864	0.00017947	0.007462
Cluster-193.20125	54.9273	12.5449	2.127	0.00017987	0.0074747
Cluster-193.9333	4.07486	73.12	-4.1766	0.00018101	0.0075177
Cluster-31446.0	18.8867	0.383481	5.7559	0.00018198	0.0075488
Cluster-30110.0	61.2882	5.28363	3.5705	0.00018253	0.0075636
Cluster-31246.0	72.8057	1.89873	5.2473	0.00018292	0.0075754
Cluster-193.24740	2084.63	6530.98	-1.6475	0.00018346	0.0075936
Cluster-193.32525	1802.36	846.794	1.0901	0.00018386	0.0076059
Cluster-193.28417	58.6406	258.488	-2.1414	0.00018412	0.0076124
Cluster-193.35460	140.049	55.9019	1.3321	0.00018634	0.0076953
Cluster-193.44299	169.797	685.346	-2.0131	0.00018666	0.0077046
Cluster-193.39480	63.3138	4.08175	3.9475	0.00018785	0.0077405
Cluster-193.50094	6.92565	54.9902	-2.9892	0.00018862	0.0077634
Cluster-193.25725	52.3095	504.222	-3.2702	0.00018938	0.0077901
Cluster-193.47333	16.5337	131.467	-2.9995	0.00018993	0.0078084
Cluster-193.11260	130.065	44.8036	1.5409	0.00019148	0.0078644
Cluster-193.12288	73.2116	190.425	-1.3791	0.0001915	0.0078644
Cluster-27413.0	89.1514	18.1945	2.2947	0.00019195	0.0078784
Cluster-193.13846	147.435	32.8015	2.1636	0.00019266	0.0079031
Cluster-31770.0	25.177	162.081	-2.6885	0.00019288	0.0079075
Cluster-193.18575	97.0409	272.164	-1.4883	0.00019336	0.0079229
Cluster-193.10767	41.9113	0.283091	6.9072	0.00019406	0.0079471
Cluster-193.824	0	17.1567	-6.5582	0.00019435	0.0079544
Cluster-193.21518	71.9617	4.36484	4.0329	0.00019512	0.0079815
Cluster-193.11854	28.204	92.6136	-1.7169	0.00019549	0.0079922
Cluster-193.24131	150.447	40.0075	1.9153	0.00019595	0.0080066
Cluster-193.26897	1606.76	138.513	3.5371	0.00019667	0.0080315
Cluster-193.40110	116.588	526.933	-2.1757	0.00019735	0.0080529
Cluster-34697.0	16.9211	91.4245	-2.4386	0.00019741	0.0080529
Cluster-193.35096	1221.3	590.909	1.048	0.00019768	0.0080572
Cluster-193.36972	129.432	613.698	-2.2461	0.00019774	0.0080572
Cluster-193.37589	100.529	351.492	-1.8076	0.00019813	0.0080688
Cluster-193.10717	43.4861	2.84899	3.925	0.00019901	0.0081
Cluster-193.19692	4.00579	52.8	-3.7285	0.0001993	0.0081074
Cluster-193.5580	0	14.7604	-6.3383	0.00020009	0.0081348
Cluster-193.40039	216.122	581.731	-1.429	0.00020053	0.0081483
Cluster-193.9548	66.2435	470.082	-2.8262	0.00020094	0.0081605
Cluster-193.11650	257.22	559.228	-1.1214	0.00020244	0.0082079
Cluster-193.18239	119.983	666.854	-2.4758	0.00020241	0.0082079
Cluster-193.35874	61.0229	10.8956	2.482	0.00020236	0.0082079
Cluster-193.29416	394.964	192.968	1.0314	0.00020372	0.0082507
Cluster-193.45782	27.0264	2.34954	3.5504	0.00020367	0.0082507
Cluster-30124.0	8.46312	49.2472	-2.5517	0.00020388	0.0082524
Cluster-193.38554	53.5351	296.147	-2.4697	0.00020416	0.0082545
Cluster-34682.0	82.6372	1.79864	5.489	0.00020414	0.0082545
Cluster-193.13355	157.16	16.669	3.2544	0.00020514	0.0082806
Cluster-193.14514	48.903	190.275	-1.9617	0.00020514	0.0082806
Cluster-193.33603	310.11	41.4884	2.9026	0.00020585	0.0083045
Cluster-193.14357	10.709	60.8633	-2.5104	0.00020705	0.0083484
Cluster-193.39203	1318.71	3424.04	-1.3766	0.00020727	0.008353
Cluster-193.18151	306.94	81.5201	1.9091	0.00020802	0.0083696
Cluster-193.20457	744.368	2792.32	-1.9071	0.00020803	0.0083696
Cluster-193.44558	182.808	751.163	-2.0392	0.00020781	0.0083696
Cluster-193.3765	18.4785	88.4187	-2.2559	0.00020818	0.0083711
Cluster-193.46176	154.1	707.327	-2.1977	0.00020842	0.0083762
Cluster-193.35014	721.261	269.342	1.4199	0.00020998	0.0084342
Cluster-193.26411	279.696	121.597	1.2037	0.00021012	0.008435
Cluster-193.34104	95.2397	24.0382	1.9786	0.00021176	0.0084917
Cluster-193.37324	39.7612	5.11592	2.9849	0.00021167	0.0084917
Cluster-193.26553	831.033	340.81	1.287	0.00021189	0.008492
Cluster-193.27232	139.062	23.8779	2.5482	0.000212	0.008492
Cluster-193.40229	25.907	3.19881	3.0117	0.00021325	0.0085373
Cluster-193.24930	173.7	40.2441	2.1052	0.00021473	0.0085921
Cluster-193.20824	86.6812	18.4275	2.2389	0.00021505	0.0085953
Cluster-193.25091	901.752	395.778	1.1879	0.00021503	0.0085953
Cluster-193.43358	14.3567	85.0647	-2.5698	0.00021538	0.0086038
Cluster-193.31192	1260.2	209.76	2.5871	0.00021585	0.0086178
Cluster-193.28209	217.605	453.889	-1.0604	0.00021637	0.0086341
Cluster-193.31851	1022.54	214.474	2.255	0.00021699	0.008654
Cluster-193.47484	61.7458	176.627	-1.5199	0.00021805	0.0086916
Cluster-193.33755	377.942	35.3891	3.4245	0.00021857	0.0087076
Cluster-32885.0	22.7799	0.316455	6.0258	0.00021893	0.0087174
Cluster-193.24531	121.089	10.2686	3.5845	0.00022201	0.0088206
Cluster-193.4980	7.11761	45.4896	-2.6848	0.00022417	0.0089015
Cluster-193.47652	49.7562	118.149	-1.2509	0.00022523	0.0089388
Cluster-193.48980	3.90084	62.0405	-3.9816	0.0002256	0.0089488
Cluster-193.30908	174.36	44.9964	1.9531	0.00022576	0.0089504
Cluster-193.11008	280.645	91.0405	1.623	0.00022646	0.0089732
Cluster-193.28155	495.865	87.19	2.5079	0.00022787	0.0090241
Cluster-193.9622	0	22.6927	-6.9571	0.00022809	0.009028
Cluster-193.30034	1864.66	498.257	1.9042	0.00022885	0.0090534
Cluster-193.8618	3.13615	47.3515	-3.9415	0.00022946	0.0090725
Cluster-193.24375	45.2148	6.48272	2.8275	0.00023052	0.0091062
Cluster-25382.0	23.3682	2.49858	3.199	0.00023056	0.0091062
Cluster-193.14155	94.9595	273.838	-1.5281	0.00023215	0.0091605
Cluster-193.32308	464.149	153.749	1.5912	0.00023219	0.0091605
Cluster-193.32546	1559.69	498.986	1.6435	0.00023282	0.0091803
Cluster-27064.0	15.1176	0	6.3956	0.00023294	0.0091803
Cluster-193.46570	132.208	23.0972	2.5272	0.00023316	0.0091839
Cluster-193.12938	105.043	29.0341	1.847	0.00023344	0.0091903
Cluster-193.37147	588.444	122.051	2.2699	0.00023621	0.0092941
Cluster-193.15611	222.874	1050.41	-2.2364	0.00023676	0.0093109
Cluster-193.27724	280.511	79.3142	1.8216	0.00023749	0.0093344
Cluster-193.43601	105.072	12.7928	3.0268	0.00023765	0.009336
Cluster-193.29743	1828.03	850.658	1.1041	0.00024124	0.0094719
Cluster-193.31426	5134.75	2422.72	1.0836	0.00024275	0.0095261
Cluster-193.46848	7.80461	190.24	-4.6187	0.0002438	0.009562
Cluster-193.34268	202	79.5663	1.3422	0.0002442	0.0095727
Cluster-193.15125	624.522	2883.57	-2.2072	0.00024449	0.009579
Cluster-193.48072	2.59245	30.1259	-3.5224	0.00024494	0.0095914
Cluster-193.24230	350.263	131.429	1.4137	0.00024545	0.0096064
Cluster-193.14080	59.4862	7.88289	2.9391	0.00024764	0.009678
Cluster-193.31702	8552.73	1926.53	2.1505	0.00024768	0.009678
Cluster-193.9541	1.79065	57.7114	-5.0506	0.00024823	0.0096942
Cluster-193.32465	500.503	1705.87	-1.769	0.00024843	0.0096971
Cluster-193.29411	114.47	338.669	-1.5639	0.00024958	0.0097366
Cluster-193.16625	44.5384	3.06506	3.8382	0.00024985	0.0097419
Cluster-193.10051	74.8661	281.214	-1.9095	0.00025088	0.009777
Cluster-193.7165	13.2744	90.5873	-2.7665	0.00025194	0.0098131
Cluster-193.29828	3840.68	735.245	2.3853	0.00025229	0.0098214
Cluster-193.7710	10.2511	69.9492	-2.7697	0.0002533	0.0098557
Cluster-193.17015	109.71	558.532	-2.3481	0.00025394	0.0098751
Cluster-193.14465	102.826	34.7236	1.5715	0.00025429	0.0098836
Cluster-193.31304	872.207	422.557	1.0457	0.00025511	0.0099101
Cluster-193.38255	214.051	635.236	-1.5705	0.00025552	0.009921
Cluster-193.29152	51.9155	1.73191	4.8459	0.00025601	0.0099345
Cluster-193.32016	480.689	86.7992	2.4688	0.00025657	0.009951
Cluster-193.29171	2198.64	856.497	1.3605	0.00025783	0.0099945
Cluster-193.27360	946.115	136.489	2.7939	0.00025828	0.010007
Cluster-193.44045	71.6396	736.737	-3.3614	0.00025912	0.010029
Cluster-193.8429	35.7626	97.4573	-1.446	0.00025902	0.010029
Cluster-193.47708	119.907	571.698	-2.2546	0.00026057	0.01008
Cluster-193.12540	223.997	605.34	-1.4335	0.00026143	0.010108
Cluster-193.30804	228.032	1382.45	-2.6005	0.00026202	0.010125
Cluster-193.31048	306.059	37.0797	3.0436	0.00026296	0.010145
Cluster-193.37208	266.638	587.405	-1.1401	0.00026277	0.010145
Cluster-193.9829	102.513	26.7853	1.9262	0.00026286	0.010145
Cluster-193.33161	112.503	4.84871	4.5376	0.00026366	0.010167
Cluster-193.45749	174.243	76.4835	1.1838	0.00026452	0.010195
Cluster-193.21450	27.2508	372.852	-3.7779	0.00026903	0.010363
Cluster-193.11856	20.278	106.448	-2.3877	0.00027049	0.010408
Cluster-193.18347	34.32	1.85038	4.3006	0.00027117	0.01042
Cluster-193.29598	1092.03	3228.83	-1.5642	0.00027109	0.01042
Cluster-30549.0	2.66029	27.1034	-3.3557	0.00027123	0.01042
Cluster-31078.0	0	22.634	-6.9572	0.00027157	0.010428
Cluster-24890.0	0.672753	19.8283	-4.8982	0.00027224	0.010448
Cluster-193.46659	92.8861	24.8952	1.9108	0.00027385	0.010505
Cluster-193.9846	42.6525	435.505	-3.3545	0.00027463	0.010529
Cluster-193.9058	1.38901	207.636	-7.2405	0.00027524	0.010547
Cluster-193.27065	1488.59	620.765	1.2611	0.00027606	0.010573
Cluster-193.13620	73.9045	168.447	-1.1876	0.0002767	0.010586
Cluster-193.8409	28.571	149.504	-2.3886	0.00027662	0.010586
Cluster-193.13207	29.9922	1058.59	-5.1412	0.00028046	0.010708
Cluster-193.3617	16.6982	172.798	-3.368	0.00028035	0.010708
Cluster-193.35959	13.9027	76.9454	-2.4774	0.00028071	0.010712
Cluster-193.33345	336.935	827.774	-1.2974	0.00028234	0.010763
Cluster-28584.0	51.1776	4.93013	3.3538	0.00028222	0.010763
Cluster-193.26872	97.59	35.9377	1.4421	0.00028272	0.010771
Cluster-193.23385	31.79	181.029	-2.5098	0.00028298	0.010775
Cluster-22782.0	0	15.7126	-6.4255	0.0002831	0.010775
Cluster-193.20442	130.646	25.0509	2.3728	0.00028453	0.010818
Cluster-193.7599	2.25865	58.7766	-4.6894	0.00028488	0.010826
Cluster-193.32403	1459.91	227.576	2.6824	0.00028528	0.010835
Cluster-30644.0	24.7692	0.383481	6.1453	0.00028562	0.010842
Cluster-193.22508	24.4143	248.667	-3.3492	0.00028589	0.010847
Cluster-193.30227	75.4909	21.7417	1.796	0.0002861	0.010849
Cluster-193.37732	91.6704	12.7675	2.8668	0.00028625	0.01085
Cluster-193.15786	204.345	672.3	-1.7182	0.00028768	0.010898
Cluster-193.48747	589.768	90.6206	2.7061	0.00028888	0.010938
Cluster-193.24818	881.832	333.808	1.4022	0.00028907	0.01094
Cluster-34321.0	62.8544	4.91484	3.6825	0.00029026	0.010979
Cluster-193.24387	20.6798	0.666572	4.9902	0.00029052	0.010983
Cluster-193.25845	453.151	127.515	1.8268	0.0002907	0.010984
Cluster-193.42005	120.735	21.8414	2.4639	0.00029318	0.011072
Cluster-193.44175	133.795	376.537	-1.4932	0.00029434	0.01111
Cluster-193.8255	13.9243	53.6946	-1.9497	0.00029449	0.01111
Cluster-193.10193	43.5701	185.969	-2.0962	0.00029591	0.011158
Cluster-193.7936	25.8574	119.464	-2.2101	0.00029717	0.0112
Cluster-193.4963	5.10944	84.3914	-4.0375	0.00029922	0.011271
Cluster-193.18979	50.4992	123.132	-1.2889	0.00029959	0.011276
Cluster-193.47030	0.314624	18.5276	-5.7017	0.00029966	0.011276
Cluster-193.18908	224.935	63.6525	1.8244	0.00029992	0.01128
Cluster-193.8475	1.67291	38.1225	-4.5218	0.00030229	0.011364
Cluster-193.9933	140.252	438.788	-1.6447	0.00030256	0.011368
Cluster-193.22560	257.163	74.5915	1.7859	0.00030302	0.011379
Cluster-193.21942	149.637	51.3974	1.5433	0.00030356	0.011394
Cluster-193.28226	850.53	245.844	1.7897	0.00030585	0.011474
Cluster-33053.0	19.5364	1.6496	3.5865	0.00030655	0.011494
Cluster-193.31531	1550.97	637.257	1.2833	0.00030741	0.011521
Cluster-193.36721	255.68	542.59	-1.085	0.00030936	0.011582
Cluster-193.29837	2483.37	683.426	1.8616	0.00031068	0.011617
Cluster-193.30998	4180.85	1738.83	1.2655	0.00031077	0.011617
Cluster-193.31783	135.319	11.9518	3.5201	0.00031056	0.011617
Cluster-193.18808	514.358	117.448	2.1297	0.0003111	0.011618
Cluster-193.18920	117.685	42.702	1.466	0.00031121	0.011618
Cluster-193.26460	132.12	41.6776	1.6558	0.00031127	0.011618
Cluster-193.27853	1288.47	155.586	3.0513	0.00031215	0.011645
Cluster-193.37070	57.0542	16.7115	1.7767	0.00031333	0.011677
Cluster-193.7847	3.67323	31.2352	-3.0973	0.00031373	0.011686
Cluster-193.46150	5.94343	36.989	-2.6351	0.00031418	0.011691
Cluster-193.8508	42.0052	155.639	-1.8896	0.0003141	0.011691
Cluster-193.39079	20.9433	0.566183	5.072	0.00031481	0.011708
Cluster-193.26432	1261.74	218.834	2.5279	0.00031634	0.011759
Cluster-193.22459	642.994	1518.57	-1.2395	0.00031684	0.011766
Cluster-193.25484	115.453	27.1553	2.0833	0.00031676	0.011766
Cluster-193.29704	1555.47	298.828	2.3805	0.00031707	0.011768
Cluster-193.30076	1686.49	380.203	2.1483	0.00031948	0.01185
Cluster-193.34648	84.2824	410.317	-2.2828	0.0003196	0.01185
Cluster-193.17022	443.965	901.708	-1.0226	0.00032157	0.011905
Cluster-193.20674	342.867	119.633	1.5205	0.00032323	0.011961
Cluster-193.27756	178.534	37.0264	2.2746	0.00032522	0.012028
Cluster-193.17719	95.0514	331.357	-1.8007	0.00032636	0.012049
Cluster-193.21293	307.76	867.057	-1.4942	0.00032645	0.012049
Cluster-193.29523	64.9235	205.224	-1.6623	0.00032596	0.012049
Cluster-193.50761	73.0489	450.912	-2.6262	0.00032617	0.012049
Cluster-193.39689	36.6595	8.4304	2.1219	0.00032935	0.01215
Cluster-193.37057	323.341	111.982	1.5275	0.00033039	0.012183
Cluster-193.32763	1473.63	717.554	1.039	0.00033111	0.012203
Cluster-193.50109	11.062	60.6152	-2.4626	0.00033179	0.012222
Cluster-193.7574	1.98753	22.0712	-3.4813	0.00033199	0.012223
Cluster-193.46143	25.7025	2.13347	3.6599	0.00033234	0.01223
Cluster-193.25994	405.242	119.67	1.7613	0.00033273	0.012238
Cluster-193.38974	117.234	46.3005	1.3427	0.00033372	0.012268
Cluster-193.37313	702.817	1418.38	-1.0132	0.00033536	0.012322
Cluster-193.24583	374.944	162.836	1.2008	0.0003357	0.012329
Cluster-193.14079	40.1364	359.017	-3.1608	0.00033611	0.012337
Cluster-193.36791	296.473	883.278	-1.5745	0.00033627	0.012337
Cluster-193.39046	164.129	874.477	-2.414	0.000337	0.012358
Cluster-193.35767	334.954	51.999	2.687	0.00033749	0.01237
Cluster-193.28796	2158.13	7588.45	-1.814	0.0003391	0.012422
Cluster-193.29248	63.4514	21.2406	1.5712	0.00033961	0.012435
Cluster-193.26248	21.0417	1.33314	4.0117	0.00034014	0.012448
Cluster-193.20723	1399.78	225.796	2.6329	0.00034236	0.012523
Cluster-193.45492	114.406	352.904	-1.6251	0.00034267	0.012528
Cluster-193.33753	708.972	226.164	1.6471	0.00034361	0.012556
Cluster-193.10523	151.893	602.674	-1.9888	0.00034507	0.012599
Cluster-193.23744	174.777	898.361	-2.3611	0.00034513	0.012599
Cluster-193.26137	272.014	982.778	-1.8537	0.00034559	0.01261
Cluster-193.24792	351.978	2347.23	-2.7378	0.00034885	0.012716
Cluster-193.30753	4489.88	1644.17	1.4495	0.00034866	0.012716
Cluster-193.11368	85.7189	12.9776	2.7202	0.00034958	0.01273
Cluster-22125.0	0.314624	119.188	-8.3887	0.00034956	0.01273
Cluster-193.23606	106.895	16.1762	2.7195	0.00035032	0.012751
Cluster-193.40522	86.4858	14.4421	2.57	0.00035078	0.012755
Cluster-193.41494	185.761	430.534	-1.2137	0.00035074	0.012755
Cluster-193.25293	729.553	258.308	1.4994	0.00035259	0.012801
Cluster-193.30621	160.626	669.161	-2.0595	0.00035254	0.012801
Cluster-193.36194	3888.45	1397.75	1.4764	0.00035316	0.012816
Cluster-193.29917	4830.95	1676.6	1.527	0.00035442	0.012855
Cluster-193.31302	473.472	1048.82	-1.1476	0.00035595	0.012901
Cluster-31176.0	40.9696	7.77912	2.3775	0.0003562	0.012901
Cluster-193.46968	14.4115	89.4741	-2.6293	0.00035865	0.012983
Cluster-193.46876	48.2061	474.603	-3.3022	0.00036036	0.013038
Cluster-193.27544	363.871	2552.84	-2.8107	0.00036057	0.01304
Cluster-193.11043	22.2377	129.837	-2.5485	0.00036102	0.013043
Cluster-193.12883	110.394	22.6797	2.2941	0.00036093	0.013043
Cluster-193.30144	596.276	276.938	1.1063	0.00036149	0.013053
Cluster-193.36289	2122.25	4893.94	-1.2054	0.00036188	0.013056
Cluster-193.8861	13.9305	574.898	-5.3645	0.00036191	0.013056
Cluster-193.18260	524.566	218.676	1.2601	0.00036582	0.013179
Cluster-193.21191	0.987377	101.988	-6.6899	0.00036568	0.013179
Cluster-193.36885	329.292	107.957	1.6053	0.00036586	0.013179
Cluster-193.31514	7036.71	1418.86	2.3104	0.00036774	0.01324
Cluster-193.41802	201.94	839.834	-2.0571	0.00036812	0.013247
Cluster-193.2885	11.2269	51.1306	-2.1865	0.0003684	0.013251
Cluster-193.46635	62.7757	343.409	-2.453	0.00036984	0.013283
Cluster-36453.0	128.969	365.625	-1.5033	0.00036973	0.013283
Cluster-193.24158	176.928	354.504	-1.002	0.00037231	0.013365
Cluster-193.32645	111.798	24.9761	2.1677	0.0003727	0.013373
Cluster-193.22623	149.204	495.367	-1.7319	0.00037334	0.013389
Cluster-193.9150	1.75353	37.1247	-4.4383	0.00037372	0.013396
Cluster-193.16296	202.724	849.259	-2.0669	0.00037473	0.013426
Cluster-193.38589	433.906	119.488	1.861	0.00037732	0.013512
Cluster-193.9651	42.17	288.201	-2.7761	0.00038061	0.013623
Cluster-193.20215	210.344	1134.52	-2.4317	0.00038123	0.013639
Cluster-193.28346	2705.32	806.493	1.746	0.00038161	0.013639
Cluster-193.9961	6.51	182.087	-4.804	0.00038159	0.013639
Cluster-193.28332	2207.58	1081.61	1.0295	0.00038328	0.013692
Cluster-193.47283	83.664	180.205	-1.1068	0.00038351	0.013693
Cluster-193.47491	1.62941	58.0809	-5.1462	0.00038706	0.013814
Cluster-21260.0	1.57312	45.0255	-4.8127	0.00038899	0.013876
Cluster-193.26518	114.664	286.524	-1.3226	0.00039406	0.014023
Cluster-193.3120	28.5209	2.49887	3.4951	0.00039407	0.014023
Cluster-193.44951	152.353	414.095	-1.4431	0.00039383	0.014023
[truncated: 823 more rows]
