# Supplementary material for: Integrating transcriptome and chemical analyses to reveal the anti-Alzheimer’s disease components in Verbena officinalis Linn
Source: Front Plant Sci. 2022 Aug 4;13:955075. doi: 10.3389/fpls.2022.955075 (PMC9386363; doi:10.3389/fpls.2022.955075)
Supplement: Supplementary file 9 [file Table_8.xls]

## Sheet: Supplementary Table 8. DEGs of 
gene_id	Root_readcount	Stem_readcount	log2FoldChange	pval	padj
Cluster-193.45910	4405.87	87.3433	5.6599	1.1485e-100	1.0071e-95
Cluster-193.23486	2431.68	15.2105	7.3257	9.2113e-95	4.0388e-90
Cluster-193.31490	60.7539	5694.96	-6.5486	2.7452e-76	8.0242e-72
Cluster-193.5270	2230.31	7.05183	8.3032	1.1553e-73	2.5327e-69
Cluster-193.28113	234.317	6307.28	-4.7508	1.028e-69	1.803e-65
Cluster-193.7707	1498.24	14.998	6.6686	2.2931e-66	3.3514e-62
Cluster-193.32704	74.322	2699.76	-5.1835	1.8531e-64	2.3215e-60
Cluster-193.31421	24.3978	15105	-9.2742	2.9216e-53	3.2025e-49
Cluster-193.33285	10.2488	2309.52	-7.8146	1.302e-51	1.2686e-47
Cluster-193.50239	1327.1	11.2293	6.8929	4.4271e-51	3.8822e-47
Cluster-193.15805	814.171	8.82319	6.5361	5.3906e-49	4.2974e-45
Cluster-193.29352	7.34518	840.662	-6.8348	2.6105e-47	1.9076e-43
Cluster-193.31185	2.20256	5293.62	-11.212	3.7412e-46	2.5236e-42
Cluster-193.29081	8.38956	5836.59	-9.4448	8.3528e-46	5.2319e-42
Cluster-193.4638	1012.9	5.28527	7.5669	2.6928e-45	1.5743e-41
Cluster-193.5331	1436.35	7.88651	7.5548	8.9982e-44	4.9317e-40
Cluster-193.32393	0.6447	35414.4	-15.751	6.2625e-43	3.2304e-39
Cluster-193.15432	1161.7	76.0084	3.9311	1.0803e-42	5.2628e-39
Cluster-193.50110	966.448	7.35283	7.0353	2.1736e-42	1.0032e-38
Cluster-193.32602	10.6076	3297.26	-8.2808	3.6737e-42	1.6108e-38
Cluster-193.49473	6483.54	178.628	5.1822	1.1626e-41	4.8547e-38
Cluster-193.45909	5208.24	51.809	6.6599	4.2025e-41	1.6751e-37
Cluster-193.5553	1032.44	99.7738	3.3723	4.5702e-41	1.7425e-37
Cluster-193.46285	483.05	5.52855	6.478	9.2503e-41	3.3798e-37
Cluster-193.4394	1308.35	6.6133	7.6529	2.1536e-40	7.5539e-37
Cluster-193.31101	186.567	5901.76	-4.983	8.3668e-40	2.8219e-36
Cluster-193.45040	2594.94	28.6574	6.4911	1.0327e-39	3.354e-36
Cluster-193.32246	9.16651	2438.04	-8.0482	1.3311e-39	4.1689e-36
Cluster-193.29051	12.1989	2752.92	-7.8183	1.7897e-39	5.4116e-36
Cluster-193.31444	14.0352	6791.48	-8.9169	1.3183e-38	3.8536e-35
Cluster-193.14254	1551.73	14.4229	6.7702	3.544e-38	1.0025e-34
Cluster-193.25942	87.954	778.014	-3.1441	5.6758e-38	1.5554e-34
Cluster-193.37968	1072.53	29.1997	5.1988	8.4777e-37	2.2528e-33
Cluster-193.5156	989.045	1.78387	9.19	1.1462e-36	2.9563e-33
Cluster-193.30441	97.6455	11361.6	-6.8623	3.7647e-36	9.4324e-33
Cluster-193.47232	572.392	6.74313	6.4102	3.9677e-36	9.6647e-33
Cluster-193.4568	917.925	4.61016	7.6838	4.9959e-36	1.184e-32
Cluster-193.5868	390.811	26.0493	3.911	6.9003e-36	1.5923e-32
Cluster-193.6247	3032.1	4.45631	9.4221	1.3568e-35	3.0509e-32
Cluster-193.30886	25.1253	3570.78	-7.149	3.6919e-35	8.0937e-32
Cluster-193.31081	7.10266	2619.53	-8.5298	6.6976e-35	1.4325e-31
Cluster-193.49965	2635.25	2.39935	10.002	7.7961e-35	1.6277e-31
Cluster-193.30724	1.52194	20670	-13.69	9.7281e-35	1.9839e-31
Cluster-193.49947	3152.27	2.10987	10.584	1.3153e-34	2.6214e-31
Cluster-193.7892	451.369	9.63484	5.5408	1.6669e-34	3.2484e-31
Cluster-193.29685	1.57333	1371.11	-9.7446	2.448e-34	4.6668e-31
Cluster-193.30965	3.67061	28816.8	-12.919	3.5402e-34	6.6053e-31
Cluster-193.5194	1113.93	2.02044	9.1097	8.0187e-34	1.4649e-30
Cluster-193.30162	0	22086.3	-16.927	8.8428e-34	1.5825e-30
Cluster-193.29177	2.51992	1032.24	-8.6604	2.2055e-33	3.868e-30
Cluster-193.25825	133.043	1091.75	-3.0371	2.2998e-33	3.9543e-30
Cluster-193.31024	4.8048	1125.76	-7.8706	4.6181e-33	7.7877e-30
Cluster-193.30585	16.4423	3831.1	-7.8607	7.5496e-33	1.2491e-29
Cluster-193.30330	0.946591	3833.04	-11.964	8.466e-33	1.3748e-29
Cluster-193.4933	744.086	9.78199	6.2316	9.8208e-33	1.5658e-29
Cluster-193.26409	4.51588	347.982	-6.2728	1.1992e-32	1.8779e-29
Cluster-193.49442	5788.7	21.1592	8.1092	1.7439e-32	2.6829e-29
Cluster-193.31289	40.374	5023.27	-6.9588	1.7997e-32	2.721e-29
Cluster-193.4827	941.644	1.24439	9.4616	2.514e-32	3.7365e-29
Cluster-193.48210	1327.83	25.6156	5.7012	2.7705e-32	4.0491e-29
Cluster-193.36494	2211.71	29.6095	6.2097	8.2695e-32	1.1888e-28
Cluster-193.30365	55.4166	5749.11	-6.6979	1.1632e-31	1.6453e-28
Cluster-193.50029	1287.56	2.88592	8.8636	3.6691e-31	5.1071e-28
Cluster-193.30352	8.00784	1822.25	-7.8293	7.3856e-31	1.012e-27
Cluster-193.47389	2590.22	35.3583	6.1894	8.2397e-31	1.1116e-27
Cluster-193.5162	281.866	6.66621	5.394	9.8747e-31	1.312e-27
Cluster-193.30689	7.2374	2553.65	-8.4548	1.0885e-30	1.4247e-27
Cluster-193.4235	511.685	3.15809	7.2767	2.2064e-30	2.8453e-27
Cluster-193.5188	4335.05	0	14.501	4.5287e-30	5.7554e-27
Cluster-193.49971	981.463	1.57039	9.2082	6.2733e-30	7.8587e-27
Cluster-193.27223	5.34672	1613.78	-8.2267	1.8047e-29	2.2289e-26
Cluster-193.45838	376.227	3.95816	6.6402	5.5912e-29	6.804e-26
Cluster-193.50317	3027.14	5.06021	9.2622	5.6641e-29	6.804e-26
Cluster-193.27222	60.4849	835.197	-3.7879	7.5691e-29	8.8499e-26
Cluster-193.44086	557.827	12.8179	5.4297	7.5334e-29	8.8499e-26
Cluster-193.32103	34.1341	888.302	-4.7005	7.8434e-29	8.9483e-26
Cluster-193.3297	467.583	1.64732	8.1233	7.8574e-29	8.9483e-26
Cluster-193.33646	7.54678	1253.93	-7.3666	8.6166e-29	9.6872e-26
Cluster-193.45535	1175.29	8.37985	7.1494	2.1681e-28	2.4066e-25
Cluster-193.31611	0.337816	12639.5	-15.16	2.6567e-28	2.9121e-25
Cluster-193.10121	1.89568	901.072	-8.8773	3.1826e-28	3.4455e-25
Cluster-193.35167	16.5292	3629.15	-7.7764	3.3216e-28	3.5521e-25
Cluster-193.14277	4915.62	339.97	3.8525	3.4837e-28	3.6806e-25
Cluster-193.27273	8.67599	447.518	-5.6904	4.1588e-28	4.3416e-25
Cluster-193.5384	3416.45	2.34065	10.622	5.1753e-28	5.3391e-25
Cluster-193.31519	2.58927	840.34	-8.35	6.4242e-28	6.5505e-25
Cluster-193.30191	5.96846	2792.26	-8.8611	7.5646e-28	7.6247e-25
Cluster-193.47395	1273.09	61.6381	4.3766	8.2394e-28	8.2104e-25
Cluster-193.49664	384.025	29.9114	3.6826	1.1333e-27	1.1167e-24
Cluster-193.28133	7.9335	1610.23	-7.6603	1.1618e-27	1.132e-24
Cluster-193.48841	1059.44	6.44115	7.3981	1.2588e-27	1.213e-24
Cluster-193.50373	951.552	5.43432	7.4572	1.356e-27	1.2925e-24
Cluster-193.27025	420.756	17.1252	4.6068	2.1439e-27	2.0215e-24
Cluster-193.50124	581.99	14.3816	5.3481	2.3358e-27	2.179e-24
Cluster-193.31606	0	3930.7	-14.437	4.9217e-27	4.5431e-24
Cluster-193.12813	1334.22	5.24486	8.012	6.7924e-27	6.2045e-24
Cluster-193.5164	1217.44	1.35113	9.8201	7.3644e-27	6.6576e-24
Cluster-193.32358	27.1078	742.41	-4.7777	1.7086e-26	1.5288e-23
Cluster-193.30784	129.165	3479.3	-4.7514	1.9232e-26	1.7035e-23
Cluster-193.36894	627.44	52.8901	3.5756	2.1844e-26	1.9155e-23
Cluster-193.31026	30.9985	2156.88	-6.1181	2.4233e-26	2.104e-23
Cluster-193.29221	43.0222	1408.75	-5.0319	2.6329e-26	2.2636e-23
Cluster-193.44208	2323.88	53.4287	5.442	3.2176e-26	2.7393e-23
Cluster-193.29828	7.04079	765.48	-6.7626	3.3538e-26	2.8279e-23
Cluster-193.33372	2.89366	426.547	-7.2059	3.7427e-26	3.1257e-23
Cluster-193.50032	2452.58	0	13.679	3.9773e-26	3.2903e-23
Cluster-193.50118	5047.36	0	14.72	4.7347e-26	3.8803e-23
Cluster-193.28100	4.21399	446.144	-6.7347	6.5885e-26	5.3496e-23
Cluster-193.50155	495.02	20.1631	4.6107	7.6142e-26	6.1257e-23
Cluster-193.14560	1431.37	18.9197	6.2327	7.9356e-26	6.3262e-23
Cluster-193.5382	2116.78	2.07335	9.8972	9.8291e-26	7.7651e-23
Cluster-193.28129	6.56177	2820.4	-8.7379	1.0666e-25	8.351e-23
Cluster-193.24901	796.577	167.113	2.2524	1.1082e-25	8.6e-23
Cluster-193.5554	776.546	101.235	2.9373	1.3565e-25	1.0434e-22
Cluster-193.35048	2339.85	9.39819	7.9978	1.4059e-25	1.072e-22
Cluster-193.4596	939.002	2.5128	8.6013	2.0972e-25	1.5854e-22
Cluster-193.30837	33.0623	1820.4	-5.783	2.6959e-25	2.0206e-22
Cluster-193.49096	559.404	2.50609	7.7354	2.9167e-25	2.1675e-22
Cluster-193.17178	1619.31	476.136	1.7654	3.5534e-25	2.6185e-22
Cluster-193.32243	44.6279	737.338	-4.047	5.0299e-25	3.6756e-22
Cluster-193.31374	5.80029	1753.58	-8.242	5.9366e-25	4.3024e-22
Cluster-193.46221	2146.23	2.71956	9.6334	1.1198e-24	8.0489e-22
Cluster-193.30943	0	3756.08	-14.371	1.4903e-24	1.0625e-21
Cluster-193.17271	0.32235	4777.63	-13.756	1.9613e-24	1.387e-21
Cluster-193.51994	247.593	11.4004	4.4616	1.9992e-24	1.4025e-21
Cluster-193.10969	2894.56	0.296193	12.956	2.7673e-24	1.9259e-21
Cluster-193.50259	673.629	0.918389	9.396	2.9037e-24	2.005e-21
Cluster-193.28448	3.77339	2749.04	-9.4991	3.7473e-24	2.5672e-21
Cluster-193.34254	175.51	2683.43	-3.9341	4.0623e-24	2.7579e-21
Cluster-193.3999	344.663	10.6004	5.0138	4.0885e-24	2.7579e-21
Cluster-193.30169	41.8456	2852.75	-6.0906	5.1038e-24	3.4165e-21
Cluster-193.48250	1055.97	59.816	4.1409	6.2379e-24	4.144e-21
Cluster-193.31593	5.29533	2707.07	-8.9862	7.998e-24	5.2733e-21
Cluster-193.33653	1654.99	260.236	2.668	8.9004e-24	5.8245e-21
Cluster-193.28553	4.06231	1031.2	-7.972	9.707e-24	6.2777e-21
Cluster-193.34620	550.316	12.2304	5.4834	9.7361e-24	6.2777e-21
Cluster-193.5354	2048.23	0	13.419	1.0826e-23	6.9294e-21
Cluster-193.24504	527.865	6.09784	6.4773	1.3062e-23	8.3003e-21
Cluster-193.13069	432.358	2.90902	7.1805	1.4123e-23	8.9096e-21
Cluster-193.4783	893.219	10.7244	6.3798	1.4482e-23	9.0712e-21
Cluster-193.12659	775.612	3.35426	7.8497	2.3571e-23	1.466e-20
Cluster-193.34956	215.426	2012.43	-3.2243	3.0964e-23	1.9122e-20
Cluster-193.8977	481.998	13.7113	5.1578	3.7284e-23	2.2863e-20
Cluster-193.49951	590.119	1.54058	8.4867	5.9328e-23	3.6129e-20
Cluster-193.20700	185.935	1811.07	-3.2836	6.5257e-23	3.9465e-20
Cluster-193.34813	107.775	2466.83	-4.517	7e-23	4.2044e-20
Cluster-193.37488	1572.22	16.2019	6.6122	7.1416e-23	4.2602e-20
Cluster-193.49994	1920.84	0	13.326	1.0141e-22	6.0089e-20
Cluster-193.31471	474.06	8446.9	-4.1554	1.0342e-22	6.0864e-20
Cluster-193.8255	611.934	55.9146	3.4507	1.8856e-22	1.1024e-19
Cluster-193.5252	757.42	0	11.984	2.648e-22	1.5378e-19
Cluster-193.6734	8836.4	100.974	6.451	3.0749e-22	1.774e-19
Cluster-193.25940	94.6744	588.231	-2.635	4.7547e-22	2.7251e-19
Cluster-193.28687	0.642203	2163.92	-11.719	5.532e-22	3.15e-19
Cluster-193.5362	1162.92	1.29151	9.7765	7.5629e-22	4.2787e-19
Cluster-193.31429	10.0213	15306.8	-10.578	8.6603e-22	4.8681e-19
Cluster-193.22215	490.182	28.6314	4.1033	9.5984e-22	5.3611e-19
Cluster-193.2865	327.807	16.6155	4.2854	1.179e-21	6.5437e-19
Cluster-193.31102	188.97	7430.68	-5.2973	1.2447e-21	6.865e-19
Cluster-193.32270	35.1391	650.132	-4.2112	1.5304e-21	8.3878e-19
Cluster-193.35278	0.337816	1215.89	-11.782	1.5736e-21	8.5707e-19
Cluster-193.23003	34.9924	291.595	-3.0598	1.6067e-21	8.69e-19
Cluster-193.3753	1557.85	0	13.024	1.6153e-21	8.69e-19
Cluster-193.4640	304.366	6.53637	5.5567	1.6993e-21	9.0864e-19
Cluster-193.50215	601.784	11.1879	5.7802	1.8233e-21	9.6901e-19
Cluster-193.31052	6.92005	396.726	-5.8298	1.8749e-21	9.9044e-19
Cluster-193.15298	20.6244	568.706	-4.7872	1.9596e-21	1.0259e-18
Cluster-193.49952	808.598	5.84876	7.1552	1.9654e-21	1.0259e-18
Cluster-193.25939	16.839	228.3	-3.7553	2.0414e-21	1.0592e-18
Cluster-193.12590	1957.17	8.87702	7.8014	2.4902e-21	1.2845e-18
Cluster-193.14668	589.607	24.1943	4.6162	3.3614e-21	1.7238e-18
Cluster-193.11559	251.256	3.68026	6.087	3.4163e-21	1.7417e-18
Cluster-193.29709	0.304387	3170.93	-13.165	3.7642e-21	1.908e-18
Cluster-193.23811	16.2407	1106.84	-6.0888	3.8537e-21	1.9421e-18
Cluster-193.34027	344.588	11.1687	4.9185	3.9793e-21	1.994e-18
Cluster-193.31163	23.7686	4094.46	-7.4268	4.0489e-21	2.0173e-18
Cluster-193.5375	1371.67	0.652005	10.998	4.545e-21	2.2517e-18
Cluster-193.5078	581.393	3.787	7.2771	4.6204e-21	2.2762e-18
Cluster-193.10788	698.354	45.4007	3.9491	4.6657e-21	2.2799e-18
Cluster-193.50983	339.304	20.0159	4.0797	4.6799e-21	2.2799e-18
Cluster-193.31284	16.4603	641.553	-5.2805	4.8555e-21	2.3524e-18
Cluster-193.32464	0.337816	5442.45	-13.944	5.1722e-21	2.4921e-18
Cluster-193.27932	152.886	970.451	-2.6667	5.3388e-21	2.5583e-18
Cluster-193.4020	327.177	8.53859	5.2212	5.979e-21	2.8495e-18
Cluster-193.30744	0	1349.63	-12.894	6.9299e-21	3.2848e-18
Cluster-193.50995	295.38	3.63216	6.4153	8.2179e-21	3.8744e-18
Cluster-193.50617	274.299	2.67244	6.6749	9.3842e-21	4.4006e-18
Cluster-193.17189	3.85572	230.546	-5.9031	1.3212e-20	6.1625e-18
Cluster-193.8654	9.64304	277.55	-4.8468	1.8094e-20	8.3953e-18
Cluster-193.41408	675.84	74.5197	3.1825	2.6499e-20	1.223e-17
Cluster-193.35501	31.6676	400.33	-3.6629	2.9275e-20	1.3441e-17
Cluster-193.30276	0.32235	2490.17	-12.816	3.1937e-20	1.4587e-17
Cluster-193.24143	25.1068	264.956	-3.4022	3.6084e-20	1.6395e-17
Cluster-193.50824	242.049	1.42805	7.4822	3.7125e-20	1.6781e-17
Cluster-193.21873	22541.9	65.4834	8.4321	4.4652e-20	2.008e-17
Cluster-193.4941	966.987	0	12.336	5.0619e-20	2.2647e-17
Cluster-193.22696	2.24896	252.098	-6.8087	5.6036e-20	2.4943e-17
Cluster-193.4633	953.067	0	12.315	6.3614e-20	2.8174e-17
Cluster-193.33225	52.8474	631.587	-3.5779	6.6841e-20	2.9454e-17
Cluster-193.31089	5.80029	6616.69	-10.157	8.3358e-20	3.6549e-17
Cluster-193.9244	1068.23	5.6651	7.5824	8.7307e-20	3.809e-17
Cluster-193.4530	816.706	0.622196	10.256	9.5146e-20	4.1304e-17
Cluster-193.25306	14.1959	1865.43	-7.0344	1.3002e-19	5.6166e-17
Cluster-193.50458	499.224	4.09379	6.888	1.4949e-19	6.4259e-17
Cluster-193.31346	34.5258	2926.97	-6.4063	1.6104e-19	6.8888e-17
Cluster-193.50099	244.6	5.26796	5.52	1.7209e-19	7.3255e-17
Cluster-193.4299	161.066	5.52855	4.8897	1.7349e-19	7.3496e-17
Cluster-193.42145	4548.26	1525.91	1.576	1.9282e-19	8.1291e-17
Cluster-193.27883	9.20244	279.397	-4.9186	2.4106e-19	1.0114e-16
Cluster-193.26710	942.781	242.613	1.9571	2.4749e-19	1.0334e-16
Cluster-193.31496	0	594.82	-11.713	2.7141e-19	1.128e-16
Cluster-193.28883	0	835.807	-12.203	2.8612e-19	1.1835e-16
Cluster-193.26495	3249.92	507.841	2.679	3.12e-19	1.2845e-16
Cluster-193.29932	778.326	2618.2	-1.7501	3.3577e-19	1.3759e-16
Cluster-193.23773	13.0297	178.419	-3.769	3.4232e-19	1.3962e-16
Cluster-193.47344	603.26	38.5807	3.9666	3.4397e-19	1.3964e-16
Cluster-193.30599	0	2840.51	-13.968	3.6094e-19	1.4586e-16
Cluster-193.5086	518.236	0	11.436	3.8638e-19	1.5542e-16
Cluster-193.41860	1276.44	0.296193	11.775	4.3113e-19	1.7263e-16
Cluster-193.3859	505.776	0	11.401	4.5947e-19	1.8231e-16
Cluster-193.49992	612.565	0	11.678	4.5775e-19	1.8231e-16
Cluster-193.24569	3713.14	200.506	4.2105	5.0256e-19	1.9836e-16
Cluster-193.32435	0.913162	726.578	-9.5784	5.0442e-19	1.9836e-16
Cluster-193.5371	369.159	1.53479	8.0564	5.0919e-19	1.9934e-16
Cluster-193.31619	539.199	2323.03	-2.1069	5.3666e-19	2.0916e-16
Cluster-18482.0	167.473	3.44849	5.6288	5.6805e-19	2.2041e-16
Cluster-193.50127	525.754	0	11.457	6.0151e-19	2.3237e-16
Cluster-193.50299	261.211	22.0604	3.5705	6.0769e-19	2.3372e-16
Cluster-193.5217	597.114	0	11.641	7.8088e-19	2.9902e-16
Cluster-193.9225	7.39158	226.191	-4.9361	8.1575e-19	3.1102e-16
Cluster-193.50350	294.371	14.9384	4.2825	1.1014e-18	4.1809e-16
Cluster-193.4877	812.394	0	12.085	1.1184e-18	4.2272e-16
Cluster-193.8204	368.655	3.09848	6.8309	1.1306e-18	4.2552e-16
Cluster-193.33249	11.2473	653.799	-5.862	1.3489e-18	5.055e-16
Cluster-193.25454	2.60474	630.005	-7.9281	1.357e-18	5.0638e-16
Cluster-193.50033	477.268	0	11.318	1.4058e-18	5.2236e-16
Cluster-193.15812	1161.56	25.6714	5.5003	1.4209e-18	5.2574e-16
Cluster-193.5208	520.124	0	11.442	1.5431e-18	5.6856e-16
Cluster-193.31662	2.13071	4291.83	-10.951	1.5551e-18	5.7059e-16
Cluster-193.12376	1165.33	7.50858	7.299	1.5814e-18	5.7783e-16
Cluster-193.14252	1210.14	107.791	3.4845	1.7135e-18	6.2349e-16
Cluster-193.44462	742.288	31.1807	4.5801	1.9537e-18	7.0796e-16
Cluster-193.5326	870.028	0	12.184	2.038e-18	7.3544e-16
Cluster-193.43566	10.8142	170.696	-3.9756	2.1124e-18	7.5919e-16
Cluster-193.12796	1.89318	237.349	-6.9531	2.1353e-18	7.6428e-16
Cluster-193.5169	1129.41	0.402929	11.599	2.1757e-18	7.7558e-16
Cluster-193.38830	19.9228	266.646	-3.7422	2.3111e-18	8.2048e-16
Cluster-193.25626	183.958	3694.63	-4.3279	2.3767e-18	8.4039e-16
Cluster-193.43292	119.069	1005.65	-3.0776	2.4742e-18	8.7134e-16
Cluster-193.25589	621.205	9.5031	6.0218	2.5049e-18	8.7862e-16
Cluster-193.28499	285.744	47.2202	2.5956	2.7322e-18	9.5453e-16
Cluster-193.5320	639.46	0	11.74	2.8499e-18	9.9172e-16
Cluster-193.5036	825.301	0	12.108	2.9108e-18	1.0089e-15
Cluster-193.4903	380.395	0.995315	8.5634	2.9501e-18	1.0185e-15
Cluster-193.37576	139.98	1917.91	-3.7767	3.1812e-18	1.094e-15
Cluster-193.34208	4.56727	1362.3	-8.2273	3.5794e-18	1.2213e-15
Cluster-193.4443	476.4	0	11.315	3.5664e-18	1.2213e-15
Cluster-193.50329	731.545	0	11.934	3.7463e-18	1.2733e-15
Cluster-193.21644	1689.87	160.049	3.4	3.7823e-18	1.2806e-15
Cluster-193.24125	252.1	6.09113	5.3764	3.8478e-18	1.2978e-15
Cluster-193.4900	3061.34	17.0126	7.4998	3.8836e-18	1.3048e-15
Cluster-193.12067	347.04	0.978008	8.4308	4.051e-18	1.3559e-15
Cluster-193.4286	313.973	11.7918	4.7358	4.7491e-18	1.5835e-15
Cluster-193.33813	1.55536	334.943	-7.7197	5.323e-18	1.7681e-15
Cluster-193.12625	200.606	11.2582	4.127	5.5076e-18	1.8225e-15
Cluster-193.50185	996.598	0.326003	11.418	5.8431e-18	1.9263e-15
Cluster-193.29375	40.7992	1966.98	-5.5907	5.951e-18	1.9545e-15
Cluster-193.50062	1296.65	9.90123	7.0278	6.3451e-18	2.0761e-15
Cluster-193.32269	18.8225	8298.34	-8.7837	6.5602e-18	2.1386e-15
Cluster-193.24589	730.589	36.5786	4.3174	6.9465e-18	2.2561e-15
Cluster-193.27218	70.1105	319.415	-2.188	7.3205e-18	2.3688e-15
Cluster-193.25089	9.60711	195.58	-4.3475	8.1515e-18	2.628e-15
Cluster-193.4270	253.266	1.80697	7.0175	9.3245e-18	2.9952e-15
Cluster-193.4306	168.665	3.98797	5.4716	1.1559e-17	3.6995e-15
Cluster-193.29801	2279.9	10095.5	-2.1466	1.1915e-17	3.7995e-15
Cluster-193.51697	339.806	7.16337	5.5773	1.2239e-17	3.8887e-15
Cluster-193.5050	768.13	15.3721	5.6278	1.274e-17	4.0333e-15
Cluster-193.4631	158.999	3.01575	5.7186	1.2878e-17	4.0621e-15
Cluster-193.16233	984.995	0.728931	10.494	1.4616e-17	4.5937e-15
Cluster-193.32368	170.574	3340.88	-4.2914	1.6088e-17	5.0384e-15
Cluster-193.4292	640.318	0.402929	10.78	1.6459e-17	5.1364e-15
Cluster-193.28614	215.754	1847.83	-3.0982	1.7595e-17	5.4714e-15
Cluster-193.30230	0	1117.45	-12.622	1.8247e-17	5.654e-15
Cluster-193.50046	875.319	0.805858	10.298	1.8332e-17	5.6604e-15
Cluster-193.5198	469.386	0	11.293	2.0563e-17	6.3269e-15
Cluster-193.5234	356.195	0	10.895	2.2101e-17	6.7763e-15
Cluster-193.17906	64.5467	532.622	-3.0453	2.2844e-17	6.9798e-15
Cluster-193.21506	136.991	759.22	-2.4697	2.3834e-17	7.2571e-15
Cluster-193.8341	793.661	24.0752	5.0287	2.579e-17	7.8255e-15
Cluster-193.50393	1069.03	0	12.481	2.6075e-17	7.8848e-15
Cluster-193.46349	362.235	60.0622	2.5919	3.0168e-17	9.0909e-15
Cluster-193.35571	1762.49	168.104	3.388	3.0805e-17	9.251e-15
Cluster-193.12532	634.26	6.29789	6.6494	3.0933e-17	9.2579e-15
Cluster-193.5097	377.806	0	10.98	3.123e-17	9.315e-15
Cluster-193.8088	5.12715	188.644	-5.2011	3.4806e-17	1.0346e-14
Cluster-193.26050	0	338.482	-10.899	3.6687e-17	1.0832e-14
Cluster-193.37332	14.4788	512.211	-5.1462	3.6582e-17	1.0832e-14
Cluster-193.50331	391.647	0	11.032	3.8547e-17	1.1343e-14
Cluster-193.31142	0	1075.43	-12.567	3.9131e-17	1.1476e-14
Cluster-193.50002	693.151	0	11.856	4.11e-17	1.2014e-14
Cluster-193.45839	1702.69	30.5151	5.8132	4.3517e-17	1.2678e-14
Cluster-193.5342	333.278	0	10.799	4.6792e-17	1.3587e-14
Cluster-193.44482	370.82	44.4429	3.0683	4.8706e-17	1.4096e-14
Cluster-193.50301	268.924	0	10.49	5.0473e-17	1.4559e-14
Cluster-193.41271	1394.4	71.577	4.2858	5.3489e-17	1.5379e-14
Cluster-193.32921	2.231	307.807	-7.1023	5.3983e-17	1.547e-14
Cluster-193.3524	324.812	0	10.762	5.7153e-17	1.6325e-14
Cluster-193.45148	510.165	13.5584	5.236	5.7607e-17	1.6401e-14
Cluster-193.27374	9.0138	431.944	-5.5843	6.0978e-17	1.7249e-14
Cluster-193.28295	1.89318	335.948	-7.4561	6.082e-17	1.7249e-14
Cluster-193.33870	2.8732	477.793	-7.3739	6.9022e-17	1.9462e-14
Cluster-193.4414	466.775	0	11.285	6.9603e-17	1.9503e-14
Cluster-193.4441	369.108	0	10.947	6.9612e-17	1.9503e-14
Cluster-193.5555	915.041	101.305	3.178	7.1554e-17	1.9983e-14
Cluster-193.32003	0.304387	1245.06	-11.816	7.6655e-17	2.1339e-14
Cluster-193.17153	728.85	19.0553	5.2426	7.9787e-17	2.2141e-14
Cluster-193.50210	484.606	0	11.34	8.2796e-17	2.2904e-14
Cluster-193.4818	13668.4	0	16.157	9.6216e-17	2.6532e-14
Cluster-193.38045	1.58879	185.077	-6.8531	9.6521e-17	2.6533e-14
Cluster-193.4755	528.195	0	11.464	1.1056e-16	3.0296e-14
Cluster-193.4383	327.35	8.18849	5.3298	1.116e-16	3.0487e-14
Cluster-193.23829	22.2606	503.819	-4.4975	1.1955e-16	3.2556e-14
Cluster-193.5022	323.051	1.86079	7.5357	1.224e-16	3.3229e-14
Cluster-193.29025	177.208	1965.93	-3.4722	1.2329e-16	3.3368e-14
Cluster-193.49970	248.964	0	10.379	1.4348e-16	3.8713e-14
Cluster-193.27856	19.5979	628.397	-5.0037	1.5183e-16	4.084e-14
Cluster-193.30306	0.608774	910.52	-10.486	1.6323e-16	4.3591e-14
Cluster-193.48459	1547.07	165.695	3.2256	1.6354e-16	4.3591e-14
Cluster-193.5061	456.582	0	11.254	1.6266e-16	4.3591e-14
Cluster-193.4986	503.633	0	11.395	1.6561e-16	4.4007e-14
Cluster-193.49954	494.886	0	11.37	1.7131e-16	4.5384e-14
Cluster-193.5203	557.027	0	11.54	1.7632e-16	4.6572e-14
Cluster-193.4709	533.455	17.7233	4.9161	1.7889e-16	4.7109e-14
Cluster-193.4701	725.57	0.402929	10.96	1.8497e-16	4.8564e-14
Cluster-193.4999	359.938	0	10.91	1.8646e-16	4.8809e-14
Cluster-193.31094	91.5937	7473.84	-6.3504	1.9126e-16	4.9915e-14
Cluster-193.30575	117.922	3640.2	-4.9478	2.1423e-16	5.5746e-14
Cluster-193.16175	275.726	10.7071	4.6844	2.1745e-16	5.6415e-14
Cluster-193.16625	309.964	3.20521	6.5616	2.2068e-16	5.7084e-14
Cluster-193.49993	738.601	72.8473	3.3436	2.2293e-16	5.7498e-14
Cluster-193.4953	394.135	0	11.041	2.4173e-16	6.2164e-14
Cluster-193.4273	167.631	3.24752	5.6568	2.6084e-16	6.6881e-14
Cluster-193.16466	399.486	1.45786	8.1765	2.6307e-16	6.7256e-14
Cluster-193.32502	283.848	3641.2	-3.6811	2.681e-16	6.8342e-14
Cluster-193.33253	0	230.254	-10.343	2.7143e-16	6.8991e-14
Cluster-193.50417	314.994	0	10.718	3.1825e-16	8.0659e-14
Cluster-193.39008	1767.19	241.08	2.8741	3.7984e-16	9.5991e-14
Cluster-193.4110	239.148	0	10.321	4.0636e-16	1.024e-13
Cluster-193.5246	491.71	2.34065	7.8264	4.4263e-16	1.1122e-13
Cluster-193.10397	1401.47	161.873	3.1136	4.4401e-16	1.1124e-13
Cluster-193.23067	0.304387	961.485	-11.444	4.518e-16	1.1287e-13
Cluster-193.28132	328.675	15.4721	4.4092	4.8233e-16	1.1995e-13
Cluster-193.31555	18.3874	2813.28	-7.2579	4.8285e-16	1.1995e-13
Cluster-193.36008	1239.19	92.3254	3.7519	4.8743e-16	1.2074e-13
Cluster-193.50528	353.174	0	10.883	5.0465e-16	1.2466e-13
Cluster-193.36795	8.36362	403.299	-5.5931	5.5535e-16	1.368e-13
Cluster-193.4968	720.025	0.652005	10.07	5.7123e-16	1.4031e-13
Cluster-193.30682	302.879	2833.61	-3.2254	6.007e-16	1.4714e-13
Cluster-193.19860	229.685	5.07851	5.5036	6.2606e-16	1.5292e-13
Cluster-193.4951	156.699	3.21771	5.564	6.3634e-16	1.5457e-13
Cluster-193.50749	782.183	49.6899	3.9705	6.3601e-16	1.5457e-13
Cluster-193.4291	344.076	0	10.845	6.9933e-16	1.694e-13
Cluster-193.50390	435.309	6.02091	6.2008	7.156e-16	1.7287e-13
Cluster-193.50455	179.15	5.17853	5.0844	7.342e-16	1.7687e-13
Cluster-193.28223	62.938	475.246	-2.9175	8.0097e-16	1.9243e-13
Cluster-193.5010	250.974	1.67713	7.2214	8.1776e-16	1.9593e-13
Cluster-193.43508	920.489	113.734	3.0131	8.2762e-16	1.9775e-13
Cluster-193.50101	131.859	2.64264	5.624	8.5046e-16	2.0266e-13
Cluster-193.33404	2.60723	418.166	-7.3362	9.0243e-16	2.1446e-13
Cluster-193.50169	775.207	7.79235	6.6083	9.6876e-16	2.296e-13
Cluster-193.30752	7.71344	1452.73	-7.5574	9.7291e-16	2.2996e-13
Cluster-193.3636	434.284	8.79918	5.6119	1.0455e-15	2.4645e-13
Cluster-193.4304	543.798	0	11.506	1.1155e-15	2.6224e-13
Cluster-193.20854	893.549	16.4798	5.775	1.1219e-15	2.6304e-13
Cluster-193.4645	384.681	0	11.006	1.1443e-15	2.6759e-13
Cluster-193.10979	727.54	23.9174	4.9174	1.184e-15	2.7614e-13
Cluster-193.16256	385.561	1.05493	8.5614	1.2079e-15	2.8095e-13
Cluster-193.32667	38.9405	614.843	-3.9786	1.2824e-15	2.975e-13
Cluster-193.50050	1187.17	0	12.632	1.3843e-15	3.203e-13
Cluster-193.19385	9.422	1017.07	-6.7488	1.3946e-15	3.2183e-13
Cluster-193.5266	363.886	0	10.926	1.4542e-15	3.347e-13
Cluster-193.25802	671.324	28.4814	4.5565	1.4827e-15	3.3948e-13
Cluster-193.46189	29833.3	73.2143	8.6682	1.4815e-15	3.3948e-13
Cluster-193.33696	115.186	506.425	-2.137	1.5331e-15	3.501e-13
Cluster-193.50303	366.301	4.92366	6.2447	1.8152e-15	4.1345e-13
Cluster-193.44081	460.792	37.6844	3.6126	1.8857e-15	4.2839e-13
Cluster-193.32522	0	1074.92	-12.566	2.0603e-15	4.6684e-13
Cluster-193.50698	312.265	0	10.706	2.1251e-15	4.8028e-13
Cluster-193.32895	1.55536	773.913	-8.9366	2.1618e-15	4.8733e-13
Cluster-193.40956	16.9727	190.87	-3.4906	2.3579e-15	5.3016e-13
Cluster-193.33801	0	970.1	-12.418	2.4336e-15	5.4579e-13
Cluster-193.32937	3.45104	873.487	-7.9729	2.5317e-15	5.6491e-13
Cluster-193.50952	230.196	1.67713	7.0968	2.5255e-15	5.6491e-13
Cluster-193.37499	3.73996	315.595	-6.3813	2.6313e-15	5.8563e-13
Cluster-193.4295	268.561	0	10.488	2.686e-15	5.9631e-13
Cluster-193.5417	662.078	0.402929	10.828	2.845e-15	6.3e-13
Cluster-193.38085	30.6172	725.429	-4.5667	3.1556e-15	6.967e-13
Cluster-193.4947	183.333	1.24439	7.1124	3.1621e-15	6.967e-13
Cluster-193.32897	0	1015.39	-12.484	3.2229e-15	7.0832e-13
Cluster-193.34769	159.53	673.145	-2.078	3.3792e-15	7.4081e-13
Cluster-193.26984	1120.46	161.862	2.7887	3.4574e-15	7.542e-13
Cluster-193.3785	399.181	0	11.06	3.4559e-15	7.542e-13
Cluster-193.3901	601.805	0	11.652	3.5577e-15	7.7414e-13
Cluster-193.4886	372.517	0	10.96	3.6505e-15	7.9237e-13
Cluster-193.28767	42.5985	1353.42	-4.9894	3.8171e-15	8.2445e-13
Cluster-193.5127	383.257	0	11.001	3.8101e-15	8.2445e-13
Cluster-193.45249	343.502	0.296193	9.8812	4.0217e-15	8.6651e-13
Cluster-193.5014	304.019	11.6438	4.689	4.0323e-15	8.6667e-13
Cluster-193.4809	212.178	3.82741	5.7544	4.0629e-15	8.7109e-13
Cluster-193.31954	107.039	5875.18	-5.778	4.1574e-15	8.8918e-13
Cluster-193.4730	226.203	0	10.24	4.2124e-15	8.9876e-13
Cluster-193.17960	142.506	16.8703	3.0807	4.2977e-15	9.1472e-13
Cluster-193.42332	411.442	14.4124	4.8331	4.6831e-15	9.9435e-13
Cluster-193.2841	317.542	13.7998	4.5258	4.9356e-15	1.0454e-12
Cluster-193.4402	254.919	0.918389	8.0055	5.0132e-15	1.0593e-12
Cluster-193.36623	7.37362	132.042	-4.1619	5.1792e-15	1.0917e-12
Cluster-193.19497	4.82027	227.959	-5.563	5.3014e-15	1.1148e-12
Cluster-193.38162	698.928	81.6801	3.1006	5.6621e-15	1.1878e-12
Cluster-193.26534	0.304387	459.653	-10.379	5.6967e-15	1.1922e-12
Cluster-193.50208	573.558	1.90791	8.3276	6.8255e-15	1.4251e-12
Cluster-193.4050	314.913	0.402929	9.7561	6.8571e-15	1.4283e-12
Cluster-193.33551	3.84275	118.893	-4.9508	6.9826e-15	1.451e-12
Cluster-193.5119	590.243	0.402929	10.662	7.1936e-15	1.4913e-12
Cluster-193.4840	224.164	0	10.227	7.5712e-15	1.5622e-12
Cluster-193.50001	233.037	1.80697	6.9082	7.5603e-15	1.5622e-12
Cluster-193.9217	0.337816	597.61	-10.758	7.909e-15	1.628e-12
Cluster-193.49707	688.091	27.5341	4.646	8.3895e-15	1.7229e-12
Cluster-193.5101	169.938	1.32132	6.9872	9.153e-15	1.8753e-12
Cluster-193.50533	158.54	8.04044	4.2721	9.5586e-15	1.9539e-12
Cluster-193.43964	19.2023	349.646	-4.1805	9.9546e-15	2.0301e-12
Cluster-193.30758	131.311	5280.42	-5.3296	1.094e-14	2.2258e-12
Cluster-193.4032	266.901	20.9189	3.6739	1.0989e-14	2.2306e-12
Cluster-193.32321	70.1759	3243.54	-5.5301	1.1335e-14	2.2957e-12
Cluster-193.30300	843.582	4244.28	-2.3309	1.165e-14	2.3539e-12
Cluster-193.4136	444.981	0.978008	8.7941	1.184e-14	2.3869e-12
Cluster-193.27065	48.1488	646.123	-3.7489	1.2012e-14	2.4159e-12
Cluster-193.51305	164.779	0	9.7833	1.2041e-14	2.4161e-12
Cluster-193.4452	686.457	0	11.842	1.2081e-14	2.4187e-12
Cluster-193.24946	27.6717	757.881	-4.7744	1.2656e-14	2.5282e-12
Cluster-193.31479	3116.28	106.13	4.8739	1.2758e-14	2.5426e-12
Cluster-193.17171	262.105	48.4876	2.4379	1.2892e-14	2.5636e-12
Cluster-193.5329	169.224	0	9.8217	1.2973e-14	2.5738e-12
Cluster-193.29671	3.85322	630.515	-7.355	1.3294e-14	2.6316e-12
Cluster-193.26901	107.028	832.232	-2.9603	1.3887e-14	2.7427e-12
Cluster-193.12435	794.384	83.849	3.2396	1.4164e-14	2.7912e-12
Cluster-193.24096	11.152	157.793	-3.8202	1.5254e-14	2.9992e-12
Cluster-193.2812	137.731	5.51124	4.6609	1.7098e-14	3.3541e-12
Cluster-193.4706	308.074	0	10.686	1.7866e-14	3.497e-12
Cluster-193.3987	354.026	0	10.887	1.8191e-14	3.5527e-12
Cluster-193.26134	328.947	31.1923	3.391	1.8304e-14	3.5668e-12
Cluster-193.5361	199.275	0	10.058	1.8974e-14	3.6892e-12
Cluster-193.4714	358.57	7.35283	5.6067	1.9264e-14	3.7373e-12
Cluster-193.4475	228.733	1.5877	7.1172	2.0016e-14	3.8747e-12
Cluster-193.26066	25.5899	324.332	-3.6634	2.0734e-14	4.0047e-12
Cluster-193.50055	357.651	0	10.901	2.1928e-14	4.2261e-12
Cluster-193.4100	125.18	4.07069	4.9509	2.2067e-14	4.2437e-12
Cluster-193.32702	2651.49	935.759	1.5031	2.3059e-14	4.4247e-12
Cluster-193.50083	883.066	14.1036	5.9845	2.5089e-14	4.8036e-12
Cluster-193.31665	48.3794	1132.47	-4.5475	2.6004e-14	4.968e-12
Cluster-193.26589	376.614	37.744	3.3199	2.6174e-14	4.9897e-12
Cluster-193.8231	931.9	72.4741	3.6893	2.6406e-14	5.0229e-12
Cluster-193.51441	248.85	2.2041	6.8961	2.6889e-14	5.1038e-12
Cluster-193.49998	629.879	0	11.718	2.8354e-14	5.3702e-12
Cluster-193.4728	247.137	0	10.368	3.0289e-14	5.7242e-12
Cluster-193.50056	990.069	31.5097	4.9726	3.0482e-14	5.7484e-12
Cluster-193.36344	1408.75	48.8259	4.8582	3.1457e-14	5.9195e-12
Cluster-193.50394	110.627	2.40606	5.5449	3.1909e-14	5.9917e-12
Cluster-193.36665	142.451	488.491	-1.7767	3.2958e-14	6.1755e-12
Cluster-193.3452	156.133	4.82943	5.0335	3.5572e-14	6.6511e-12
Cluster-193.5015	247.551	0	10.37	3.6432e-14	6.7973e-12
Cluster-193.5300	307.207	0	10.682	3.661e-14	6.816e-12
Cluster-193.18624	3.75793	286.808	-6.24	4.1743e-14	7.7553e-12
Cluster-193.13592	2267.8	31.4577	6.1707	4.3344e-14	8.0358e-12
Cluster-193.30931	9.33366	520.586	-5.8029	4.4318e-14	8.1989e-12
Cluster-193.4739	497.689	0	11.378	4.5331e-14	8.3687e-12
Cluster-193.5180	1265.37	0	12.724	4.6749e-14	8.6124e-12
Cluster-193.35169	275.843	1303.51	-2.2407	4.7466e-14	8.726e-12
Cluster-193.8058	281.365	9.29634	4.915	4.9069e-14	9.0019e-12
Cluster-193.12534	532.343	0.402929	10.513	4.9432e-14	9.0496e-12
Cluster-193.3858	211.951	0	10.146	5.1119e-14	9.3389e-12
Cluster-193.12715	166.317	17.2964	3.2594	5.312e-14	9.6642e-12
Cluster-193.49973	3060.65	19.3349	7.3218	5.3071e-14	9.6642e-12
Cluster-193.50049	186.563	0	9.9626	5.8178e-14	1.0562e-11
Cluster-193.4458	221.658	1.99063	6.7897	5.9281e-14	1.0741e-11
Cluster-193.23517	69.5616	382.627	-2.4611	6.0325e-14	1.0907e-11
Cluster-193.50470	498.177	6.90369	6.203	6.0518e-14	1.092e-11
Cluster-193.4365	407.511	27.1024	3.8993	6.271e-14	1.1292e-11
Cluster-193.29782	3.82229	307.899	-6.3283	6.7516e-14	1.2132e-11
Cluster-193.5082	853.06	11.8139	6.1762	6.8003e-14	1.2195e-11
Cluster-193.3925	186.318	0	9.9603	7.1752e-14	1.2815e-11
Cluster-193.4272	402.083	5.23236	6.2816	7.1747e-14	1.2815e-11
Cluster-193.11266	119.066	3.10518	5.2843	7.2391e-14	1.2903e-11
Cluster-193.29927	155.915	7408.49	-5.5704	7.2538e-14	1.2903e-11
Cluster-193.45517	564.89	17.2079	5.0428	7.7159e-14	1.3697e-11
Cluster-193.4622	226.645	0	10.243	7.8324e-14	1.3875e-11
Cluster-193.3836	201.56	0.622196	8.2352	8.4717e-14	1.495e-11
Cluster-193.4352	449.98	0	11.233	8.473e-14	1.495e-11
Cluster-193.3425	209.376	0	10.129	8.5242e-14	1.501e-11
Cluster-193.41980	28.7794	552.791	-4.2647	8.6821e-14	1.5257e-11
Cluster-193.3668	179.781	0	9.9088	8.7113e-14	1.5278e-11
Cluster-193.37037	12.2423	912.636	-6.2205	9.1895e-14	1.6085e-11
Cluster-193.5337	180.13	24.7857	2.8599	9.2165e-14	1.61e-11
Cluster-193.32416	44.8929	452.65	-3.3356	1.0152e-13	1.7698e-11
Cluster-193.3539	148.797	3.18211	5.5897	1.0777e-13	1.875e-11
Cluster-193.4741	1262.2	42.0534	4.9028	1.1104e-13	1.9282e-11
Cluster-193.31031	49.6642	3506.5	-6.1424	1.1192e-13	1.9364e-11
Cluster-193.50228	357.641	4.16591	6.396	1.1196e-13	1.9364e-11
Cluster-193.30242	14.3012	494.436	-5.1096	1.1347e-13	1.9587e-11
Cluster-193.45972	639.731	37.4382	4.0954	1.1387e-13	1.9617e-11
Cluster-193.16831	0	435.986	-11.264	1.2615e-13	2.1691e-11
Cluster-193.23068	2.57131	97.0695	-5.2389	1.2763e-13	2.1859e-11
Cluster-193.33678	0	146.935	-9.6945	1.2754e-13	2.1859e-11
Cluster-193.4707	326.239	0.326003	9.8068	1.413e-13	2.4154e-11
Cluster-193.5065	218.609	0	10.191	1.4512e-13	2.4758e-11
Cluster-193.21623	30.9261	290.662	-3.2316	1.4704e-13	2.5037e-11
Cluster-193.34001	14.141	222.767	-3.9784	1.4979e-13	2.5455e-11
Cluster-193.3286	340.896	3.23502	6.6964	1.5193e-13	2.577e-11
Cluster-193.5257	251.192	0	10.391	1.5447e-13	2.615e-11
Cluster-193.41106	1.21755	609.099	-8.9257	1.6206e-13	2.7383e-11
Cluster-193.25937	16.8046	146.25	-3.1238	1.6367e-13	2.7602e-11
Cluster-193.9246	2.20006	203.75	-6.5171	1.6976e-13	2.8572e-11
Cluster-193.8886	497.195	86.4991	2.5214	1.701e-13	2.8575e-11
Cluster-193.28717	1730.45	88.3653	4.2956	1.7296e-13	2.9e-11
Cluster-18603.0	6.36017	141.948	-4.4747	1.7772e-13	2.9742e-11
Cluster-193.3272	407.024	0	11.088	1.8216e-13	3.0426e-11
Cluster-193.47150	0	172.543	-9.9278	1.9604e-13	3.2682e-11
Cluster-193.35789	42.8889	1018.1	-4.5705	2.0234e-13	3.3668e-11
Cluster-193.46669	7.34268	163.255	-4.47	2.2455e-13	3.7293e-11
Cluster-193.4483	595.584	0	11.637	2.2677e-13	3.7591e-11
Cluster-193.30604	332.93	2568.63	-2.9478	2.2883e-13	3.786e-11
Cluster-193.25688	0	1632.57	-13.169	2.5194e-13	4.1606e-11
Cluster-193.43124	130.693	1195.39	-3.1937	2.5483e-13	4.2005e-11
Cluster-193.50829	450.87	2.10987	7.7677	2.5628e-13	4.2163e-11
Cluster-193.11683	1.92661	405.383	-7.7172	2.5935e-13	4.2589e-11
Cluster-193.37415	6787.54	282.595	4.5861	2.6323e-13	4.3146e-11
Cluster-193.13295	190.53	15.0211	3.6723	2.6838e-13	4.3908e-11
Cluster-193.18313	0	153.473	-9.7585	2.8412e-13	4.6309e-11
Cluster-193.30499	20.0181	2887.01	-7.1697	2.8411e-13	4.6309e-11
Cluster-193.25019	5.46497	155.307	-4.8314	2.9904e-13	4.8625e-11
Cluster-193.5150	374.327	0.296193	10.005	2.9943e-13	4.8625e-11
Cluster-193.37039	4.07528	419.351	-6.6736	3.0035e-13	4.8683e-11
Cluster-193.4831	207.263	0	10.114	3.0245e-13	4.8934e-11
Cluster-193.5239	276.047	0.326003	9.5659	3.1506e-13	5.0881e-11
Cluster-193.4647	127.596	0	9.4144	3.2982e-13	5.3166e-11
Cluster-193.50236	429.832	0	11.167	3.3758e-13	5.4317e-11
Cluster-193.4404	563.886	0	11.558	3.3902e-13	5.4449e-11
Cluster-193.9719	674.962	114.754	2.5552	3.4104e-13	5.4674e-11
Cluster-193.30787	5.03734	1093.74	-7.7569	3.451e-13	5.5224e-11
Cluster-193.30842	208.755	2665.11	-3.674	3.6399e-13	5.814e-11
Cluster-193.19469	0	322.454	-10.828	3.6612e-13	5.8283e-11
Cluster-193.29171	100.373	894.76	-3.1563	3.6622e-13	5.8283e-11
Cluster-193.31641	734.808	3147.17	-2.0987	3.6979e-13	5.8745e-11
Cluster-193.9013	115.423	6.36422	4.2183	3.916e-13	6.2098e-11
Cluster-193.30902	7.10266	749.499	-6.7231	4.1102e-13	6.5059e-11
Cluster-193.13456	356.152	55.5848	2.6757	4.1506e-13	6.558e-11
Cluster-193.35208	81.5375	322.507	-1.9828	4.1912e-13	6.6102e-11
Cluster-193.46840	447.777	13.4276	5.0513	4.3028e-13	6.7742e-11
Cluster-193.24693	92.8571	446.393	-2.2647	4.6482e-13	7.2961e-11
Cluster-193.50286	308.422	0.296193	9.7258	4.651e-13	7.2961e-11
Cluster-193.51088	306.676	0.699122	8.8249	4.7668e-13	7.4644e-11
Cluster-193.24118	2.8293	291.354	-6.6736	4.922e-13	7.6937e-11
Cluster-16341.0	259.328	0.296193	9.476	5.0406e-13	7.8511e-11
Cluster-193.26075	0.608774	801.993	-10.311	5.0393e-13	7.8511e-11
Cluster-193.50469	473.021	1.45786	8.4044	5.1221e-13	7.9638e-11
Cluster-193.28733	6.77781	338.607	-5.6454	5.1407e-13	7.9787e-11
Cluster-193.3169	153.512	2.89171	5.6918	5.1731e-13	8.0147e-11
Cluster-193.3461	239.628	0	10.323	5.3258e-13	8.2368e-11
Cluster-193.46087	572.258	20.3468	4.8015	5.4175e-13	8.3638e-11
Cluster-193.40542	8.82321	761.874	-6.4275	5.4416e-13	8.3863e-11
Cluster-193.42377	30.0394	428.037	-3.8338	5.7397e-13	8.8301e-11
Cluster-193.26659	18.7846	417.273	-4.4675	5.7905e-13	8.8927e-11
Cluster-193.17062	4.83574	212.8	-5.4631	6.0175e-13	9.2251e-11
Cluster-193.4145	418.717	41.9466	3.3099	6.2137e-13	9.5093e-11
Cluster-193.14488	148.431	0	9.6329	6.329e-13	9.6689e-11
Cluster-193.31195	113.55	674.788	-2.5702	6.3798e-13	9.7296e-11
Cluster-193.2819	170.1	4.76402	5.2162	6.4635e-13	9.8401e-11
Cluster-193.12690	2.52241	218.549	-6.4233	6.5917e-13	1.0018e-10
Cluster-193.13088	221.463	3.39558	6.1049	6.6381e-13	1.0071e-10
Cluster-193.29938	25.2236	274.834	-3.4452	7.0487e-13	1.0675e-10
Cluster-193.47568	343.151	23.6856	3.8579	7.0924e-13	1.0723e-10
Cluster-193.4735	223.13	0	10.22	7.1891e-13	1.0851e-10
Cluster-193.3665	164.157	0	9.7777	7.8545e-13	1.1835e-10
Cluster-193.15301	4.78934	146.706	-4.9341	8.1664e-13	1.2283e-10
Cluster-193.20674	0	124.867	-9.4593	8.4086e-13	1.2626e-10
Cluster-193.28686	0	333.596	-10.878	8.5387e-13	1.2799e-10
Cluster-193.9545	0	278.632	-10.618	8.8223e-13	1.3202e-10
Cluster-193.29930	31.6302	2133.74	-6.0763	8.9224e-13	1.3329e-10
Cluster-193.30835	27.1522	1387.95	-5.6764	9.0634e-13	1.3517e-10
Cluster-193.24450	26.1597	272.876	-3.3822	9.2378e-13	1.3753e-10
Cluster-193.50290	278.4	0.728931	8.6726	9.2705e-13	1.3779e-10
Cluster-193.29985	1.52194	779.327	-8.9674	9.4162e-13	1.3972e-10
Cluster-193.4257	234.784	0	10.294	9.6632e-13	1.4314e-10
Cluster-193.15904	696.566	32.827	4.4135	9.7905e-13	1.4454e-10
Cluster-193.50993	390.014	0.402929	10.064	9.7821e-13	1.4454e-10
Cluster-193.48188	441.998	12.1957	5.1983	1.0081e-12	1.4857e-10
Cluster-193.30910	2316.18	81.4401	4.8274	1.0927e-12	1.6077e-10
Cluster-193.4435	235.434	3.1648	6.2449	1.1133e-12	1.6352e-10
Cluster-193.29627	80.9472	2229.66	-4.7836	1.1222e-12	1.6456e-10
Cluster-193.19275	525.889	53.2413	3.2977	1.1686e-12	1.7108e-10
Cluster-193.39088	957.26	67.8084	3.8172	1.243e-12	1.8166e-10
Cluster-193.3218	177.496	0	9.8903	1.2522e-12	1.8271e-10
Cluster-193.33952	0.32235	270.377	-9.6136	1.2919e-12	1.8819e-10
Cluster-193.49753	2042.22	51.8215	5.3055	1.295e-12	1.8832e-10
Cluster-193.32822	11.3561	418.307	-5.1983	1.3168e-12	1.9118e-10
Cluster-193.50260	441.983	0	11.207	1.3799e-12	2.0001e-10
Cluster-193.5066	210.335	0	10.135	1.4216e-12	2.0571e-10
Cluster-193.4504	208.427	0.402929	9.1604	1.4622e-12	2.1124e-10
Cluster-193.50820	315.314	30.446	3.3743	1.4679e-12	2.1171e-10
Cluster-193.50951	569.051	0	11.571	1.4923e-12	2.1487e-10
Cluster-193.4505	179.417	0	9.9059	1.5697e-12	2.2565e-10
Cluster-193.4927	180.092	0	9.9113	1.5879e-12	2.279e-10
Cluster-193.31627	40.8861	1769.65	-5.4343	1.6406e-12	2.347e-10
Cluster-193.5137	221.166	0.402929	9.2465	1.6392e-12	2.347e-10
Cluster-10206.0	151.844	0	9.6651	1.7348e-12	2.4776e-10
Cluster-193.34455	0.337816	456.003	-10.367	1.7445e-12	2.4875e-10
Cluster-193.5099	203.255	0	10.086	1.8018e-12	2.565e-10
Cluster-193.43474	14.369	444.617	-4.9448	1.8138e-12	2.5737e-10
Cluster-193.4597	219.059	0	10.194	1.8119e-12	2.5737e-10
Cluster-193.29546	1.87771	437.87	-7.8488	1.8782e-12	2.6608e-10
Cluster-193.4969	482.984	0.728931	9.4558	1.8933e-12	2.6779e-10
Cluster-193.48161	668.85	102.184	2.7151	1.9069e-12	2.6927e-10
Cluster-193.29593	2691.58	649.518	2.0506	1.9267e-12	2.7163e-10
Cluster-193.43256	5.76436	252.556	-5.4532	1.9693e-12	2.7719e-10
Cluster-193.14386	474.311	65.4572	2.853	2.0249e-12	2.8456e-10
Cluster-193.17344	449.979	4.82272	6.5257	2.0317e-12	2.8506e-10
Cluster-193.28905	753.85	2590.51	-1.7811	2.0742e-12	2.9056e-10
Cluster-193.4087	251.087	1.10205	7.9235	2.1049e-12	2.9439e-10
Cluster-193.5191	404.695	7.50286	5.7402	2.1489e-12	3.0007e-10
Cluster-193.20295	775.379	76.9529	3.3295	2.1953e-12	3.0605e-10
Cluster-193.29199	0	427.346	-11.235	2.2025e-12	3.0656e-10
Cluster-193.38033	1238.78	176.525	2.8096	2.2813e-12	3.1703e-10
Cluster-193.24705	1345.23	69.3091	4.284	2.3425e-12	3.2503e-10
Cluster-193.31297	0.32235	6936.89	-14.294	2.4097e-12	3.3383e-10
Cluster-193.29320	8.45495	763.908	-6.4915	2.4664e-12	3.4113e-10
Cluster-193.4696	221.394	0	10.209	2.4721e-12	3.4139e-10
Cluster-193.29704	0.304387	311.082	-9.8149	2.5112e-12	3.4624e-10
Cluster-193.49455	4337.21	86.5183	5.6475	2.5998e-12	3.5789e-10
Cluster-193.4538	147.585	2.68975	5.7809	2.6236e-12	3.6061e-10
Cluster-193.31443	0	322.308	-10.828	2.6303e-12	3.6096e-10
Cluster-193.4098	156.354	0	9.7073	2.6817e-12	3.6744e-10
Cluster-193.21276	289.47	1.13186	8.1092	2.7195e-12	3.7203e-10
Cluster-193.47624	0.675632	291.968	-8.8139	2.7288e-12	3.7273e-10
Cluster-193.51147	199.194	1.83678	6.6806	2.7406e-12	3.7376e-10
Cluster-193.3098	156.97	0	9.713	2.7805e-12	3.7802e-10
Cluster-193.7748	498.936	42.6015	3.5454	2.7768e-12	3.7802e-10
Cluster-193.5336	292.74	0	10.612	2.8451e-12	3.8621e-10
Cluster-193.46287	227.449	51.3457	2.1464	3.3074e-12	4.4827e-10
Cluster-193.33311	156.634	937.454	-2.5822	3.3954e-12	4.5949e-10
Cluster-193.49569	2772.8	14.948	7.5317	3.4127e-12	4.6111e-10
Cluster-193.24172	3.87867	99.2074	-4.6823	3.4452e-12	4.6479e-10
Cluster-193.34193	0	155.126	-9.7744	3.4715e-12	4.6762e-10
Cluster-193.14553	223.286	31.3923	2.8281	3.5564e-12	4.7832e-10
Cluster-193.25121	149.968	862.203	-2.5233	3.6216e-12	4.8634e-10
Cluster-193.29550	173.737	793.829	-2.1918	3.7064e-12	4.9621e-10
Cluster-193.32426	72.7067	3197.93	-5.4595	3.7042e-12	4.9621e-10
Cluster-193.32422	15.8939	534.278	-5.0737	3.9274e-12	5.25e-10
Cluster-193.37179	1.88021	148.314	-6.2817	3.9521e-12	5.2749e-10
Cluster-193.34250	1257.52	387.131	1.6986	4.2025e-12	5.6006e-10
Cluster-193.50375	182.211	0	9.9282	4.2699e-12	5.6818e-10
Cluster-193.15112	4.50042	195.285	-5.4416	4.2953e-12	5.6984e-10
Cluster-193.30786	235.72	2967.16	-3.6542	4.2918e-12	5.6984e-10
Cluster-193.19611	614.741	9.93676	5.9658	4.5471e-12	6.0233e-10
Cluster-193.37170	10.649	421.835	-5.3092	4.586e-12	6.0656e-10
Cluster-193.28815	10.7937	4288.66	-8.633	4.6395e-12	6.1272e-10
Cluster-193.18420	229.836	40.7732	2.5019	4.7006e-12	6.1985e-10
Cluster-193.48257	229.896	40.8521	2.4937	4.8344e-12	6.3653e-10
Cluster-193.34552	1498.3	200.909	2.8977	4.9748e-12	6.5404e-10
Cluster-193.5275	403.336	8.58563	5.5756	5.2884e-12	6.9423e-10
Cluster-193.5067	245.796	0	10.36	5.3447e-12	7.0057e-10
Cluster-193.32058	7.81921	131.731	-4.0828	5.4288e-12	7.1054e-10
Cluster-193.31275	100.042	2530.03	-4.6607	5.494e-12	7.1747e-10
Cluster-193.4812	159.211	0	9.7336	5.4982e-12	7.1747e-10
Cluster-193.29127	30.9555	640.834	-4.3742	5.5437e-12	7.2234e-10
Cluster-193.39892	4.44902	96.0962	-4.4234	5.6038e-12	7.2908e-10
Cluster-193.4534	150.773	0	9.6549	5.8754e-12	7.6328e-10
Cluster-193.50238	455.018	4.88814	6.5003	5.9053e-12	7.6604e-10
Cluster-193.4844	153.406	0	9.6804	6.0172e-12	7.794e-10
Cluster-193.27242	35.8122	215.817	-2.5942	6.0601e-12	7.838e-10
Cluster-193.5284	198.807	7.84518	4.6707	6.2285e-12	8.044e-10
Cluster-193.16821	24.3748	470.222	-4.2702	6.2623e-12	8.0757e-10
Cluster-193.15985	20.9752	178.55	-3.0912	6.591e-12	8.4871e-10
Cluster-193.17218	486.89	22.4971	4.4234	6.7832e-12	8.7218e-10
Cluster-193.21574	1279.73	232.13	2.4633	7.0172e-12	9.0094e-10
Cluster-193.4106	304.891	0	10.671	7.0539e-12	9.0433e-10
Cluster-193.13633	272.092	4.97658	5.7686	7.1608e-12	9.1669e-10
Cluster-193.5402	1732.09	8.65112	7.629	7.3113e-12	9.3459e-10
Cluster-193.11568	3389.41	204.664	4.0479	7.5105e-12	9.5867e-10
Cluster-193.3026	133.548	0.995315	7.0541	7.5466e-12	9.6187e-10
Cluster-193.22477	1.52194	879.277	-9.1443	7.6792e-12	9.7736e-10
Cluster-193.24377	148.084	505.934	-1.7723	7.7377e-12	9.8337e-10
Cluster-193.31851	2.86273	224.385	-6.2855	8.0842e-12	1.0259e-09
Cluster-193.29773	0	292.834	-10.69	8.1976e-12	1.0373e-09
Cluster-193.3416	115.458	0	9.27	8.1881e-12	1.0373e-09
Cluster-193.4097	165.426	0	9.7889	8.2965e-12	1.0483e-09
Cluster-193.3116	170.529	0	9.8326	8.3833e-12	1.0561e-09
Cluster-193.3706	149.264	4.30246	5.1038	8.385e-12	1.0561e-09
Cluster-193.41530	0	2124.11	-26.69	8.3944e-12	1.0561e-09
Cluster-193.5405	193.049	0	10.012	8.6891e-12	1.0916e-09
Cluster-193.51376	137.98	2.56571	5.7099	8.8167e-12	1.1061e-09
Cluster-193.3270	91.9944	0	8.9425	9.4165e-12	1.1796e-09
Cluster-193.4563	254.291	0	10.409	9.4751e-12	1.1853e-09
Cluster-193.14176	5.57823	493.704	-6.4756	9.67e-12	1.2079e-09
Cluster-193.34354	15.4833	5741.47	-8.5334	9.7722e-12	1.219e-09
Cluster-193.4201	93.7793	0	8.9704	1.0055e-11	1.2525e-09
Cluster-193.24510	7.39011	1078.78	-7.1807	1.0338e-11	1.2859e-09
Cluster-193.34787	4.44653	700.946	-7.2972	1.1014e-11	1.368e-09
Cluster-193.4280	217.457	0	10.183	1.1274e-11	1.3984e-09
Cluster-193.35469	1147.01	42.7312	4.7461	1.1485e-11	1.4225e-09
Cluster-193.23216	10.6435	101.069	-3.2507	1.1539e-11	1.4252e-09
Cluster-193.3117	260.265	0	10.443	1.1535e-11	1.4252e-09
Cluster-193.21946	2.19757	250.538	-6.8178	1.1573e-11	1.4273e-09
Cluster-193.28135	157.363	753.622	-2.2599	1.1713e-11	1.4426e-09
Cluster-193.3744	29.1087	179.524	-2.6277	1.185e-11	1.4574e-09
Cluster-193.50031	176.204	0	9.8798	1.1958e-11	1.4686e-09
Cluster-193.28397	28.5828	449.878	-3.9781	1.2309e-11	1.5096e-09
Cluster-193.24023	37.1485	769.383	-4.373	1.2418e-11	1.5209e-09
Cluster-193.33238	1015.27	4468.34	-2.138	1.2474e-11	1.5256e-09
Cluster-193.5373	352.646	2.90421	6.8971	1.279e-11	1.5621e-09
Cluster-193.46860	455.186	61.5056	2.8872	1.2823e-11	1.564e-09
Cluster-193.45626	2994.16	313.051	3.2587	1.3023e-11	1.5861e-09
Cluster-193.3151	368.91	0	10.946	1.3312e-11	1.6191e-09
Cluster-193.40274	2070.47	450.319	2.1998	1.358e-11	1.6494e-09
Cluster-193.5068	344.521	0	10.847	1.3773e-11	1.6705e-09
Cluster-193.50656	194.389	0	10.022	1.3992e-11	1.6947e-09
Cluster-193.4181	155.782	5.14392	4.8912	1.4104e-11	1.706e-09
Cluster-193.45021	204.352	38.248	2.414	1.446e-11	1.7465e-09
Cluster-193.50245	418.302	15.926	4.7072	1.4583e-11	1.7591e-09
Cluster-193.12617	2782.48	0.326003	12.899	1.4614e-11	1.7603e-09
Cluster-193.19116	0	95.7109	-9.0772	1.5025e-11	1.8074e-09
Cluster-193.30577	51.5151	8972.37	-7.4439	1.5605e-11	1.8745e-09
Cluster-193.33587	201.947	1258.91	-2.6403	1.5863e-11	1.9029e-09
Cluster-193.20392	33.2808	397.146	-3.5769	1.5911e-11	1.9061e-09
Cluster-193.3381	149.481	0.592386	7.8176	1.6162e-11	1.9319e-09
Cluster-193.36225	45.1898	242.637	-2.4256	1.6171e-11	1.9319e-09
Cluster-193.24792	169.983	2443.01	-3.8447	1.6209e-11	1.9339e-09
Cluster-193.37891	10.7937	247.29	-4.5151	1.6366e-11	1.95e-09
Cluster-193.23667	3.81979	172.491	-5.4918	1.6532e-11	1.967e-09
Cluster-193.4591	267.666	10.6071	4.6633	1.6625e-11	1.9755e-09
Cluster-193.18342	0.660166	179.835	-8.1241	1.7153e-11	2.0354e-09
Cluster-193.23605	45.4398	699.741	-3.9434	1.7454e-11	2.0683e-09
Cluster-193.4093	131.282	0	9.4552	1.8007e-11	2.131e-09
Cluster-193.44275	694.078	41.2464	4.0747	1.8173e-11	2.1477e-09
Cluster-193.9794	93.9838	5.76513	4.0347	1.8297e-11	2.1594e-09
Cluster-193.8274	416.422	41.3859	3.3289	1.8475e-11	2.1776e-09
Cluster-193.4737	147.168	0	9.6199	1.9139e-11	2.2527e-09
Cluster-193.30741	71.4234	6020.71	-6.3969	1.925e-11	2.2597e-09
Cluster-193.41727	1278.46	470.122	1.4442	1.9246e-11	2.2597e-09
Cluster-193.7562	0	1490.15	-26.194	2.0172e-11	2.3648e-09
Cluster-193.33393	13.6015	119.295	-3.1378	2.0259e-11	2.3711e-09
Cluster-193.3725	196.953	1.70694	6.8599	2.0279e-11	2.3711e-09
Cluster-193.23774	136.018	22.0431	2.6297	2.0456e-11	2.3885e-09
Cluster-193.3382	120.116	0	9.3269	2.0927e-11	2.4403e-09
Cluster-193.2975	209.34	0	10.128	2.1981e-11	2.5598e-09
Cluster-193.41355	9.55572	149.739	-3.9678	2.2054e-11	2.5649e-09
Cluster-193.39115	821.198	54.3741	3.9122	2.2092e-11	2.566e-09
Cluster-193.50806	231.872	0	10.276	2.2403e-11	2.5986e-09
Cluster-193.20320	659.63	184.539	1.8372	2.2546e-11	2.6118e-09
Cluster-193.3091	95.4657	0	8.9955	2.3929e-11	2.765e-09
Cluster-193.33712	13.0697	1156.56	-6.4629	2.3932e-11	2.765e-09
Cluster-193.9254	58.5733	674.123	-3.5245	2.4132e-11	2.7844e-09
Cluster-193.5314	147.087	0	9.6192	2.4392e-11	2.8108e-09
Cluster-193.9552	82.5795	1136.96	-3.7817	2.4603e-11	2.8313e-09
Cluster-193.35679	11.4165	1259.71	-6.7798	2.5218e-11	2.8945e-09
Cluster-193.3889	111.896	1.80117	6.0266	2.5214e-11	2.8945e-09
Cluster-193.4652	187.831	0	9.972	2.5509e-11	2.924e-09
Cluster-193.40622	95.2816	1817.07	-4.2535	2.6581e-11	3.043e-09
Cluster-193.46430	557.175	18.5023	4.9027	2.6633e-11	3.045e-09
Cluster-193.25522	17.1105	573.711	-5.0654	2.6766e-11	3.0522e-09
Cluster-193.4537	210.76	3.87452	5.7443	2.6732e-11	3.0522e-09
Cluster-193.39639	93.2019	2595.37	-4.7994	2.963e-11	3.3744e-09
Cluster-193.22908	2262.49	412.76	2.4535	3.1634e-11	3.598e-09
Cluster-193.50413	143.184	1.21458	6.7784	3.1719e-11	3.6029e-09
Cluster-193.1800	217.523	10.4821	4.3519	3.2203e-11	3.6524e-09
Cluster-193.50100	103.542	6.42963	4.0136	3.2238e-11	3.6524e-09
Cluster-193.1144	203.833	4.04759	5.705	3.2307e-11	3.6556e-09
Cluster-193.15512	263.038	70.8087	1.8927	3.2509e-11	3.6737e-09
Cluster-193.4553	159.341	0	9.7348	3.3048e-11	3.7298e-09
Cluster-193.3832	138.36	0	9.531	3.3252e-11	3.748e-09
Cluster-193.5205	199.249	0	10.057	3.4711e-11	3.9073e-09
Cluster-193.3905	130.244	0	9.4438	3.5137e-11	3.9502e-09
Cluster-193.13288	167.21	30.8952	2.4309	3.542e-11	3.9754e-09
Cluster-193.5123	387.17	10.4821	5.1895	3.5451e-11	3.9754e-09
Cluster-193.45659	373.408	94.4097	1.9812	3.6412e-11	4.0779e-09
Cluster-10017.0	192.338	0	10.006	3.674e-11	4.1041e-09
Cluster-193.25865	101.211	512.699	-2.3411	3.6718e-11	4.1041e-09
Cluster-193.20794	70.7073	394.815	-2.4818	3.7666e-11	4.2022e-09
Cluster-193.50937	165.221	0	9.7869	3.8324e-11	4.2702e-09
Cluster-193.18978	950.667	182.885	2.3805	3.877e-11	4.3145e-09
Cluster-193.13670	481.86	48.829	3.307	4.0257e-11	4.4639e-09
Cluster-193.3736	145.635	0.592386	7.7819	4.0185e-11	4.4639e-09
Cluster-193.4351	365.504	6.34119	5.8249	4.0305e-11	4.4639e-09
Cluster-193.45814	420.531	58.0608	2.8637	4.0316e-11	4.4639e-09
Cluster-193.22936	0.931124	964.852	-9.994	4.0717e-11	4.5025e-09
Cluster-193.31944	77.1677	724.829	-3.2316	4.1118e-11	4.5411e-09
Cluster-193.17902	761.513	215.188	1.8226	4.1236e-11	4.5428e-09
Cluster-193.30814	1.31784	134.48	-6.6971	4.119e-11	4.5428e-09
Cluster-193.51775	185.641	0.592386	8.1396	4.1474e-11	4.5632e-09
Cluster-193.1316	179.312	0.402929	8.9435	4.1943e-11	4.609e-09
Cluster-193.8733	331.034	12.4179	4.7211	4.2185e-11	4.6299e-09
Cluster-8378.0	125.345	0	9.3884	4.2298e-11	4.6364e-09
Cluster-193.30615	17.0057	2451.14	-7.1678	4.2835e-11	4.6895e-09
Cluster-193.32122	582.03	7932.14	-3.7686	4.3452e-11	4.7511e-09
Cluster-193.5179	545.92	112.192	2.2836	4.448e-11	4.8574e-09
Cluster-193.13930	105.498	17.7291	2.5701	4.6291e-11	5.0426e-09
Cluster-193.31370	27.3673	486.267	-4.1503	4.6266e-11	5.0426e-09
Cluster-193.44724	3.84275	289.994	-6.2371	4.6488e-11	5.0577e-09
Cluster-193.3326	133.359	0	9.4778	4.715e-11	5.1235e-09
Cluster-193.14111	205.057	18.7379	3.4428	4.9279e-11	5.3482e-09
Cluster-193.52498	92.5842	0	8.9521	5.0467e-11	5.4703e-09
Cluster-193.6922	0	1059.64	-25.636	5.3141e-11	5.753e-09
Cluster-193.13227	179.151	1057.19	-2.561	5.3761e-11	5.8131e-09
Cluster-193.44120	270.718	29.3835	3.1954	5.5235e-11	5.965e-09
Cluster-193.43052	18.5516	289.563	-3.9641	5.625e-11	6.0672e-09
Cluster-193.51639	84.8263	0	8.8252	5.7081e-11	6.1417e-09
Cluster-193.5412	132.431	0	9.4678	5.7057e-11	6.1417e-09
Cluster-193.13917	245.592	28.8478	3.0848	5.784e-11	6.2157e-09
Cluster-193.3314	169.836	0	9.8267	5.893e-11	6.3251e-09
Cluster-193.5393	184.061	0	9.9429	5.9597e-11	6.3889e-09
Cluster-193.48988	2001.73	86.7197	4.5332	6.0649e-11	6.4938e-09
Cluster-193.22454	253.229	5.76612	5.433	6.1057e-11	6.5294e-09
Cluster-193.10536	0	932.663	-25.541	6.2514e-11	6.6772e-09
Cluster-193.48907	253.732	15.6327	4.0309	6.2608e-11	6.6791e-09
Cluster-193.28626	14.1669	412.741	-4.8654	6.3024e-11	6.7152e-09
Cluster-193.4786	82.4396	3.72738	4.473	6.4002e-11	6.8112e-09
Cluster-193.5011	142.509	0.805858	7.6876	6.5724e-11	6.986e-09
Cluster-193.4373	107.061	0	9.1609	6.6326e-11	7.0414e-09
Cluster-193.24932	7.00188	796.817	-6.8283	6.6651e-11	7.0588e-09
Cluster-193.35513	33.9809	367.227	-3.4344	6.6644e-11	7.0588e-09
Cluster-193.51174	391.17	11.7072	5.0622	7.0025e-11	7.4071e-09
Cluster-193.12689	5.12715	172.678	-5.0713	7.1347e-11	7.5379e-09
Cluster-193.50778	82.5035	1.39824	5.9286	7.2217e-11	7.6206e-09
Cluster-193.5318	152.109	0	9.6677	7.6657e-11	8.0794e-09
Cluster-193.23828	3.84025	82.1321	-4.415	8.0117e-11	8.4341e-09
Cluster-193.48490	0	838.843	-25.391	8.0763e-11	8.4918e-09
Cluster-193.42189	1.86225	244.991	-7.016	8.2538e-11	8.668e-09
Cluster-193.13967	344.41	21.7883	3.9777	8.2651e-11	8.6696e-09
Cluster-193.3589	139.636	0	9.5443	8.5557e-11	8.9637e-09
Cluster-193.33513	8.70893	202.547	-4.5414	8.5708e-11	8.9688e-09
Cluster-193.7273	0	815.744	-25.354	8.6062e-11	8.9951e-09
Cluster-193.32139	0.304387	243.966	-9.4638	8.7599e-11	9.1448e-09
Cluster-193.35970	152.572	2309.88	-3.9201	8.7794e-11	9.1542e-09
Cluster-193.48909	208.189	4.71118	5.4281	8.8037e-11	9.1687e-09
Cluster-193.10707	0	1168.99	-25.334	8.9025e-11	9.2496e-09
Cluster-193.4725	135.536	0	9.5013	8.9001e-11	9.2496e-09
Cluster-193.3535	107.347	0	9.1647	9.0263e-11	9.3672e-09
Cluster-9893.0	78.3374	0	8.7104	9.2107e-11	9.5472e-09
Cluster-193.4971	150.246	0	9.65	9.2344e-11	9.5605e-09
Cluster-193.5681	103.513	7.56149	3.789	9.7338e-11	1.0066e-08
Cluster-193.4820	297.232	30.0797	3.3001	9.9703e-11	1.0298e-08
Cluster-193.46445	556.71	72.8301	2.9337	1.0092e-10	1.0411e-08
Cluster-193.5309	636.578	3.23022	7.603	1.0496e-10	1.0816e-08
Cluster-193.50294	168.003	0.296193	8.8492	1.0576e-10	1.0885e-08
Cluster-193.3808	805.865	0	12.073	1.0957e-10	1.1264e-08
Cluster-193.34570	321.463	2965.51	-3.2055	1.0974e-10	1.1268e-08
Cluster-193.45639	1911.22	127.254	3.9064	1.125e-10	1.1538e-08
Cluster-193.21106	8.42299	127.878	-3.9271	1.1518e-10	1.1799e-08
Cluster-193.3258	117.884	0	9.2998	1.1699e-10	1.1971e-08
Cluster-193.42678	425.395	94.0566	2.1813	1.1717e-10	1.1975e-08
Cluster-193.27023	6.48091	165.878	-4.6838	1.1743e-10	1.1988e-08
Cluster-193.8222	27.8643	182.418	-2.7118	1.1762e-10	1.1993e-08
Cluster-193.5285	362.937	0	10.922	1.1923e-10	1.2144e-08
Cluster-193.30821	12.9364	464.608	-5.1686	1.2074e-10	1.2283e-08
Cluster-193.51443	165.77	0.402929	8.8299	1.2191e-10	1.2388e-08
Cluster-193.5299	91.885	0	8.9403	1.2305e-10	1.2489e-08
Cluster-193.2303	153.548	0.592386	7.8643	1.2621e-10	1.2795e-08
Cluster-193.27529	2.25146	94.2031	-5.3903	1.2786e-10	1.2947e-08
Cluster-193.29963	60.2968	560.05	-3.2152	1.2821e-10	1.2967e-08
Cluster-193.5242	90.3632	3.44849	4.7338	1.2981e-10	1.3114e-08
Cluster-193.5200	162.48	0	9.7628	1.3074e-10	1.3193e-08
Cluster-193.4362	142.795	0	9.5764	1.326e-10	1.3365e-08
Cluster-193.48187	180.099	4.44381	5.3517	1.3325e-10	1.3415e-08
Cluster-193.1117	4.48245	88.0337	-4.2919	1.3716e-10	1.3793e-08
Cluster-193.15026	702.904	14.1922	5.622	1.3777e-10	1.3839e-08
Cluster-193.3568	156.064	8.75778	4.1754	1.3941e-10	1.3988e-08
Cluster-193.26430	16.9827	1428.31	-6.3961	1.3961e-10	1.3992e-08
Cluster-193.4795	128.441	0	9.4237	1.4004e-10	1.4018e-08
Cluster-193.44645	214.277	12.9294	4.0747	1.4073e-10	1.4071e-08
Cluster-193.19178	258.673	54.4374	2.2502	1.4423e-10	1.4405e-08
Cluster-193.3937	129.83	0.918389	7.04	1.4573e-10	1.4538e-08
Cluster-193.24900	440.743	130.114	1.7635	1.476e-10	1.4708e-08
Cluster-193.3707	165.18	0	9.7867	1.4795e-10	1.4726e-08
Cluster-193.29820	364.968	1195.44	-1.7119	1.4888e-10	1.4802e-08
Cluster-193.17018	1.85975	112.706	-5.8918	1.5116e-10	1.5011e-08
Cluster-193.15806	0.675632	161.328	-7.9575	1.5406e-10	1.5282e-08
Cluster-193.25022	0	109.117	-9.2669	1.5495e-10	1.5353e-08
Cluster-193.30549	17.4458	2186.39	-6.97	1.5748e-10	1.5587e-08
Cluster-193.3694	130.453	0	9.446	1.592e-10	1.5739e-08
Cluster-193.28707	27.726	1391.68	-5.6487	1.6057e-10	1.5856e-08
Cluster-193.44680	225.464	17.4742	3.6961	1.6464e-10	1.624e-08
Cluster-11676.0	130.339	0	9.4449	1.6725e-10	1.6479e-08
Cluster-193.1041	122.265	0.296193	8.3913	1.6843e-10	1.6539e-08
Cluster-193.27398	20.6199	1015.55	-5.6226	1.6841e-10	1.6539e-08
Cluster-193.50771	119.796	0.296193	8.3613	1.6832e-10	1.6539e-08
Cluster-193.947	122.688	0	9.3575	1.7195e-10	1.6866e-08
Cluster-193.3782	156.223	0.402929	8.7443	1.7327e-10	1.6977e-08
Cluster-193.4821	566.22	36.87	3.9349	1.7357e-10	1.6988e-08
Cluster-193.40799	724.485	156.442	2.2121	1.7435e-10	1.7044e-08
Cluster-193.23172	55.9571	219.97	-1.974	1.7588e-10	1.7175e-08
Cluster-193.9672	3846.15	184.95	4.3776	1.7849e-10	1.7411e-08
Cluster-193.33048	99.8974	2421.67	-4.5993	1.7938e-10	1.7478e-08
Cluster-193.2884	210.078	0.652005	8.294	1.82e-10	1.7713e-08
Cluster-193.5224	157.022	0	9.7136	1.8605e-10	1.8088e-08
Cluster-193.27466	28.1167	543.993	-4.2754	1.8757e-10	1.8195e-08
Cluster-193.4263	172.606	0	9.8502	1.8757e-10	1.8195e-08
Cluster-193.36048	161.251	1312.23	-3.0242	1.9329e-10	1.8729e-08
Cluster-9605.1	122.595	0	9.3566	1.9426e-10	1.8802e-08
Cluster-193.12387	354.531	11.9275	4.8822	1.9565e-10	1.8916e-08
Cluster-193.8519	273.527	54.9828	2.3106	2.0299e-10	1.9604e-08
Cluster-193.41409	537.501	58.7323	3.1901	2.0349e-10	1.963e-08
Cluster-193.17831	91.7514	0	8.939	2.0406e-10	1.9664e-08
Cluster-193.50376	158.778	0	9.7298	2.0618e-10	1.9847e-08
Cluster-193.42899	13.6954	323.032	-4.5585	2.066e-10	1.9865e-08
Cluster-193.5343	91.6475	0	8.9367	2.0922e-10	2.0095e-08
Cluster-193.14947	0.997982	165.062	-7.4031	2.1059e-10	2.0183e-08
Cluster-193.4440	122.581	0	9.3564	2.1059e-10	2.0183e-08
Cluster-193.25240	2.6716	206.115	-6.2936	2.1368e-10	2.0456e-08
Cluster-193.15717	0	257.045	-10.502	2.1491e-10	2.0552e-08
Cluster-193.32193	5.6586	502.946	-6.4675	2.1626e-10	2.0644e-08
Cluster-193.41280	549.284	140.891	1.9613	2.1635e-10	2.0644e-08
Cluster-193.4448	130.455	0	9.446	2.1802e-10	2.078e-08
Cluster-193.50389	207.016	8.18849	4.667	2.2036e-10	2.0981e-08
Cluster-193.40099	174.769	1404.42	-3.0062	2.2165e-10	2.1081e-08
Cluster-193.24880	4.10871	467.411	-6.8246	2.2394e-10	2.1276e-08
Cluster-193.26093	335.341	35.5485	3.2477	2.2496e-10	2.135e-08
Cluster-193.50480	87.408	0	8.8682	2.2626e-10	2.145e-08
Cluster-193.23925	1.85975	135.485	-6.1603	2.2696e-10	2.1493e-08
Cluster-193.13002	691.107	212.844	1.6989	2.2784e-10	2.1553e-08
Cluster-193.21724	20.9847	2179.95	-6.6967	2.3699e-10	2.2395e-08
Cluster-193.8649	675.446	29.0344	4.5328	2.415e-10	2.2796e-08
Cluster-193.74	121.625	0.326003	8.3832	2.4592e-10	2.3188e-08
Cluster-193.45004	408.435	80.2886	2.349	2.4619e-10	2.3189e-08
Cluster-193.31800	61.7987	1768.48	-4.8391	2.4791e-10	2.3326e-08
Cluster-6635.0	109.025	0	9.1871	2.5134e-10	2.3623e-08
Cluster-193.37428	10.4095	138.92	-3.7296	2.5542e-10	2.3981e-08
Cluster-193.51084	117.244	0	9.292	2.5627e-10	2.4035e-08
Cluster-193.4338	108.948	0	9.1862	2.5685e-10	2.4063e-08
Cluster-193.3339	98.4502	0	9.0401	2.6389e-10	2.4696e-08
Cluster-193.32333	6.39609	70.0884	-3.4502	2.6964e-10	2.5208e-08
Cluster-193.10267	182.843	12.4602	3.8552	2.7369e-10	2.5559e-08
Cluster-193.43125	39.4588	409.873	-3.3782	2.761e-10	2.5757e-08
Cluster-193.3584	239.967	0	10.325	2.7866e-10	2.5968e-08
Cluster-193.24	104.685	0.296193	8.1671	2.8976e-10	2.6974e-08
Cluster-193.47927	157.118	30.8134	2.3436	2.9528e-10	2.7459e-08
Cluster-193.14120	825.327	33.5476	4.6126	3.005e-10	2.7915e-08
Cluster-193.26770	11.7907	255.521	-4.4444	3.0321e-10	2.8136e-08
Cluster-193.30298	0.304387	829.286	-11.23	3.0523e-10	2.8294e-08
Cluster-193.3945	132.338	0	9.4667	3.0961e-10	2.8669e-08
Cluster-193.5146	140.703	0	9.5552	3.2063e-10	2.9658e-08
Cluster-193.19763	78.1023	1108.65	-3.8276	3.298e-10	3.0475e-08
Cluster-193.47290	208.45	10.2032	4.3321	3.3348e-10	3.0783e-08
Cluster-193.50638	286.58	10.8379	4.7075	3.4091e-10	3.1435e-08
Cluster-193.4176	68.4623	0	8.5161	3.4684e-10	3.1948e-08
Cluster-193.45261	187.246	5.39201	5.1196	3.4935e-10	3.2146e-08
Cluster-193.30945	7.4739	407.632	-5.7726	3.5088e-10	3.2253e-08
Cluster-193.37167	0	219.404	-10.274	3.519e-10	3.2313e-08
Cluster-193.31507	12.1116	159.16	-3.7128	3.5408e-10	3.2479e-08
Cluster-193.50136	133.457	0.978008	7.0563	3.5812e-10	3.2815e-08
Cluster-193.4932	137.711	0	9.5243	3.6275e-10	3.3204e-08
Cluster-193.41947	180.384	3113.32	-4.1092	3.6882e-10	3.3725e-08
Cluster-193.41904	1725.38	356.231	2.2767	3.7123e-10	3.391e-08
Cluster-193.5105	140.994	0	9.5582	3.7466e-10	3.4188e-08
Cluster-193.45039	2.45306	212.689	-6.4105	3.8205e-10	3.4826e-08
Cluster-193.27636	23.784	434.656	-4.1927	3.8431e-10	3.4996e-08
Cluster-193.14211	846.858	70.3423	3.5889	3.8911e-10	3.5377e-08
Cluster-193.50473	258.57	0	10.434	3.8931e-10	3.5377e-08
Cluster-193.2943	99.8628	0	9.0604	3.9097e-10	3.5491e-08
Cluster-193.50284	66.9329	0	8.4835	3.9317e-10	3.5654e-08
Cluster-193.2485	222.902	0.296193	9.2577	4.0039e-10	3.6254e-08
Cluster-193.8559	1291.82	297.137	2.1213	4.0061e-10	3.6254e-08
Cluster-193.27029	3673.96	143.976	4.6731	4.1469e-10	3.749e-08
Cluster-193.33341	51.2955	639.171	-3.6396	4.1649e-10	3.7613e-08
Cluster-193.4929	101.219	0	9.08	4.1705e-10	3.7613e-08
Cluster-8268.0	154.081	0	9.6863	4.1734e-10	3.7613e-08
Cluster-193.2939	88.241	0	8.8829	4.2259e-10	3.8046e-08
Cluster-193.24539	1.96004	323.396	-7.3771	4.2561e-10	3.8279e-08
Cluster-193.5051	180.369	2.99265	5.9785	4.3628e-10	3.9198e-08
Cluster-193.51249	118.459	0	9.3072	4.4129e-10	3.9608e-08
Cluster-193.33455	61.7478	638.442	-3.3719	4.4541e-10	3.9937e-08
Cluster-193.13526	4.22696	89.7073	-4.4185	4.4912e-10	4.0229e-08
Cluster-193.28434	108.146	671.982	-2.6355	4.6008e-10	4.1168e-08
Cluster-193.50071	109.149	2.12718	5.7269	4.7559e-10	4.2513e-08
Cluster-193.4819	126.777	0	9.4048	4.7689e-10	4.2585e-08
Cluster-193.14851	634.073	132.802	2.2562	4.7942e-10	4.2743e-08
Cluster-193.38977	0	155.496	-9.7776	4.7962e-10	4.2743e-08
Cluster-193.3303	82.9101	0	8.7921	4.8217e-10	4.2926e-08
Cluster-193.23384	19.1558	404.122	-4.4005	4.8458e-10	4.3097e-08
Cluster-193.27570	11.0802	622.517	-5.8094	4.9042e-10	4.3572e-08
Cluster-193.983	112.186	2.48878	5.4313	4.9145e-10	4.3619e-08
Cluster-193.34652	69.5138	664.915	-3.2565	4.9297e-10	4.371e-08
Cluster-193.51132	221.545	0.918389	7.8266	4.9839e-10	4.4146e-08
Cluster-193.7620	2.90663	100.705	-5.119	5.0433e-10	4.4627e-08
Cluster-193.3648	112.589	0	9.2336	5.0988e-10	4.5072e-08
Cluster-193.29102	294.047	2499.87	-3.0878	5.1341e-10	4.5339e-08
Cluster-193.9412	2.31582	81.7783	-5.1689	5.1512e-10	4.5444e-08
Cluster-193.6032	387.374	38.7538	3.323	5.1948e-10	4.5782e-08
Cluster-193.28627	399.419	19.8707	4.3322	5.3003e-10	4.6666e-08
Cluster-29066.0	84.2789	4.93617	4.129	5.3121e-10	4.6723e-08
Cluster-193.37143	280.377	52.0555	2.4272	5.3336e-10	4.6865e-08
Cluster-193.3918	270.868	0	10.5	5.3829e-10	4.7251e-08
Cluster-193.5225	125.202	0	9.3869	5.4027e-10	4.7377e-08
Cluster-193.28980	20.278	294.785	-3.8667	5.583e-10	4.8902e-08
Cluster-193.5006	102.373	4.34957	4.552	5.5933e-10	4.8902e-08
Cluster-193.9649	653.597	55.0232	3.5661	5.5889e-10	4.8902e-08
Cluster-193.19844	140.528	20.4842	2.7933	5.6074e-10	4.8976e-08
Cluster-193.31544	65.9229	12908.5	-7.6133	5.6444e-10	4.925e-08
Cluster-193.25414	43.7512	303.357	-2.7939	5.6933e-10	4.9578e-08
Cluster-193.28395	180.421	576.338	-1.6758	5.6911e-10	4.9578e-08
Cluster-193.15596	1478.03	69.9085	4.4035	5.7103e-10	4.9677e-08
Cluster-193.27980	356.969	23.526	3.9168	5.7223e-10	4.9732e-08
Cluster-193.28226	13.884	255.988	-4.2006	5.7871e-10	5.0245e-08
Cluster-193.4388	148.173	0	9.6299	5.8461e-10	5.0707e-08
Cluster-193.15748	7.39261	573.295	-6.2672	5.9445e-10	5.1477e-08
Cluster-193.45471	97.4858	4.37268	4.427	5.9466e-10	5.1477e-08
Cluster-193.31253	27.2106	750.996	-4.7879	6.0178e-10	5.2042e-08
Cluster-193.14591	0.967049	130.018	-7.0736	6.0386e-10	5.2171e-08
Cluster-193.3064	96.9407	0	9.0177	6.1327e-10	5.2931e-08
Cluster-193.21888	104.414	588.987	-2.4961	6.1668e-10	5.3173e-08
Cluster-193.12465	12.1859	91.7438	-2.9098	6.1794e-10	5.323e-08
Cluster-193.43853	2316.07	358.637	2.6922	6.2208e-10	5.3533e-08
Cluster-193.12667	179.478	5.74202	4.9971	6.3621e-10	5.4696e-08
Cluster-193.17617	243.365	35.5053	2.7759	6.3881e-10	5.4866e-08
Cluster-193.14184	2205.07	217.665	3.339	6.3966e-10	5.4885e-08
Cluster-193.3219	125.328	0	9.3885	6.552e-10	5.6163e-08
Cluster-193.21883	10.7703	196.199	-4.1836	6.5688e-10	5.6253e-08
Cluster-193.4934	112.178	0	9.2283	6.6042e-10	5.65e-08
Cluster-193.36197	2503.59	633.627	1.9816	6.637e-10	5.6726e-08
Cluster-193.4627	112.654	0.296193	8.2733	6.6595e-10	5.6863e-08
Cluster-193.41479	45.2322	197.158	-2.122	6.7534e-10	5.7608e-08
Cluster-24128.0	158.14	1.53479	6.7982	6.7646e-10	5.7647e-08
Cluster-193.10446	121.705	8.98955	3.7739	6.8134e-10	5.8007e-08
Cluster-193.43603	419.661	4.4082	6.6068	6.8383e-10	5.8163e-08
Cluster-193.43245	17.4138	256.377	-3.881	6.9334e-10	5.8914e-08
Cluster-193.4708	88.7798	3.74469	4.5776	7.0048e-10	5.9464e-08
Cluster-193.26449	1954.71	69.9664	4.8031	7.1756e-10	6.0855e-08
Cluster-193.17299	193.615	44.8921	2.1041	7.2032e-10	6.103e-08
Cluster-193.12274	93.4085	0.296193	8.0029	7.2217e-10	6.1127e-08
Cluster-193.16597	24.5016	253.544	-3.3677	7.2491e-10	6.13e-08
Cluster-193.4676	467.496	5.84876	6.3462	7.268e-10	6.14e-08
Cluster-193.3246	94.3644	0	8.9788	7.3513e-10	6.2045e-08
Cluster-193.31683	0.304387	156.852	-8.8287	7.3972e-10	6.2372e-08
Cluster-193.23051	86.1231	2.23971	5.2208	7.491e-10	6.3102e-08
Cluster-193.24242	520.507	19.2993	4.7704	7.5615e-10	6.3635e-08
Cluster-193.49997	135.204	1.53479	6.5766	7.6555e-10	6.4364e-08
Cluster-193.25434	1.25347	495.413	-8.6119	7.9728e-10	6.6967e-08
Cluster-193.30334	393.266	1439.92	-1.8725	8.2868e-10	6.9538e-08
Cluster-193.25556	364.118	892.131	-1.2929	8.3369e-10	6.9892e-08
Cluster-193.38751	643.301	170.066	1.9185	8.5371e-10	7.1502e-08
Cluster-193.28125	132.903	918.653	-2.7894	9.0929e-10	7.6037e-08
Cluster-193.36220	538.573	171.5	1.6502	9.0958e-10	7.6037e-08
Cluster-193.3626	81.45	0	8.7665	9.1144e-10	7.6119e-08
Cluster-193.4883	119.8	0	9.3231	9.1393e-10	7.6182e-08
Cluster-8052.0	170.005	0	9.8281	9.1353e-10	7.6182e-08
Cluster-193.17689	69.0417	4.53903	3.8971	9.2276e-10	7.6772e-08
Cluster-193.5347	84.4437	0	8.8194	9.2258e-10	7.6772e-08
Cluster-193.3928	90.9139	0	8.925	9.4e-10	7.8132e-08
Cluster-193.29871	11.1959	328.138	-4.8731	9.5181e-10	7.9039e-08
Cluster-193.29923	104.553	1706.15	-4.0281	9.6546e-10	8.0033e-08
Cluster-193.50872	83.0383	3.78029	4.4062	9.6561e-10	8.0033e-08
Cluster-193.5049	515.637	4.29575	6.8753	9.6789e-10	8.0147e-08
Cluster-193.3307	205.2	0.326003	9.138	9.746e-10	8.0626e-08
Cluster-193.1517	123.218	7.64993	4.0522	1.018e-09	8.4139e-08
Cluster-193.7937	317.84	33.9859	3.2291	1.0386e-09	8.576e-08
Cluster-193.17359	116.691	570.38	-2.2897	1.0512e-09	8.6716e-08
Cluster-193.12664	276.82	12.5641	4.4552	1.0541e-09	8.6873e-08
Cluster-193.38473	109.812	1043.74	-3.2489	1.059e-09	8.7193e-08
Cluster-193.20883	0	119.476	-9.3958	1.0619e-09	8.7357e-08
Cluster-193.5696	52.6528	393.074	-2.9	1.0774e-09	8.8543e-08
Cluster-193.31826	5.3083	304.637	-5.8333	1.0822e-09	8.8859e-08
Cluster-10312.0	87.2159	0	8.8651	1.1543e-09	9.4688e-08
Cluster-193.27779	3.41512	1491.95	-8.763	1.1768e-09	9.6278e-08
Cluster-193.4289	474.913	2.96193	7.2723	1.177e-09	9.6278e-08
Cluster-193.4328	70.6708	0	8.5616	1.1761e-09	9.6278e-08
Cluster-193.32267	2997.42	553.075	2.4377	1.2187e-09	9.96e-08
Cluster-193.21918	33.1172	1713.43	-5.6938	1.2274e-09	1.0021e-07
Cluster-193.15308	79.7221	8.03464	3.3084	1.2294e-09	1.0029e-07
Cluster-193.31742	259.004	10135.1	-5.2904	1.2386e-09	1.0094e-07
Cluster-193.42119	71.6035	6.07382	3.562	1.241e-09	1.0104e-07
Cluster-193.8650	684.069	91.0729	2.9069	1.2643e-09	1.0285e-07
Cluster-193.2948	102.639	0	9.1	1.2699e-09	1.032e-07
Cluster-193.17134	105.482	2.28682	5.5069	1.2873e-09	1.0452e-07
Cluster-193.21788	7.64957	71.5049	-3.2194	1.2999e-09	1.0545e-07
Cluster-193.28857	85.3248	642.779	-2.9131	1.3088e-09	1.0607e-07
Cluster-193.50582	95.1972	0	8.9914	1.3241e-09	1.0721e-07
Cluster-193.18299	5447.08	217.95	4.6422	1.3494e-09	1.0916e-07
Cluster-193.4464	69.7502	0	8.5426	1.3807e-09	1.1159e-07
Cluster-193.5323	112.023	0	9.2263	1.3859e-09	1.119e-07
Cluster-36238.0	90.6012	2.51859	5.113	1.4089e-09	1.1366e-07
Cluster-193.3679	241.059	0	10.332	1.4141e-09	1.1398e-07
Cluster-193.47198	112.187	14.2806	2.9674	1.423e-09	1.1459e-07
Cluster-193.28384	23.0484	205.01	-3.1564	1.4373e-09	1.1564e-07
Cluster-193.50708	171.564	0	9.8416	1.4388e-09	1.1565e-07
Cluster-193.26209	13.1355	388.763	-4.8874	1.469e-09	1.1797e-07
Cluster-193.2909	101.471	0	9.0835	1.4715e-09	1.1806e-07
Cluster-193.32454	176.102	827.597	-2.2332	1.4774e-09	1.1843e-07
Cluster-193.3323	91.4732	0	8.9338	1.5338e-09	1.2283e-07
Cluster-193.4340	75.6438	0.918389	6.2536	1.5446e-09	1.2358e-07
Cluster-193.30225	6.06875	161.36	-4.7299	1.5548e-09	1.2428e-07
Cluster-193.3570	159.518	0.918389	7.3488	1.5651e-09	1.2499e-07
Cluster-193.24619	8.75831	174.636	-4.3214	1.5802e-09	1.2608e-07
Cluster-193.34002	9.04474	158.778	-4.1374	1.5847e-09	1.2633e-07
Cluster-193.3930	118.094	0	9.3024	1.6025e-09	1.2764e-07
Cluster-193.50504	158.487	0.296193	8.7657	1.6109e-09	1.2818e-07
Cluster-193.52302	66.7717	0	8.4797	1.6128e-09	1.2822e-07
Cluster-193.29071	1.25098	1125.3	-9.8006	1.6274e-09	1.2927e-07
Cluster-193.50300	121.404	0.805858	7.4435	1.6406e-09	1.302e-07
Cluster-193.36016	2854.28	592.743	2.2669	1.6461e-09	1.3052e-07
Cluster-193.19371	22.57	151.221	-2.7401	1.6644e-09	1.3185e-07
Cluster-193.33747	510.794	2246.84	-2.1373	1.6912e-09	1.3385e-07
Cluster-9500.0	162.654	0	9.7644	1.7352e-09	1.372e-07
Cluster-193.3496	252.622	15.6317	4.0299	1.7406e-09	1.3751e-07
Cluster-193.5052	91.7573	0	8.9385	1.7703e-09	1.3973e-07
Cluster-193.5335	413.31	2.39935	7.3738	1.7935e-09	1.4143e-07
Cluster-193.31306	0	166.261	-9.8732	1.7967e-09	1.4156e-07
Cluster-193.43096	1010.78	46.0221	4.4537	1.8093e-09	1.4242e-07
Cluster-7093.0	101.339	0	9.0817	1.8185e-09	1.4302e-07
Cluster-193.36973	37.421	434.633	-3.539	1.8447e-09	1.4495e-07
Cluster-193.4868	91.0452	0	8.9272	1.8631e-09	1.4627e-07
Cluster-193.23342	46.2886	479.106	-3.3703	1.8683e-09	1.4654e-07
Cluster-193.46832	945.082	81.2929	3.537	1.891e-09	1.4819e-07
Cluster-193.32289	304.555	1459.07	-2.2604	1.906e-09	1.4923e-07
Cluster-193.19056	8.25834	240.847	-4.8636	1.9173e-09	1.4998e-07
Cluster-193.31887	0	80.9888	-8.8359	1.9227e-09	1.5027e-07
Cluster-193.43189	608.291	210.313	1.5304	1.9406e-09	1.5153e-07
Cluster-193.4069	86.0886	0	8.8463	1.9538e-09	1.5243e-07
Cluster-193.29552	57.1283	783.081	-3.7763	1.9657e-09	1.5322e-07
Cluster-193.41971	1469.87	239.713	2.6184	1.9754e-09	1.5384e-07
Cluster-193.31061	244.271	1540.29	-2.6561	1.9913e-09	1.5494e-07
Cluster-193.21863	14.4573	406.768	-4.8146	2.0129e-09	1.5649e-07
Cluster-193.14162	1.35126	133.626	-6.6714	2.0171e-09	1.5667e-07
Cluster-193.20356	105.509	698.921	-2.7264	2.0316e-09	1.5766e-07
Cluster-193.32681	10.0642	905.553	-6.4884	2.0337e-09	1.5768e-07
Cluster-193.5073	85.9745	2.70225	4.9944	2.0372e-09	1.5781e-07
Cluster-193.42468	276.59	26.0012	3.4157	2.046e-09	1.5835e-07
Cluster-193.29291	24.5818	321.862	-3.7152	2.0583e-09	1.5916e-07
Cluster-193.35826	912.887	80.9448	3.492	2.0765e-09	1.6043e-07
Cluster-193.14790	3545.23	142.321	4.637	2.1102e-09	1.6289e-07
Cluster-193.11916	6.04031	353.411	-5.8681	2.193e-09	1.6914e-07
Cluster-193.21397	6041.57	1320.16	2.1942	2.2141e-09	1.7061e-07
Cluster-193.11230	75.3788	5.57567	3.7839	2.2349e-09	1.7206e-07
Cluster-193.1646	191.467	0.888579	7.6356	2.2369e-09	1.7207e-07
Cluster-193.24487	121.189	388.421	-1.6819	2.2441e-09	1.7247e-07
Cluster-193.34659	116.17	579.05	-2.3189	2.2536e-09	1.7305e-07
Cluster-193.30406	24.6792	3274.68	-7.0518	2.2816e-09	1.7505e-07
Cluster-193.4856	435.861	6.24117	6.1166	2.338e-09	1.7922e-07
Cluster-193.3122	128.587	0	9.4252	2.3624e-09	1.8092e-07
Cluster-193.8272	240.26	24.9002	3.27	2.3676e-09	1.8117e-07
Cluster-193.31986	257.763	1567.61	-2.6047	2.3805e-09	1.82e-07
Cluster-193.3800	84.72	0	8.8234	2.3948e-09	1.8293e-07
Cluster-193.24152	3.81181	223.234	-5.8678	2.4001e-09	1.8317e-07
Cluster-193.17130	1036.23	477.371	1.1179	2.4279e-09	1.8513e-07
Cluster-193.33327	74.7621	470.968	-2.6558	2.4556e-09	1.8709e-07
Cluster-193.30748	416.12	6875.7	-4.0464	2.4975e-09	1.9011e-07
Cluster-193.50755	87.1261	1.24439	6.0493	2.5439e-09	1.9347e-07
Cluster-10932.0	95.3618	0	8.9939	2.5629e-09	1.9475e-07
Cluster-193.41510	281.731	48.8301	2.5227	2.6091e-09	1.9809e-07
Cluster-193.31063	0.98002	1635.85	-10.714	2.6435e-09	2.0053e-07
Cluster-193.3810	95.8619	0	9.0015	2.6571e-09	2.0138e-07
Cluster-193.46368	1.55786	159.431	-6.6541	2.7012e-09	2.0455e-07
Cluster-193.29496	39.904	661.404	-4.0508	2.7037e-09	2.0457e-07
Cluster-193.27908	1369.06	458.844	1.5762	2.7396e-09	2.071e-07
Cluster-193.4082	123.631	7.97593	3.9919	2.7451e-09	2.0734e-07
Cluster-193.5161	217.389	3.85142	5.8392	2.7576e-09	2.0811e-07
Cluster-193.31255	0.997982	255.723	-8.0285	2.7692e-09	2.088e-07
Cluster-193.40632	107.53	3.43119	4.9822	2.7734e-09	2.0894e-07
Cluster-193.4177	66.7378	0	8.479	2.7766e-09	2.09e-07
Cluster-20456.0	107.727	2.05025	5.7281	2.8004e-09	2.1061e-07
Cluster-193.1900	101.488	0	9.0841	2.893e-09	2.1738e-07
Cluster-193.9689	4.67109	249.304	-5.7269	2.9016e-09	2.1785e-07
Cluster-193.3434	121.398	20.2832	2.5916	2.9651e-09	2.2242e-07
Cluster-8326.0	105.832	0	9.1442	2.9695e-09	2.2257e-07
Cluster-10230.0	96.5196	0.622196	7.1811	2.9864e-09	2.2364e-07
Cluster-193.7786	1762.68	17.1301	6.6775	2.989e-09	2.2364e-07
Cluster-193.3152	157.002	0	9.7134	3.0269e-09	2.2609e-07
Cluster-193.4237	94.1419	0	8.9754	3.025e-09	2.2609e-07
Cluster-193.50691	73.5531	1.69444	5.4501	3.0446e-09	2.2722e-07
Cluster-193.50992	108.194	0	9.176	3.063e-09	2.284e-07
Cluster-193.36154	16.9727	89.4043	-2.3966	3.0879e-09	2.3006e-07
Cluster-193.2980	110.182	0	9.2023	3.0933e-09	2.3007e-07
Cluster-193.35110	141.603	836.126	-2.5621	3.0909e-09	2.3007e-07
Cluster-193.1402	137.744	0.326003	8.5628	3.1054e-09	2.3066e-07
Cluster-193.4536	168.645	2.8744	5.8406	3.1064e-09	2.3066e-07
Cluster-11104.0	101.414	0	9.0829	3.1418e-09	2.3309e-07
Cluster-193.3968	63.5184	0	8.4086	3.1561e-09	2.3385e-07
Cluster-193.46222	191.507	0.995315	7.5788	3.1575e-09	2.3385e-07
Cluster-193.18252	604.494	83.0997	2.8621	3.1637e-09	2.3412e-07
Cluster-193.17061	1.25098	131.928	-6.6999	3.1669e-09	2.3415e-07
Cluster-193.50243	147.968	2.91573	5.7141	3.1772e-09	2.3472e-07
Cluster-193.10025	534.774	18.9926	4.8252	3.1881e-09	2.3521e-07
Cluster-193.25257	6.66955	435.573	-6.0259	3.1892e-09	2.3521e-07
Cluster-193.4895	385.308	13.6536	4.8159	3.1953e-09	2.3546e-07
Cluster-8960.0	66.9388	0	8.4832	3.3113e-09	2.438e-07
Cluster-193.3349	107.166	0	9.1626	3.3205e-09	2.4428e-07
Cluster-193.20548	5.68204	111.942	-4.2904	3.33e-09	2.4477e-07
Cluster-193.14439	612.639	195.938	1.6453	3.3356e-09	2.4498e-07
Cluster-193.5176	1643.44	59.7919	4.7811	3.3605e-09	2.466e-07
Cluster-193.30624	472.015	76.2958	2.6322	3.3662e-09	2.4681e-07
Cluster-193.3934	123.341	0	9.3652	3.3761e-09	2.4733e-07
Cluster-193.5352	121.874	0	9.348	3.3906e-09	2.4818e-07
Cluster-193.3731	131.313	0	9.4555	3.3959e-09	2.4836e-07
Cluster-193.31293	1460.33	321.575	2.1821	3.436e-09	2.5109e-07
Cluster-193.23200	2953.32	112.49	4.7148	3.5084e-09	2.5616e-07
Cluster-12029.0	58.6022	0	8.2917	3.5395e-09	2.5822e-07
Cluster-29929.0	120.349	0.296193	8.3678	3.5634e-09	2.5975e-07
Cluster-193.11282	2.62021	311.464	-6.9021	3.63e-09	2.6438e-07
Cluster-193.28251	76.1283	465.453	-2.6126	3.6642e-09	2.6665e-07
Cluster-193.37888	22.9961	276.18	-3.5872	3.6689e-09	2.6678e-07
Cluster-193.46939	13.2203	303.514	-4.522	3.6781e-09	2.6722e-07
Cluster-193.4687	103.268	0.296193	8.1469	3.687e-09	2.6765e-07
Cluster-193.15293	213.816	3.00996	6.211	3.8099e-09	2.7628e-07
Cluster-193.38510	54.8279	2.02044	4.7652	3.8122e-09	2.7628e-07
Cluster-193.3649	93.9947	0	8.9731	3.8631e-09	2.7974e-07
Cluster-193.37144	453.556	76.4767	2.5683	3.8694e-09	2.7996e-07
Cluster-10703.0	70.4243	0	8.5566	3.8981e-09	2.8181e-07
Cluster-193.22371	10.0168	84.7565	-3.084	3.9027e-09	2.819e-07
Cluster-193.27916	9.76232	145.477	-3.8914	3.9073e-09	2.82e-07
Cluster-193.4681	117.535	0	9.2956	4.0017e-09	2.8858e-07
Cluster-8740.0	77.3852	0	8.6924	4.0374e-09	2.9092e-07
Cluster-193.50869	171.148	1.8964	6.4505	4.108e-09	2.9576e-07
Cluster-193.28991	7.28527	895.108	-6.9463	4.1116e-09	2.9578e-07
Cluster-193.30655	2030.2	12024.8	-2.5663	4.1563e-09	2.9874e-07
Cluster-193.22258	10.7208	142.771	-3.7384	4.1635e-09	2.9902e-07
Cluster-193.5147	177.224	3.41289	5.7643	4.1888e-09	3.0059e-07
Cluster-193.4474	96.4626	0	9.0104	4.1925e-09	3.0061e-07
Cluster-193.4777	89.1055	0	8.8959	4.2174e-09	3.019e-07
Cluster-9579.0	109.782	0	9.1973	4.2143e-09	3.019e-07
Cluster-193.4950	135.69	2.34644	5.8526	4.2363e-09	3.03e-07
Cluster-193.26269	1088.24	380.64	1.5142	4.2632e-09	3.0468e-07
Cluster-193.25932	9.22735	927.971	-6.6559	4.2727e-09	3.0511e-07
Cluster-193.8219	4.83823	80.0821	-4.054	4.298e-09	3.0667e-07
Cluster-193.14098	293.553	75.8864	1.9464	4.3435e-09	3.0966e-07
Cluster-193.31938	2.8732	152.281	-5.7261	4.3756e-09	3.117e-07
Cluster-193.25278	177.3	2008.85	-3.5014	4.426e-09	3.1478e-07
Cluster-193.3446	169.576	0	9.8245	4.4246e-09	3.1478e-07
Cluster-193.5172	92.3257	12.3198	2.8993	4.4498e-09	3.1621e-07
Cluster-193.18792	31.1507	445.617	-3.8379	4.5637e-09	3.2405e-07
Cluster-193.25516	0.913162	206.975	-7.7805	4.6133e-09	3.273e-07
Cluster-193.36696	1004.81	214.457	2.2276	4.6668e-09	3.3083e-07
Cluster-193.4697	125.299	0	9.388	4.8064e-09	3.4045e-07
Cluster-193.8836	533.068	18.5514	4.8311	4.8712e-09	3.4476e-07
Cluster-193.5181	133.529	3.85142	5.1406	5.0126e-09	3.5448e-07
Cluster-193.45437	12.7013	113.188	-3.1621	5.0281e-09	3.5529e-07
Cluster-193.36752	115.883	19.5784	2.5587	5.0348e-09	3.5548e-07
Cluster-193.47799	236.126	43.6283	2.4443	5.0953e-09	3.5946e-07
Cluster-193.43482	128.49	8.45587	3.9091	5.131e-09	3.6169e-07
Cluster-193.8225	133.502	16.2587	3.0321	5.2261e-09	3.681e-07
Cluster-193.24936	0	133.095	-9.5511	5.2548e-09	3.6982e-07
Cluster-193.6194	800.18	154.204	2.3769	5.276e-09	3.7102e-07
Cluster-193.3690	72.0734	0	8.5898	5.289e-09	3.7164e-07
Cluster-193.4717	61.9774	0	8.3724	5.3161e-09	3.7323e-07
Cluster-193.13282	99.6249	0.805858	7.1597	5.3445e-09	3.7493e-07
Cluster-193.17769	5.00391	749.906	-7.2218	5.3576e-09	3.7555e-07
Cluster-193.45171	47.1489	2440.06	-5.6927	5.4144e-09	3.7923e-07
Cluster-193.16919	397.797	96.0212	2.0548	5.4519e-09	3.8155e-07
Cluster-193.28082	17.2103	496.756	-4.8494	5.4917e-09	3.8403e-07
Cluster-193.4695	57.5862	0	8.2662	5.5378e-09	3.8694e-07
Cluster-193.4320	58.0508	1.42805	5.4112	5.562e-09	3.8833e-07
Cluster-193.50027	164.573	0.805858	7.8587	5.6611e-09	3.9493e-07
Cluster-193.3533	156.161	0	9.7056	5.6885e-09	3.9653e-07
Cluster-193.40115	15.9334	202.035	-3.6638	5.9404e-09	4.1376e-07
Cluster-193.3721	86.4605	0	8.8531	5.9499e-09	4.1409e-07
Cluster-193.4471	52.519	0	8.1335	6.0253e-09	4.19e-07
Cluster-193.14654	141.107	29.3017	2.2685	6.1264e-09	4.2554e-07
Cluster-193.30343	385.176	981.586	-1.349	6.129e-09	4.2554e-07
Cluster-193.3865	111.525	0.592386	7.4095	6.2343e-09	4.3251e-07
Cluster-193.31357	377.421	1464.62	-1.9567	6.2769e-09	4.3512e-07
Cluster-193.5159	85.3067	0	8.8332	6.2911e-09	4.3576e-07
Cluster-193.5288	67.9917	0	8.5058	6.4188e-09	4.4425e-07
Cluster-193.36898	37.3397	767.805	-4.3616	6.5556e-09	4.5337e-07
Cluster-193.7749	80.7225	3.37157	4.5836	6.6156e-09	4.5715e-07
Cluster-193.24700	94.0093	914.994	-3.2821	6.6378e-09	4.5832e-07
Cluster-193.4393	107.147	0.326003	8.2001	6.8886e-09	4.7527e-07
Cluster-193.5177	83.6912	1.21458	6.0059	6.9777e-09	4.8104e-07
Cluster-193.4871	79.1512	0	8.7251	6.9987e-09	4.8211e-07
Cluster-193.40693	11.7658	191.443	-4.0209	7.0233e-09	4.8343e-07
Cluster-193.40269	184.516	1230.82	-2.7374	7.0719e-09	4.8639e-07
Cluster-193.5416	642.473	42.8429	3.9017	7.1236e-09	4.8956e-07
Cluster-193.4571	252.152	1.78387	7.1778	7.1301e-09	4.8962e-07
Cluster-193.27999	20.3105	304.511	-3.905	7.2195e-09	4.946e-07
Cluster-193.30394	7.36065	216.815	-4.8804	7.2187e-09	4.946e-07
Cluster-193.30526	0.626737	81.5695	-6.994	7.2157e-09	4.946e-07
Cluster-193.29087	1.25347	121.512	-6.5803	7.2971e-09	4.9952e-07
Cluster-193.5029	379.883	2.66574	7.0998	7.3179e-09	5.0055e-07
Cluster-193.31615	14.1489	776.442	-5.7783	7.3735e-09	5.0396e-07
Cluster-193.2632	64.4553	0	8.4287	7.4108e-09	5.0612e-07
Cluster-193.4620	92.1453	0	8.9444	7.4227e-09	5.0654e-07
Cluster-193.40689	6.08921	100.176	-4.0413	7.4446e-09	5.0764e-07
Cluster-193.1756	85.389	0	8.8345	7.5158e-09	5.1209e-07
Cluster-193.3498	95.3021	0	8.9932	7.5708e-09	5.1544e-07
Cluster-193.3353	66.1544	0	8.4664	7.6609e-09	5.2117e-07
Cluster-193.18238	1408.35	185.191	2.9254	7.6817e-09	5.2206e-07
Cluster-193.26758	5.0578	125.977	-4.632	7.6858e-09	5.2206e-07
Cluster-193.29138	2.30035	120.981	-5.7338	7.8128e-09	5.3027e-07
Cluster-7223.0	71.7785	0	8.5839	7.8188e-09	5.3027e-07
Cluster-193.30402	0	436.188	-11.265	7.8272e-09	5.3043e-07
Cluster-193.23128	3.67061	279.099	-6.23	7.9363e-09	5.3741e-07
Cluster-193.40011	0.642203	112.444	-7.4527	8.0274e-09	5.4316e-07
Cluster-193.3917	57.1607	0	8.2562	8.0975e-09	5.4748e-07
Cluster-193.49974	151.033	1.20879	7.1211	8.1268e-09	5.4903e-07
Cluster-193.4227	149.55	0	9.6434	8.1343e-09	5.4912e-07
Cluster-193.19433	5.48293	57.1167	-3.3858	8.2987e-09	5.5978e-07
Cluster-193.600	106.428	0.622196	7.3279	8.3384e-09	5.6203e-07
Cluster-193.30368	341.795	1200.09	-1.8124	8.4219e-09	5.6722e-07
Cluster-193.29039	13.8625	543.827	-5.2949	8.5313e-09	5.7415e-07
Cluster-10474.0	73.6807	0	8.6217	8.6626e-09	5.8254e-07
Cluster-8779.0	107.979	0	9.1734	8.7228e-09	5.8614e-07
Cluster-193.3409	328.325	3.72158	6.5016	8.7599e-09	5.8818e-07
Cluster-193.38865	93.5142	1408.35	-3.9128	8.7761e-09	5.8882e-07
Cluster-193.21512	1049.45	152.058	2.7842	9.0544e-09	6.0703e-07
Cluster-193.3245	71.0565	0	8.5695	9.2036e-09	6.1609e-07
Cluster-193.5212	777.643	85.8026	3.1831	9.1985e-09	6.1609e-07
Cluster-193.48385	89.9041	10.157	3.1492	9.2368e-09	6.1784e-07
Cluster-193.2993	74.7102	1.86079	5.4188	9.3374e-09	6.2409e-07
Cluster-193.15028	679.748	129.262	2.3942	9.3758e-09	6.2618e-07
Cluster-193.38412	3.24445	107.958	-5.0633	9.4855e-09	6.3302e-07
Cluster-193.31992	147.379	1825.57	-3.6309	9.6845e-09	6.4532e-07
Cluster-193.4364	96.4186	0	9.0098	9.6789e-09	6.4532e-07
Cluster-193.33470	12.2223	361.603	-4.8878	9.7499e-09	6.4891e-07
Cluster-193.51970	188.585	2.66665	6.213	9.7532e-09	6.4891e-07
Cluster-193.26296	804.513	254.088	1.6623	9.7619e-09	6.49e-07
Cluster-193.24466	3.97397	128.376	-5.0309	9.9273e-09	6.595e-07
Cluster-193.16235	0	84.828	-8.9037	9.9619e-09	6.613e-07
Cluster-9429.0	66.866	0	8.4818	1.0088e-08	6.6918e-07
Cluster-193.26502	28.1576	269.621	-3.26	1.0366e-08	6.871e-07
Cluster-193.18182	205.06	10.9215	4.2246	1.0514e-08	6.9635e-07
Cluster-193.3346	89.7572	0	8.9065	1.0656e-08	7.0521e-07
Cluster-193.14121	1215.99	69.5858	4.1232	1.0669e-08	7.0527e-07
Cluster-193.9259	647.81	164.454	1.9782	1.0673e-08	7.0527e-07
Cluster-193.20975	91.2827	11.9044	2.9287	1.0755e-08	7.102e-07
Cluster-193.27904	0	213.251	-10.232	1.0781e-08	7.1139e-07
Cluster-193.26115	16.8131	316.722	-4.2326	1.0885e-08	7.1767e-07
Cluster-193.2326	60.5318	0.995315	5.9126	1.0908e-08	7.1868e-07
Cluster-193.1780	203.52	5.32179	5.2778	1.0936e-08	7.1942e-07
Cluster-193.29732	61.7225	2373.7	-5.2647	1.0931e-08	7.1942e-07
Cluster-193.2181	95.5755	0.592386	7.1843	1.0962e-08	7.2007e-07
Cluster-193.26519	2.28489	117.621	-5.6948	1.0954e-08	7.2007e-07
Cluster-193.12704	1032.27	247.311	2.0593	1.1006e-08	7.2241e-07
Cluster-29762.0	0	100.921	-9.1542	1.1069e-08	7.2598e-07
Cluster-193.42749	3170.7	641.78	2.3039	1.1089e-08	7.2676e-07
Cluster-10435.1	99.1421	0	9.05	1.1136e-08	7.2932e-07
Cluster-193.2810	68.1294	0	8.5087	1.1155e-08	7.3002e-07
Cluster-193.51722	176.892	1.13186	7.3828	1.1187e-08	7.3155e-07
Cluster-193.30014	0	133.964	-9.5607	1.1401e-08	7.4495e-07
Cluster-193.13538	2.26443	75.2276	-5.0614	1.1452e-08	7.4777e-07
Cluster-193.29088	42.7363	10073.3	-7.8807	1.1474e-08	7.4864e-07
Cluster-193.47183	55.9102	314.128	-2.4878	1.1522e-08	7.5118e-07
Cluster-9769.0	66.2702	0	8.4689	1.1569e-08	7.5368e-07
Cluster-10066.0	88.9567	0	8.8936	1.1599e-08	7.551e-07
Cluster-193.4601	74.2929	0	8.6336	1.1653e-08	7.5803e-07
Cluster-193.14585	0.304387	118.533	-8.4247	1.1733e-08	7.627e-07
Cluster-193.13920	4.22447	138.927	-5.0461	1.1952e-08	7.7633e-07
Cluster-193.34962	67.0662	943.652	-3.8139	1.2005e-08	7.7924e-07
Cluster-29331.0	118.463	0.296193	8.345	1.2121e-08	7.8615e-07
Cluster-193.26947	0	178.815	-9.9776	1.2254e-08	7.9423e-07
Cluster-193.28620	0	293.227	-10.691	1.2405e-08	8.0343e-07
Cluster-6881.0	77.7634	0	8.6996	1.2416e-08	8.0355e-07
Cluster-193.8835	297.671	43.2034	2.7857	1.2571e-08	8.1293e-07
Cluster-193.17298	125.194	24.1885	2.3707	1.2585e-08	8.1302e-07
Cluster-193.465	131.222	4.46782	4.931	1.2591e-08	8.1302e-07
Cluster-193.27179	48.2851	295.22	-2.6128	1.2779e-08	8.2455e-07
Cluster-193.33459	9.60461	228.811	-4.5733	1.2835e-08	8.2756e-07
Cluster-193.27397	131.139	1321.75	-3.3329	1.2995e-08	8.373e-07
Cluster-193.2889	67.4823	0	8.4951	1.309e-08	8.4277e-07
Cluster-193.24818	29.773	348.297	-3.5457	1.3145e-08	8.4573e-07
Cluster-193.3213	133.758	0	9.4821	1.3232e-08	8.5067e-07
Cluster-193.44221	1260.48	239.562	2.3957	1.3243e-08	8.5075e-07
Cluster-193.4810	81.756	0	8.7723	1.3315e-08	8.5474e-07
Cluster-193.5033	221.638	0.402929	9.2492	1.3418e-08	8.6074e-07
Cluster-193.31172	20.4577	297.557	-3.8615	1.35e-08	8.654e-07
Cluster-193.32217	47.1443	358.526	-2.9268	1.3581e-08	8.6995e-07
Cluster-27068.0	0.946591	93.1284	-6.602	1.367e-08	8.7499e-07
Cluster-193.22297	72.368	3.7745	4.2773	1.3832e-08	8.8471e-07
Cluster-193.32862	23.9616	236.403	-3.3052	1.3943e-08	8.9119e-07
Cluster-193.437	73.5988	0	8.6201	1.4018e-08	8.9528e-07
Cluster-193.624	98.1796	0	9.0359	1.4113e-08	9.0072e-07
Cluster-193.33251	610.252	2005.27	-1.7167	1.4196e-08	9.0472e-07
Cluster-23463.0	6.77732	149.835	-4.4673	1.4192e-08	9.0472e-07
Cluster-193.4559	297.051	42.1379	2.8145	1.4301e-08	9.107e-07
Cluster-193.3420	94.1522	0	8.9754	1.4337e-08	9.1112e-07
Cluster-193.4151	153.798	0	9.6836	1.4321e-08	9.1112e-07
Cluster-193.5271	67.3121	0.326003	7.5297	1.4338e-08	9.1112e-07
Cluster-193.24975	62.1785	313.178	-2.3309	1.4422e-08	9.1574e-07
Cluster-193.32104	60.0693	264.638	-2.1393	1.4438e-08	9.1612e-07
Cluster-193.4930	75.4891	0	8.6568	1.45e-08	9.1938e-07
Cluster-193.10265	0.304387	71.9445	-7.7045	1.4539e-08	9.2118e-07
Cluster-193.45032	1.91114	67.8584	-5.1449	1.4599e-08	9.2431e-07
Cluster-6888.0	84.2878	0	8.8159	1.4768e-08	9.3435e-07
Cluster-193.3511	118.415	0	9.3063	1.4918e-08	9.4315e-07
Cluster-193.8584	0	212.589	-10.228	1.5101e-08	9.5406e-07
Cluster-193.3289	157.885	6.42384	4.6435	1.5164e-08	9.5737e-07
Cluster-193.3123	83.4958	0	8.8022	1.5211e-08	9.596e-07
Cluster-193.45331	81.4945	0.622196	6.9384	1.5341e-08	9.6713e-07
Cluster-193.26786	1712.55	447.337	1.9361	1.5599e-08	9.8267e-07
Cluster-193.3281	80.7778	0	8.7544	1.5676e-08	9.8609e-07
Cluster-193.4148	60.5143	0	8.3377	1.567e-08	9.8609e-07
Cluster-193.19270	97.6644	715.499	-2.8723	1.6076e-08	1.0105e-06
Cluster-193.19831	0.642203	68.6422	-6.7423	1.6095e-08	1.011e-06
Cluster-193.24949	67.0138	830.983	-3.6318	1.6163e-08	1.0145e-06
Cluster-193.3722	65.1404	0	8.444	1.6488e-08	1.0343e-06
Cluster-193.5265	127.508	4.50922	4.7985	1.6552e-08	1.0375e-06
Cluster-193.5095	69.4215	2.23391	5.0473	1.6588e-08	1.039e-06
Cluster-193.31432	155.756	1233.23	-2.9851	1.6687e-08	1.0444e-06
Cluster-193.4518	248.035	10.2753	4.6081	1.701e-08	1.0639e-06
Cluster-193.28303	9.16651	1134.69	-6.9496	1.7147e-08	1.0707e-06
Cluster-193.33638	1.21755	375.648	-8.2379	1.7154e-08	1.0707e-06
Cluster-193.41370	5.04233	79.6712	-3.9697	1.7151e-08	1.0707e-06
Cluster-193.32528	145.202	38.1182	1.9274	1.7213e-08	1.0736e-06
Cluster-193.32806	81.9731	1337.46	-4.0283	1.7242e-08	1.0746e-06
Cluster-193.35093	240.094	1624.31	-2.7582	1.7323e-08	1.0789e-06
Cluster-193.33415	247.374	44.4209	2.4762	1.7442e-08	1.0855e-06
Cluster-193.18215	363.789	34.4377	3.4102	1.7729e-08	1.1026e-06
Cluster-193.45549	17.8215	101.569	-2.5084	1.7756e-08	1.1035e-06
Cluster-193.13130	126.862	11.0745	3.4916	1.7976e-08	1.1164e-06
Cluster-34591.0	64.6299	0	8.4325	1.8216e-08	1.1305e-06
Cluster-193.35658	17.1974	2697.39	-7.2903	1.8553e-08	1.1506e-06
Cluster-193.16888	34.3236	1376.83	-5.3273	1.8598e-08	1.1526e-06
Cluster-193.28030	74.2421	391.852	-2.4017	1.8919e-08	1.1717e-06
Cluster-193.2270	93.816	0.326003	8.0086	1.9144e-08	1.1847e-06
Cluster-193.20070	0.608774	103.568	-7.3533	1.9162e-08	1.185e-06
Cluster-193.43242	1.31784	73.0956	-5.8191	1.9352e-08	1.1959e-06
Cluster-193.31155	45.6465	528.964	-3.5329	1.9376e-08	1.1966e-06
Cluster-7033.1	74.1607	0	8.6311	1.959e-08	1.2089e-06
Cluster-193.34689	5.0578	74.4958	-3.8731	1.9613e-08	1.2095e-06
Cluster-193.34161	12.4878	279.589	-4.4836	1.9684e-08	1.213e-06
Cluster-24573.0	99.3839	0.402929	8.092	1.9762e-08	1.2169e-06
Cluster-193.16935	0	166.341	-9.8743	1.9852e-08	1.2216e-06
Cluster-193.28208	1.28441	116.947	-6.5105	1.9985e-08	1.229e-06
Cluster-193.17533	11.2059	76.7132	-2.7717	2.0059e-08	1.2326e-06
Cluster-193.1396	62.0073	0	8.373	2.0448e-08	1.2557e-06
Cluster-193.50061	251.253	17.4551	3.8336	2.065e-08	1.2672e-06
Cluster-193.3337	120.863	17.2743	2.8005	2.0792e-08	1.2741e-06
Cluster-193.45862	75.2251	0.326003	7.6898	2.0779e-08	1.2741e-06
Cluster-193.46869	2.48899	185.465	-6.2024	2.0915e-08	1.2808e-06
Cluster-193.5612	4.209	83.2389	-4.3103	2.1098e-08	1.2911e-06
Cluster-193.187	75.267	0	8.6524	2.1152e-08	1.2935e-06
Cluster-193.5062	833.956	18.8755	5.4602	2.1239e-08	1.2979e-06
Cluster-193.34014	304.573	1184.46	-1.9594	2.1377e-08	1.3054e-06
Cluster-193.3308	78.8543	0	8.7199	2.1645e-08	1.3208e-06
Cluster-193.3031	77.1217	0	8.6875	2.1818e-08	1.3305e-06
Cluster-193.3647	70.7596	0	8.5635	2.2291e-08	1.3584e-06
Cluster-10218.0	74.3877	0	8.6354	2.2317e-08	1.3586e-06
Cluster-193.30896	2078.17	150.84	3.7862	2.2326e-08	1.3586e-06
Cluster-193.16624	0.946591	156.793	-7.3588	2.2371e-08	1.3604e-06
Cluster-193.37341	92.5762	1017.1	-3.4571	2.2436e-08	1.3634e-06
Cluster-193.39796	8.71191	65.9389	-2.9235	2.2531e-08	1.3683e-06
Cluster-193.22735	1003.51	4276.08	-2.0911	2.2612e-08	1.3713e-06
Cluster-193.402	66.0406	0	8.4637	2.2609e-08	1.3713e-06
Cluster-193.6664	4.1601	72.8772	-4.1293	2.2632e-08	1.3716e-06
Cluster-193.37686	15.3585	189.822	-3.6262	2.2718e-08	1.3758e-06
Cluster-193.4985	375.579	48.9022	2.9413	2.2844e-08	1.3825e-06
Cluster-193.46820	463.612	30.8403	3.9131	2.305e-08	1.394e-06
Cluster-193.16853	9.48284	201.748	-4.4173	2.3121e-08	1.3952e-06
Cluster-193.24300	1295.17	68.6628	4.2417	2.3089e-08	1.3952e-06
Cluster-193.2827	78.6321	0	8.7156	2.3128e-08	1.3952e-06
Cluster-193.3433	251.516	29.2777	3.1006	2.3134e-08	1.3952e-06
Cluster-193.38372	588.05	163.031	1.8479	2.3335e-08	1.4064e-06
Cluster-193.36799	2.83977	168.193	-5.8807	2.3498e-08	1.4152e-06
Cluster-193.12798	34.4759	243.197	-2.8176	2.3692e-08	1.426e-06
Cluster-193.29357	17.1554	156.193	-3.1874	2.3738e-08	1.4277e-06
Cluster-193.7837	87.1124	0	8.8643	2.3759e-08	1.428e-06
Cluster-193.30132	31.9037	2737.42	-6.4218	2.3836e-08	1.4316e-06
Cluster-193.3168	88.5331	0	8.8867	2.3952e-08	1.4376e-06
Cluster-193.3486	201.951	0	10.077	2.4226e-08	1.4531e-06
Cluster-193.3686	90.6059	0	8.92	2.4279e-08	1.4553e-06
Cluster-30954.0	55.6022	0	8.2155	2.4383e-08	1.4605e-06
Cluster-7280.0	56.2644	0	8.2326	2.441e-08	1.4611e-06
Cluster-193.39106	0	90.6416	-8.9972	2.5007e-08	1.4958e-06
Cluster-193.9745	5.89808	199.95	-5.0901	2.5076e-08	1.4989e-06
Cluster-193.18533	33.7559	302.96	-3.164	2.5287e-08	1.5105e-06
Cluster-193.43851	0	51.365	-8.1798	2.5797e-08	1.5399e-06
Cluster-193.8358	149.414	18.708	3.0072	2.6252e-08	1.566e-06
Cluster-193.3502	213.275	0	10.155	2.6595e-08	1.5854e-06
Cluster-193.14779	16.6938	137.348	-3.0418	2.6903e-08	1.6027e-06
Cluster-193.3717	99.9302	0.805858	7.1514	2.7004e-08	1.6076e-06
Cluster-193.1505	82.3144	0	8.7823	2.7257e-08	1.6216e-06
Cluster-193.44321	122.402	0	9.3548	2.7335e-08	1.6251e-06
Cluster-193.20246	1673.12	416.124	2.0071	2.7495e-08	1.6335e-06
Cluster-193.24733	0.660166	106.382	-7.3629	2.7682e-08	1.6435e-06
Cluster-193.34068	15.9253	225.694	-3.8282	2.8139e-08	1.6695e-06
Cluster-193.9088	232.303	14.7201	3.9662	2.8235e-08	1.6741e-06
Cluster-193.15361	0	223.662	-10.301	2.8336e-08	1.6789e-06
Cluster-193.50333	64.7407	0	8.435	2.8523e-08	1.6889e-06
Cluster-193.3229	54.7649	0	8.1937	2.8588e-08	1.6916e-06
Cluster-193.42648	847.805	137.056	2.6272	2.8796e-08	1.7027e-06
Cluster-193.12075	50.515	1.02512	5.642	2.908e-08	1.7172e-06
Cluster-193.27635	1.57582	1238.32	-9.6112	2.9078e-08	1.7172e-06
Cluster-193.25106	19.6234	279.864	-3.8354	3.0093e-08	1.7758e-06
Cluster-193.16896	487.286	55.1637	3.1377	3.0267e-08	1.7849e-06
Cluster-193.4887	82.6151	4.28996	4.2547	3.0346e-08	1.7883e-06
Cluster-193.3430	64.7302	0	8.4348	3.0532e-08	1.7981e-06
Cluster-193.14979	1237.4	30.745	5.3356	3.0792e-08	1.8122e-06
Cluster-193.43704	1.2869	67.3181	-5.714	3.108e-08	1.8279e-06
Cluster-193.38686	102.133	8.42606	3.58	3.1142e-08	1.8304e-06
Cluster-11625.0	77.7295	0	8.6989	3.1331e-08	1.8402e-06
Cluster-193.15206	9.13205	422.414	-5.5351	3.1551e-08	1.8519e-06
Cluster-193.20775	121.168	0.592386	7.5404	3.1922e-08	1.8724e-06
Cluster-193.4815	103.127	15.6201	2.7386	3.2047e-08	1.8785e-06
Cluster-193.726	85.3543	0.652005	6.9943	3.2135e-08	1.8824e-06
Cluster-193.29381	134.107	485.899	-1.8575	3.2265e-08	1.8888e-06
Cluster-193.9741	20.1019	299.168	-3.8949	3.2342e-08	1.892e-06
Cluster-9266.0	72.3992	0	8.5964	3.2397e-08	1.894e-06
Cluster-193.902	60.3851	0	8.3347	3.2459e-08	1.8963e-06
Cluster-193.4134	84.961	0.805858	6.9244	3.264e-08	1.9056e-06
Cluster-193.52392	131.58	0.652005	7.6211	3.2865e-08	1.9175e-06
Cluster-10834.0	62.4224	0	8.3824	3.3101e-08	1.9287e-06
Cluster-9101.0	69.9288	0	8.5463	3.3092e-08	1.9287e-06
Cluster-193.14538	650.005	41.4683	3.9786	3.3133e-08	1.9293e-06
Cluster-193.3988	89.7078	0	8.9059	3.3158e-08	1.9294e-06
Cluster-193.30749	92.2978	1209.96	-3.7121	3.3287e-08	1.9356e-06
Cluster-193.5304	171.763	1.61172	6.8591	3.3533e-08	1.9487e-06
Cluster-193.34924	6.25489	550.664	-6.455	3.4536e-08	2.0056e-06
Cluster-193.3757	73.6008	0	8.6202	3.4611e-08	2.0086e-06
Cluster-193.3730	59.4764	0	8.3128	3.4894e-08	2.0237e-06
Cluster-193.8702	258.365	9.39057	4.7829	3.4954e-08	2.0259e-06
Cluster-193.5408	326.375	0.326003	9.8076	3.5096e-08	2.0328e-06
Cluster-193.33173	526.689	118.597	2.1481	3.5188e-08	2.0368e-06
Cluster-193.35422	17.4034	214.526	-3.624	3.5456e-08	2.0504e-06
Cluster-31831.0	82.3768	1.05493	6.3302	3.5471e-08	2.0504e-06
Cluster-193.3814	86.9213	0	8.8602	3.5816e-08	2.069e-06
Cluster-8222.0	77.6107	0	8.6967	3.6237e-08	2.0919e-06
Cluster-193.45516	220.455	13.2007	4.0576	3.6652e-08	2.1145e-06
Cluster-12266.4	62.5716	0	8.3859	3.6746e-08	2.1185e-06
Cluster-193.38904	448.42	55.3156	3.0156	3.7221e-08	2.1445e-06
Cluster-193.30603	12.7283	969.834	-6.2507	3.8053e-08	2.191e-06
Cluster-193.22726	4237.53	356.919	3.5697	3.8479e-08	2.2141e-06
Cluster-193.22322	1.99347	127.256	-6.0178	3.9031e-08	2.2444e-06
Cluster-193.15053	1.87771	88.2033	-5.5358	3.9134e-08	2.2488e-06
Cluster-193.39482	120.897	24.4193	2.3108	3.9201e-08	2.2512e-06
Cluster-193.30086	1.96004	157.052	-6.3352	3.9627e-08	2.2741e-06
Cluster-193.3989	52.8293	0	8.1418	3.9918e-08	2.2894e-06
Cluster-193.44109	1.91114	73.3637	-5.256	4.0044e-08	2.2951e-06
Cluster-193.12665	0.608774	92.3889	-7.1856	4.0465e-08	2.3177e-06
Cluster-193.40032	480.057	75.8832	2.6637	4.0809e-08	2.3359e-06
Cluster-193.50977	170.992	8.22501	4.3994	4.0896e-08	2.3393e-06
Cluster-193.33928	9.95193	497.827	-5.6444	4.1259e-08	2.3585e-06
Cluster-193.12165	335.716	18.9697	4.1397	4.144e-08	2.3674e-06
Cluster-193.5369	3287.03	49.3937	6.0551	4.2124e-08	2.4049e-06
Cluster-193.43661	355.806	16.3819	4.4329	4.2608e-08	2.4309e-06
Cluster-193.34657	91.1361	366.485	-2.0083	4.3068e-08	2.4556e-06
Cluster-193.3233	95.9196	0	9.0023	4.3543e-08	2.4811e-06
Cluster-10704.0	51.065	0	8.0935	4.3717e-08	2.4894e-06
Cluster-193.4152	58.7838	0	8.2957	4.3927e-08	2.4997e-06
Cluster-193.2966	63.3376	0	8.4036	4.4166e-08	2.5117e-06
Cluster-193.25967	305.589	748.641	-1.2926	4.4246e-08	2.5146e-06
Cluster-193.32580	601.007	40.8426	3.8767	4.4287e-08	2.5153e-06
Cluster-193.3621	81.3196	0	8.764	4.4458e-08	2.5234e-06
Cluster-193.3802	59.178	0	8.3055	4.4904e-08	2.547e-06
Cluster-193.4516	146.154	27.4831	2.4227	4.4968e-08	2.549e-06
Cluster-193.18490	7.23491	306.914	-5.4019	4.507e-08	2.5531e-06
Cluster-193.50973	63.8896	0.402929	7.4547	4.5209e-08	2.5593e-06
Cluster-193.23397	751.755	72.6822	3.3676	4.5393e-08	2.5681e-06
Cluster-11498.0	81.4635	0	8.7668	4.5487e-08	2.569e-06
Cluster-193.31697	78.1458	2830.75	-5.1785	4.5496e-08	2.569e-06
Cluster-6637.0	71.3159	0	8.5747	4.5466e-08	2.569e-06
Cluster-193.31853	10.8785	193.657	-4.1544	4.5543e-08	2.5699e-06
Cluster-193.5153	63.358	0	8.4039	4.5748e-08	2.5799e-06
Cluster-193.31453	1859.31	11129.2	-2.5815	4.5936e-08	2.5888e-06
Cluster-193.12703	405.686	82.7622	2.2897	4.6063e-08	2.5943e-06
Cluster-7830.0	65.7537	0	8.4574	4.646e-08	2.615e-06
Cluster-12283.0	48.6343	0	8.0224	4.6678e-08	2.6255e-06
Cluster-193.4451	60.7742	0	8.3438	4.674e-08	2.6273e-06
Cluster-193.30043	102.479	2372.69	-4.5329	4.6867e-08	2.6328e-06
Cluster-193.30482	451.185	1290.8	-1.5166	4.7165e-08	2.6478e-06
Cluster-193.4977	80.3379	0	8.7469	4.7309e-08	2.6542e-06
Cluster-193.12091	51.8614	1418.06	-4.7728	4.7388e-08	2.657e-06
Cluster-193.27107	0.608774	79.3817	-6.9649	4.8398e-08	2.7119e-06
Cluster-193.45107	1665.15	332.389	2.3234	4.8653e-08	2.7244e-06
Cluster-10398.0	88.132	0	8.8803	4.8857e-08	2.7341e-06
Cluster-11212.0	78.5982	0	8.715	4.8901e-08	2.7348e-06
Cluster-193.26551	3.36622	288.004	-6.4018	4.8945e-08	2.7355e-06
Cluster-193.8838	928.802	123.264	2.9111	4.9346e-08	2.7562e-06
Cluster-193.9475	99.2143	4.50922	4.4352	4.9395e-08	2.7572e-06
Cluster-193.32484	130.218	466.569	-1.8404	4.9541e-08	2.763e-06
Cluster-6934.1	67.81	0	8.5019	4.9563e-08	2.763e-06
Cluster-193.43347	43.2407	202.456	-2.2251	4.9612e-08	2.764e-06
Cluster-193.34458	73.3474	304.888	-2.0563	4.9675e-08	2.7658e-06
Cluster-193.3217	167.192	8.98383	4.2006	4.9809e-08	2.7715e-06
Cluster-9441.0	45.2022	0	7.917	4.9892e-08	2.7743e-06
Cluster-193.4528	75.3545	0.728931	6.7854	5.009e-08	2.7835e-06
Cluster-193.21261	25.5759	147.507	-2.5323	5.1557e-08	2.8632e-06
Cluster-193.4242	125.433	0.326003	8.4278	5.1606e-08	2.8642e-06
Cluster-10060.0	79.3413	0	8.7287	5.2167e-08	2.8935e-06
Cluster-193.17876	7.99487	89.865	-3.4899	5.2527e-08	2.9115e-06
Cluster-22413.0	89.4256	1.80697	5.5433	5.2559e-08	2.9115e-06
Cluster-193.3458	90.0426	0	8.9111	5.269e-08	2.9169e-06
Cluster-193.4561	77.4765	0	8.6942	5.283e-08	2.9229e-06
Cluster-193.4186	77.2135	0	8.6893	5.3426e-08	2.9539e-06
Cluster-193.37897	4.49542	214.331	-5.5761	5.371e-08	2.9678e-06
Cluster-193.4511	85.8934	0	8.843	5.4391e-08	3.0035e-06
Cluster-193.21989	369.649	93.1095	1.9899	5.5031e-08	3.037e-06
Cluster-193.17393	3.956	147.412	-5.2309	5.5269e-08	3.0482e-06
Cluster-193.3748	79.1501	0	8.7253	5.5506e-08	3.0593e-06
Cluster-193.17748	247.312	79.029	1.6435	5.7055e-08	3.1427e-06
Cluster-193.50160	43.606	0	7.8655	5.9423e-08	3.2711e-06
Cluster-193.35136	124.146	476.376	-1.9414	5.9789e-08	3.2892e-06
Cluster-193.29825	17.4752	198.1	-3.5031	6.0211e-08	3.3095e-06
Cluster-193.32673	69.7004	1767.96	-4.6641	6.0234e-08	3.3095e-06
Cluster-193.47461	133.951	13.042	3.3492	6.1035e-08	3.3514e-06
Cluster-193.29224	25.1847	634.672	-4.6524	6.1198e-08	3.3583e-06
Cluster-6775.0	82.7628	0	8.7896	6.1481e-08	3.3717e-06
Cluster-193.24315	0.967049	174.017	-7.4939	6.1686e-08	3.3805e-06
Cluster-193.32140	203.04	645.107	-1.6674	6.1719e-08	3.3805e-06
Cluster-193.47644	382.051	36.5208	3.3861	6.1788e-08	3.3822e-06
Cluster-193.27043	15.5671	439.558	-4.8179	6.2329e-08	3.4097e-06
Cluster-193.2378	57.5409	0	8.2653	6.2433e-08	3.4125e-06
Cluster-193.4542	1019.66	71.8851	3.8231	6.2458e-08	3.4125e-06
Cluster-11088.0	58.6081	0	8.2917	6.2686e-08	3.4228e-06
Cluster-193.27017	116.136	755.834	-2.7029	6.2868e-08	3.4306e-06
Cluster-7011.0	88.6295	0	8.8884	6.3155e-08	3.4441e-06
Cluster-193.14259	403.63	100.102	2.0078	6.3611e-08	3.4668e-06
Cluster-193.28304	5059.8	35722.2	-2.8197	6.3793e-08	3.4746e-06
Cluster-193.14923	693.293	86.9779	2.9964	6.5281e-08	3.5534e-06
Cluster-193.3254	54.706	0	8.1923	6.6288e-08	3.6049e-06
Cluster-193.4401	82.1006	0	8.7778	6.6309e-08	3.6049e-06
Cluster-193.39494	0.304387	76.3087	-7.7899	6.6632e-08	3.6202e-06
Cluster-193.35941	963.368	73.7945	3.7074	6.6835e-08	3.629e-06
Cluster-193.50795	52.4655	0	8.1317	6.6953e-08	3.6332e-06
Cluster-193.3095	54.714	0	8.1923	6.7997e-08	3.6875e-06
Cluster-193.31548	161.681	2319.89	-3.8427	6.807e-08	3.6892e-06
Cluster-193.2813	64.8071	0	8.4365	6.8399e-08	3.7048e-06
Cluster-193.24997	11.2653	100.77	-3.1648	6.8507e-08	3.7083e-06
Cluster-193.25647	23.9896	148.819	-2.6376	6.923e-08	3.7451e-06
Cluster-193.3056	59.0529	0.622196	6.4724	7.0251e-08	3.798e-06
Cluster-193.35976	0.997982	115.916	-6.8906	7.06e-08	3.8145e-06
Cluster-193.10546	119.731	14.6594	3.0451	7.1725e-08	3.8729e-06
Cluster-193.26116	2.21803	47.6299	-4.4148	7.2178e-08	3.895e-06
Cluster-193.3542	61.0707	0	8.351	7.2294e-08	3.8989e-06
Cluster-193.4733	72.2227	0.326003	7.6312	7.2745e-08	3.9208e-06
Cluster-193.75	59.3911	0.296193	7.349	7.4072e-08	3.9898e-06
Cluster-193.30802	3006.27	9293.7	-1.6283	7.414e-08	3.9911e-06
Cluster-193.30147	28.6037	517.687	-4.1796	7.4348e-08	3.9998e-06
Cluster-193.1423	69.9842	0.402929	7.5855	7.4624e-08	4.0122e-06
Cluster-193.3519	65.6144	0	8.4543	7.5107e-08	4.0357e-06
Cluster-10884.0	73.2681	0	8.6138	7.5175e-08	4.0361e-06
Cluster-193.9444	169.256	26.3638	2.6804	7.5206e-08	4.0361e-06
Cluster-10936.0	49.7839	0	8.056	7.5348e-08	4.0387e-06
Cluster-193.28723	344.233	1918.38	-2.4786	7.5331e-08	4.0387e-06
Cluster-193.49230	9.17948	310.365	-5.0761	7.5471e-08	4.0428e-06
Cluster-193.36365	9.55469	137.908	-3.8613	7.5581e-08	4.0462e-06
Cluster-193.32227	10.3866	408.342	-5.2935	7.569e-08	4.0496e-06
Cluster-10380.0	48.7266	0	8.0254	7.6e-08	4.0637e-06
Cluster-193.4982	47.6922	0	7.9942	7.6304e-08	4.0775e-06
Cluster-193.50058	71.6876	0	8.5821	7.6416e-08	4.081e-06
Cluster-193.35859	193.109	787.206	-2.0279	7.6505e-08	4.0833e-06
Cluster-193.22142	909.767	49.032	4.2133	7.6653e-08	4.0887e-06
Cluster-193.3824	173.444	0	9.8572	7.6867e-08	4.0976e-06
Cluster-193.27705	121.018	1807.83	-3.9008	7.7067e-08	4.1058e-06
Cluster-11292.0	53.1646	0	8.1508	7.7286e-08	4.1149e-06
Cluster-193.20919	45.9662	290.238	-2.6593	7.7705e-08	4.1347e-06
Cluster-193.45325	408.333	61.8894	2.7207	7.8695e-08	4.1849e-06
Cluster-193.26762	48.086	1911	-5.312	7.8884e-08	4.1924e-06
Cluster-193.15110	62.7958	345.667	-2.4604	7.9279e-08	4.2108e-06
Cluster-193.3266	176.061	18.1378	3.2729	8.0327e-08	4.2639e-06
Cluster-193.3938	64.9672	0	8.44	8.1272e-08	4.3114e-06
Cluster-193.43552	664.564	93.0952	2.8341	8.1417e-08	4.3165e-06
Cluster-193.52472	50.7769	0	8.0845	8.1566e-08	4.3218e-06
Cluster-193.3847	61.9398	0	8.3712	8.1628e-08	4.3225e-06
Cluster-193.3322	54.6237	0	8.19	8.2274e-08	4.3541e-06
Cluster-193.27579	67.0166	528.592	-2.9802	8.2421e-08	4.3592e-06
Cluster-193.45594	1.62722	136.413	-6.3973	8.3006e-08	4.3875e-06
Cluster-193.15182	8.0772	117.87	-3.8702	8.3868e-08	4.4304e-06
Cluster-193.34055	198.855	862.413	-2.1168	8.3977e-08	4.4335e-06
Cluster-193.33628	20.3694	1246.98	-5.9364	8.4191e-08	4.4421e-06
Cluster-193.1194	55.1267	0	8.2033	8.6046e-08	4.5373e-06
Cluster-193.43628	0.6447	85.6352	-7.0559	8.6287e-08	4.5472e-06
Cluster-193.32777	287.769	1166.74	-2.0193	8.6464e-08	4.5538e-06
Cluster-193.17488	78.7544	3.43119	4.5324	8.656e-08	4.5561e-06
Cluster-193.35975	79.6807	282.258	-1.8243	8.6856e-08	4.569e-06
Cluster-193.27846	0	92.0876	-9.0218	8.7697e-08	4.6105e-06
Cluster-193.21184	0.642203	76.6475	-6.8973	8.8091e-08	4.6284e-06
Cluster-6763.0	68.559	0	8.5179	8.8157e-08	4.6291e-06
Cluster-193.31023	202.521	1568.61	-2.9535	8.8409e-08	4.6367e-06
Cluster-26274.0	0	53.4394	-8.2379	8.8398e-08	4.6367e-06
Cluster-193.50065	53.0749	0	8.1489	8.8788e-08	4.6539e-06
Cluster-193.31143	461.383	100.822	2.1902	8.8882e-08	4.656e-06
Cluster-193.24731	3.85572	59.0332	-3.9384	8.8981e-08	4.6584e-06
Cluster-193.3687	80.4808	0	8.7491	8.9543e-08	4.685e-06
Cluster-193.40508	94.9589	1976.45	-4.379	9.0512e-08	4.7329e-06
Cluster-193.31345	4476.19	1034.16	2.1136	9.0576e-08	4.7334e-06
Cluster-193.1059	65.5063	0	8.4523	9.0976e-08	4.7515e-06
Cluster-193.2849	62.9529	0	8.3947	9.2535e-08	4.8301e-06
Cluster-193.4396	161.293	0	9.7525	9.3295e-08	4.8668e-06
Cluster-193.4075	63.4453	0	8.4059	9.3694e-08	4.8847e-06
Cluster-193.24676	13.378	101.517	-2.9202	9.44e-08	4.9186e-06
Cluster-193.10405	0.608774	93.3397	-7.2058	9.5344e-08	4.9649e-06
Cluster-193.3780	52.5324	0	8.1335	9.5688e-08	4.9798e-06
Cluster-9742.0	58.4789	0	8.2885	9.6139e-08	5.0003e-06
Cluster-193.43734	61.9434	1430.92	-4.5302	9.6281e-08	5.0047e-06
Cluster-193.9481	2852.03	201.154	3.825	9.6833e-08	5.0304e-06
Cluster-193.1018	42.3595	0	7.8232	9.7264e-08	5.0498e-06
Cluster-193.31508	70.4442	632.732	-3.1681	9.7534e-08	5.0609e-06
Cluster-193.5125	61.9394	0	8.3713	9.8588e-08	5.1125e-06
Cluster-193.34153	969.406	432.584	1.1627	9.8678e-08	5.1141e-06
Cluster-193.4043	43.6624	0	7.8673	9.9033e-08	5.1295e-06
Cluster-193.3640	146.627	6.51136	4.5021	9.9186e-08	5.1344e-06
Cluster-193.30677	28.8613	431.898	-3.9021	9.9484e-08	5.1468e-06
Cluster-12307.0	51.0779	0	8.0931	1.0034e-07	5.188e-06
Cluster-193.5044	179.511	0.402929	8.9453	1.0056e-07	5.1961e-06
Cluster-193.9531	2.16414	186.927	-6.4139	1.0062e-07	5.1961e-06
Cluster-9632.0	61.2947	0	8.3562	1.008e-07	5.2026e-06
Cluster-193.3106	63.0832	0	8.3981	1.0097e-07	5.2081e-06
Cluster-193.47242	96.6714	1514.35	-3.9695	1.0184e-07	5.2501e-06
Cluster-193.4111	370.011	6.13733	5.8912	1.0196e-07	5.2534e-06
Cluster-12251.0	83.7941	0	8.8073	1.0232e-07	5.2657e-06
Cluster-193.23898	494.242	166.191	1.5714	1.0228e-07	5.2657e-06
Cluster-193.29092	477.938	1233.45	-1.3673	1.0258e-07	5.2758e-06
Cluster-193.18264	4.13167	62.2278	-3.9052	1.0293e-07	5.2908e-06
Cluster-193.39077	1854.75	749.095	1.3074	1.0305e-07	5.294e-06
Cluster-193.1616	79.1735	0	8.7254	1.0316e-07	5.2961e-06
Cluster-193.13517	485.375	86.3705	2.4863	1.0326e-07	5.2983e-06
Cluster-193.28669	21.076	634.168	-4.9073	1.0446e-07	5.3567e-06
Cluster-193.41752	760.22	201.65	1.9124	1.0523e-07	5.3933e-06
Cluster-193.28740	75.873	511.466	-2.7516	1.0562e-07	5.4098e-06
Cluster-193.40742	27.512	188.311	-2.7759	1.0592e-07	5.4222e-06
Cluster-10819.0	60.8047	0	8.3446	1.0677e-07	5.4627e-06
Cluster-8572.0	60.4669	0	8.3365	1.0785e-07	5.5144e-06
Cluster-193.14777	27.1243	213.218	-2.9746	1.0857e-07	5.5483e-06
Cluster-6885.0	50.1263	0	8.0659	1.1052e-07	5.6443e-06
Cluster-9022.0	66.3779	0	8.471	1.109e-07	5.6609e-06
Cluster-193.38255	1760.87	661.344	1.4125	1.1135e-07	5.6768e-06
Cluster-8881.0	42.8985	0	7.8424	1.1134e-07	5.6768e-06
Cluster-193.21513	89.1187	6.26907	3.791	1.1315e-07	5.7654e-06
Cluster-193.30704	4144.27	14780.3	-1.8345	1.1388e-07	5.7995e-06
Cluster-10053.0	45.9747	0	7.9414	1.1402e-07	5.8032e-06
Cluster-8868.0	45.07	0	7.913	1.1452e-07	5.8252e-06
Cluster-193.3032	67.6538	0	8.4985	1.1517e-07	5.8548e-06
Cluster-19039.2	0	29.4138	-20.725	1.1534e-07	5.8582e-06
Cluster-193.27414	12.0008	271.453	-4.4957	1.1537e-07	5.8582e-06
Cluster-193.37859	0.931124	75.5807	-6.3126	1.1568e-07	5.8703e-06
Cluster-12328.0	59.6525	0	8.3169	1.1707e-07	5.9376e-06
Cluster-193.30374	0.304387	126.641	-8.5196	1.1778e-07	5.97e-06
Cluster-193.6639	0	29.0109	-20.707	1.1826e-07	5.9843e-06
Cluster-27017.1	0	29.0109	-20.707	1.1826e-07	5.9843e-06
Cluster-30886.0	0	29.0109	-20.707	1.1826e-07	5.9843e-06
Cluster-193.5003	51.3748	0	8.1017	1.1862e-07	5.9989e-06
Cluster-32633.0	49.1937	0	8.0393	1.1936e-07	6.0328e-06
Cluster-193.1109	75.2497	4.23704	4.1821	1.2069e-07	6.0964e-06
Cluster-193.32770	0	28.608	-20.688	1.2157e-07	6.1267e-06
Cluster-25844.0	0	28.608	-20.688	1.2157e-07	6.1267e-06
Cluster-34442.0	0	28.608	-20.688	1.2157e-07	6.1267e-06
Cluster-36463.1	0	28.608	-20.688	1.2157e-07	6.1267e-06
Cluster-193.26099	11.3321	141.581	-3.6477	1.2271e-07	6.1809e-06
Cluster-193.37264	276.335	929.638	-1.7498	1.2299e-07	6.1912e-06
Cluster-193.41452	166.096	404.425	-1.2826	1.2449e-07	6.2597e-06
Cluster-193.4580	196.346	14.0632	3.8078	1.2443e-07	6.2597e-06
Cluster-193.29150	27.1926	306.489	-3.4924	1.2466e-07	6.2644e-06
Cluster-10598.0	65.052	0	8.4419	1.2512e-07	6.2843e-06
Cluster-9047.0	79.0104	0	8.7226	1.2527e-07	6.2879e-06
Cluster-9170.0	44.809	0	7.9041	1.2539e-07	6.2905e-06
Cluster-8461.0	67.6475	0	8.4989	1.2559e-07	6.2968e-06
Cluster-193.4194	45.8509	0	7.9372	1.2608e-07	6.3176e-06
Cluster-193.5000	49.1573	1.64732	4.8785	1.2952e-07	6.4862e-06
Cluster-193.37732	269.944	13.3737	4.3569	1.2994e-07	6.5036e-06
Cluster-11571.0	60.0078	0	8.3256	1.3005e-07	6.5058e-06
Cluster-193.30285	242.081	1784.49	-2.882	1.3014e-07	6.5065e-06
Cluster-193.28685	9.24335	93.3088	-3.335	1.306e-07	6.5258e-06
Cluster-193.22130	330.558	1132.61	-1.7774	1.3101e-07	6.5422e-06
Cluster-193.11027	173.92	36.6901	2.2426	1.3125e-07	6.5505e-06
Cluster-193.20458	0.608774	111.262	-7.462	1.3148e-07	6.5582e-06
Cluster-193.39424	625.713	6049.21	-3.2732	1.331e-07	6.6353e-06
Cluster-193.3208	52.3877	0	8.1297	1.346e-07	6.7065e-06
Cluster-193.3895	70.5375	1.32132	5.7221	1.364e-07	6.7921e-06
Cluster-193.21651	139.164	31.4827	2.1381	1.3682e-07	6.8092e-06
Cluster-193.27319	5.60471	175.883	-4.9616	1.3698e-07	6.8131e-06
Cluster-193.47733	1037.24	63.799	4.0249	1.3708e-07	6.8143e-06
Cluster-193.16548	70.3749	6.38732	3.4619	1.3825e-07	6.8689e-06
Cluster-193.50555	49.4587	0	8.0469	1.3853e-07	6.8789e-06
Cluster-193.3786	74.1626	0	8.6311	1.3876e-07	6.8862e-06
Cluster-193.10725	5.02936	135.083	-4.7376	1.3892e-07	6.8905e-06
Cluster-193.51955	71.0851	0	8.5707	1.3985e-07	6.9327e-06
Cluster-193.4691	47.8544	0	7.999	1.4007e-07	6.9393e-06
Cluster-193.2071	48.7775	0	8.0266	1.4056e-07	6.9596e-06
Cluster-193.28225	78.4063	277.956	-1.8262	1.4109e-07	6.9823e-06
Cluster-193.24207	46.7352	301.128	-2.6876	1.4157e-07	7.0021e-06
Cluster-193.33217	18.2676	997.252	-5.7703	1.4291e-07	7.0644e-06
Cluster-193.16577	1.3358	156.279	-6.8952	1.4301e-07	7.065e-06
Cluster-193.23926	573.982	83.8959	2.774	1.4352e-07	7.0842e-06
Cluster-193.3597	70.3319	0	8.5546	1.4356e-07	7.0842e-06
Cluster-193.15787	392.012	34.6909	3.4909	1.4496e-07	7.1431e-06
Cluster-193.30581	2094.46	7732.81	-1.8844	1.4499e-07	7.1431e-06
Cluster-193.4207	49.5719	0	8.0501	1.4499e-07	7.1431e-06
Cluster-193.9613	37.2697	856.478	-4.5229	1.4593e-07	7.1852e-06
Cluster-193.32780	524.76	73.7554	2.8275	1.4602e-07	7.1857e-06
Cluster-193.3643	52.5424	0	8.1338	1.4635e-07	7.1978e-06
Cluster-193.28046	123.856	303.748	-1.2954	1.4743e-07	7.2468e-06
Cluster-193.20872	1.59129	57.6841	-5.174	1.488e-07	7.306e-06
Cluster-193.24813	22735	2854.55	2.9935	1.4876e-07	7.306e-06
Cluster-193.9468	32.4125	211.096	-2.7068	1.5174e-07	7.446e-06
Cluster-193.33995	328.107	725.562	-1.1452	1.5282e-07	7.4948e-06
Cluster-9442.0	72.8423	0	8.6052	1.5345e-07	7.5217e-06
Cluster-193.17310	135.921	33.8887	2.0104	1.5373e-07	7.5268e-06
Cluster-193.3215	137.641	0	9.5235	1.5368e-07	7.5268e-06
Cluster-193.24993	178.917	2328.15	-3.7016	1.5404e-07	7.538e-06
Cluster-193.42376	4.39763	69.4642	-3.9671	1.5418e-07	7.5406e-06
Cluster-193.20910	125.171	311.337	-1.3146	1.5443e-07	7.5484e-06
Cluster-193.2971	61.9753	0	8.372	1.5519e-07	7.5814e-06
Cluster-193.22641	13.3266	195.712	-3.8746	1.5529e-07	7.5823e-06
Cluster-9298.0	42.1374	0	7.8155	1.5616e-07	7.6204e-06
Cluster-193.5083	45.833	0	7.9371	1.59e-07	7.7546e-06
Cluster-193.20534	124.447	13.6238	3.1858	1.5956e-07	7.7775e-06
Cluster-193.3966	84.6788	0	8.8224	1.6054e-07	7.8212e-06
Cluster-193.3388	58.7383	0	8.2947	1.6069e-07	7.8241e-06
Cluster-193.5038	44.7676	0	7.9029	1.6226e-07	7.8961e-06
Cluster-193.51125	49.1064	4.39669	3.4858	1.6434e-07	7.9927e-06
Cluster-193.50896	49.2675	0	8.0409	1.6487e-07	8.0142e-06
Cluster-193.23048	288.61	43.2639	2.7415	1.6513e-07	8.0224e-06
Cluster-31359.0	73.6602	1.61751	5.4773	1.6537e-07	8.0294e-06
Cluster-193.26109	158.093	1045.34	-2.7251	1.6611e-07	8.0567e-06
Cluster-193.37285	10.3112	225.25	-4.4508	1.6609e-07	8.0567e-06
Cluster-193.4962	65.2502	0	8.4464	1.6621e-07	8.0568e-06
Cluster-193.4749	53.3263	0	8.1553	1.667e-07	8.0765e-06
Cluster-193.37259	2945.02	853.506	1.7867	1.673e-07	8.101e-06
Cluster-193.2822	62.5493	0.296193	7.4244	1.6784e-07	8.1225e-06
Cluster-193.3823	66.4552	0	8.4727	1.6888e-07	8.1685e-06
Cluster-22312.0	65.1983	1.50498	5.5398	1.6997e-07	8.2164e-06
Cluster-193.18303	2109.82	370.707	2.5091	1.7102e-07	8.2628e-06
Cluster-193.5308	84.7456	1.29151	6.0043	1.7154e-07	8.2835e-06
Cluster-193.25202	186.563	31.8087	2.5573	1.7169e-07	8.2861e-06
Cluster-193.22273	76.7366	217.335	-1.5037	1.7192e-07	8.2925e-06
Cluster-193.3236	148.801	1.20879	7.0788	1.7362e-07	8.3697e-06
Cluster-193.3505	63.1255	0	8.3988	1.7454e-07	8.4094e-06
Cluster-193.1290	47.9422	0	8.0016	1.7483e-07	8.4192e-06
Cluster-193.27248	10.1465	3874.67	-8.5761	1.7594e-07	8.468e-06
Cluster-11836.0	49.5016	0	8.0486	1.7688e-07	8.5086e-06
Cluster-193.18271	597.076	171.288	1.8006	1.7804e-07	8.5597e-06
Cluster-193.29463	1831.67	91.4076	4.3283	1.7815e-07	8.5602e-06
Cluster-193.31179	0	485.534	-11.419	1.8013e-07	8.6505e-06
Cluster-193.14097	705.819	196.69	1.8416	1.8051e-07	8.6639e-06
Cluster-193.2706	55.9255	0	8.2238	1.8079e-07	8.6728e-06
Cluster-193.20646	55.0763	217.211	-1.9789	1.8196e-07	8.7241e-06
Cluster-193.13244	14.3935	131.032	-3.1837	1.8599e-07	8.9123e-06
Cluster-193.23184	4.76638	170.594	-5.1577	1.8863e-07	9.0339e-06
Cluster-193.2376	66.078	0	8.4645	1.8921e-07	9.057e-06
Cluster-193.4761	47.1404	0	7.9776	1.8994e-07	9.0867e-06
Cluster-7841.0	56.5678	0	8.2405	1.901e-07	9.0893e-06
Cluster-9717.0	108.27	0	9.1771	1.9024e-07	9.0911e-06
Cluster-193.4389	74.5807	0	8.6392	1.9038e-07	9.0928e-06
Cluster-193.9464	95.2877	7.98082	3.554	1.9064e-07	9.1005e-06
Cluster-193.3980	106.959	0	9.1595	1.9146e-07	9.1347e-06
Cluster-193.47689	814.993	100.063	3.0245	1.9257e-07	9.1825e-06
Cluster-193.14558	42.7123	486.228	-3.5102	1.9843e-07	9.4568e-06
Cluster-22437.2	59.0787	1.10205	5.8369	1.9914e-07	9.4805e-06
Cluster-28958.0	147.716	7.52589	4.3178	1.991e-07	9.4805e-06
Cluster-11261.0	68.8528	0	8.5239	1.9949e-07	9.492e-06
Cluster-193.2906	80.4793	0	8.7491	2.0026e-07	9.5235e-06
Cluster-193.32245	752.903	130.959	2.5223	2.0097e-07	9.5468e-06
Cluster-193.4790	82.245	1.70694	5.5992	2.0097e-07	9.5468e-06
Cluster-193.12606	5.79779	242.741	-5.3881	2.0144e-07	9.564e-06
Cluster-193.51239	715.395	42.3617	4.0844	2.0165e-07	9.5687e-06
Cluster-193.10044	24.775	205.441	-3.0505	2.0242e-07	9.5998e-06
Cluster-193.20765	1.60676	45.9538	-4.8419	2.0277e-07	9.6113e-06
Cluster-193.3328	85.5576	0	8.8374	2.0808e-07	9.858e-06
Cluster-193.9182	52.005	3.63795	3.8252	2.0939e-07	9.9143e-06
Cluster-193.4642	42.7697	0	7.8374	2.1049e-07	9.9612e-06
Cluster-193.33522	1466.3	359.868	2.0273	2.1111e-07	9.9853e-06
Cluster-193.3828	64.5001	0	8.4296	2.1279e-07	1.0059e-05
Cluster-193.4959	59.3217	0	8.3091	2.1359e-07	1.0092e-05
Cluster-9711.0	46.9517	0	7.9714	2.144e-07	1.0124e-05
Cluster-193.24380	1.89318	114.939	-5.9147	2.1529e-07	1.0159e-05
Cluster-193.43660	345.248	21.1748	4.0202	2.1536e-07	1.0159e-05
Cluster-193.31256	7.20897	167.67	-4.5335	2.1641e-07	1.0203e-05
Cluster-10107.0	50.8119	0	8.0856	2.1676e-07	1.0214e-05
Cluster-193.28039	342.183	719.333	-1.0725	2.1786e-07	1.026e-05
Cluster-193.43831	51.4661	260.919	-2.3414	2.1821e-07	1.0271e-05
Cluster-193.4460	54.289	0.622196	6.353	2.2002e-07	1.0351e-05
Cluster-193.23650	2.28489	221.4	-6.6058	2.2041e-07	1.0352e-05
Cluster-193.24282	73.8181	378.771	-2.3598	2.2041e-07	1.0352e-05
Cluster-193.37961	0.946591	85.2877	-6.4798	2.204e-07	1.0352e-05
Cluster-193.11816	3.77589	298.749	-6.2991	2.2325e-07	1.0471e-05
Cluster-193.32744	75.3069	436.833	-2.5376	2.232e-07	1.0471e-05
Cluster-193.3565	46.302	0	7.9513	2.2329e-07	1.0471e-05
Cluster-193.21772	0.608774	127.537	-7.6616	2.2493e-07	1.054e-05
Cluster-193.43665	172.651	15.8683	3.4388	2.2501e-07	1.054e-05
Cluster-193.30210	63.0228	623.177	-3.3058	2.2578e-07	1.0571e-05
Cluster-193.13104	122.925	12.9227	3.2646	2.2713e-07	1.0628e-05
Cluster-193.5132	64.7782	0	8.436	2.2746e-07	1.0638e-05
Cluster-193.44330	929.835	294.514	1.6583	2.2833e-07	1.0667e-05
Cluster-193.52511	38.9778	0	7.7038	2.2825e-07	1.0667e-05
Cluster-31938.0	0	67.3939	-8.5709	2.2966e-07	1.0724e-05
Cluster-193.50145	172.639	24.2646	2.8241	2.3197e-07	1.0826e-05
Cluster-193.3820	47.1398	0	7.9774	2.3246e-07	1.0843e-05
Cluster-193.43900	6342.16	198.626	4.9973	2.3279e-07	1.0853e-05
Cluster-193.4399	44.0935	0	7.8817	2.3334e-07	1.0872e-05
Cluster-193.4411	58.6485	0	8.2925	2.3744e-07	1.1057e-05
Cluster-7128.0	91.7028	0	8.9376	2.4192e-07	1.126e-05
Cluster-12076.0	49.1537	0	8.0377	2.4274e-07	1.1292e-05
Cluster-193.1952	69.9808	0	8.548	2.4369e-07	1.1331e-05
Cluster-193.18860	0	45.471	-8.003	2.4807e-07	1.1528e-05
Cluster-193.4873	46.5724	0	7.9598	2.4896e-07	1.1563e-05
Cluster-193.28494	69.2198	363.1	-2.3911	2.4919e-07	1.1568e-05
Cluster-11117.0	48.3034	0	8.0124	2.5077e-07	1.1635e-05
Cluster-193.35370	2.55834	361.25	-7.1397	2.5105e-07	1.1636e-05
Cluster-193.50094	1070.42	57.0407	4.2293	2.5098e-07	1.1636e-05
Cluster-16320.0	64.8147	0.296193	7.4755	2.5251e-07	1.1697e-05
Cluster-193.4078	93.92	3.20521	4.8463	2.5376e-07	1.1749e-05
Cluster-193.8707	12.7463	338.535	-4.7304	2.5445e-07	1.1775e-05
Cluster-193.15895	28.2415	137.583	-2.282	2.5569e-07	1.1826e-05
Cluster-193.4149	57.1042	0	8.2542	2.5631e-07	1.1848e-05
Cluster-193.4757	166.434	0	9.7977	2.5838e-07	1.1938e-05
Cluster-193.45491	1.62222	303.935	-7.5544	2.6116e-07	1.206e-05
Cluster-193.3068	47.2945	0	7.982	2.629e-07	1.2134e-05
Cluster-193.51156	47.8489	0	7.9989	2.6486e-07	1.2218e-05
Cluster-193.20530	249.04	32.3616	2.9462	2.6747e-07	1.2331e-05
Cluster-193.31871	98.0143	1098.72	-3.4865	2.6883e-07	1.2388e-05
Cluster-193.5267	63.6589	0	8.4108	2.7016e-07	1.2443e-05
Cluster-9140.1	62.5007	0	8.3843	2.7283e-07	1.2559e-05
Cluster-193.2989	66.6949	0	8.4783	2.7592e-07	1.2688e-05
Cluster-6247.0	41.2243	0	7.7838	2.7588e-07	1.2688e-05
Cluster-193.5087	56.4335	0	8.2368	2.7734e-07	1.2747e-05
Cluster-193.13667	82.7285	13.8065	2.5961	2.7761e-07	1.2752e-05
Cluster-193.15076	272.3	51.3592	2.4051	2.7836e-07	1.278e-05
Cluster-15907.0	73.9837	0.402929	7.6661	2.7934e-07	1.2818e-05
Cluster-193.3265	43.9632	0	7.8766	2.7993e-07	1.2838e-05
Cluster-193.20308	302	94.5973	1.6716	2.8208e-07	1.293e-05
Cluster-193.51165	99.3621	0	9.0532	2.8474e-07	1.3046e-05
Cluster-193.36423	919.985	154.194	2.5787	2.8607e-07	1.3093e-05
Cluster-193.4079	45.6523	0	7.9309	2.8598e-07	1.3093e-05
Cluster-193.5219	200.399	23.3173	3.1043	2.8708e-07	1.3132e-05
Cluster-193.25483	42.5571	382.89	-3.1697	2.9003e-07	1.326e-05
Cluster-9376.0	46.82	0	7.9675	2.9172e-07	1.333e-05
Cluster-22468.0	1.31784	50.0398	-5.2725	2.9274e-07	1.337e-05
Cluster-193.25012	0.304387	154.117	-8.8021	2.933e-07	1.3389e-05
Cluster-193.1446	68.8947	0	8.5248	2.9484e-07	1.3452e-05
Cluster-9502.1	56.6241	0	8.2418	2.9702e-07	1.3544e-05
Cluster-193.9796	132.351	9.90695	3.7592	2.9817e-07	1.359e-05
Cluster-193.12253	4.82277	62.4174	-3.6974	3.0258e-07	1.3784e-05
Cluster-193.23328	0.642203	61.7798	-6.5902	3.0312e-07	1.3801e-05
Cluster-193.23127	3.0773	148.895	-5.5781	3.0398e-07	1.3833e-05
Cluster-11165.0	70.3664	0	8.5555	3.0477e-07	1.3862e-05
Cluster-193.31987	1711.48	764.16	1.1627	3.076e-07	1.3983e-05
Cluster-193.2964	71.9915	0	8.5882	3.0832e-07	1.4009e-05
Cluster-193.5111	50.3584	1.78387	4.872	3.1395e-07	1.4257e-05
Cluster-193.2896	35.4484	0	7.5664	3.1521e-07	1.4307e-05
Cluster-193.23647	15.2876	181.778	-3.5754	3.1567e-07	1.432e-05
Cluster-193.23073	4.17807	62.1905	-3.9001	3.1586e-07	1.4322e-05
Cluster-193.30783	9.03676	140.732	-3.9645	3.1647e-07	1.4342e-05
Cluster-193.30272	108.407	1172.69	-3.4349	3.1666e-07	1.4343e-05
Cluster-193.9025	99.4323	2.75517	5.1167	3.192e-07	1.4451e-05
Cluster-193.29053	6.33971	175.481	-4.7879	3.196e-07	1.4461e-05
Cluster-193.8480	1.62222	90.2453	-5.804	3.1981e-07	1.4463e-05
Cluster-193.35053	21.7456	131.169	-2.5978	3.2012e-07	1.447e-05
Cluster-193.12201	13.0736	254.646	-4.2833	3.2128e-07	1.4515e-05
Cluster-193.18809	397.049	104.593	1.9238	3.2603e-07	1.4722e-05
Cluster-193.33307	250.603	735.049	-1.5519	3.2657e-07	1.4739e-05
Cluster-6559.0	83.8532	0	8.8085	3.2939e-07	1.4858e-05
Cluster-193.2978	75.5156	0	8.6577	3.3084e-07	1.4916e-05
Cluster-30409.0	45.84	2.00313	4.508	3.3142e-07	1.4934e-05
Cluster-8979.0	48.4497	0	8.0169	3.3157e-07	1.4934e-05
Cluster-193.4453	132.5	31.4067	2.0786	3.321e-07	1.495e-05
Cluster-193.12142	574.596	137.191	2.0653	3.3501e-07	1.5073e-05
Cluster-34844.0	0	59.1988	-8.385	3.3693e-07	1.5152e-05
Cluster-193.1036	48.4342	0	8.0165	3.4043e-07	1.529e-05
Cluster-193.3633	69.1747	0	8.5307	3.4042e-07	1.529e-05
Cluster-193.51404	203.142	0.805858	8.1219	3.4052e-07	1.529e-05
Cluster-193.15977	193.532	18.5389	3.3763	3.4148e-07	1.5325e-05
Cluster-193.25514	147.808	866.791	-2.5524	3.42e-07	1.534e-05
Cluster-193.3159	71.8179	0	8.5848	3.423e-07	1.5346e-05
Cluster-193.24120	1601.38	195.191	3.0376	3.4491e-07	1.5455e-05
Cluster-193.22693	1740.41	413.286	2.0748	3.5027e-07	1.5679e-05
Cluster-7264.0	50.015	0	8.0629	3.501e-07	1.5679e-05
Cluster-193.17616	277.654	75.0824	1.8825	3.5063e-07	1.5687e-05
Cluster-193.39261	229.386	4601.29	-4.3262	3.5135e-07	1.5705e-05
Cluster-193.4753	70.6778	8.66354	3.0446	3.5138e-07	1.5705e-05
Cluster-193.41052	73.1439	1905.87	-4.7035	3.5176e-07	1.5714e-05
Cluster-193.4884	82.7345	0	8.7893	3.526e-07	1.5743e-05
Cluster-12225.0	47.4672	0	7.9874	3.5298e-07	1.5744e-05
Cluster-193.33051	283.98	21.6652	3.7046	3.528e-07	1.5744e-05
Cluster-193.9841	33.0568	155.841	-2.2336	3.5738e-07	1.5932e-05
Cluster-193.1560	47.1448	0	7.9775	3.5784e-07	1.5945e-05
Cluster-10246.0	47.7121	0	7.9946	3.6108e-07	1.6081e-05
Cluster-193.2875	170.676	6.95089	4.596	3.6182e-07	1.6106e-05
Cluster-193.34132	19036.6	1836.68	3.3735	3.6244e-07	1.6125e-05
Cluster-193.5102	61.846	0	8.369	3.6331e-07	1.6156e-05
Cluster-193.36396	0	191.853	-10.08	3.6444e-07	1.6198e-05
Cluster-193.42881	1048.75	5.30357	7.614	3.6788e-07	1.6342e-05
Cluster-193.11675	3.23647	69.868	-4.4354	3.6825e-07	1.635e-05
Cluster-193.3300	39.9219	0	7.7375	3.7094e-07	1.6462e-05
Cluster-193.10684	54.3044	2.73206	4.3239	3.7136e-07	1.6472e-05
Cluster-193.41728	602.774	109.113	2.462	3.7386e-07	1.6575e-05
Cluster-193.3657	247.774	58.8428	2.0736	3.753e-07	1.663e-05
Cluster-193.34294	0.642203	66.3305	-6.6936	3.7627e-07	1.6664e-05
Cluster-193.27637	481.265	7278.41	-3.9187	3.7665e-07	1.6673e-05
Cluster-193.3984	48.9756	0	8.0324	3.8042e-07	1.6831e-05
Cluster-193.4199	53.0758	0	8.1485	3.8119e-07	1.6857e-05
Cluster-193.42419	249.414	2248.12	-3.172	3.8141e-07	1.6858e-05
Cluster-193.52088	39.5377	0	7.7237	3.83e-07	1.692e-05
Cluster-193.4961	101.311	0	9.0815	3.8344e-07	1.693e-05
Cluster-193.50776	41.2756	0	7.7856	3.8714e-07	1.7085e-05
Cluster-28960.0	54.786	0.402929	7.2337	3.8917e-07	1.7167e-05
Cluster-193.43897	4485.74	88.698	5.6615	3.9124e-07	1.7249e-05
Cluster-193.3427	63.9453	0	8.4172	3.9167e-07	1.7259e-05
Cluster-193.32121	0	37.592	-7.7263	3.9213e-07	1.7271e-05
Cluster-193.3682	90.9885	0	8.9262	3.9408e-07	1.7348e-05
Cluster-193.3726	65.6398	0	8.4549	3.9431e-07	1.735e-05
Cluster-193.8638	12.5043	145.269	-3.5301	4.0184e-07	1.7672e-05
Cluster-193.30332	296.611	5381.64	-4.1813	4.0751e-07	1.7912e-05
Cluster-193.19504	0	217.047	-10.257	4.1141e-07	1.8074e-05
Cluster-10084.0	53.5863	0	8.1623	4.1165e-07	1.8076e-05
Cluster-193.13035	5.77684	108.64	-4.2344	4.1314e-07	1.8133e-05
Cluster-193.31897	2792.15	894.921	1.6415	4.1794e-07	1.8334e-05
[truncated: 6,564 more rows]
