# Supplementary material for: Integrating transcriptome and chemical analyses to reveal the anti-Alzheimer’s disease components in Verbena officinalis Linn
Source: Front Plant Sci. 2022 Aug 4;13:955075. doi: 10.3389/fpls.2022.955075 (PMC9386363; doi:10.3389/fpls.2022.955075)
Supplement: Supplementary file 10 [file Table_9.xls]

## Sheet: Sheet1
Enzyme	Abbreviation	EC Number	Annotated Number	DEGs Number
Acetyl-CoA C-acetyltransferase	ACAT	2.3.1.9	13	1
Hydroxymethylglutaryl-CoA synthase	HMGS	2.3.3.10	12	0
Hydroxymethylglutaryl-CoA reductase	HMGCR	1.1.1.34	11	1
Mevalonate kinase	MK	2.7.1.36	5	0
Phosphomevalonate kinase	PMK	2.7.4.2	4	0
Diphosphomevalonate decarboxylase	MVD	4.1.1.33	3	1
isopentenyl-diphosphate Delta-isomerase	IDI	5.3.3.2	8	1
1-deoxy-D-xylulose-5-phosphate synthase	DXS	2.2.1.7	8	4
1-deoxy-D-xylulose-5-phosphate reductoisomerase	DXR	1.1.1.267	3	1
2-C-methyl-D-erythritol 4-phosphate Cytidylyl transferase	CMS	2.7.7.60	10	1
4-diphosphocytidyl-2-C-methyl-D-erythritol kinase	CMK	2.7.1.148	2	0
2-C-methyl-derythritol 2,4-cyclodiphosphate synthase	MCS	4.6.1.12	3	2
(E)-4-Hydroxy-3-methylbut-2-enyl-diphosphate synthase	HDS	1.17.7.1/1.17.7.3	7	3
4-Hydroxy-3-methylbut-2-en-1-yldiphosphate reductase	HDR	1.17.7.4	6	3
Geranyl diphosphate synthase	GPPS	2.5.1.1	6	2
Geranyl diphosphate diphosphatase	GES	3.1.7.11	2	1
Geraniol-10-hydroxylase	G10H	1.14.14.161	19	5
10-Hydroxy geranioloxido reductase	10-HGO	1.1.1.323	3	2
Iridoid synthase	IS	1.3.1.122	5	3
iridoid oxidase	IO	1.14.14.161	6	6
7-Deoxy loganeticacid glucosyl transferase	7-DLGT	2.4.1.323	19	5
Loganic acid methyltransferase	LAMT	2.1.1.50	26	12
Secologanin synthase	SLS	1.14.19.62	3	2
Strictosidine synthase	STR	4.3.3.2	22	5
