# Supplementary material for: Integrating transcriptome and chemical analyses to reveal the anti-Alzheimer’s disease components in Verbena officinalis Linn
Source: Front Plant Sci. 2022 Aug 4;13:955075. doi: 10.3389/fpls.2022.955075 (PMC9386363; doi:10.3389/fpls.2022.955075)
Supplement: Supplementary file 11 [file Table_10.xls]

## Sheet: Sheet1
Enzyme	Abbreviation	EC number	DEGs Number	Annotated Number
phenylalanine ammonia-lyase	PAL	4.3.1.24	1	10
Trans-cinnamate 4-hydroxylase	C4H	1.14.14.91	4	10
4-Coumarate CoA ligase	4CL	6.2.1.12	14	44
Shikimate O-hydroxy cinnamoyl transferase	HCT	2.3.1.133	9	22
coumarate-3-hydroxylase	C3H	1.14.14.96	1	3
caffeoylshikimate esterase	CSE	3.1.1.-	9	18
polyphenol oxidase	PPO	1.10.3.1	8	21
tyrosine decarboxylase	TyDC	4.1.1.25	5	19
primary-amine oxidase	AOC3	1.4.3.21	7	13
aldehyde dehydrogenase	ALDH	1.2.1.3	5	25
UDP73B6	UGT	2.4.1.35	10	44
