# Supplementary material for: Integrating transcriptome and chemical analyses to reveal the anti-Alzheimer’s disease components in Verbena officinalis Linn
Source: Front Plant Sci. 2022 Aug 4;13:955075. doi: 10.3389/fpls.2022.955075 (PMC9386363; doi:10.3389/fpls.2022.955075)
Supplement: Supplementary file 12 [file Table_11.xls]

## Sheet: Sheet1
Enzyme	Abbreviation	EC number	Annotated Number	DEGs Number
Phenylalanine ammonia-lyase	PAL	4.3.1.24	10	1
Trans-cinnamate 4-hydroxylase	C4H	1.14.14.91	10	4
4-Coumarate CoA ligase	4CL	6.2.1.12	44	14
Chalcone synthase	CHS	2.3.1.74	7	0
Chalcone isomerase	CHI	5.5.1.6	17	4
Flavone synthase	FNSI	1.14.20.5	2	1
Flavanone-3-hydroxylase/naringenin 3-dioxygenase	F3H	1.14.11.9	3	0
Flavonol synthase	FLS	1.14.20.6	14	9
Flavanoid 3',5'-hydroxylase	F3’5’H	1.14.14.81	8	2
