# Supplementary material for: Integrating transcriptome and chemical analyses to reveal the anti-Alzheimer’s disease components in Verbena officinalis Linn
Source: Front Plant Sci. 2022 Aug 4;13:955075. doi: 10.3389/fpls.2022.955075 (PMC9386363; doi:10.3389/fpls.2022.955075)
Supplement: Supplementary file 13 [file Table_12.xls]

## Sheet: Supplementary Table 12. TFs ann
tf_id	Subfamily	tf_Family	Genes	Gene Length	NR GI	NR ID	NR Score	NR Evalue	NR Description	NT GI	NT ID	NT Score	NT Evalue	NT Description	KO ID	KO Name	KO Description	Http Link	Swissprot ID	Swissprot Score	Swissprot Evalue	Swissprot Description	PFAM ID	PFAM description	Gene Ontology Biological Pathway	BP Description	Gene Ontology Molecular Function	MF Description	Gene Ontology Cellular Component	CC Description	KOG ID	KOG Description
Cluster-10078.0-0F	MBF1	MBF1	Cluster-10078.0	940	1271188237	PHU07443.1	223	9.5e-16	Endothelial differentiation-related factor 1 -like protein [Capsicum chinense]	XM_025311602.1	XM_025311602	348	0	Rhizophagus irregularis DAOM 181602=DAOM 197198 ylMBF1 (GLOIN_2v1484927), partial mRNA	K03627	MBF1	putative transcription factor	http://www.genome.jp/dbget-bin/www_bget?ko:K03627	Q6CIP4	285	2.3e-24	Multiprotein-bridging factor 1 OS=Kluyveromyces lactis (strain ATCC 8585 / CBS 2359 / DSM 70799 / NBRC 1267 / NRRL Y-1140 / WM37) OX=284590 GN=MBF1 PE=3 SV=2	--	--	--	--	--	--	--	--	KOG3398	Transcription factor MBF1
Cluster-10364.0-1F	MYB	MYB->MYB	Cluster-10364.0	709	1375902785	XP_002320778.3	370	6.4e-33	transcription factor MYB3R-2 [Populus trichocarpa]	XM_025310635.1	XM_025310635	600	0	Rhizophagus irregularis DAOM 181602=DAOM 197198 hypothetical protein (GLOIN_2v1476827), partial mRNA	--	--	--	--	P22035	332	6.2e-30	Myb-like DNA-binding protein BAS1 OS=Saccharomyces cerevisiae (strain ATCC 204508 / S288c) OX=559292 GN=BAS1 PE=1 SV=1	PF15021//PF09111	Protein of unknown function (DUF4521)//SLIDE	GO:0006338//GO:2001032	chromatin remodeling//regulation of double-strand break repair via nonhomologous end joining	GO:0003676//GO:0005524//GO:0016818	nucleic acid binding//ATP binding//hydrolase activity, acting on acid anhydrides, in phosphorus-containing anhydrides	GO:0005634	nucleus	KOG0048	Transcription factor, Myb superfamily
Cluster-10664.0-2R	bZIP	bZIP	Cluster-10664.0	1310	1343970761	XP_023929040.1	145	1.5e-06	fluconazole resistance protein 3-like [Quercus suber]	XM_025314520.1	XM_025314520	928	0	Rhizophagus irregularis DAOM 181602=DAOM 197198 hypothetical protein (GLOIN_2v1541433), mRNA	--	--	--	--	Q01663	159	1.3e-09	AP-1-like transcription factor OS=Schizosaccharomyces pombe (strain 972 / ATCC 24843) OX=284812 GN=pap1 PE=1 SV=2	PF08172//PF16331//PF01496//PF01166//PF00170//PF00558//PF17078//PF07716	CASP C terminal//TolA binding protein trimerisation//V-type ATPase 116kDa subunit family//TSC-22/dip/bun family//bZIP transcription factor//Vpu protein//SWI5-dependent HO expression protein 3//Basic region leucine zipper	GO:0051028//GO:0032801//GO:0048309//GO:0006812//GO:1902600//GO:0006891//GO:0070206//GO:0019076//GO:0006355	mRNA transport//receptor catabolic process//endoplasmic reticulum inheritance//cation transport//proton transmembrane transport//intra-Golgi vesicle-mediated transport//protein trimerization//viral release from host cell//regulation of transcription, DNA-templated	GO:0003700//GO:0005261//GO:0015078	DNA-binding transcription factor activity//cation channel activity//proton transmembrane transporter activity	GO:0030173//GO:0005667//GO:0033644//GO:0033179	integral component of Golgi membrane//transcription regulator complex//host cell membrane//proton-transporting V-type ATPase, V0 domain	--	--
Cluster-10869.0-0R	bZIP	bZIP	Cluster-10869.0	1614	--	--	--	--	--	--	--	--	--	--	--	--	--	--	--	--	--	--	PF03131//PF07716//PF00170	bZIP Maf transcription factor//Basic region leucine zipper//bZIP transcription factor	GO:0006355	regulation of transcription, DNA-templated	GO:0003700//GO:0003677	DNA-binding transcription factor activity//DNA binding	GO:0005667//GO:0005634	transcription regulator complex//nucleus	--	--
Cluster-10929.0-2R	C2H2	C2H2	Cluster-10929.0	802	1344045897	XP_023903012.1	209	3.4e-14	zinc finger protein 813-like [Quercus suber]	XM_025309307.1	XM_025309307	172	2.68496e-83	Rhizophagus irregularis DAOM 181602=DAOM 197198 hypothetical protein (GLOIN_2v1456867), partial mRNA	--	--	--	--	P18753	163	2.8e-10	Oocyte zinc finger protein XlCOF8.4 (Fragment) OS=Xenopus laevis OX=8355 PE=2 SV=1	PF00096	Zinc finger, C2H2 type	--	--	GO:0003676	nucleic acid binding	--	--	--	--
Cluster-114.0-1R	HB-other	HB->HB-other	Cluster-114.0	758	1009123714	XP_015878685.1	139	4.2e-06	homeobox-leucine zipper protein ATHB-12-like [Ziziphus jujuba]	--	--	--	--	--	K09338	HD-ZIP	homeobox-leucine zipper protein	http://www.genome.jp/dbget-bin/www_bget?ko:K09338	Q9C056	244	1.1e-19	Homeobox protein Nkx-6.2 OS=Homo sapiens OX=9606 GN=NKX6-2 PE=1 SV=2	PF05920//PF00046	Homeobox KN domain//Homeodomain	GO:0006355	regulation of transcription, DNA-templated	GO:0003677	DNA binding	--	--	KOG0847	Transcription factor, contains HOX domain
Cluster-11695.0-0F	TRAF	TRAF	Cluster-11695.0	556	1072225110	OEU09858.1	136	6.8e-06	POZ domain-containing protein [Fragilariopsis cylindrus CCMP1102]	XM_025326303.1	XM_025326303	351	0	Rhizophagus irregularis DAOM 181602=DAOM 197198 hypothetical protein (GLOIN_2v1776507), partial mRNA	--	--	--	--	Q9H0H3	126	3.8e-06	Kelch-like protein 25 OS=Homo sapiens OX=9606 GN=KLHL25 PE=1 SV=1	PF02637//PF02214//PF00961//PF00651	GatB domain//BTB/POZ domain//LAGLIDADG endonuclease//BTB/POZ domain	GO:0051260	protein homooligomerization	GO:0016884//GO:0005515//GO:0004519	carbon-nitrogen ligase activity, with glutamine as amido-N-donor//protein binding//endonuclease activity	--	--	--	--
Cluster-11822.0-1F	MYB-related	MYB->MYB-related	Cluster-11822.0	1227	1098801019	XP_018806310.1	242	7.7e-18	PREDICTED: signal recognition particle subunit SRP72-like [Juglans regia]	XM_025312054.1	XM_025312054	650	0	Rhizophagus irregularis DAOM 181602=DAOM 197198 hypothetical protein (GLOIN_2v1488326), partial mRNA	K03108	SRP72	signal recognition particle subunit SRP72	http://www.genome.jp/dbget-bin/www_bget?ko:K03108	P33731	240	5e-19	Signal recognition particle subunit SRP72 OS=Canis lupus familiaris OX=9615 GN=SRP72 PE=1 SV=3	PF08492//PF00515//PF13181//PF13176//PF13174	SRP72 RNA-binding domain//Tetratricopeptide repeat//Tetratricopeptide repeat//Tetratricopeptide repeat//Tetratricopeptide repeat	GO:0006614	SRP-dependent cotranslational protein targeting to membrane	GO:0005515//GO:0008312	protein binding//7S RNA binding	GO:0048500	signal recognition particle	KOG2376	Signal recognition particle, subunit Srp72
Cluster-12029.0-0R	HB-other	HB->HB-other	Cluster-12029.0	1621	1255137516	XP_022635428.1	199	9.9e-13	BEL1-like homeodomain protein 9 [Vigna radiata var. radiata]	XM_025315882.1	XM_025315882	343	4.84241e-178	Rhizophagus irregularis DAOM 181602=DAOM 197198 hypothetical protein (GLOIN_2v1570581), mRNA	--	--	--	--	Q96KN3	219	1.8e-16	Homeobox protein PKNOX2 OS=Homo sapiens OX=9606 GN=PKNOX2 PE=2 SV=2	PF05920//PF09496//PF00046	Homeobox KN domain//Cenp-O kinetochore centromere component//Homeodomain	GO:0006355//GO:0034508	regulation of transcription, DNA-templated//centromere complex assembly	GO:0003677	DNA binding	GO:0000776	kinetochore	KOG0773	Transcription factor MEIS1 and related HOX domain proteins
Cluster-12082.0-0F	C3H	C3H	Cluster-12082.0	475	--	--	--	--	--	XM_025313171.1	XM_025313171	436	0	Rhizophagus irregularis DAOM 181602=DAOM 197198 hypothetical protein (GLOIN_2v1510554), mRNA	K15687	MKRN	E3 ubiquitin-protein ligase makorin	http://www.genome.jp/dbget-bin/www_bget?ko:K15687	Q9TT91	136	2.2e-07	E3 ubiquitin-protein ligase makorin-1 OS=Macropus eugenii OX=9315 GN=MKRN1 PE=2 SV=1	PF00642	Zinc finger C-x8-C-x5-C-x3-H type (and similar)	--	--	GO:0046872	metal ion binding	--	--	--	--
Cluster-12147.0-1F	PLATZ	PLATZ	Cluster-12147.0	691	1276260190	PIN17255.1	753	2.4e-77	hypothetical protein CDL12_10077 [Handroanthus impetiginosus]	XM_012974265.1	XM_012974265	246	1.67828e-124	PREDICTED: Erythranthe guttatus uncharacterized LOC105950890 (LOC105950890), mRNA	--	--	--	--	--	--	--	--	PF06156	Initiation control protein YabA	GO:0006260	DNA replication	--	--	--	--	--	--
Cluster-1226.1-1R	bZIP	bZIP	Cluster-1226.1	328	--	--	--	--	--	--	--	--	--	--	--	--	--	--	--	--	--	--	PF15305//PF07716//PF03131//PF01080//PF01166//PF00170//PF08172	Intraflagellar transport protein 43//Basic region leucine zipper//bZIP Maf transcription factor//Presenilin//TSC-22/dip/bun family//bZIP transcription factor//CASP C terminal	GO:0006355//GO:0006891//GO:0016485	regulation of transcription, DNA-templated//intra-Golgi vesicle-mediated transport//protein processing	GO:0004190//GO:0003677//GO:0003700	aspartic-type endopeptidase activity//DNA binding//DNA-binding transcription factor activity	GO:0016021//GO:0005667//GO:0030991//GO:0005634//GO:0030173	integral component of membrane//transcription regulator complex//intraciliary transport particle A//nucleus//integral component of Golgi membrane	--	--
Cluster-12260.0-1F	C3H	C3H	Cluster-12260.0	470	1063481536	XP_017974161.1	515	6.5e-50	PREDICTED: zinc finger CCCH domain-containing protein 1 [Theobroma cacao]	XM_025309349.1	XM_025309349	449	0	Rhizophagus irregularis DAOM 181602=DAOM 197198 hypothetical protein (GLOIN_2v1458330), partial mRNA	K13127	RNF113A, CWC24	RING finger protein 113A	http://www.genome.jp/dbget-bin/www_bget?ko:K13127	Q6K4V3	500	1.4e-49	Zinc finger CCCH domain-containing protein 15 OS=Oryza sativa subsp. japonica OX=39947 GN=Os02g0301000 PE=2 SV=1	PF00642//PF00097//PF16685//PF11789//PF03854	Zinc finger C-x8-C-x5-C-x3-H type (and similar)//Zinc finger, C3HC4 type (RING finger)//zinc RING finger of MSL2//Zinc-finger of the MIZ type in Nse subunit//P-11 zinc finger	--	--	GO:0061630//GO:0008270//GO:0046872//GO:0003723	ubiquitin protein ligase activity//zinc ion binding//metal ion binding//RNA binding	--	--	KOG1813	Predicted E3 ubiquitin ligase
Cluster-12435.1-1R	PHD	PHD	Cluster-12435.1	517	1344038325	XP_023906505.1	169	9.5e-10	uncharacterized protein LOC112018222 [Quercus suber]	XM_025334190.1	XM_025334190	395	0	Rhizophagus irregularis DAOM 181602=DAOM 197198 hypothetical protein (GLOIN_2v860363), mRNA	--	--	--	--	P87233	180	1.9e-12	SWM histone demethylase complex subunit phf1 OS=Schizosaccharomyces pombe (strain 972 / ATCC 24843) OX=284812 GN=phf1 PE=1 SV=1	PF05191	Adenylate kinase, active site lid	GO:0046034//GO:0006144	ATP metabolic process//purine nucleobase metabolic process	GO:0004017	adenylate kinase activity	--	--	--	--
Cluster-12438.0-0F	TRAF	TRAF	Cluster-12438.0	464	--	--	--	--	--	XM_025321287.1	XM_025321287	223	6.72826e-112	Rhizophagus irregularis DAOM 181602=DAOM 197198 hypothetical protein (GLOIN_2v1696316), mRNA	--	--	--	--	--	--	--	--	PF00651	BTB/POZ domain	--	--	GO:0005515	protein binding	--	--	--	--
Cluster-12513.0-1F	C3H	C3H	Cluster-12513.0	362	1347689383	PPR90762.1	412	4.4e-38	hypothetical protein GOBAR_AA29914 [Gossypium barbadense]	XM_016868800.1	XM_016868800	356	0	PREDICTED: Gossypium hirsutum zinc finger CCCH domain-containing protein 34-like (LOC107936131), mRNA	--	--	--	--	Q6NPN3	335	1.4e-30	Zinc finger CCCH domain-containing protein 58 OS=Arabidopsis thaliana OX=3702 GN=At5g18550 PE=2 SV=1	PF03820//PF00642	Sideroflexins//Zinc finger C-x8-C-x5-C-x3-H type (and similar)	GO:0055085//GO:0006811	transmembrane transport//ion transport	GO:0046872//GO:0015075	metal ion binding//ion transmembrane transporter activity	GO:0016020	membrane	--	--
Cluster-12794.0-2F	C3H	C3H	Cluster-12794.0	1028	1050601902	XP_017623368.1	1577	1e-172	PREDICTED: zinc finger CCCH domain-containing protein 14 [Gossypium arboreum]	XM_016852375.1	XM_016852375	1013	0	PREDICTED: Gossypium hirsutum zinc finger CCCH domain-containing protein 14-like (LOC107922374), mRNA	--	--	--	--	Q7F8R0	894	6.1e-95	Zinc finger CCCH domain-containing protein 14 OS=Oryza sativa subsp. japonica OX=39947 GN=Os02g0194200 PE=2 SV=1	PF08352//PF00013//PF00642//PF08098	Oligopeptide/dipeptide transporter, C-terminal region//KH domain//Zinc finger C-x8-C-x5-C-x3-H type (and similar)//Anemonia sulcata toxin III family	GO:0015833//GO:0009405//GO:0006810	peptide transport//pathogenesis//transport	GO:0019871//GO:0005524//GO:0000166//GO:0003723//GO:0046872	sodium channel inhibitor activity//ATP binding//nucleotide binding//RNA binding//metal ion binding	GO:0042151	nematocyst	KOG1676	K-homology type RNA binding proteins
Cluster-12799.0-2F	Alfin-like	Alfin-like	Cluster-12799.0	531	1029075816	XP_016698131.1	566	9e-56	PREDICTED: PHD finger protein ALFIN-LIKE 7-like [Gossypium hirsutum]	XM_016832552.1	XM_016832552	528	0	PREDICTED: Gossypium hirsutum PHD finger protein ALFIN-LIKE 7-like (LOC107905795), mRNA	--	--	--	--	Q8S8M9	453	4.3e-44	PHD finger protein ALFIN-LIKE 6 OS=Arabidopsis thaliana OX=3702 GN=AL6 PE=1 SV=1	PF00130//PF12165	Phorbol esters/diacylglycerol binding domain (C1 domain)//Alfin	GO:0006355//GO:0035556	regulation of transcription, DNA-templated//intracellular signal transduction	GO:0042393	histone binding	--	--	--	--
Cluster-1298.0-0F	C3H	C3H	Cluster-1298.0	1221	--	--	--	--	--	--	--	--	--	--	--	--	--	--	--	--	--	--	PF00642	Zinc finger C-x8-C-x5-C-x3-H type (and similar)	--	--	GO:0046872	metal ion binding	--	--	--	--
Cluster-13027.0-2R	HB-other	HB->HB-other	Cluster-13027.0	638	1040348337	ANN44523.1	138	4.6e-06	SAMSARA [Ectocarpus sp. JMC-2016a]	--	--	--	--	--	--	--	--	--	Q27350	427	5.4e-41	Protein sine oculis OS=Drosophila melanogaster OX=7227 GN=so PE=2 SV=1	PF05920//PF00046	Homeobox KN domain//Homeodomain	GO:0006355	regulation of transcription, DNA-templated	GO:0003677	DNA binding	--	--	KOG0775	Transcription factor SIX and related HOX domain proteins
Cluster-13101.0-1R	GNAT	GNAT	Cluster-13101.0	391	1347675598	PPR81014.1	678	6.8e-69	hypothetical protein GOBAR_AA39699 [Gossypium barbadense]	XM_016855000.1	XM_016855000	391	0	PREDICTED: Gossypium hirsutum N-alpha-acetyltransferase daf-31-like (LOC107924513), mRNA	K20791	NAA10_11, ARD1_2	N-alpha-acetyltransferase 10/11	http://www.genome.jp/dbget-bin/www_bget?ko:K20791	Q9FKI4	629	1.2e-64	N-terminal acetyltransferase A complex catalytic subunit NAA10 OS=Arabidopsis thaliana OX=3702 GN=NAA10 PE=1 SV=1	PF13302//PF13508//PF08445//PF00583//PF13673	Acetyltransferase (GNAT) domain//Acetyltransferase (GNAT) domain//FR47-like protein//Acetyltransferase (GNAT) family//Acetyltransferase (GNAT) domain	GO:0042967	obsolete acyl-carrier-protein biosynthetic process	GO:0008080//GO:0016747	N-acetyltransferase activity//transferase activity, transferring acyl groups other than amino-acyl groups	--	--	KOG3235	Subunit of the major N alpha-acetyltransferase
Cluster-13214.0-2R	C3H	C3H	Cluster-13214.0	445	1117513784	XP_019442540.1	149	1.7e-07	PREDICTED: zinc finger CCCH domain-containing protein 41 isoform X1 [Lupinus angustifolius]	--	--	--	--	--	K13192	RBM26	RNA-binding protein 26	http://www.genome.jp/dbget-bin/www_bget?ko:K13192	Q5T8P6	201	6e-15	RNA-binding protein 26 OS=Homo sapiens OX=9606 GN=RBM26 PE=1 SV=3	PF00642	Zinc finger C-x8-C-x5-C-x3-H type (and similar)	--	--	GO:0046872	metal ion binding	--	--	KOG2135	Proteins containing the RNA recognition motif
Cluster-13276.0-1F	bZIP	bZIP	Cluster-13276.0	659	1029119566	XP_016738264.1	247	1.1e-18	PREDICTED: protein ABSCISIC ACID-INSENSITIVE 5-like isoform X2 [Gossypium hirsutum]	XR_001680727.1	XR_001680727	529	0	PREDICTED: Gossypium hirsutum uncharacterized protein At4g17910-like (LOC107886330), transcript variant X10, misc_RNA	--	--	--	--	--	--	--	--	PF08587//PF03131//PF07716//PF00170//PF01166	Ubiquitin associated domain (UBA)//bZIP Maf transcription factor//Basic region leucine zipper//bZIP transcription factor//TSC-22/dip/bun family	GO:0016310//GO:0009069//GO:0006355	phosphorylation//serine family amino acid metabolic process//regulation of transcription, DNA-templated	GO:0003700//GO:0004674//GO:0003677	DNA-binding transcription factor activity//protein serine/threonine kinase activity//DNA binding	GO:0005667//GO:0005634	transcription regulator complex//nucleus	--	--
Cluster-13531.0-1F	WRKY	WRKY	Cluster-13531.0	438	1031986453	NP_001313678.1	761	1.8e-78	probable WRKY transcription factor 3 [Gossypium hirsutum]	NM_001326749.1	NM_001326749	429	0	Gossypium hirsutum probable WRKY transcription factor 3 (LOC107888565), mRNA &amp;&amp; KF031105.1 Gossypium hirsutum WRKY transcription factor 74 (WRKY74) mRNA, complete cds	--	--	--	--	Q9ZQ70	456	1.6e-44	Probable WRKY transcription factor 3 OS=Arabidopsis thaliana OX=3702 GN=WRKY3 PE=2 SV=1	PF03106	WRKY DNA -binding domain	GO:0006355	regulation of transcription, DNA-templated	GO:0043565//GO:0003700	sequence-specific DNA binding//DNA-binding transcription factor activity	GO:0005667	transcription regulator complex	--	--
Cluster-13749.0-2R	Others	Others	Cluster-13749.0	1454	823227069	XP_012446372.1	1588	7.7e-174	PREDICTED: protein CHLOROPLAST IMPORT APPARATUS 2 isoform X1 [Gossypium raimondii]	XM_016834718.1	XM_016834718	1419	0	PREDICTED: Gossypium hirsutum protein CHLOROPLAST IMPORT APPARATUS 2-like (LOC107907368), transcript variant X2, mRNA	--	--	--	--	Q9LU68	266	5.7e-22	Protein CHLOROPLAST IMPORT APPARATUS 2 OS=Arabidopsis thaliana OX=3702 GN=CIA2 PE=1 SV=1	PF06203	CCT motif	--	--	GO:0005515	protein binding	--	--	--	--
Cluster-13781.0-1F	C3H	C3H	Cluster-13781.0	478	1029073214	XP_016696842.1	804	2e-83	PREDICTED: zinc finger CCCH domain-containing protein ZFN-like isoform X1 [Gossypium hirsutum]	XM_017764462.1	XM_017764462	478	0	PREDICTED: Gossypium arboreum zinc finger CCCH domain-containing protein ZFN-like (LOC108464266), mRNA	--	--	--	--	Q9SWF9	649	7.3e-67	Zinc finger CCCH domain-containing protein ZFN-like OS=Pisum sativum OX=3888 PE=2 SV=1	PF00642	Zinc finger C-x8-C-x5-C-x3-H type (and similar)	--	--	GO:0046872	metal ion binding	--	--	--	--
Cluster-13880.0-1F	TCP	TCP	Cluster-13880.0	406	728848152	KHG27595.1	562	2e-55	Transcription factor TCP2 -like protein [Gossypium arboreum]	XM_016842443.1	XM_016842443	406	0	PREDICTED: Gossypium hirsutum transcription factor TCP2 (LOC107913803), transcript variant X5, mRNA	--	--	--	--	Q93V43	251	8.8e-21	Transcription factor TCP2 OS=Arabidopsis thaliana OX=3702 GN=TCP2 PE=1 SV=1	--	--	--	--	--	--	--	--	--	--
Cluster-14019.0-0F	SWI/SNF-BAF60b	SWI/SNF-BAF60b	Cluster-14019.0	604	1029062778	XP_016691631.1	690	4.3e-70	PREDICTED: SWI/SNF-related matrix-associated actin-dependent regulator of chromatin subfamily D member 1-like [Gossypium hirsutum]	XM_016836142.1	XM_016836142	598	0	PREDICTED: Gossypium hirsutum SWI/SNF-related matrix-associated actin-dependent regulator of chromatin subfamily D member 1-like (LOC107908859), mRNA	--	--	--	--	O74503	169	4.2e-11	Upstream activation factor subunit spp27 OS=Schizosaccharomyces pombe (strain 972 / ATCC 24843) OX=284812 GN=spp27 PE=1 SV=1	PF02201	SWIB/MDM2 domain	--	--	GO:0005515	protein binding	--	--	KOG1946	RNA polymerase I transcription factor UAF
Cluster-14060.0-1F	Others	Others	Cluster-14060.0	398	1271158773	PHT96396.1	185	1e-11	Cysteine-rich protein 2 [Capsicum chinense]	--	--	--	--	--	K09377	CSRP	cysteine and glycine-rich protein	http://www.genome.jp/dbget-bin/www_bget?ko:K09377	Q56K04	270	5.4e-23	Cysteine-rich protein 1 OS=Bos taurus OX=9913 GN=CRIP1 PE=3 SV=3	PF03604	DNA directed RNA polymerase, 7 kDa subunit	GO:0006144//GO:0006206//GO:0006351	purine nucleobase metabolic process//pyrimidine nucleobase metabolic process//transcription, DNA-templated	GO:0003677//GO:0003899	DNA binding//DNA-directed 5'-3' RNA polymerase activity	GO:0005730	nucleolus	KOG1700	Regulatory protein MLP and related LIM proteins
Cluster-14310.0-0F	HB-other	HB->HB-other	Cluster-14310.0	423	1344109639	PPD83283.1	509	2.9e-49	hypothetical protein GOBAR_DD19781 [Gossypium barbadense]	XM_016886876.1	XM_016886876	423	0	PREDICTED: Gossypium hirsutum homeobox-leucine zipper protein ATHB-6-like (LOC107951736), mRNA	K09338	HD-ZIP	homeobox-leucine zipper protein	http://www.genome.jp/dbget-bin/www_bget?ko:K09338	P46668	361	1.6e-33	Homeobox-leucine zipper protein ATHB-6 OS=Arabidopsis thaliana OX=3702 GN=ATHB-6 PE=1 SV=1	PF00046//PF05920	Homeodomain//Homeobox KN domain	GO:0006355	regulation of transcription, DNA-templated	GO:0003677	DNA binding	--	--	--	--
Cluster-14351.0-1F	MBF1	MBF1	Cluster-14351.0	403	1347703789	PPS02561.1	562	2e-55	hypothetical protein GOBAR_AA18112 [Gossypium barbadense]	JN389441.1	JN389441	403	0	Gossypium hirsutum multiprotein bridging factor 1 transcriptional coactivator (MBF1b) mRNA, complete cds	K03627	MBF1	putative transcription factor	http://www.genome.jp/dbget-bin/www_bget?ko:K03627	Q9SJI8	467	7.8e-46	Multiprotein-bridging factor 1a OS=Arabidopsis thaliana OX=3702 GN=MBF1A PE=2 SV=1	--	--	--	--	--	--	--	--	KOG3398	Transcription factor MBF1
Cluster-14584.0-0R	C2H2	C2H2	Cluster-14584.0	443	412987719	CCO20554.1	364	2e-32	PREDICTED: similar to Zinc finger protein 271 (Zinc finger protein 7) (HZF7) (Zinc finger protein ZNFphex133) (Epstein-Barr virus-induced zinc finger protein) (ZNF-EB) (CT-ZFP48) (Zinc finger protein [Bathycoccus prasinos]	--	--	--	--	--	--	--	--	--	Q9UL59	407	7.8e-39	Zinc finger protein 214 OS=Homo sapiens OX=9606 GN=ZNF214 PE=2 SV=2	PF14369//PF03470//PF01155//PF05495//PF00096//PF15750//PF04810	zinc-ribbon//XS zinc finger domain//Hydrogenase/urease nickel incorporation, metallochaperone, hypA//CHY zinc finger//Zinc finger, C2H2 type//Ubiquitin-binding zinc-finger//Sec23/Sec24 zinc finger	GO:0051604//GO:0031047//GO:0006886//GO:0006888	protein maturation//gene silencing by RNA//intracellular protein transport//endoplasmic reticulum to Golgi vesicle-mediated transport	GO:0003676//GO:0061630//GO:0016151//GO:0008270//GO:0043130	nucleic acid binding//ubiquitin protein ligase activity//nickel cation binding//zinc ion binding//ubiquitin binding	GO:0030127	COPII vesicle coat	--	--
Cluster-14987.0-1R	C2C2-CO-like	C2C2->C2C2-CO-like	Cluster-14987.0	1182	765198999	AJR28835.1	1563	4.9e-171	CONSTANS-like 6 protein [Gossypium barbadense]	XM_012617707.1	XM_012617707	1142	0	PREDICTED: Gossypium raimondii zinc finger protein CONSTANS-LIKE 5-like (LOC105790222), mRNA	--	--	--	--	Q9FHH8	762	1.4e-79	Zinc finger protein CONSTANS-LIKE 5 OS=Arabidopsis thaliana OX=3702 GN=COL5 PE=2 SV=2	PF06203//PF00643	CCT motif//B-box zinc finger	--	--	GO:0008270//GO:0005515	zinc ion binding//protein binding	--	--	--	--
Cluster-15441.0-2R	C3H	C3H	Cluster-15441.0	346	1347707639	PPS05886.1	281	6.5e-23	hypothetical protein GOBAR_AA14755 [Gossypium barbadense]	XM_017768569.1	XM_017768569	340	4.46074e-177	PREDICTED: Gossypium arboreum splicing factor U2af small subunit B-like (LOC108467794), mRNA	K12836	U2AF1	splicing factor U2AF 35 kDa subunit	http://www.genome.jp/dbget-bin/www_bget?ko:K12836	Q9S709	252	5.7e-21	Splicing factor U2af small subunit A OS=Arabidopsis thaliana OX=3702 GN=U2AF35A PE=1 SV=1	PF00642	Zinc finger C-x8-C-x5-C-x3-H type (and similar)	--	--	GO:0046872	metal ion binding	--	--	KOG2202	U2 snRNP splicing factor, small subunit, and related proteins
Cluster-15809.0-2F	TRAF	TRAF	Cluster-15809.0	765	728833122	KHG12565.1	994	3e-105	BTB/POZ domain-containing NPY2 -like protein [Gossypium arboreum]	XM_016812867.1	XM_016812867	753	0	PREDICTED: Gossypium hirsutum BTB/POZ domain-containing protein NPY5-like (LOC107888694), transcript variant X1, mRNA	--	--	--	--	Q0WL52	772	6.4e-81	BTB/POZ domain-containing protein NPY5 OS=Arabidopsis thaliana OX=3702 GN=NPY5 PE=2 SV=2	PF00651	BTB/POZ domain	--	--	GO:0005515	protein binding	--	--	--	--
Cluster-15905.0-2R	C2H2	C2H2	Cluster-15905.0	370	971507939	GAQ90268.1	306	8.8e-26	hypothetical protein KFL_006200080 [Klebsormidium nitens]	--	--	--	--	--	--	--	--	--	Q9BWM5	330	5.5e-30	Zinc finger protein 416 OS=Homo sapiens OX=9606 GN=ZNF416 PE=2 SV=1	PF00096//PF01096//PF03604//PF01155//PF07975	Zinc finger, C2H2 type//Transcription factor S-II (TFIIS)//DNA directed RNA polymerase, 7 kDa subunit//Hydrogenase/urease nickel incorporation, metallochaperone, hypA//TFIIH C1-like domain	GO:0006206//GO:0006351//GO:0051604//GO:0006281//GO:0006144	pyrimidine nucleobase metabolic process//transcription, DNA-templated//protein maturation//DNA repair//purine nucleobase metabolic process	GO:0008270//GO:0003677//GO:0016151//GO:0003676//GO:0003899	zinc ion binding//DNA binding//nickel cation binding//nucleic acid binding//DNA-directed 5'-3' RNA polymerase activity	GO:0005730	nucleolus	--	--
Cluster-15985.0-1F	C2H2	C2H2	Cluster-15985.0	765	424513242	CCO66826.1	388	5.7e-35	PREDICTED: similar to Zinc finger protein 271 (Zinc finger protein 7) (HZF7) (Zinc finger protein ZNFphex133) (Epstein-Barr virus-induced zinc finger protein) (ZNF-EB) (CT-ZFP48) (Zinc finger protein [Bathycoccus prasinos]	--	--	--	--	--	--	--	--	--	Q86V71	419	5.5e-40	Zinc finger protein 429 OS=Homo sapiens OX=9606 GN=ZNF429 PE=2 SV=2	PF01155//PF00096//PF07975	Hydrogenase/urease nickel incorporation, metallochaperone, hypA//Zinc finger, C2H2 type//TFIIH C1-like domain	GO:0051604//GO:0006281	protein maturation//DNA repair	GO:0003676//GO:0008270//GO:0016151	nucleic acid binding//zinc ion binding//nickel cation binding	--	--	--	--
Cluster-15985.1-1F	C2H2	C2H2	Cluster-15985.1	1166	412991286	CCO16131.1	192	4.6e-12	PREDICTED: similar to Zinc finger protein 271 (Zinc finger protein 7) (HZF7) (Zinc finger protein ZNFphex133) (Epstein-Barr virus-induced zinc finger protein) (ZNF-EB) (CT-ZFP48) (Zinc finger protein [Bathycoccus prasinos]	--	--	--	--	--	--	--	--	--	Q99MD8	198	3.5e-14	Myoneurin OS=Mus musculus OX=10090 GN=Mynn PE=2 SV=2	PF07776//PF00096	Zinc-finger associated domain (zf-AD)//Zinc finger, C2H2 type	--	--	GO:0008270//GO:0003676	zinc ion binding//nucleic acid binding	GO:0005634	nucleus	--	--
Cluster-16002.0-0F	bHLH	bHLH	Cluster-16002.0	350	1029051208	XP_016689285.1	493	1.7e-47	PREDICTED: transcription factor bHLH122-like isoform X1 [Gossypium hirsutum]	XM_017772342.1	XM_017772342	347	0	PREDICTED: Gossypium arboreum transcription factor bHLH122 (LOC108470847), transcript variant X3, mRNA	--	--	--	--	Q66GR3	404	1.4e-38	Transcription factor bHLH130 OS=Arabidopsis thaliana OX=3702 GN=BHLH130 PE=1 SV=1	PF00010	Helix-loop-helix DNA-binding domain	--	--	GO:0046983	protein dimerization activity	--	--	--	--
Cluster-16003.0-0R	HMG	HMG	Cluster-16003.0	1915	1333472237	PNR44987.1	286	9.5e-23	hypothetical protein PHYPA_014757 [Physcomitrella patens]	XM_025309195.1	XM_025309195	588	0	Rhizophagus irregularis DAOM 181602=DAOM 197198 high mobility group box domain-containing protein (GLOIN_2v1453684), partial mRNA	K09273	UBTF	upstream-binding transcription factor	http://www.genome.jp/dbget-bin/www_bget?ko:K09273	Q9SUP7	211	1.8e-15	High mobility group B protein 6 OS=Arabidopsis thaliana OX=3702 GN=HMGB6 PE=2 SV=1	PF04769//PF03153	Mating-type protein MAT alpha 1 HMG-box//Transcription factor IIA, alpha/beta subunit	GO:0045895//GO:0007531//GO:0006367	positive regulation of mating-type specific transcription, DNA-templated//mating type determination//transcription initiation from RNA polymerase II promoter	GO:0008301	DNA binding, bending	GO:0005672//GO:0005634	transcription factor TFIIA complex//nucleus	KOG0381	HMG box-containing protein
Cluster-16008.0-0R	HB-WOX	HB->HB-WOX	Cluster-16008.0	513	1276248815	PIN08093.1	418	1.3e-38	hypothetical protein CDL12_19352 [Handroanthus impetiginosus]	XM_011071674.2	XM_011071674	158	1.01828e-75	PREDICTED: Sesamum indicum WUSCHEL-related homeobox 11-like (LOC105155741), mRNA	--	--	--	--	Q10M29	313	7.2e-28	WUSCHEL-related homeobox 6 OS=Oryza sativa subsp. japonica OX=39947 GN=WOX6 PE=2 SV=1	PF01783//PF00046//PF00257	Ribosomal L32p protein family//Homeodomain//Dehydrin	GO:0042254//GO:0009415//GO:0006412	ribosome biogenesis//response to water//translation	GO:0003735//GO:0003677	structural constituent of ribosome//DNA binding	GO:0005840//GO:0015934	ribosome//large ribosomal subunit	--	--
Cluster-16119.1-2R	C2H2	C2H2	Cluster-16119.1	608	412987719	CCO20554.1	404	6.3e-37	PREDICTED: similar to Zinc finger protein 271 (Zinc finger protein 7) (HZF7) (Zinc finger protein ZNFphex133) (Epstein-Barr virus-induced zinc finger protein) (ZNF-EB) (CT-ZFP48) (Zinc finger protein [Bathycoccus prasinos]	--	--	--	--	--	--	--	--	--	Q96NI8	357	6.7e-33	Zinc finger protein 570 OS=Homo sapiens OX=9606 GN=ZNF570 PE=2 SV=1	PF00096//PF01428//PF02892	Zinc finger, C2H2 type//AN1-like Zinc finger//BED zinc finger	--	--	GO:0008270//GO:0003677//GO:0003676	zinc ion binding//DNA binding//nucleic acid binding	--	--	--	--
Cluster-16167.0-1R	C2H2	C2H2	Cluster-16167.0	404	950887195	XP_014526293.1	232	3.7e-17	hypothetical protein JH06_3674 [Blastocystis sp. subtype 4]	--	--	--	--	--	K20828	ZNF143_76, STAF	zinc finger protein 143/76	http://www.genome.jp/dbget-bin/www_bget?ko:K20828	Q8NEA6	514	2.8e-51	Zinc finger protein GLIS3 OS=Homo sapiens OX=9606 GN=GLIS3 PE=2 SV=5	PF00096	Zinc finger, C2H2 type	--	--	GO:0003676	nucleic acid binding	--	--	--	--
Cluster-16177.0-2F	C2H2	C2H2	Cluster-16177.0	694	--	--	--	--	--	--	--	--	--	--	--	--	--	--	Q7KQZ4	187	3.9e-13	Longitudinals lacking protein, isoforms A/B/D/L OS=Drosophila melanogaster OX=7227 GN=lola PE=1 SV=1	PF00096//PF02176//PF02892	Zinc finger, C2H2 type//TRAF-type zinc finger//BED zinc finger	--	--	GO:0008270//GO:0003677//GO:0003676	zinc ion binding//DNA binding//nucleic acid binding	--	--	--	--
Cluster-16208.0-0R	MYB-related	MYB->MYB-related	Cluster-16208.0	469	--	--	--	--	--	--	--	--	--	--	--	--	--	--	Q59E36	411	2.8e-39	REST corepressor OS=Drosophila melanogaster OX=7227 GN=CoRest PE=1 SV=2	--	--	--	--	--	--	--	--	--	--
Cluster-16243.0-2R	Others	Others	Cluster-16243.0	850	1377605849	GBG26612.1	241	7e-18	Alpha-actinin-1 [Hondaea fermentalgiana]	--	--	--	--	--	--	--	--	--	E1BBG2	361	3.2e-33	MICAL-like protein 1 OS=Bos taurus OX=9913 GN=MICALL1 PE=1 SV=2	PF00307	Calponin homology (CH) domain	--	--	GO:0005515	protein binding	--	--	--	--
Cluster-16251.1-1R	B3	B3->B3	Cluster-16251.1	375	1137217118	OMO84154.1	228	9.9e-17	hypothetical protein COLO4_22195 [Corchorus olitorius]	--	--	--	--	--	--	--	--	--	Q9XIB4	181	1.1e-12	B3 domain-containing protein At1g49475 OS=Arabidopsis thaliana OX=3702 GN=At1g49475 PE=2 SV=2	PF02362	B3 DNA binding domain	--	--	GO:0003677	DNA binding	--	--	--	--
Cluster-16387.0-1R	C2H2	C2H2	Cluster-16387.0	737	1191662529	OTG14498.1	244	2.7e-18	putative C2H2 and C2HC zinc fingers superfamily protein [Helianthus annuus]	XM_013002654.1	XM_013002654	67	5.75126e-25	PREDICTED: Erythranthe guttatus transcriptional regulator SUPERMAN-like (LOC105977354), mRNA	--	--	--	--	O80942	222	3.7e-17	Zinc finger protein 10 OS=Arabidopsis thaliana OX=3702 GN=ZFP10 PE=2 SV=1	PF00096	Zinc finger, C2H2 type	--	--	GO:0003676	nucleic acid binding	--	--	--	--
Cluster-16472.1-1R	bHLH	bHLH	Cluster-16472.1	1314	--	--	--	--	--	--	--	--	--	--	--	--	--	--	Q26263	502	2.2e-49	Protein deadpan OS=Drosophila melanogaster OX=7227 GN=dpn PE=1 SV=2	PF00010//PF07527	Helix-loop-helix DNA-binding domain//Hairy Orange	GO:0006355	regulation of transcription, DNA-templated	GO:0046983//GO:0003677	protein dimerization activity//DNA binding	--	--	--	--
Cluster-16485.0-2R	LOB	LOB	Cluster-16485.0	723	1173790556	XP_011076828.2	625	1.8e-62	LOB domain-containing protein 21-like [Sesamum indicum]	XM_011078526.2	XM_011078526	192	1.83621e-94	PREDICTED: Sesamum indicum LOB domain-containing protein 21-like (LOC105160978), mRNA	--	--	--	--	Q9SRL8	425	1e-40	LOB domain-containing protein 21 OS=Arabidopsis thaliana OX=3702 GN=LBD21 PE=2 SV=1	PF07578	Lipid A Biosynthesis N-terminal domain	GO:0009245	lipid A biosynthetic process	GO:0008915	lipid-A-disaccharide synthase activity	--	--	--	--
Cluster-16526.0-2F	Others	Others	Cluster-16526.0	710	1029011836	XP_016669762.1	1075	1.1e-114	PREDICTED: two-component response regulator-like APRR7 isoform X1 [Gossypium hirsutum]	XM_016814274.1	XM_016814274	710	0	PREDICTED: Gossypium hirsutum two-component response regulator-like APRR7 (LOC107889731), transcript variant X3, mRNA	K12129	PRR7	pseudo-response regulator 7	http://www.genome.jp/dbget-bin/www_bget?ko:K12129	Q93WK5	601	4e-61	Two-component response regulator-like APRR7 OS=Arabidopsis thaliana OX=3702 GN=APRR7 PE=1 SV=1	PF00072	Response regulator receiver domain	GO:0000160	phosphorelay signal transduction system	--	--	--	--	--	--
Cluster-16526.1-1F	Others	Others	Cluster-16526.1	358	1050580071	XP_017611114.1	560	3e-55	PREDICTED: LOW QUALITY PROTEIN: two-component response regulator-like APRR7 [Gossypium arboreum]	XM_017755625.1	XM_017755625	355	0	PREDICTED: Gossypium arboreum two-component response regulator-like APRR7 (LOC108456892), mRNA	K12129	PRR7	pseudo-response regulator 7	http://www.genome.jp/dbget-bin/www_bget?ko:K12129	Q93WK5	308	1.9e-27	Two-component response regulator-like APRR7 OS=Arabidopsis thaliana OX=3702 GN=APRR7 PE=1 SV=1	PF00072	Response regulator receiver domain	GO:0000160	phosphorelay signal transduction system	--	--	--	--	--	--
Cluster-16678.0-2R	C2H2	C2H2	Cluster-16678.0	408	--	--	--	--	--	--	--	--	--	--	--	--	--	--	Q867Z4	172	1.3e-11	Longitudinals lacking protein, isoforms F/I/K/T OS=Drosophila melanogaster OX=7227 GN=lola PE=1 SV=1	PF00096	Zinc finger, C2H2 type	--	--	GO:0003676	nucleic acid binding	--	--	--	--
Cluster-16756.0-1F	HMG	HMG	Cluster-16756.0	692	1343985428	XP_023874586.1	138	5e-06	uncharacterized protein LOC111987110 [Quercus suber]	--	--	--	--	--	K09272	SSRP1	structure-specific recognition protein 1	http://www.genome.jp/dbget-bin/www_bget?ko:K09272	Q96RK0	427	5.8e-41	Protein capicua homolog OS=Homo sapiens OX=9606 GN=CIC PE=1 SV=2	--	--	--	--	--	--	--	--	KOG2746	HMG-box transcription factor Capicua and related proteins
Cluster-16785.1-1F	C2H2	C2H2	Cluster-16785.1	550	--	--	--	--	--	--	--	--	--	--	--	--	--	--	--	--	--	--	PF00096	Zinc finger, C2H2 type	--	--	GO:0003676	nucleic acid binding	--	--	--	--
Cluster-16792.0-1R	Jumonji	Jumonji	Cluster-16792.0	402	922864452	KOO31707.1	337	2.4e-29	jmjc domain-containing histone demethylation protein 2b [Chrysochromulina tobinii]	--	--	--	--	--	K15601	KDM3	lysine-specific demethylase 3	http://www.genome.jp/dbget-bin/www_bget?ko:K15601	Q6ZPY7	498	2e-49	Lysine-specific demethylase 3B OS=Mus musculus OX=10090 GN=Kdm3b PE=1 SV=2	--	--	--	--	--	--	--	--	KOG1356	Putative transcription factor 5qNCA, contains JmjC domain
Cluster-16979.0-2R	C2H2	C2H2	Cluster-16979.0	307	--	--	--	--	--	--	--	--	--	--	--	--	--	--	P42283	166	4.7e-11	Longitudinals lacking protein, isoform G OS=Drosophila melanogaster OX=7227 GN=lola PE=1 SV=2	PF02176//PF03884//PF02892//PF00098//PF00096	TRAF-type zinc finger//DNA gyrase inhibitor YacG//BED zinc finger//Zinc knuckle//Zinc finger, C2H2 type	--	--	GO:0003677//GO:0008270//GO:0003676	DNA binding//zinc ion binding//nucleic acid binding	--	--	--	--
Cluster-17106.0-1R	C2H2	C2H2	Cluster-17106.0	1986	412987609	CCO20444.1	288	5.8e-23	PREDICTED: similar to Zinc finger protein 271 (Zinc finger protein 7) (HZF7) (Zinc finger protein ZNFphex133) (Epstein-Barr virus-induced zinc finger protein) (ZNF-EB) (CT-ZFP48) (Zinc finger protein [Bathycoccus prasinos]	--	--	--	--	--	--	--	--	--	P25932	689	7e-71	Protein escargot OS=Drosophila melanogaster OX=7227 GN=esg PE=1 SV=2	PF02892//PF02701//PF00096//PF05495	BED zinc finger//Dof domain, zinc finger//Zinc finger, C2H2 type//CHY zinc finger	GO:0006355	regulation of transcription, DNA-templated	GO:0003676//GO:0008270//GO:0003677	nucleic acid binding//zinc ion binding//DNA binding	--	--	--	--
Cluster-17108.0-1R	HB-other	HB->HB-other	Cluster-17108.0	685	--	--	--	--	--	--	--	--	--	--	--	--	--	--	O18400	527	1.5e-52	Pituitary homeobox homolog Ptx1 OS=Drosophila melanogaster OX=7227 GN=Ptx1 PE=2 SV=2	PF05920//PF00046	Homeobox KN domain//Homeodomain	GO:0006355	regulation of transcription, DNA-templated	GO:0003677	DNA binding	--	--	KOG0486	Transcription factor PTX1, contains HOX domain
Cluster-17120.1-0R	C2C2-GATA	C2C2->C2C2-GATA	Cluster-17120.1	1155	1360871868	PSC69906.1	189	1e-11	putative serine threonine-kinase isoform X1 [Micractinium conductrix]	--	--	--	--	--	--	--	--	--	P91623	503	1.5e-49	GATA-binding factor C OS=Drosophila melanogaster OX=7227 GN=grn PE=2 SV=1	PF00320//PF08273//PF01873	GATA zinc finger//Zinc-binding domain of primase-helicase//Domain found in IF2B/IF5	GO:0006446//GO:0006269//GO:0006413//GO:0006355//GO:0006351	regulation of translational initiation//DNA replication, synthesis of RNA primer//translational initiation//regulation of transcription, DNA-templated//transcription, DNA-templated	GO:0003896//GO:0043565//GO:0004386//GO:0003743//GO:0008270	DNA primase activity//sequence-specific DNA binding//helicase activity//translation initiation factor activity//zinc ion binding	GO:0005657//GO:0005840//GO:0005730	replication fork//ribosome//nucleolus	KOG1601	GATA-4/5/6 transcription factors
Cluster-17249.0-2R	bHLH	bHLH	Cluster-17249.0	441	1028953524	XP_016720182.1	570	2.6e-56	PREDICTED: transcription factor ILR3-like isoform X1 [Gossypium hirsutum]	XM_016864693.1	XM_016864693	441	0	PREDICTED: Gossypium hirsutum transcription factor ILR3-like (LOC107932631), transcript variant X1, mRNA	--	--	--	--	Q9FH37	499	1.7e-49	Transcription factor ILR3 OS=Arabidopsis thaliana OX=3702 GN=ILR3 PE=1 SV=1	PF13851//PF09738//PF05557//PF07716//PF00010//PF00170//PF06005//PF01166//PF05929//PF04871//PF06156//PF04136//PF01025//PF09726//PF01956//PF06419//PF07195//PF07851//PF08961//PF05837//PF15898//PF01920//PF03980//PF16331//PF08172//PF01496//PF07926	Growth-arrest specific micro-tubule binding//LRRFIP family//Mitotic checkpoint protein//Basic region leucine zipper//Helix-loop-helix DNA-binding domain//bZIP transcription factor//Cell division protein ZapB//TSC-22/dip/bun family//Phage capsid scaffolding protein (GPO) serine peptidase//Uso1 / p115 like vesicle tethering protein, C terminal region//Initiation control protein YabA//Sec34-like fam…	GO:0090529//GO:0007155//GO:0006914//GO:0007094//GO:1902600//GO:0006891//GO:0043093//GO:0006457//GO:0006886//GO:0006606//GO:0006355//GO:0051382//GO:0006260//GO:0048870//GO:0019069//GO:0016192//GO:0070206//GO:0023041	cell septum assembly//cell adhesion//autophagy//mitotic spindle assembly checkpoint//proton transmembrane transport//intra-Golgi vesicle-mediated transport//FtsZ-dependent cytokinesis//protein folding//intracellular protein transport//protein import into nucleus//regulation of transcription, DNA-templated//kinetochore assembly//DNA replication//cell motility//viral capsid assembly//vesicle-mediat…	GO:0051087//GO:0042803//GO:0019901//GO:0051082//GO:0000774//GO:0003700//GO:0046983//GO:0015078	chaperone binding//protein homodimerization activity//protein kinase binding//unfolded protein binding//adenyl-nucleotide exchange factor activity//DNA-binding transcription factor activity//protein dimerization activity//proton transmembrane transporter activity	GO:0030867//GO:0000818//GO:0017119//GO:0005737//GO:0031514//GO:0005801//GO:0000776//GO:0005667//GO:0030173//GO:0016020//GO:0033179//GO:0016021//GO:0009288//GO:0016272	rough endoplasmic reticulum membrane//nuclear MIS12/MIND complex//Golgi transport complex//cytoplasm//motile cilium//cis-Golgi network//kinetochore//transcription regulator complex//integral component of Golgi membrane//membrane//proton-transporting V-type ATPase, V0 domain//integral component of membrane//bacterial-type flagellum//prefoldin complex	--	--
Cluster-17474.0-1R	C2H2	C2H2	Cluster-17474.0	416	--	--	--	--	--	--	--	--	--	--	--	--	--	--	--	--	--	--	PF00096//PF02892	Zinc finger, C2H2 type//BED zinc finger	--	--	GO:0003676//GO:0003677	nucleic acid binding//DNA binding	--	--	--	--
Cluster-18093.1-0F	C2H2	C2H2	Cluster-18093.1	2497	424512866	CCO66450.1	536	1.3e-51	PREDICTED: similar to Zinc finger protein 271 (Zinc finger protein 7) (HZF7) (Zinc finger protein ZNFphex133) (Epstein-Barr virus-induced zinc finger protein) (ZNF-EB) (CT-ZFP48) (Zinc finger protein [Bathycoccus prasinos]	--	--	--	--	--	--	--	--	--	Q8IYB9	723	1e-74	Zinc finger protein 595 OS=Homo sapiens OX=9606 GN=ZNF595 PE=2 SV=2	PF14369//PF00096//PF00789	zinc-ribbon//Zinc finger, C2H2 type//UBX domain	--	--	GO:0061630//GO:0003676//GO:0005515	ubiquitin protein ligase activity//nucleic acid binding//protein binding	--	--	--	--
Cluster-18112.0-2R	C2H2	C2H2	Cluster-18112.0	377	--	--	--	--	--	--	--	--	--	--	--	--	--	--	--	--	--	--	PF00096	Zinc finger, C2H2 type	--	--	GO:0003676	nucleic acid binding	--	--	--	--
Cluster-18306.0-2R	C2H2	C2H2	Cluster-18306.0	340	--	--	--	--	--	--	--	--	--	--	--	--	--	--	Q7KQZ4	155	9.9e-10	Longitudinals lacking protein, isoforms A/B/D/L OS=Drosophila melanogaster OX=7227 GN=lola PE=1 SV=1	PF00096//PF02892	Zinc finger, C2H2 type//BED zinc finger	--	--	GO:0003676//GO:0003677	nucleic acid binding//DNA binding	--	--	--	--
Cluster-18460.0-0F	C2H2	C2H2	Cluster-18460.0	380	--	--	--	--	--	--	--	--	--	--	--	--	--	--	Q7KQZ4	144	2.1e-08	Longitudinals lacking protein, isoforms A/B/D/L OS=Drosophila melanogaster OX=7227 GN=lola PE=1 SV=1	PF00096//PF08273	Zinc finger, C2H2 type//Zinc-binding domain of primase-helicase	GO:0006351//GO:0006269	transcription, DNA-templated//DNA replication, synthesis of RNA primer	GO:0003676//GO:0004386//GO:0003896//GO:0008270	nucleic acid binding//helicase activity//DNA primase activity//zinc ion binding	GO:0005657//GO:0005730	replication fork//nucleolus	--	--
Cluster-18519.0-2F	PHD	PHD	Cluster-18519.0	491	1376950016	XP_024540789.1	179	6.2e-11	CHD3-type chromatin-remodeling factor PICKLE isoform X1 [Selaginella moellendorffii]	--	--	--	--	--	K11643	CHD4, MI2B	chromodomain-helicase-DNA-binding protein 4	http://www.genome.jp/dbget-bin/www_bget?ko:K11643	Q9W0T1	642	4.9e-66	Nucleosome-remodeling factor subunit NURF301 OS=Drosophila melanogaster OX=7227 GN=E(bx) PE=1 SV=2	--	--	--	--	--	--	--	--	--	--
Cluster-18779.0-2R	LOB	LOB	Cluster-18779.0	962	747067178	XP_011080296.1	847	4.3e-88	LOB domain-containing protein 29 [Sesamum indicum]	XM_021773526.1	XM_021773526	228	2.40325e-114	PREDICTED: Manihot esculenta LOB domain-containing protein 29-like (LOC110627277), mRNA	K13945	-	-	http://www.genome.jp/dbget-bin/www_bget?ko:K13945	Q9M2J7	464	4.2e-45	LOB domain-containing protein 29 OS=Arabidopsis thaliana OX=3702 GN=LBD29 PE=2 SV=1	PF06005	Cell division protein ZapB	GO:0090529//GO:0043093	cell septum assembly//FtsZ-dependent cytokinesis	--	--	GO:0005737	cytoplasm	--	--
Cluster-193.10226-2R	HSF	HSF	Cluster-193.10226	1726	1279111310	XP_022879895.1	1178	3.2e-126	heat stress transcription factor B-4-like [Olea europaea var. sylvestris]	XM_011076115.2	XM_011076115	417	0	PREDICTED: Sesamum indicum heat stress transcription factor B-4-like (LOC105159156), mRNA	K09419	HSFF	heat shock transcription factor, other eukaryote	http://www.genome.jp/dbget-bin/www_bget?ko:K09419	Q9C635	588	3.1e-59	Heat stress transcription factor B-4 OS=Arabidopsis thaliana OX=3702 GN=HSFB4 PE=2 SV=1	PF00447//PF07213	HSF-type DNA-binding//DAP10 membrane protein	GO:0006355//GO:0014068//GO:0007165//GO:0050776	regulation of transcription, DNA-templated//positive regulation of phosphatidylinositol 3-kinase signaling//signal transduction//regulation of immune response	GO:0005102//GO:0043548//GO:0003700//GO:0043565	signaling receptor binding//phosphatidylinositol 3-kinase binding//DNA-binding transcription factor activity//sequence-specific DNA binding	GO:0016020//GO:0042025//GO:0005667	membrane//host cell nucleus//transcription regulator complex	--	--
Cluster-193.10227-1F	WRKY	WRKY	Cluster-193.10227	1183	1279014791	XP_022867110.1	425	4.5e-39	WRKY transcription factor 22-like [Olea europaea var. sylvestris]	XM_011082840.2	XM_011082840	200	1.09294e-98	PREDICTED: Sesamum indicum probable WRKY transcription factor 29 (LOC105164227), mRNA	--	--	--	--	O04609	309	4.8e-27	WRKY transcription factor 22 OS=Arabidopsis thaliana OX=3702 GN=WRKY22 PE=2 SV=1	PF03106	WRKY DNA -binding domain	GO:0006355	regulation of transcription, DNA-templated	GO:0043565//GO:0003700	sequence-specific DNA binding//DNA-binding transcription factor activity	GO:0005667	transcription regulator complex	--	--
Cluster-193.10354-1R	GNAT	GNAT	Cluster-193.10354	1415	604335731	EYU39619.1	955	1.9e-100	hypothetical protein MIMGU_mgv1a012952mg [Erythranthe guttata]	XM_012979303.1	XM_012979303	337	9.13115e-175	PREDICTED: Erythranthe guttatus probable acetyltransferase NATA1-like (LOC105955555), mRNA	--	--	--	--	Q9ZV06	747	9.4e-78	Probable acetyltransferase NATA1-like OS=Arabidopsis thaliana OX=3702 GN=At2g39020 PE=2 SV=1	PF00583//PF13673//PF08445//PF13302//PF13508	Acetyltransferase (GNAT) family//Acetyltransferase (GNAT) domain//FR47-like protein//Acetyltransferase (GNAT) domain//Acetyltransferase (GNAT) domain	GO:0042967	obsolete acyl-carrier-protein biosynthetic process	GO:0016747//GO:0008080	transferase activity, transferring acyl groups other than amino-acyl groups//N-acetyltransferase activity	--	--	KOG3216	Diamine acetyltransferase
Cluster-193.10430-2R	GNAT	GNAT	Cluster-193.10430	1525	747054758	XP_011073602.1	1718	6.8e-189	probable N-acetyltransferase HLS1 [Sesamum indicum]	XM_011075300.2	XM_011075300	486	0	PREDICTED: Sesamum indicum probable N-acetyltransferase HLS1 (LOC105158517), mRNA	--	--	--	--	Q42381	1003	2.1e-107	Probable N-acetyltransferase HLS1 OS=Arabidopsis thaliana OX=3702 GN=HLS1 PE=1 SV=1	PF13302//PF08445//PF13508//PF13673//PF00583	Acetyltransferase (GNAT) domain//FR47-like protein//Acetyltransferase (GNAT) domain//Acetyltransferase (GNAT) domain//Acetyltransferase (GNAT) family	GO:0042967	obsolete acyl-carrier-protein biosynthetic process	GO:0008080//GO:0016747	N-acetyltransferase activity//transferase activity, transferring acyl groups other than amino-acyl groups	--	--	--	--
Cluster-193.10515-1F	WRKY	WRKY	Cluster-193.10515	1955	764627127	XP_011469209.1	551	1.8e-53	PREDICTED: probable WRKY transcription factor 12 [Fragaria vesca subsp. vesca]	XM_020697998.1	XM_020697998	195	1.0984e-95	PREDICTED: Sesamum indicum probable WRKY transcription factor 12 (LOC105173242), mRNA	--	--	--	--	Q93WY4	502	3.3e-49	Probable WRKY transcription factor 12 OS=Arabidopsis thaliana OX=3702 GN=WRKY12 PE=2 SV=1	PF03106	WRKY DNA -binding domain	GO:0006355	regulation of transcription, DNA-templated	GO:0043565//GO:0003700	sequence-specific DNA binding//DNA-binding transcription factor activity	GO:0005667	transcription regulator complex	--	--
Cluster-193.10536-2F	HMG	HMG	Cluster-193.10536	2826	1210519476	GAX21600.1	336	2.2e-28	structure-specific recognition protein 1 [Fistulifera solaris]	--	--	--	--	--	--	--	--	--	Q24537	761	4.5e-79	High mobility group protein DSP1 OS=Drosophila melanogaster OX=7227 GN=Dsp1 PE=2 SV=1	PF04690//PF04961	YABBY protein//Formiminotransferase-cyclodeaminase	GO:0007275//GO:0044237	multicellular organism development//cellular metabolic process	GO:0003824	catalytic activity	--	--	KOG0381	HMG box-containing protein
Cluster-193.10755-1R	C2H2	C2H2	Cluster-193.10755	1674	1117563615	XP_019452793.1	980	2.8e-103	PREDICTED: tubulin beta-2 chain [Lupinus angustifolius]	XM_012231548.2	XM_012231548	263	1.4828e-133	PREDICTED: Jatropha curcas tubulin beta-1 chain (LOC105645834), mRNA	K07375	TUBB	tubulin beta	http://www.genome.jp/dbget-bin/www_bget?ko:K07375	Q9ASR0	973	6.9e-104	Tubulin beta-3 chain OS=Arabidopsis thaliana OX=3702 GN=TUBB3 PE=2 SV=2	PF00096//PF00091	Zinc finger, C2H2 type//Tubulin/FtsZ family, GTPase domain	--	--	GO:0003924//GO:0003676	GTPase activity//nucleic acid binding	--	--	KOG1375	Beta tubulin
Cluster-193.10996-1F	MADS-M-type	MADS->MADS-M-type	Cluster-193.10996	2003	848927926	XP_012827635.1	542	2.1e-52	PREDICTED: uncharacterized protein LOC105948920 [Erythranthe guttata]	--	--	--	--	--	--	--	--	--	Q9FKK2	269	3.6e-22	Agamous-like MADS-box protein AGL62 OS=Arabidopsis thaliana OX=3702 GN=AGL62 PE=1 SV=1	PF03938//PF01743//PF02601//PF00319//PF03884//PF12443	Outer membrane protein (OmpH-like)//Poly A polymerase head domain//Exonuclease VII, large subunit//SRF-type transcription factor (DNA-binding and dimerisation domain)//DNA gyrase inhibitor YacG//AT-hook-containing transcription factor	GO:0001837//GO:0006308//GO:0006396	epithelial to mesenchymal transition//DNA catabolic process//RNA processing	GO:0000978//GO:0008855//GO:0003723//GO:0016779//GO:0003677//GO:0008270//GO:0001228//GO:0046983//GO:0051082	RNA polymerase II cis-regulatory region sequence-specific DNA binding//exodeoxyribonuclease VII activity//RNA binding//nucleotidyltransferase activity//DNA binding//zinc ion binding//DNA-binding transcription activator activity, RNA polymerase II-specific//protein dimerization activity//unfolded protein binding	GO:0009318	exodeoxyribonuclease VII complex	--	--
Cluster-193.11022-0F	SRS	SRS	Cluster-193.11022	2351	604331085	EYU35943.1	979	5.1e-103	hypothetical protein MIMGU_mgv1a006505mg [Erythranthe guttata]	XM_020694898.1	XM_020694898	258	1.26081e-130	PREDICTED: Sesamum indicum protein LATERAL ROOT PRIMORDIUM 1-like (LOC105163701), mRNA	--	--	--	--	Q94CK9	513	2.1e-50	Protein LATERAL ROOT PRIMORDIUM 1 OS=Arabidopsis thaliana OX=3702 GN=LRP1 PE=1 SV=1	--	--	--	--	--	--	--	--	--	--
Cluster-193.11089-1R	MYB	MYB->MYB	Cluster-193.11089	1437	747068838	XP_011081193.1	1033	1.7e-109	protein ODORANT1 [Sesamum indicum]	XM_011082891.2	XM_011082891	262	4.56725e-133	PREDICTED: Sesamum indicum protein ODORANT1 (LOC105164277), mRNA	K09422	MYBP	myb proto-oncogene protein, plant	http://www.genome.jp/dbget-bin/www_bget?ko:K09422	Q50EX6	833	1e-87	Protein ODORANT1 OS=Petunia hybrida OX=4102 GN=ODO1 PE=2 SV=1	--	--	--	--	--	--	--	--	--	--
Cluster-193.11122-1F	LIM	LIM	Cluster-193.11122	1142	1276271015	PIN26467.1	916	5e-96	Regulatory protein MLP [Handroanthus impetiginosus]	XM_011088862.2	XM_011088862	310	7.48456e-160	PREDICTED: Sesamum indicum LIM domain-containing protein WLIM1 (LOC105168721), mRNA	K09377	CSRP	cysteine and glycine-rich protein	http://www.genome.jp/dbget-bin/www_bget?ko:K09377	Q94JX5	700	2.1e-72	LIM domain-containing protein WLIM1 OS=Arabidopsis thaliana OX=3702 GN=WLIM1 PE=1 SV=1	PF04999	Cell division protein FtsL	GO:0051301	cell division	--	--	GO:0016021	integral component of membrane	--	--
Cluster-193.11308-0F	C2H2	C2H2	Cluster-193.11308	1520	1276237378	PIM99978.1	1116	4.3e-119	hypothetical protein CDL12_27521 [Handroanthus impetiginosus]	XM_028208428.1	XM_028208428	171	1.86732e-82	PREDICTED: Camellia sinensis protein SENSITIVE TO PROTON RHIZOTOXICITY 2-like (LOC114267396), mRNA	--	--	--	--	Q0WT24	794	3.6e-83	Protein SENSITIVE TO PROTON RHIZOTOXICITY 2 OS=Arabidopsis thaliana OX=3702 GN=STOP2 PE=2 SV=1	PF00096	Zinc finger, C2H2 type	--	--	GO:0003676	nucleic acid binding	--	--	--	--
Cluster-193.11405-2R	AP2/ERF-ERF	AP2/ERF->AP2/ERF-ERF	Cluster-193.11405	1268	1276268193	PIN24027.1	530	3.2e-51	hypothetical protein CDL12_03247 [Handroanthus impetiginosus]	XM_013000837.1	XM_013000837	142	2.04921e-66	PREDICTED: Erythranthe guttatus ethylene-responsive transcription factor ERF011-like (LOC105975641), mRNA	--	--	--	--	Q9SNE1	369	5.7e-34	Ethylene-responsive transcription factor ERF011 OS=Arabidopsis thaliana OX=3702 GN=ERF011 PE=2 SV=1	PF04934//PF00847	MED6 mediator sub complex component//AP2 domain	GO:0006355//GO:0006357	regulation of transcription, DNA-templated//regulation of transcription by RNA polymerase II	GO:0003712//GO:0003700	transcription coregulator activity//DNA-binding transcription factor activity	GO:0005667//GO:0016592	transcription regulator complex//mediator complex	--	--
Cluster-193.11575-0R	GARP-G2-like	GARP->GARP-G2-like	Cluster-193.11575	1845	1173791823	XP_020549380.1	479	3.8e-45	myb-related protein 2 isoform X2 [Sesamum indicum]	XM_020697692.1	XM_020697692	147	4.99117e-69	PREDICTED: Sesamum indicum myb-related protein 2 (LOC105174060), transcript variant X2, mRNA	--	--	--	--	Q9SQQ9	402	1.2e-37	Myb-related protein 2 OS=Arabidopsis thaliana OX=3702 GN=MYR2 PE=1 SV=1	PF04261	Dyp-type peroxidase family	GO:0006804//GO:0055114//GO:0006979	obsolete peroxidase reaction//oxidation-reduction process//response to oxidative stress	GO:0004601//GO:0020037	peroxidase activity//heme binding	--	--	--	--
Cluster-193.11640-2F	MYB-related	MYB->MYB-related	Cluster-193.11640	1127	1173781485	XP_020547443.1	309	1.2e-25	transcription factor SRM1 [Sesamum indicum]	XM_024338517.1	XM_024338517	71	5.34097e-27	PREDICTED: Rosa chinensis transcription factor SRM1 (LOC112197717), transcript variant X2, mRNA	--	--	--	--	Q9FNN6	212	8.1e-16	Transcription factor SRM1 OS=Arabidopsis thaliana OX=3702 GN=SRM1 PE=1 SV=1	--	--	--	--	--	--	--	--	--	--
Cluster-193.11646-0R	SWI/SNF-BAF60b	SWI/SNF-BAF60b	Cluster-193.11646	1436	1276260282	PIN17331.1	343	1.8e-29	hypothetical protein CDL12_10014 [Handroanthus impetiginosus]	XM_006346269.2	XM_006346269	63	1.91794e-22	PREDICTED: Solanum tuberosum protein TRI1-like (LOC102593782), mRNA	--	--	--	--	--	--	--	--	PF02201	SWIB/MDM2 domain	--	--	GO:0005515	protein binding	--	--	--	--
Cluster-193.11646-1R	SWI/SNF-BAF60b	SWI/SNF-BAF60b	Cluster-193.11646	1436	1276260282	PIN17331.1	343	1.8e-29	hypothetical protein CDL12_10014 [Handroanthus impetiginosus]	XM_006346269.2	XM_006346269	63	1.91794e-22	PREDICTED: Solanum tuberosum protein TRI1-like (LOC102593782), mRNA	--	--	--	--	--	--	--	--	PF02201	SWIB/MDM2 domain	--	--	GO:0005515	protein binding	--	--	--	--
Cluster-193.11686-0F	AP2/ERF-ERF	AP2/ERF->AP2/ERF-ERF	Cluster-193.11686	1500	1276251979	PIN10542.1	631	7.4e-63	hypothetical protein CDL12_16869 [Handroanthus impetiginosus]	XM_013002374.1	XM_013002374	183	3.93166e-89	PREDICTED: Erythranthe guttatus ethylene-responsive transcription factor TINY-like (LOC105977104), mRNA	K09286	EREBP	EREBP-like factor	http://www.genome.jp/dbget-bin/www_bget?ko:K09286	Q9LYD3	449	3.6e-43	Dehydration-responsive element-binding protein 3 OS=Arabidopsis thaliana OX=3702 GN=DREB3 PE=2 SV=1	PF00570//PF00847	HRDC domain//AP2 domain	GO:0006355	regulation of transcription, DNA-templated	GO:0003676//GO:0003700	nucleic acid binding//DNA-binding transcription factor activity	GO:0005667	transcription regulator complex	--	--
Cluster-193.11692-1R	MYB-related	MYB->MYB-related	Cluster-193.11692	1008	747066701	XP_011080041.1	450	4.8e-42	transcription factor MYB14 [Sesamum indicum]	XM_011081739.2	XM_011081739	160	1.59507e-76	PREDICTED: Sesamum indicum transcription factor MYB14 (LOC105163413), mRNA	K09422	MYBP	myb proto-oncogene protein, plant	http://www.genome.jp/dbget-bin/www_bget?ko:K09422	Q6K1S6	323	9.8e-29	Transcription factor MYB30 OS=Oryza sativa subsp. japonica OX=39947 GN=MYB30 PE=1 SV=1	PF09111	SLIDE	GO:0006338	chromatin remodeling	GO:0003676//GO:0005524//GO:0016818	nucleic acid binding//ATP binding//hydrolase activity, acting on acid anhydrides, in phosphorus-containing anhydrides	GO:0005634	nucleus	--	--
Cluster-193.11692-2R	MYB-related	MYB->MYB-related	Cluster-193.11692	1008	747066701	XP_011080041.1	450	4.8e-42	transcription factor MYB14 [Sesamum indicum]	XM_011081739.2	XM_011081739	160	1.59507e-76	PREDICTED: Sesamum indicum transcription factor MYB14 (LOC105163413), mRNA	K09422	MYBP	myb proto-oncogene protein, plant	http://www.genome.jp/dbget-bin/www_bget?ko:K09422	Q6K1S6	323	9.8e-29	Transcription factor MYB30 OS=Oryza sativa subsp. japonica OX=39947 GN=MYB30 PE=1 SV=1	PF09111	SLIDE	GO:0006338	chromatin remodeling	GO:0003676//GO:0005524//GO:0016818	nucleic acid binding//ATP binding//hydrolase activity, acting on acid anhydrides, in phosphorus-containing anhydrides	GO:0005634	nucleus	--	--
Cluster-193.11693-2R	MYB-related	MYB->MYB-related	Cluster-193.11693	1073	914408365	AKV71949.1	329	5.5e-28	R2R3-MYB protein [Rehmannia glutinosa]	KF059514.1	KF059514	69	6.56795e-26	Salvia miltiorrhiza MYB-related transcription factor (MYB50) gene, complete cds	K09422	MYBP	myb proto-oncogene protein, plant	http://www.genome.jp/dbget-bin/www_bget?ko:K09422	Q6K1S6	204	6.5e-15	Transcription factor MYB30 OS=Oryza sativa subsp. japonica OX=39947 GN=MYB30 PE=1 SV=1	PF09111	SLIDE	GO:0006338	chromatin remodeling	GO:0003676//GO:0016818//GO:0005524	nucleic acid binding//hydrolase activity, acting on acid anhydrides, in phosphorus-containing anhydrides//ATP binding	GO:0005634	nucleus	--	--
Cluster-193.11725-0F	LOB	LOB	Cluster-193.11725	869	1173786713	XP_011074366.2	416	3.6e-38	LOW QUALITY PROTEIN: LOB domain-containing protein 38-like [Sesamum indicum]	XM_011076064.2	XM_011076064	122	1.81997e-55	PREDICTED: Sesamum indicum LOB domain-containing protein 38-like (LOC105159113), mRNA	--	--	--	--	Q9FN11	276	2.4e-23	LOB domain-containing protein 37 OS=Arabidopsis thaliana OX=3702 GN=LBD37 PE=2 SV=1	--	--	--	--	--	--	--	--	--	--
Cluster-193.11725-2F	LOB	LOB	Cluster-193.11725	869	1173786713	XP_011074366.2	416	3.6e-38	LOW QUALITY PROTEIN: LOB domain-containing protein 38-like [Sesamum indicum]	XM_011076064.2	XM_011076064	122	1.81997e-55	PREDICTED: Sesamum indicum LOB domain-containing protein 38-like (LOC105159113), mRNA	--	--	--	--	Q9FN11	276	2.4e-23	LOB domain-containing protein 37 OS=Arabidopsis thaliana OX=3702 GN=LBD37 PE=2 SV=1	--	--	--	--	--	--	--	--	--	--
Cluster-193.11926-0F	SWI/SNF-SWI3	SWI/SNF-SWI3	Cluster-193.11926	3220	747093426	XP_011094517.1	3499	0	protein FLOWERING LOCUS D isoform X2 [Sesamum indicum]	XM_011096215.2	XM_011096215	1333	0	PREDICTED: Sesamum indicum protein FLOWERING LOCUS D (LOC105174189), transcript variant X3, mRNA	K11450	KDM1A, AOF2, LSD1	lysine-specific histone demethylase 1A	http://www.genome.jp/dbget-bin/www_bget?ko:K11450	Q9CAE3	2664	1.1e-299	Protein FLOWERING LOCUS D OS=Arabidopsis thaliana OX=3702 GN=FLD PE=1 SV=1	PF08107//PF01266//PF01593//PF01494//PF02826//PF07992//PF04433	Pleurocidin family//FAD dependent oxidoreductase//Flavin containing amine oxidoreductase//FAD binding domain//D-isomer specific 2-hydroxyacid dehydrogenase, NAD binding domain//Pyridine nucleotide-disulphide oxidoreductase//SWIRM domain	GO:0042742//GO:0055114	defense response to bacterium//oxidation-reduction process	GO:0005515//GO:0071949//GO:0051287//GO:0016491	protein binding//FAD binding//NAD binding//oxidoreductase activity	--	--	KOG0029	Amine oxidase
Cluster-193.11927-2R	bZIP	bZIP	Cluster-193.11927	1661	1276241859	PIN02931.1	524	2.1e-50	hypothetical protein CDL12_24561 [Handroanthus impetiginosus]	XM_011076706.2	XM_011076706	232	2.51439e-116	PREDICTED: Sesamum indicum transcription factor VIP1-like (LOC105159593), partial mRNA	K20557	VIP1	transcription factor VIP1	http://www.genome.jp/dbget-bin/www_bget?ko:K20557	Q6S4P4	389	3.6e-36	Transcription factor RF2b OS=Oryza sativa subsp. japonica OX=39947 GN=RF2b PE=1 SV=2	PF00170//PF06005//PF07716//PF03131//PF06156	bZIP transcription factor//Cell division protein ZapB//Basic region leucine zipper//bZIP Maf transcription factor//Initiation control protein YabA	GO:0006260//GO:0006355//GO:0090529//GO:0043093	DNA replication//regulation of transcription, DNA-templated//cell septum assembly//FtsZ-dependent cytokinesis	GO:0003677//GO:0003700	DNA binding//DNA-binding transcription factor activity	GO:0005634//GO:0005737//GO:0005667	nucleus//cytoplasm//transcription regulator complex	--	--
Cluster-193.11980-0R	AUX/IAA	AUX/IAA	Cluster-193.11980	1592	1276258251	PIN15648.1	518	9.9e-50	hypothetical protein CDL12_11702 [Handroanthus impetiginosus]	XM_016710990.1	XM_016710990	124	2.62109e-56	PREDICTED: Capsicum annuum auxin-responsive protein IAA13-like (LOC107864576), mRNA	K14484	IAA	auxin-responsive protein IAA	http://www.genome.jp/dbget-bin/www_bget?ko:K14484	Q38831	352	6.7e-32	Auxin-responsive protein IAA13 OS=Arabidopsis thaliana OX=3702 GN=IAA13 PE=1 SV=2	PF00564	PB1 domain	--	--	GO:0005515	protein binding	--	--	--	--
Cluster-193.11980-1R	AUX/IAA	AUX/IAA	Cluster-193.11980	1592	1276258251	PIN15648.1	518	9.9e-50	hypothetical protein CDL12_11702 [Handroanthus impetiginosus]	XM_016710990.1	XM_016710990	124	2.62109e-56	PREDICTED: Capsicum annuum auxin-responsive protein IAA13-like (LOC107864576), mRNA	K14484	IAA	auxin-responsive protein IAA	http://www.genome.jp/dbget-bin/www_bget?ko:K14484	Q38831	352	6.7e-32	Auxin-responsive protein IAA13 OS=Arabidopsis thaliana OX=3702 GN=IAA13 PE=1 SV=2	PF00564	PB1 domain	--	--	GO:0005515	protein binding	--	--	--	--
Cluster-193.12169-1F	SBP	SBP	Cluster-193.12169	1525	1276257704	PIN15190.1	310	1.3e-25	hypothetical protein CDL12_12167 [Handroanthus impetiginosus]	XM_011102051.2	XM_011102051	133	2.49322e-61	PREDICTED: Sesamum indicum squamosa promoter-binding protein 1-like (LOC105178556), mRNA	--	--	--	--	Q7XPY1	199	3.5e-14	Squamosa promoter-binding-like protein 8 OS=Oryza sativa subsp. japonica OX=39947 GN=SPL8 PE=2 SV=1	PF04110//PF06463//PF03110	Ubiquitin-like autophagy protein Apg12//Molybdenum Cofactor Synthesis C//SBP domain	GO:0000045//GO:0006777	autophagosome assembly//Mo-molybdopterin cofactor biosynthetic process	GO:0051539//GO:0003677	4 iron, 4 sulfur cluster binding//DNA binding	GO:0005634//GO:0019008//GO:0005737	nucleus//molybdopterin synthase complex//cytoplasm	--	--
Cluster-193.12209-0F	CSD	CSD	Cluster-193.12209	733	747057161	XP_011074870.1	360	9.6e-32	glycine-rich protein 2-like [Sesamum indicum]	--	--	--	--	--	--	--	--	--	Q94C69	190	1.9e-13	Cold shock domain-containing protein 3 OS=Arabidopsis thaliana OX=3702 GN=CSP3 PE=1 SV=1	PF00313//PF00098//PF00575	'Cold-shock' DNA-binding domain//Zinc knuckle//S1 RNA binding domain	--	--	GO:0003676//GO:0008270	nucleic acid binding//zinc ion binding	--	--	--	--
Cluster-193.1226-0R	MYB-related	MYB->MYB-related	Cluster-193.1226	886	747104385	XP_011100426.1	370	8e-33	myb-related protein 308-like [Sesamum indicum]	XM_012996907.1	XM_012996907	112	6.72631e-50	PREDICTED: Erythranthe guttatus transcription factor MYB32-like (LOC105971972), mRNA	K09422	MYBP	myb proto-oncogene protein, plant	http://www.genome.jp/dbget-bin/www_bget?ko:K09422	Q38851	324	6.6e-29	Transcription repressor MYB6 OS=Arabidopsis thaliana OX=3702 GN=MYB6 PE=1 SV=1	--	--	--	--	--	--	--	--	--	--
Cluster-193.12339-2R	C2H2	C2H2	Cluster-193.12339	1608	1276255060	PIN12992.1	1514	3.2e-165	hypothetical protein CDL12_14393 [Handroanthus impetiginosus]	XM_020691737.1	XM_020691737	437	0	PREDICTED: Sesamum indicum uncharacterized LOC105176601 (LOC105176601), mRNA	--	--	--	--	--	--	--	--	PF02166//PF09726//PF00096//PF17333	Androgen receptor//Macoilin family//Zinc finger, C2H2 type//Beta defensin 136	GO:0023041//GO:0006355//GO:0030521//GO:0042742//GO:0007165	neuronal signal transduction//regulation of transcription, DNA-templated//androgen receptor signaling pathway//defense response to bacterium//signal transduction	GO:0004879//GO:0003677//GO:0005496//GO:0003676	nuclear receptor activity//DNA binding//steroid binding//nucleic acid binding	GO:0030867//GO:0005634	rough endoplasmic reticulum membrane//nucleus	--	--
Cluster-193.12355-2F	C2H2	C2H2	Cluster-193.12355	847	1276260179	PIN17245.1	546	3e-53	Zn finger protein [Handroanthus impetiginosus]	XM_011098540.2	XM_011098540	237	2.09091e-119	PREDICTED: Sesamum indicum protein SUPPRESSOR OF FRI 4 (LOC105175899), transcript variant X2, mRNA	--	--	--	--	Q9C5G0	507	3.8e-50	Protein SUPPRESSOR OF FRI 4 OS=Arabidopsis thaliana OX=3702 GN=SUF4 PE=1 SV=1	--	--	--	--	--	--	--	--	KOG2893	Zn finger protein
Cluster-193.12479-1R	C3H	C3H	Cluster-193.12479	448	1023985192	KZV23174.1	184	1.5e-11	serine carboxypeptidase-like 42 [Dorcoceras hygrometricum]	--	--	--	--	--	--	--	--	--	--	--	--	--	PF00642	Zinc finger C-x8-C-x5-C-x3-H type (and similar)	--	--	GO:0046872	metal ion binding	--	--	--	--
Cluster-193.1298-2F	LIM	LIM	Cluster-193.1298	704	--	--	--	--	--	--	--	--	--	--	--	--	--	--	Q9WUH4	141	8.7e-08	Four and a half LIM domains protein 1 OS=Rattus norvegicus OX=10116 GN=Fhl1 PE=2 SV=1	--	--	--	--	--	--	--	--	--	--
Cluster-193.1299-2F	mTERF	mTERF	Cluster-193.1299	1854	661897177	CDO98889.1	767	1.5e-78	unnamed protein product [Coffea canephora]	--	--	--	--	--	K15032	MTERFD	mTERF domain-containing protein, mitochondrial	http://www.genome.jp/dbget-bin/www_bget?ko:K15032	F4JVI3	175	2.6e-11	Transcription termination factor MTERF5, chloroplastic OS=Arabidopsis thaliana OX=3702 GN=MTERF5 PE=1 SV=1	PF02536	mTERF	GO:0006355	regulation of transcription, DNA-templated	GO:0003690	double-stranded DNA binding	--	--	--	--
Cluster-193.13082-2F	Trihelix	Trihelix	Cluster-193.13082	2029	747050469	XP_011071308.1	991	1.8e-104	trihelix transcription factor GT-4-like [Sesamum indicum]	XM_011073006.2	XM_011073006	334	6.13056e-173	PREDICTED: Sesamum indicum trihelix transcription factor GT-4-like (LOC105156788), mRNA	--	--	--	--	Q9FX53	734	4.3e-76	Trihelix transcription factor GT-1 OS=Arabidopsis thaliana OX=3702 GN=GT-1 PE=1 SV=1	PF02732	ERCC4 domain	--	--	GO:0003677//GO:0004518	DNA binding//nuclease activity	--	--	--	--
Cluster-193.13083-1R	Trihelix	Trihelix	Cluster-193.13083	2033	747050469	XP_011071308.1	1384	4.8e-150	trihelix transcription factor GT-4-like [Sesamum indicum]	XM_011088427.2	XM_011088427	474	0	PREDICTED: Sesamum indicum trihelix transcription factor GT-4 (LOC105168367), transcript variant X2, mRNA	--	--	--	--	Q9FX53	991	6.9e-106	Trihelix transcription factor GT-1 OS=Arabidopsis thaliana OX=3702 GN=GT-1 PE=1 SV=1	PF07655	Secretin N-terminal domain	GO:0009297	pilus assembly	--	--	GO:0019867	outer membrane	--	--
Cluster-193.13085-0F	HB-HD-ZIP	HB->HB-HD-ZIP	Cluster-193.13085	1968	565381819	XP_006357259.1	445	3.6e-41	PREDICTED: homeobox-leucine zipper protein HAT5 [Solanum tuberosum]	XM_022156158.1	XM_022156158	77	4.3604e-30	PREDICTED: Helianthus annuus homeobox-leucine zipper protein HAT5-like (LOC110911528), transcript variant X2, mRNA	K09338	HD-ZIP	homeobox-leucine zipper protein	http://www.genome.jp/dbget-bin/www_bget?ko:K09338	Q02283	328	5e-29	Homeobox-leucine zipper protein HAT5 OS=Arabidopsis thaliana OX=3702 GN=HAT5 PE=1 SV=1	PF05920//PF02183//PF00046//PF05118	Homeobox KN domain//Homeobox associated leucine zipper//Homeodomain//Aspartyl/Asparaginyl beta-hydroxylase	GO:0006355//GO:0018193	regulation of transcription, DNA-templated//peptidyl-amino acid modification	GO:0043565//GO:0003677	sequence-specific DNA binding//DNA binding	--	--	--	--
Cluster-193.13152-0F	SBP	SBP	Cluster-193.13152	2146	1276255337	PIN13216.1	334	2.9e-28	hypothetical protein CDL12_14181 [Handroanthus impetiginosus]	XM_011076864.2	XM_011076864	192	5.61844e-94	PREDICTED: Sesamum indicum squamosa promoter-binding-like protein 9 (LOC105159697), mRNA	--	--	--	--	Q700W2	241	6.7e-19	Squamosa promoter-binding-like protein 9 OS=Arabidopsis thaliana OX=3702 GN=SPL9 PE=2 SV=2	PF03110	SBP domain	--	--	GO:0003677	DNA binding	GO:0005634	nucleus	--	--
Cluster-193.13152-2F	SBP	SBP	Cluster-193.13152	2146	1276255337	PIN13216.1	334	2.9e-28	hypothetical protein CDL12_14181 [Handroanthus impetiginosus]	XM_011076864.2	XM_011076864	192	5.61844e-94	PREDICTED: Sesamum indicum squamosa promoter-binding-like protein 9 (LOC105159697), mRNA	--	--	--	--	Q700W2	241	6.7e-19	Squamosa promoter-binding-like protein 9 OS=Arabidopsis thaliana OX=3702 GN=SPL9 PE=2 SV=2	PF03110	SBP domain	--	--	GO:0003677	DNA binding	GO:0005634	nucleus	--	--
Cluster-193.13153-1F	SBP	SBP	Cluster-193.13153	999	747057704	XP_011075166.1	830	4.1e-86	squamosa promoter-binding-like protein 9 [Sesamum indicum]	XM_011076864.2	XM_011076864	121	7.56367e-55	PREDICTED: Sesamum indicum squamosa promoter-binding-like protein 9 (LOC105159697), mRNA	--	--	--	--	Q700W2	284	3.2e-24	Squamosa promoter-binding-like protein 9 OS=Arabidopsis thaliana OX=3702 GN=SPL9 PE=2 SV=2	PF03110	SBP domain	--	--	GO:0003677	DNA binding	GO:0005634	nucleus	--	--
Cluster-193.13154-2F	SBP	SBP	Cluster-193.13154	971	747064523	XP_011078846.1	566	1.6e-55	squamosa promoter-binding-like protein 17 isoform X1 [Sesamum indicum]	XM_011076864.2	XM_011076864	186	5.40328e-91	PREDICTED: Sesamum indicum squamosa promoter-binding-like protein 9 (LOC105159697), mRNA	--	--	--	--	Q700W2	420	5.3e-40	Squamosa promoter-binding-like protein 9 OS=Arabidopsis thaliana OX=3702 GN=SPL9 PE=2 SV=2	PF03110	SBP domain	--	--	GO:0003677	DNA binding	GO:0005634	nucleus	--	--
Cluster-193.13189-2F	bHLH	bHLH	Cluster-193.13189	1719	747092480	XP_011094007.1	1070	1.1e-113	putative transcription factor bHLH041 [Sesamum indicum]	XM_011079901.2	XM_011079901	245	1.5452e-123	PREDICTED: Sesamum indicum putative transcription factor bHLH041 (LOC105162001), transcript variant X1, mRNA	--	--	--	--	Q9LTS4	502	2.9e-49	Putative transcription factor bHLH041 OS=Arabidopsis thaliana OX=3702 GN=BHLH41 PE=3 SV=1	PF17049//PF00010	ATPase expression protein 1//Helix-loop-helix DNA-binding domain	GO:0006417	regulation of translation	GO:0045182//GO:0046983	translation regulator activity//protein dimerization activity	--	--	--	--
Cluster-193.13229-0R	AP2/ERF-ERF	AP2/ERF->AP2/ERF-ERF	Cluster-193.13229	1093	1173797264	XP_011081402.2	632	4.1e-63	ethylene-responsive transcription factor 1A-like [Sesamum indicum]	XM_012987203.1	XM_012987203	148	8.12539e-70	PREDICTED: Erythranthe guttatus ethylene-responsive transcription factor 2-like (LOC105962869), mRNA	--	--	--	--	Q9LW50	340	1.1e-30	Ethylene-responsive transcription factor 2 OS=Nicotiana sylvestris OX=4096 GN=ERF2 PE=2 SV=1	PF00847	AP2 domain	GO:0006355	regulation of transcription, DNA-templated	GO:0003700	DNA-binding transcription factor activity	GO:0005667	transcription regulator complex	--	--
Cluster-193.13262-1F	AP2/ERF-ERF	AP2/ERF->AP2/ERF-ERF	Cluster-193.13262	1764	1276246051	PIN05972.1	603	1.5e-59	hypothetical protein CDL12_21479 [Handroanthus impetiginosus]	XM_015775099.2	XM_015775099	50	3.98413e-15	PREDICTED: Oryza sativa Japonica Group ethylene-responsive transcription factor ERF073 (LOC4331845), mRNA	K13434	PTI6	pathogenesis-related genes transcriptional activator PTI6	http://www.genome.jp/dbget-bin/www_bget?ko:K13434	O04682	452	1.9e-43	Pathogenesis-related genes transcriptional activator PTI6 OS=Solanum lycopersicum OX=4081 GN=PTI6 PE=2 SV=1	PF07462//PF00847	Merozoite surface protein 1 (MSP1) C-terminus//AP2 domain	GO:0006355//GO:0009405	regulation of transcription, DNA-templated//pathogenesis	GO:0003700	DNA-binding transcription factor activity	GO:0005667//GO:0016020	transcription regulator complex//membrane	--	--
Cluster-193.13369-1R	C2H2	C2H2	Cluster-193.13369	1444	747044663	XP_011090203.1	750	1.1e-76	zinc finger protein ZAT4 [Sesamum indicum]	XM_011091901.2	XM_011091901	167	2.96499e-80	PREDICTED: Sesamum indicum zinc finger protein ZAT4 (LOC105170946), mRNA	--	--	--	--	Q9SHD0	395	6.3e-37	Zinc finger protein ZAT4 OS=Arabidopsis thaliana OX=3702 GN=ZAT4 PE=2 SV=1	PF00096//PF14820	Zinc finger, C2H2 type//Small proline-rich 2	--	--	GO:0003676	nucleic acid binding	GO:0001533	cornified envelope	--	--
Cluster-193.13391-0F	B3	B3->B3	Cluster-193.13391	1623	1111152361	XP_019258003.1	606	6.3e-60	PREDICTED: B3 domain-containing protein Os01g0234100-like [Nicotiana attenuata]	--	--	--	--	--	--	--	--	--	Q0JP99	336	4.9e-30	B3 domain-containing protein Os01g0234100 OS=Oryza sativa subsp. japonica OX=39947 GN=Os01g0234100 PE=2 SV=1	PF13495//PF02362	Phage integrase, N-terminal SAM-like domain//B3 DNA binding domain	GO:0015074	DNA integration	GO:0003677	DNA binding	--	--	--	--
Cluster-193.13525-0R	HB-WOX	HB->HB-WOX	Cluster-193.13525	1321	1173780887	XP_011069676.2	610	1.8e-60	WUSCHEL-related homeobox 4 [Sesamum indicum]	XM_012996143.1	XM_012996143	141	7.68657e-66	PREDICTED: Erythranthe guttatus WUSCHEL-related homeobox 4-like (LOC105971297), mRNA	--	--	--	--	Q6X7J9	452	1.4e-43	WUSCHEL-related homeobox 4 OS=Arabidopsis thaliana OX=3702 GN=WOX4 PE=1 SV=1	PF00046	Homeodomain	--	--	GO:0003677	DNA binding	--	--	--	--
Cluster-193.13553-1F	WRKY	WRKY	Cluster-193.13553	1573	1276259010	PIN16278.1	910	3.4e-95	hypothetical protein CDL12_11064 [Handroanthus impetiginosus]	XM_020693202.1	XM_020693202	299	1.35266e-153	PREDICTED: Sesamum indicum probable WRKY transcription factor 27 (LOC105160423), transcript variant X1, mRNA	K13425	WRKY22	WRKY transcription factor 22	http://www.genome.jp/dbget-bin/www_bget?ko:K13425	Q9FLX8	371	4.1e-34	Probable WRKY transcription factor 27 OS=Arabidopsis thaliana OX=3702 GN=WRKY27 PE=2 SV=1	PF03106	WRKY DNA -binding domain	GO:0006355	regulation of transcription, DNA-templated	GO:0003700//GO:0043565	DNA-binding transcription factor activity//sequence-specific DNA binding	GO:0005667	transcription regulator complex	--	--
Cluster-193.14279-1R	MADS-M-type	MADS->MADS-M-type	Cluster-193.14279	936	1173818970	XP_020552001.1	407	4.3e-37	agamous-like MADS-box protein AGL14 [Sesamum indicum]	--	--	--	--	--	--	--	--	--	Q9FJK3	153	4.7e-09	Agamous-like MADS-box protein AGL80 OS=Arabidopsis thaliana OX=3702 GN=AGL80 PE=1 SV=1	PF00319	SRF-type transcription factor (DNA-binding and dimerisation domain)	--	--	GO:0003677//GO:0046983	DNA binding//protein dimerization activity	--	--	--	--
Cluster-193.14474-2F	bHLH	bHLH	Cluster-193.14474	3716	848895392	XP_012847741.1	1988	8.1e-220	PREDICTED: prolyl endopeptidase-like isoform X2 [Erythranthe guttata]	XM_020691585.1	XM_020691585	656	0	PREDICTED: Sesamum indicum protease 2-like (LOC110011457), mRNA	--	--	--	--	O07834	507	1.7e-49	Dipeptidyl aminopeptidase BI OS=Pseudoxanthomonas mexicana OX=128785 GN=dapb1 PE=1 SV=1	PF00326//PF00010//PF02897	Prolyl oligopeptidase family//Helix-loop-helix DNA-binding domain//Prolyl oligopeptidase, N-terminal beta-propeller domain	GO:0006508	proteolysis	GO:0004252//GO:0008236//GO:0046983//GO:0070008	serine-type endopeptidase activity//serine-type peptidase activity//protein dimerization activity//serine-type exopeptidase activity	--	--	--	--
Cluster-193.14530-1F	C3H	C3H	Cluster-193.14530	1687	747040711	XP_011094664.1	979	3.7e-103	zinc finger CCCH domain-containing protein 20-like [Sesamum indicum]	XM_011096362.2	XM_011096362	483	0	PREDICTED: Sesamum indicum zinc finger CCCH domain-containing protein 20-like (LOC105174278), mRNA	--	--	--	--	O82199	684	2.3e-70	Zinc finger CCCH domain-containing protein 20 OS=Arabidopsis thaliana OX=3702 GN=At2g19810 PE=2 SV=1	PF00642	Zinc finger C-x8-C-x5-C-x3-H type (and similar)	--	--	GO:0046872	metal ion binding	--	--	--	--
Cluster-193.14538-0R	AP2/ERF-ERF	AP2/ERF->AP2/ERF-ERF	Cluster-193.14538	2720	848904827	XP_012851986.1	706	2.7e-71	PREDICTED: ethylene-responsive transcription factor RAP2-12-like [Erythranthe guttata]	--	--	--	--	--	--	--	--	--	A2Q5W1	197	1.1e-13	Ethylene-responsive transcription factor ERN1 OS=Medicago truncatula OX=3880 GN=ERN1 PE=2 SV=1	PF00847	AP2 domain	GO:0006355	regulation of transcription, DNA-templated	GO:0003700	DNA-binding transcription factor activity	GO:0005667	transcription regulator complex	--	--
Cluster-193.1454-2R	C2H2	C2H2	Cluster-193.1454	490	424513242	CCO66826.1	190	3.3e-12	PREDICTED: similar to Zinc finger protein 271 (Zinc finger protein 7) (HZF7) (Zinc finger protein ZNFphex133) (Epstein-Barr virus-induced zinc finger protein) (ZNF-EB) (CT-ZFP48) (Zinc finger protein [Bathycoccus prasinos]	--	--	--	--	--	--	--	--	--	Q8N4W9	220	4.1e-17	Zinc finger protein 808 OS=Homo sapiens OX=9606 GN=ZNF808 PE=1 SV=2	PF00096	Zinc finger, C2H2 type	--	--	GO:0003676	nucleic acid binding	--	--	--	--
Cluster-193.14618-1R	PHD	PHD	Cluster-193.14618	2343	1276264155	PIN20600.1	482	2.2e-45	Histone-lysine N-methyltransferase [Handroanthus impetiginosus]	XM_011101471.2	XM_011101471	218	2.16285e-108	PREDICTED: Sesamum indicum probable Histone-lysine N-methyltransferase ATXR5 (LOC105178107), mRNA	--	--	--	--	Q8VZJ1	319	6.6e-28	Histone-lysine N-methyltransferase ATXR5 OS=Arabidopsis thaliana OX=3702 GN=ATXR5 PE=1 SV=2	PF00130	Phorbol esters/diacylglycerol binding domain (C1 domain)	GO:0035556	intracellular signal transduction	--	--	--	--	--	--
Cluster-193.14790-1F	RWP-RK	RWP-RK	Cluster-193.14790	3060	1276257201	PIN14777.1	3465	0	hypothetical protein CDL12_12594 [Handroanthus impetiginosus]	XR_848693.2	XR_848693	842	0	PREDICTED: Sesamum indicum protein NLP2 (LOC105172998), transcript variant X4, misc_RNA	--	--	--	--	Q7X9B9	2158	4.9e-241	Protein NLP2 OS=Arabidopsis thaliana OX=3702 GN=NLP2 PE=2 SV=3	PF02561//PF13185//PF01590//PF00564	Flagellar protein FliS//GAF domain//GAF domain//PB1 domain	GO:0044780	bacterial-type flagellum assembly	GO:0005515	protein binding	--	--	--	--
Cluster-193.14795-2F	WRKY	WRKY	Cluster-193.14795	1732	1173769195	XP_011092693.2	884	3.9e-92	probable WRKY transcription factor 9 [Sesamum indicum]	XM_011094391.2	XM_011094391	191	1.62464e-93	PREDICTED: Sesamum indicum probable WRKY transcription factor 9 (LOC105172815), mRNA	--	--	--	--	Q9C9F0	518	4.1e-51	Probable WRKY transcription factor 9 OS=Arabidopsis thaliana OX=3702 GN=WRKY9 PE=2 SV=1	PF04995//PF03106	Heme exporter protein D (CcmD)//WRKY DNA -binding domain	GO:0017004//GO:0006355//GO:0015886	cytochrome complex assembly//regulation of transcription, DNA-templated//heme transport	GO:0043565//GO:0003700	sequence-specific DNA binding//DNA-binding transcription factor activity	GO:0005667//GO:0016021	transcription regulator complex//integral component of membrane	--	--
Cluster-193.14855-2R	AP2/ERF-ERF	AP2/ERF->AP2/ERF-ERF	Cluster-193.14855	1984	747084499	XP_011089663.1	721	3.6e-73	ethylene-responsive transcription factor-like protein At4g13040 isoform X1 [Sesamum indicum]	XM_020696597.1	XM_020696597	235	6.47722e-118	PREDICTED: Sesamum indicum ethylene-responsive transcription factor-like protein At4g13040 (LOC105170556), transcript variant X4, mRNA	--	--	--	--	Q56XP9	386	9.5e-36	Ethylene-responsive transcription factor-like protein At4g13040 OS=Arabidopsis thaliana OX=3702 GN=At4g13040 PE=2 SV=2	PF02115//PF00847	RHO protein GDP dissociation inhibitor//AP2 domain	GO:0006355	regulation of transcription, DNA-templated	GO:0005094//GO:0003700	Rho GDP-dissociation inhibitor activity//DNA-binding transcription factor activity	GO:0005667//GO:0005737	transcription regulator complex//cytoplasm	--	--
Cluster-193.15000-0F	TRAF	TRAF	Cluster-193.15000	2735	1276233676	PIM97967.1	1009	2e-106	CREB binding protein/P300 [Handroanthus impetiginosus]	XM_021805638.1	XM_021805638	126	3.51273e-57	PREDICTED: Hevea brasiliensis BTB/POZ and TAZ domain-containing protein 3 (LOC110650593), transcript variant X8, mRNA	--	--	--	--	Q9SYL0	617	2.2e-62	BTB/POZ and TAZ domain-containing protein 3 OS=Arabidopsis thaliana OX=3702 GN=BT3 PE=1 SV=2	PF00651//PF01079//PF02135	BTB/POZ domain//Hint module//TAZ zinc finger	GO:0042967//GO:0006355//GO:0016540	obsolete acyl-carrier-protein biosynthetic process//regulation of transcription, DNA-templated//protein autoprocessing	GO:0008270//GO:0003712//GO:0005515//GO:0004402	zinc ion binding//transcription coregulator activity//protein binding//histone acetyltransferase activity	GO:0042025//GO:0005667//GO:0000123	host cell nucleus//transcription regulator complex//histone acetyltransferase complex	--	--
Cluster-193.15000-1F	TAZ	TAZ	Cluster-193.15000	2735	1276233676	PIM97967.1	1009	2e-106	CREB binding protein/P300 [Handroanthus impetiginosus]	XM_021805638.1	XM_021805638	126	3.51273e-57	PREDICTED: Hevea brasiliensis BTB/POZ and TAZ domain-containing protein 3 (LOC110650593), transcript variant X8, mRNA	--	--	--	--	Q9SYL0	617	2.2e-62	BTB/POZ and TAZ domain-containing protein 3 OS=Arabidopsis thaliana OX=3702 GN=BT3 PE=1 SV=2	PF00651//PF01079//PF02135	BTB/POZ domain//Hint module//TAZ zinc finger	GO:0042967//GO:0006355//GO:0016540	obsolete acyl-carrier-protein biosynthetic process//regulation of transcription, DNA-templated//protein autoprocessing	GO:0008270//GO:0003712//GO:0005515//GO:0004402	zinc ion binding//transcription coregulator activity//protein binding//histone acetyltransferase activity	GO:0042025//GO:0005667//GO:0000123	host cell nucleus//transcription regulator complex//histone acetyltransferase complex	--	--
Cluster-193.15176-1F	WRKY	WRKY	Cluster-193.15176	1827	1483525082	AYD59719.1	277	1e-21	WRKY transcription factor 60, partial [Ziziphus jujuba]	XM_023020655.1	XM_023020655	100	6.62248e-43	PREDICTED: Olea europaea var. sylvestris probable WRKY transcription factor 23 (LOC111394710), mRNA	--	--	--	--	O22900	230	1.1e-17	WRKY transcription factor 23 OS=Arabidopsis thaliana OX=3702 GN=WRKY23 PE=2 SV=1	PF06524//PF03106	NOA36 protein//WRKY DNA -binding domain	GO:0006355	regulation of transcription, DNA-templated	GO:0003700//GO:0043565//GO:0008270	DNA-binding transcription factor activity//sequence-specific DNA binding//zinc ion binding	GO:0005667//GO:0005634	transcription regulator complex//nucleus	--	--
Cluster-193.15176-2F	WRKY	WRKY	Cluster-193.15176	1827	1483525082	AYD59719.1	277	1e-21	WRKY transcription factor 60, partial [Ziziphus jujuba]	XM_023020655.1	XM_023020655	100	6.62248e-43	PREDICTED: Olea europaea var. sylvestris probable WRKY transcription factor 23 (LOC111394710), mRNA	--	--	--	--	O22900	230	1.1e-17	WRKY transcription factor 23 OS=Arabidopsis thaliana OX=3702 GN=WRKY23 PE=2 SV=1	PF06524//PF03106	NOA36 protein//WRKY DNA -binding domain	GO:0006355	regulation of transcription, DNA-templated	GO:0003700//GO:0043565//GO:0008270	DNA-binding transcription factor activity//sequence-specific DNA binding//zinc ion binding	GO:0005667//GO:0005634	transcription regulator complex//nucleus	--	--
Cluster-193.15357-2F	CSD	CSD	Cluster-193.15357	2836	747103322	XP_011099849.1	604	1.9e-59	cold shock domain-containing protein 3 [Sesamum indicum]	XM_012989655.1	XM_012989655	169	4.55009e-81	PREDICTED: Erythranthe guttatus glycine-rich protein 2-like (LOC105965135), mRNA	K09250	CNBP	cellular nucleic acid-binding protein	http://www.genome.jp/dbget-bin/www_bget?ko:K09250	Q94C69	323	2.8e-28	Cold shock domain-containing protein 3 OS=Arabidopsis thaliana OX=3702 GN=CSP3 PE=1 SV=1	PF00313//PF04145//PF00098//PF00575	'Cold-shock' DNA-binding domain//Ctr copper transporter family//Zinc knuckle//S1 RNA binding domain	GO:0035434//GO:0006825	copper ion transmembrane transport//copper ion transport	GO:0003676//GO:0008270//GO:0005375	nucleic acid binding//zinc ion binding//copper ion transmembrane transporter activity	GO:0016021	integral component of membrane	KOG4400	E3 ubiquitin ligase interacting with arginine methyltransferase
Cluster-193.15382-1R	bHLH	bHLH	Cluster-193.15382	2604	848926606	XP_012859050.1	763	6.3e-78	PREDICTED: transcription factor PIF3 [Erythranthe guttata]	XM_013003596.1	XM_013003596	199	8.78166e-98	PREDICTED: Erythranthe guttatus transcription factor PIF3 (LOC105978175), mRNA	K12126	PIF3	phytochrome-interacting factor 3	http://www.genome.jp/dbget-bin/www_bget?ko:K12126	O80536	489	1.4e-47	Transcription factor PIF3 OS=Arabidopsis thaliana OX=3702 GN=PIF3 PE=1 SV=1	PF00010//PF11429	Helix-loop-helix DNA-binding domain//Colicin D	GO:0051252	regulation of RNA metabolic process	GO:0046983//GO:0004540	protein dimerization activity//ribonuclease activity	--	--	--	--
Cluster-193.15466-0F	TRAF	TRAF	Cluster-193.15466	2313	747066465	XP_011079914.1	2186	5.6e-243	ETO1-like protein 1 isoform X1 [Sesamum indicum]	XM_020694324.1	XM_020694324	891	0	PREDICTED: Sesamum indicum ETO1-like protein 1 (LOC105163308), transcript variant X2, mRNA	--	--	--	--	Q9ZQX6	1645	1.1e-181	ETO1-like protein 1 OS=Arabidopsis thaliana OX=3702 GN=EOL1 PE=1 SV=1	PF00651//PF13176//PF13181//PF02637//PF00515	BTB/POZ domain//Tetratricopeptide repeat//Tetratricopeptide repeat//GatB domain//Tetratricopeptide repeat	--	--	GO:0016884//GO:0005515	carbon-nitrogen ligase activity, with glutamine as amido-N-donor//protein binding	--	--	--	--
Cluster-193.15503-2F	SBP	SBP	Cluster-193.15503	592	747044629	XP_011090046.1	154	5.9e-08	squamosa promoter-binding-like protein 8 [Sesamum indicum]	XM_021993630.1	XM_021993630	38	6.04701e-09	PREDICTED: Spinacia oleracea squamosa promoter-binding-like protein 8 (LOC110788990), mRNA	--	--	--	--	--	--	--	--	--	--	--	--	--	--	--	--	--	--
Cluster-193.15607-0F	WRKY	WRKY	Cluster-193.15607	1073	1276255256	PIN13149.1	382	3.9e-34	hypothetical protein CDL12_14244 [Handroanthus impetiginosus]	XM_004502816.3	XM_004502816	71	5.07734e-27	PREDICTED: Cicer arietinum probable WRKY transcription factor 43 (LOC101494696), mRNA	--	--	--	--	Q93WU9	226	1.8e-17	Probable WRKY transcription factor 51 OS=Arabidopsis thaliana OX=3702 GN=WRKY51 PE=1 SV=1	PF03106//PF03859	WRKY DNA -binding domain//CG-1 domain	GO:0006355	regulation of transcription, DNA-templated	GO:0043565//GO:0003700//GO:0003677	sequence-specific DNA binding//DNA-binding transcription factor activity//DNA binding	GO:0005667	transcription regulator complex	--	--
Cluster-193.15879-0R	DBB	DBB	Cluster-193.15879	1194	747082301	XP_011088466.1	869	1.5e-90	B-box zinc finger protein 20 [Sesamum indicum]	XM_011090164.2	XM_011090164	329	2.14795e-170	PREDICTED: Sesamum indicum B-box zinc finger protein 20 (LOC105169685), mRNA	--	--	--	--	Q0IGM7	553	2.5e-55	B-box zinc finger protein 20 OS=Arabidopsis thaliana OX=3702 GN=BBX20 PE=1 SV=1	PF00643//PF00569//PF00130	B-box zinc finger//Zinc finger, ZZ type//Phorbol esters/diacylglycerol binding domain (C1 domain)	GO:0035556	intracellular signal transduction	GO:0008270	zinc ion binding	--	--	--	--
Cluster-193.15962-2R	TCP	TCP	Cluster-193.15962	1507	1531842949	XP_027168159.1	821	6.9e-85	transcription factor TCP14-like [Coffea eugenioides]	XM_019318282.1	XM_019318282	89	7.09505e-37	PREDICTED: Ipomoea nil transcription factor TCP8-like (LOC109169399), mRNA	--	--	--	--	Q93Z00	408	2e-38	Transcription factor TCP14 OS=Arabidopsis thaliana OX=3702 GN=TCP14 PE=1 SV=1	--	--	--	--	--	--	--	--	--	--
Cluster-193.15964-0F	WRKY	WRKY	Cluster-193.15964	1932	1173780348	XP_020554209.1	267	1.5e-20	probable WRKY transcription factor 75 isoform X3 [Sesamum indicum]	KX465128.1	KX465128	84	5.49651e-34	Artemisia annua glandular trichome-specific WRKY 1 (GSW1) mRNA, complete cds	--	--	--	--	Q9FYA2	220	1.6e-16	Probable WRKY transcription factor 75 OS=Arabidopsis thaliana OX=3702 GN=WRKY75 PE=2 SV=1	PF03106//PF01530//PF06432	WRKY DNA -binding domain//Zinc finger, C2HC type//Phosphatidylinositol N-acetylglucosaminyltransferase	GO:0006506//GO:0006355	GPI anchor biosynthetic process//regulation of transcription, DNA-templated	GO:0003700//GO:0043565//GO:0008270//GO:0017176	DNA-binding transcription factor activity//sequence-specific DNA binding//zinc ion binding//phosphatidylinositol N-acetylglucosaminyltransferase activity	GO:0005634//GO:0005667//GO:0016021	nucleus//transcription regulator complex//integral component of membrane	--	--
Cluster-193.15964-2F	WRKY	WRKY	Cluster-193.15964	1932	1173780348	XP_020554209.1	267	1.5e-20	probable WRKY transcription factor 75 isoform X3 [Sesamum indicum]	KX465128.1	KX465128	84	5.49651e-34	Artemisia annua glandular trichome-specific WRKY 1 (GSW1) mRNA, complete cds	--	--	--	--	Q9FYA2	220	1.6e-16	Probable WRKY transcription factor 75 OS=Arabidopsis thaliana OX=3702 GN=WRKY75 PE=2 SV=1	PF03106//PF01530//PF06432	WRKY DNA -binding domain//Zinc finger, C2HC type//Phosphatidylinositol N-acetylglucosaminyltransferase	GO:0006506//GO:0006355	GPI anchor biosynthetic process//regulation of transcription, DNA-templated	GO:0003700//GO:0043565//GO:0008270//GO:0017176	DNA-binding transcription factor activity//sequence-specific DNA binding//zinc ion binding//phosphatidylinositol N-acetylglucosaminyltransferase activity	GO:0005634//GO:0005667//GO:0016021	nucleus//transcription regulator complex//integral component of membrane	--	--
Cluster-193.16222-0F	GRAS	GRAS	Cluster-193.16222	2105	747102813	XP_011099583.1	1677	5.3e-184	scarecrow-like protein 15 [Sesamum indicum]	XM_013000522.1	XM_013000522	257	4.05323e-130	PREDICTED: Erythranthe guttatus scarecrow-like protein 15 (LOC105975334), mRNA	--	--	--	--	O23210	1015	1.2e-108	Scarecrow-like protein 15 OS=Arabidopsis thaliana OX=3702 GN=SCL15 PE=1 SV=3	PF00531	Death domain	GO:0007165	signal transduction	GO:0005515	protein binding	--	--	--	--
Cluster-193.16282-1R	MYB-related	MYB->MYB-related	Cluster-193.16282	385	914408351	AKV71942.1	253	1.3e-19	R2R3-MYB protein [Rehmannia glutinosa]	KT992841.1	KT992841	88	6.11337e-37	Catalpa bungei clone comp122795 proteasome activator subunit 4 mRNA, complete cds	K09422	MYBP	myb proto-oncogene protein, plant	http://www.genome.jp/dbget-bin/www_bget?ko:K09422	Q9XHV0	240	1.6e-19	Transcription factor MYB80 OS=Arabidopsis thaliana OX=3702 GN=MYB80 PE=1 SV=1	PF09111	SLIDE	GO:0006338	chromatin remodeling	GO:0003676//GO:0005524//GO:0016818	nucleic acid binding//ATP binding//hydrolase activity, acting on acid anhydrides, in phosphorus-containing anhydrides	GO:0005634	nucleus	--	--
Cluster-193.16402-2R	B3	B3->B3	Cluster-193.16402	1056	1276245932	PIN05881.1	454	1.7e-42	hypothetical protein CDL12_21573 [Handroanthus impetiginosus]	--	--	--	--	--	--	--	--	--	Q9LHY9	173	2.5e-11	B3 domain-containing protein Os06g0112300 OS=Oryza sativa subsp. japonica OX=39947 GN=Os06g0112300 PE=2 SV=1	PF02362	B3 DNA binding domain	--	--	GO:0003677	DNA binding	--	--	--	--
Cluster-193.16569-2R	GARP-G2-like	GARP->GARP-G2-like	Cluster-193.16569	3224	1276240482	PIN01977.1	616	8.7e-61	hypothetical protein CDL12_25512 [Handroanthus impetiginosus]	XM_020698591.1	XM_020698591	202	2.34284e-99	PREDICTED: Sesamum indicum probable transcription factor KAN2 (LOC105155509), transcript variant X2, mRNA	--	--	--	--	Q9C616	500	9.4e-49	Probable transcription factor KAN2 OS=Arabidopsis thaliana OX=3702 GN=KAN2 PE=2 SV=1	--	--	--	--	--	--	--	--	--	--
Cluster-193.16583-0F	Others	Others	Cluster-193.16583	519	1276271015	PIN26467.1	303	2.8e-25	Regulatory protein MLP [Handroanthus impetiginosus]	--	--	--	--	--	K09377	CSRP	cysteine and glycine-rich protein	http://www.genome.jp/dbget-bin/www_bget?ko:K09377	P29675	239	2.8e-19	Pollen-specific protein SF3 OS=Helianthus annuus OX=4232 GN=SF3 PE=2 SV=1	PF00355	Rieske [2Fe-2S] domain	GO:0055114	oxidation-reduction process	GO:0016491//GO:0051537	oxidoreductase activity//2 iron, 2 sulfur cluster binding	--	--	--	--
Cluster-193.16589-1F	C2C2-Dof	C2C2->C2C2-Dof	Cluster-193.16589	1506	1276258760	PIN16077.1	456	1.5e-42	hypothetical protein CDL12_11268 [Handroanthus impetiginosus]	XM_018649999.1	XM_018649999	96	9.10714e-41	PREDICTED: Pyrus x bretschneideri dof zinc finger protein DOF3.4-like (LOC103956003), mRNA	--	--	--	--	Q94AR6	245	1.6e-19	Dof zinc finger protein DOF3.1 OS=Arabidopsis thaliana OX=3702 GN=DOF3.1 PE=2 SV=2	PF06072//PF02701	Alphaherpesvirus tegument protein US9//Dof domain, zinc finger	GO:0075733//GO:0006355	intracellular transport of virus//regulation of transcription, DNA-templated	GO:0003677	DNA binding	--	--	--	--
Cluster-193.16654-0F	mTERF	mTERF	Cluster-193.16654	1065	1276233753	PIM98010.1	598	3.5e-59	Mitochondrial transcription termination factor, mTERF [Handroanthus impetiginosus]	--	--	--	--	--	K15032	MTERFD	mTERF domain-containing protein, mitochondrial	http://www.genome.jp/dbget-bin/www_bget?ko:K15032	--	--	--	--	PF02536	mTERF	GO:0006355	regulation of transcription, DNA-templated	GO:0003690	double-stranded DNA binding	--	--	--	--
Cluster-193.16655-1F	mTERF	mTERF	Cluster-193.16655	555	1276244760	PIN05046.1	422	4.7e-39	Mitochondrial transcription termination factor, mTERF [Handroanthus impetiginosus]	--	--	--	--	--	K15032	MTERFD	mTERF domain-containing protein, mitochondrial	http://www.genome.jp/dbget-bin/www_bget?ko:K15032	--	--	--	--	PF02536//PF10440	mTERF//Ubiquitin-binding WIYLD domain	GO:0006479//GO:0006355//GO:0006554	protein methylation//regulation of transcription, DNA-templated//lysine catabolic process	GO:0018024//GO:0003690	histone-lysine N-methyltransferase activity//double-stranded DNA binding	--	--	--	--
Cluster-193.16739-1R	TRAF	TRAF	Cluster-193.16739	1713	1276253107	PIN11407.1	467	8.8e-44	hypothetical protein CDL12_15989 [Handroanthus impetiginosus]	XM_011073762.2	XM_011073762	160	2.74584e-76	PREDICTED: Sesamum indicum uncharacterized LOC105157354 (LOC105157354), mRNA	K17402	MRPS23	small subunit ribosomal protein S23	http://www.genome.jp/dbget-bin/www_bget?ko:K17402	A1L4W5	359	1.1e-32	BTB/POZ and MATH domain-containing protein 6 OS=Arabidopsis thaliana OX=3702 GN=BPM6 PE=1 SV=1	PF00651	BTB/POZ domain	--	--	GO:0005515	protein binding	--	--	KOG1987	Speckle-type POZ protein SPOP and related proteins with TRAF, MATH and BTB/POZ domains
Cluster-193.16950-1R	Trihelix	Trihelix	Cluster-193.16950	483	698583766	XP_009778178.1	359	8.2e-32	PREDICTED: formin-binding protein 4 [Nicotiana sylvestris]	XM_011093548.2	XM_011093548	125	2.11104e-57	PREDICTED: Sesamum indicum trihelix transcription factor ASIL2-like (LOC105172186), partial mRNA	--	--	--	--	Q9LJG8	172	1.5e-11	Trihelix transcription factor ASIL2 OS=Arabidopsis thaliana OX=3702 GN=ASIL2 PE=1 SV=1	PF04504	Protein of unknown function, DUF573	GO:0006355	regulation of transcription, DNA-templated	--	--	--	--	--	--
Cluster-193.17100-1F	bHLH	bHLH	Cluster-193.17100	1744	1276264116	PIN20572.1	601	2.6e-59	hypothetical protein CDL12_06740 [Handroanthus impetiginosus]	XM_012988677.1	XM_012988677	159	1.00581e-75	PREDICTED: Erythranthe guttatus transcription factor bHLH69-like (LOC105964160), transcript variant X2, mRNA	--	--	--	--	Q9LSQ3	352	7.3e-32	Transcription factor bHLH82 OS=Arabidopsis thaliana OX=3702 GN=BHLH82 PE=2 SV=1	PF00010//PF00772//PF03511	Helix-loop-helix DNA-binding domain//DnaB-like helicase N terminal domain//Fanconi anaemia group A protein	GO:0036297//GO:0006260	interstrand cross-link repair//DNA replication	GO:0003678//GO:0005524//GO:0046983	DNA helicase activity//ATP binding//protein dimerization activity	GO:0005657//GO:0043240	replication fork//Fanconi anaemia nuclear complex	--	--
Cluster-193.1728-1R	C3H	C3H	Cluster-193.1728	1304	1523513854	RQM12694.1	517	1.1e-49	hypothetical protein DD237_006958 [Peronospora effusa]	--	--	--	--	--	--	--	--	--	Q93618	666	2.1e-68	Zinc finger CCCH domain-containing protein 15 homolog OS=Caenorhabditis elegans OX=6239 GN=F27D4.4 PE=3 SV=3	PF00642	Zinc finger C-x8-C-x5-C-x3-H type (and similar)	--	--	GO:0046872	metal ion binding	--	--	KOG1763	Uncharacterized conserved protein, contains CCCH-type Zn-finger
Cluster-193.17324-2F	HB-other	HB->HB-other	Cluster-193.17324	2595	747059635	XP_011076208.1	1245	8.1e-134	homeobox-leucine zipper protein ANTHOCYANINLESS 2 [Sesamum indicum]	XM_011077906.2	XM_011077906	363	0	PREDICTED: Sesamum indicum homeobox-leucine zipper protein ANTHOCYANINLESS 2 (LOC105160506), mRNA	K09338	HD-ZIP	homeobox-leucine zipper protein	http://www.genome.jp/dbget-bin/www_bget?ko:K09338	Q6EPF0	699	6.3e-72	Homeobox-leucine zipper protein ROC5 OS=Oryza sativa subsp. japonica OX=39947 GN=ROC5 PE=2 SV=1	PF05681//PF02183//PF05920//PF01852//PF00046	Fumarate hydratase (Fumerase)//Homeobox associated leucine zipper//Homeobox KN domain//START domain//Homeodomain	GO:0006355	regulation of transcription, DNA-templated	GO:0016829//GO:0043565//GO:0008289//GO:0003677	lyase activity//sequence-specific DNA binding//lipid binding//DNA binding	--	--	--	--
Cluster-193.17597-1F	MYB-related	MYB->MYB-related	Cluster-193.17597	1269	747047929	XP_011069952.1	801	1.2e-82	myb-related protein 306 [Sesamum indicum]	XM_011071650.2	XM_011071650	112	9.74645e-50	PREDICTED: Sesamum indicum myb-related protein 306 (LOC105155728), mRNA	K09422	MYBP	myb proto-oncogene protein, plant	http://www.genome.jp/dbget-bin/www_bget?ko:K09422	B3VTV7	473	5e-46	Transcription factor MYB60 OS=Vitis vinifera OX=29760 GN=MYB60 PE=2 SV=1	--	--	--	--	--	--	--	--	--	--
Cluster-193.17658-1F	bHLH	bHLH	Cluster-193.17658	1009	747080944	XP_011087740.1	366	2.7e-32	transcription factor bHLH100 [Sesamum indicum]	XM_012994773.1	XM_012994773	66	2.86772e-24	PREDICTED: Erythranthe guttatus transcription factor bHLH100-like (LOC105969998), mRNA	--	--	--	--	F4I8F9	188	4.4e-13	Transcription factor bHLH160 OS=Arabidopsis thaliana OX=3702 GN=BHLH160 PE=3 SV=1	PF00010	Helix-loop-helix DNA-binding domain	--	--	GO:0046983	protein dimerization activity	--	--	--	--
Cluster-193.17772-2F	MED7	MED7	Cluster-193.17772	927	747063185	XP_011078130.1	609	1.6e-60	mediator of RNA polymerase II transcription subunit 7a [Sesamum indicum]	XM_011079828.2	XM_011079828	344	7.58711e-179	PREDICTED: Sesamum indicum mediator of RNA polymerase II transcription subunit 7a (LOC105161949), mRNA	K15148	MED7	mediator of RNA polymerase II transcription subunit 7	http://www.genome.jp/dbget-bin/www_bget?ko:K15148	Q9LYW3	517	2.9e-51	Mediator of RNA polymerase II transcription subunit 7a OS=Arabidopsis thaliana OX=3702 GN=MED7A PE=1 SV=1	PF05983	MED7 protein	GO:0006357	regulation of transcription by RNA polymerase II	GO:0003712	transcription coregulator activity	GO:0005667//GO:0016592	transcription regulator complex//mediator complex	KOG0570	Transcriptional coactivator
Cluster-193.18091-0R	LOB	LOB	Cluster-193.18091	1370	1276266756	PIN22806.1	797	3.8e-82	hypothetical protein CDL12_04478 [Handroanthus impetiginosus]	XM_011098929.2	XM_011098929	208	4.53789e-103	PREDICTED: Sesamum indicum LOB domain-containing protein 37-like (LOC105176198), mRNA	--	--	--	--	Q9SN23	443	1.6e-42	LOB domain-containing protein 38 OS=Arabidopsis thaliana OX=3702 GN=LBD38 PE=1 SV=1	--	--	--	--	--	--	--	--	--	--
Cluster-193.18092-1R	LOB	LOB	Cluster-193.18092	1084	747102382	XP_011099355.1	791	1.5e-81	LOB domain-containing protein 37-like [Sesamum indicum]	XM_012991203.1	XM_012991203	210	2.7576e-104	PREDICTED: Erythranthe guttatus LOB domain-containing protein 38-like (LOC105966614), mRNA	--	--	--	--	Q9FN11	571	1.8e-57	LOB domain-containing protein 37 OS=Arabidopsis thaliana OX=3702 GN=LBD37 PE=2 SV=1	--	--	--	--	--	--	--	--	--	--
Cluster-193.18137-1R	IWS1	IWS1	Cluster-193.18137	878	1600637702	TEY22742.1	142	2.2e-06	hypothetical protein Saspl_047778 [Salvia splendens]	XM_011092139.2	XM_011092139	66	2.48281e-24	PREDICTED: Sesamum indicum probable mediator of RNA polymerase II transcription subunit 26c (LOC105171116), mRNA	--	--	--	--	--	--	--	--	--	--	--	--	--	--	--	--	--	--
Cluster-193.18558-0F	SWI/SNF-BAF60b	SWI/SNF-BAF60b	Cluster-193.18558	1261	747099524	XP_011097816.1	506	1.9e-48	uncharacterized protein LOC105176645 [Sesamum indicum]	XR_002288283.1	XR_002288283	263	1.11068e-133	PREDICTED: Sesamum indicum uncharacterized LOC105176645 (LOC105176645), transcript variant X3, misc_RNA	--	--	--	--	O74503	150	1.4e-08	Upstream activation factor subunit spp27 OS=Schizosaccharomyces pombe (strain 972 / ATCC 24843) OX=284812 GN=spp27 PE=1 SV=1	PF02201	SWIB/MDM2 domain	--	--	GO:0005515	protein binding	--	--	KOG1946	RNA polymerase I transcription factor UAF
Cluster-193.18558-1F	SWI/SNF-BAF60b	SWI/SNF-BAF60b	Cluster-193.18558	1261	747099524	XP_011097816.1	506	1.9e-48	uncharacterized protein LOC105176645 [Sesamum indicum]	XR_002288283.1	XR_002288283	263	1.11068e-133	PREDICTED: Sesamum indicum uncharacterized LOC105176645 (LOC105176645), transcript variant X3, misc_RNA	--	--	--	--	O74503	150	1.4e-08	Upstream activation factor subunit spp27 OS=Schizosaccharomyces pombe (strain 972 / ATCC 24843) OX=284812 GN=spp27 PE=1 SV=1	PF02201	SWIB/MDM2 domain	--	--	GO:0005515	protein binding	--	--	KOG1946	RNA polymerase I transcription factor UAF
Cluster-193.18683-0F	LUG	LUG	Cluster-193.18683	968	1276248769	PIN08052.1	456	9.3e-43	WD40 repeat-containing protein [Handroanthus impetiginosus]	XM_023008510.1	XM_023008510	203	1.90993e-100	PREDICTED: Olea europaea var. sylvestris transcriptional corepressor LEUNIG-like (LOC111384249), mRNA	--	--	--	--	Q9FUY2	450	1.8e-43	Transcriptional corepressor LEUNIG OS=Arabidopsis thaliana OX=3702 GN=LUG PE=1 SV=2	PF08513	LisH	--	--	GO:0005515	protein binding	--	--	--	--
Cluster-193.18692-0F	WRKY	WRKY	Cluster-193.18692	2230	1276266860	PIN22890.1	538	6.7e-52	hypothetical protein CDL12_04383 [Handroanthus impetiginosus]	XM_011085007.2	XM_011085007	82	8.22654e-33	PREDICTED: Sesamum indicum probable WRKY transcription factor 69 (LOC105165844), mRNA	--	--	--	--	Q9LP56	279	2.7e-23	Probable WRKY transcription factor 65 OS=Arabidopsis thaliana OX=3702 GN=WRKY65 PE=2 SV=1	PF06624	Ribosome associated membrane protein RAMP4	--	--	--	--	GO:0005783	endoplasmic reticulum	--	--
Cluster-193.18702-0F	SET	SET	Cluster-193.18702	970	747054984	XP_011073728.1	1150	3.1e-123	histone-lysine N-methyltransferase family member SUVH9 [Sesamum indicum]	XM_017555925.1	XM_017555925	128	9.4236e-59	PREDICTED: Vigna angularis histone-lysine N-methyltransferase family member SUVH9-like (LOC108323449), transcript variant X2, mRNA	K11420	EHMT	euchromatic histone-lysine N-methyltransferase	http://www.genome.jp/dbget-bin/www_bget?ko:K11420	O22781	863	2.3e-91	Histone-lysine N-methyltransferase family member SUVH2 OS=Arabidopsis thaliana OX=3702 GN=SUVH2 PE=1 SV=1	PF05033//PF00856	Pre-SET motif//SET domain	GO:0006479//GO:0006554//GO:0034968	protein methylation//lysine catabolic process//histone lysine methylation	GO:0008270//GO:0005515//GO:0018024	zinc ion binding//protein binding//histone-lysine N-methyltransferase activity	GO:0005634	nucleus	--	--
Cluster-193.18873-2R	C2C2-GATA	C2C2->C2C2-GATA	Cluster-193.18873	1344	747074652	XP_011084325.1	941	7.5e-99	GATA transcription factor 8 isoform X1 [Sesamum indicum]	XM_027508111.1	XM_027508111	58	1.07861e-19	PREDICTED: Abrus precatorius GATA transcription factor 8-like (LOC113871195), transcript variant X2, mRNA	--	--	--	--	Q9SV30	438	6e-42	GATA transcription factor 8 OS=Arabidopsis thaliana OX=3702 GN=GATA8 PE=2 SV=1	PF00320//PF01131	GATA zinc finger//DNA topoisomerase	GO:0006355//GO:0006265	regulation of transcription, DNA-templated//DNA topological change	GO:0008270//GO:0003677//GO:0003916//GO:0043565	zinc ion binding//DNA binding//DNA topoisomerase activity//sequence-specific DNA binding	--	--	--	--
Cluster-193.18884-2F	C3H	C3H	Cluster-193.18884	1516	527193354	EPS63418.1	388	1.1e-34	hypothetical protein M569_11366 [Genlisea aurea]	--	--	--	--	--	--	--	--	--	Q9LQM3	310	4.7e-27	Zinc finger CCCH domain-containing protein 12 OS=Arabidopsis thaliana OX=3702 GN=At1g32360 PE=2 SV=1	PF00642	Zinc finger C-x8-C-x5-C-x3-H type (and similar)	--	--	GO:0046872	metal ion binding	--	--	--	--
Cluster-193.1895-0F	HB-other	HB->HB-other	Cluster-193.1895	948	--	--	--	--	--	--	--	--	--	--	--	--	--	--	--	--	--	--	PF05920//PF00046	Homeobox KN domain//Homeodomain	GO:0006355	regulation of transcription, DNA-templated	GO:0003677	DNA binding	--	--	--	--
Cluster-193.18967-1R	C3H	C3H	Cluster-193.18967	755	848853669	XP_012844633.1	565	1.7e-55	PREDICTED: uncharacterized protein LOC105964676 [Erythranthe guttata]	--	--	--	--	--	--	--	--	--	--	--	--	--	PF09179	TilS substrate binding domain	GO:0008033	tRNA processing	GO:0016879//GO:0000166//GO:0005524	ligase activity, forming carbon-nitrogen bonds//nucleotide binding//ATP binding	GO:0005737	cytoplasm	--	--
Cluster-193.1915-1R	C3H	C3H	Cluster-193.1915	597	544209392	XP_005535099.1	212	1.1e-14	unknown zinc finger protein [Cyanidioschyzon merolae strain 10D]	--	--	--	--	--	--	--	--	--	Q07352	196	3.1e-14	mRNA decay activator protein ZFP36L1 OS=Homo sapiens OX=9606 GN=ZFP36L1 PE=1 SV=1	PF02511//PF00642	Thymidylate synthase complementing protein//Zinc finger C-x8-C-x5-C-x3-H type (and similar)	GO:0006231//GO:0006206	dTMP biosynthetic process//pyrimidine nucleobase metabolic process	GO:0050797//GO:0046872//GO:0050660	thymidylate synthase (FAD) activity//metal ion binding//flavin adenine dinucleotide binding	--	--	KOG1677	CCCH-type Zn-finger protein
Cluster-193.19266-0F	HB-other	HB->HB-other	Cluster-193.19266	2188	1276269525	PIN25179.1	440	1.5e-40	Transcription factor HEX [Handroanthus impetiginosus]	XM_011095088.2	XM_011095088	217	7.25679e-108	PREDICTED: Sesamum indicum homeobox-leucine zipper protein HOX11-like (LOC105173376), mRNA	K09338	HD-ZIP	homeobox-leucine zipper protein	http://www.genome.jp/dbget-bin/www_bget?ko:K09338	A2YW03	301	7.5e-26	Homeobox-leucine zipper protein HOX27 OS=Oryza sativa subsp. indica OX=39946 GN=HOX27 PE=2 SV=2	PF04147//PF06524//PF04931//PF09184//PF11705//PF05920//PF04712//PF00046//PF09026	Nop14-like family//NOA36 protein//DNA polymerase phi//PPP4R2//DNA-directed RNA polymerase III subunit Rpc31//Homeobox KN domain//Radial spokehead-like protein//Homeodomain//Centromere protein B dimerisation domain	GO:0060294//GO:0060271//GO:0006383//GO:0006355	cilium movement involved in cell motility//cilium assembly//transcription by RNA polymerase III//regulation of transcription, DNA-templated	GO:0008270//GO:0019888//GO:0008134//GO:0003677//GO:0003682	zinc ion binding//protein phosphatase regulator activity//transcription factor binding//DNA binding//chromatin binding	GO:0032040//GO:0001534//GO:0005730//GO:0005634//GO:0000785//GO:0005667//GO:0030289//GO:0000775	small-subunit processome//radial spoke//nucleolus//nucleus//chromatin//transcription regulator complex//protein phosphatase 4 complex//chromosome, centromeric region	--	--
Cluster-193.19384-2R	bHLH	bHLH	Cluster-193.19384	1382	848895355	XP_012847721.1	937	2.2e-98	PREDICTED: transcription factor bHLH79-like isoform X1 [Erythranthe guttata]	XM_012992267.1	XM_012992267	394	0	PREDICTED: Erythranthe guttatus transcription factor BPE-like (LOC105967654), transcript variant X1, mRNA	--	--	--	--	Q69WS3	529	1.7e-52	Transcription factor BHLH094 OS=Oryza sativa subsp. japonica OX=39947 GN=BHLH094 PE=1 SV=2	PF02590//PF02535//PF00010//PF02932//PF01080	Predicted SPOUT methyltransferase//ZIP Zinc transporter//Helix-loop-helix DNA-binding domain//Neurotransmitter-gated ion-channel transmembrane region//Presenilin	GO:0016485//GO:0030001//GO:0006364//GO:0055085//GO:0006811	protein processing//metal ion transport//rRNA processing//transmembrane transport//ion transport	GO:0008168//GO:0004190//GO:0046983//GO:0046873	methyltransferase activity//aspartic-type endopeptidase activity//protein dimerization activity//metal ion transmembrane transporter activity	GO:0016021//GO:0016020	integral component of membrane//membrane	--	--
Cluster-193.19431-2R	Others	Others	Cluster-193.19431	675	1173778344	XP_020554749.1	506	1e-48	LOW QUALITY PROTEIN: protein DA1-related 1 [Sesamum indicum]	XM_012997236.1	XM_012997236	167	1.35163e-80	PREDICTED: Erythranthe guttatus protein DA1-related 1-like (LOC105972290), transcript variant X2, mRNA	--	--	--	--	Q8W4F0	444	6.1e-43	Protein DA1-related 1 OS=Arabidopsis thaliana OX=3702 GN=DAR1 PE=1 SV=3	PF02481	DNA recombination-mediator protein A	GO:0009294	DNA mediated transformation	--	--	--	--	--	--
Cluster-193.19469-0R	TCP	TCP	Cluster-193.19469	1353	1276240918	PIN02277.1	496	3e-47	hypothetical protein CDL12_25215 [Handroanthus impetiginosus]	XM_021777497.1	XM_021777497	83	1.37535e-33	PREDICTED: Manihot esculenta transcription factor TCP13-like (LOC110630151), mRNA	--	--	--	--	Q9S7W5	379	4.2e-35	Transcription factor TCP13 OS=Arabidopsis thaliana OX=3702 GN=TCP13 PE=1 SV=1	--	--	--	--	--	--	--	--	--	--
Cluster-193.19756-0R	WRKY	WRKY	Cluster-193.19756	1903	1276255893	PIN13680.1	419	3.6e-38	hypothetical protein CDL12_13701 [Handroanthus impetiginosus]	KM823169.1	KM823169	119	1.89238e-53	Salvia miltiorrhiza WRKY protein (WRKY46) mRNA, complete cds	K13425	WRKY22	WRKY transcription factor 22	http://www.genome.jp/dbget-bin/www_bget?ko:K13425	O04609	247	1.2e-19	WRKY transcription factor 22 OS=Arabidopsis thaliana OX=3702 GN=WRKY22 PE=2 SV=1	PF03106	WRKY DNA -binding domain	GO:0006355	regulation of transcription, DNA-templated	GO:0003700//GO:0043565	DNA-binding transcription factor activity//sequence-specific DNA binding	GO:0005667	transcription regulator complex	--	--
Cluster-193.19784-1F	Others	Others	Cluster-193.19784	593	527191352	EPS62222.1	318	5.7e-27	hypothetical protein M569_12570, partial [Genlisea aurea]	XM_011100243.2	XM_011100243	235	1.86474e-118	PREDICTED: Sesamum indicum paired amphipathic helix protein Sin3-like 2 (LOC105177188), transcript variant X2, mRNA	K11644	SIN3A	paired amphipathic helix protein Sin3a	http://www.genome.jp/dbget-bin/www_bget?ko:K11644	Q9SRH9	239	3.2e-19	Paired amphipathic helix protein Sin3-like 1 OS=Arabidopsis thaliana OX=3702 GN=SNL1 PE=1 SV=2	PF08411//PF02671	Exonuclease C-terminal//Paired amphipathic helix repeat	GO:0006308//GO:0006281//GO:0006355	DNA catabolic process//DNA repair//regulation of transcription, DNA-templated	GO:0008852	exodeoxyribonuclease I activity	--	--	--	--
Cluster-193.200-1R	GNAT	GNAT	Cluster-193.200	1342	1276249268	PIN08443.1	1647	1e-180	hypothetical protein CDL12_18985 [Handroanthus impetiginosus]	--	--	--	--	--	--	--	--	--	Q42381	938	6.3e-100	Probable N-acetyltransferase HLS1 OS=Arabidopsis thaliana OX=3702 GN=HLS1 PE=1 SV=1	PF13673//PF00583//PF13508//PF08445	Acetyltransferase (GNAT) domain//Acetyltransferase (GNAT) family//Acetyltransferase (GNAT) domain//FR47-like protein	GO:0042967	obsolete acyl-carrier-protein biosynthetic process	GO:0016747//GO:0008080	transferase activity, transferring acyl groups other than amino-acyl groups//N-acetyltransferase activity	--	--	--	--
Cluster-193.20028-2R	C3H	C3H	Cluster-193.20028	1935	747104466	XP_011100471.1	1404	2.2e-152	zinc finger CCCH domain-containing protein 3 isoform X1 [Sesamum indicum]	XM_012974659.1	XM_012974659	127	6.87393e-58	PREDICTED: Erythranthe guttatus zinc finger CCCH domain-containing protein 66-like (LOC105951261), mRNA	--	--	--	--	Q94AD9	750	5.8e-78	Zinc finger CCCH domain-containing protein 3 OS=Arabidopsis thaliana OX=3702 GN=At1g04990 PE=2 SV=1	PF00642//PF07706	Zinc finger C-x8-C-x5-C-x3-H type (and similar)//Aminotransferase ubiquitination site	GO:0000162//GO:0006103//GO:0009074//GO:0006536//GO:0009821//GO:0009094//GO:0006571	tryptophan biosynthetic process//2-oxoglutarate metabolic process//aromatic amino acid family catabolic process//glutamate metabolic process//alkaloid biosynthetic process//L-phenylalanine biosynthetic process//tyrosine biosynthetic process	GO:0004838//GO:0030170//GO:0046872	L-tyrosine:2-oxoglutarate aminotransferase activity//pyridoxal phosphate binding//metal ion binding	--	--	--	--
Cluster-193.20180-0R	WRKY	WRKY	Cluster-193.20180	1873	1276242911	PIN03695.1	1531	4e-167	hypothetical protein CDL12_23770 [Handroanthus impetiginosus]	XM_011072668.2	XM_011072668	219	4.78946e-109	PREDICTED: Sesamum indicum probable WRKY transcription factor 3 (LOC105156515), transcript variant X2, mRNA	--	--	--	--	Q9XI90	1073	2e-115	Probable WRKY transcription factor 4 OS=Arabidopsis thaliana OX=3702 GN=WRKY4 PE=1 SV=2	PF03106	WRKY DNA -binding domain	GO:0006355	regulation of transcription, DNA-templated	GO:0043565//GO:0003700	sequence-specific DNA binding//DNA-binding transcription factor activity	GO:0005667	transcription regulator complex	--	--
Cluster-193.20298-2R	NF-YC	NF-Y->NF-YC	Cluster-193.20298	1700	747078366	XP_011086341.1	642	4.4e-64	nuclear transcription factor Y subunit C-2-like [Sesamum indicum]	LR031569.1	LR031569	134	7.73783e-62	Brassica rapa genome, scaffold: A06	K08066	NFYC	nuclear transcription factor Y, gamma	http://www.genome.jp/dbget-bin/www_bget?ko:K08066	Q8LCG7	591	1.4e-59	Nuclear transcription factor Y subunit C-2 OS=Arabidopsis thaliana OX=3702 GN=NFYC2 PE=1 SV=2	PF00125//PF09415	Core histone H2A/H2B/H3/H4//CENP-S associating Centromere protein X	GO:0006281//GO:0051382	DNA repair//kinetochore assembly	GO:0003677	DNA binding	GO:0000786	nucleosome	KOG1657	CCAAT-binding factor, subunit C (HAP5)
Cluster-193.20443-1F	AP2/ERF-ERF	AP2/ERF->AP2/ERF-ERF	Cluster-193.20443	1866	1600676080	TEY58223.1	211	4.6e-14	hypothetical protein Saspl_004728 [Salvia splendens]	XM_012992565.1	XM_012992565	94	1.4647e-39	PREDICTED: Erythranthe guttatus ethylene-responsive transcription factor ERF113 (LOC105967979), mRNA	--	--	--	--	Q9LYU3	190	4.8e-13	Ethylene-responsive transcription factor ERF113 OS=Arabidopsis thaliana OX=3702 GN=ERF113 PE=2 SV=1	PF01184	GPR1/FUN34/yaaH family	--	--	--	--	GO:0016021	integral component of membrane	--	--
Cluster-193.20457-0R	AUX/IAA	AUX/IAA	Cluster-193.20457	2343	848847636	XP_012831466.1	332	5.4e-28	PREDICTED: auxin-responsive protein IAA2-like [Erythranthe guttata]	XM_011074136.2	XM_011074136	110	2.35448e-48	PREDICTED: Sesamum indicum auxin-responsive protein IAA26 (LOC105157692), mRNA	K14484	IAA	auxin-responsive protein IAA	http://www.genome.jp/dbget-bin/www_bget?ko:K14484	Q8LAL2	243	4.3e-19	Auxin-responsive protein IAA26 OS=Arabidopsis thaliana OX=3702 GN=IAA26 PE=1 SV=2	--	--	--	--	--	--	--	--	--	--
Cluster-193.20671-2R	bHLH	bHLH	Cluster-193.20671	1811	1173784908	XP_020548070.1	843	2.3e-87	transcription factor bHLH87 isoform X2 [Sesamum indicum]	XM_013001429.1	XM_013001429	162	2.24656e-77	PREDICTED: Erythranthe guttatus transcription factor bHLH87 (LOC105976134), transcript variant X2, mRNA	--	--	--	--	Q8S3D2	473	7.1e-46	Transcription factor bHLH87 OS=Arabidopsis thaliana OX=3702 GN=BHLH87 PE=1 SV=1	PF00010	Helix-loop-helix DNA-binding domain	--	--	GO:0046983	protein dimerization activity	--	--	--	--
Cluster-193.20674-0F	HB-HD-ZIP	HB->HB-HD-ZIP	Cluster-193.20674	3084	1279005551	XP_022863159.1	3559	0	homeobox-leucine zipper protein MERISTEM L1-like [Olea europaea var. sylvestris]	XM_011087872.2	XM_011087872	1273	0	PREDICTED: Sesamum indicum homeobox-leucine zipper protein MERISTEM L1 (LOC105167974), mRNA	K09338	HD-ZIP	homeobox-leucine zipper protein	http://www.genome.jp/dbget-bin/www_bget?ko:K09338	Q8RWU4	3032	0	Homeobox-leucine zipper protein MERISTEM L1 OS=Arabidopsis thaliana OX=3702 GN=ATML1 PE=2 SV=1	PF01527//PF15673//PF03802//PF08961//PF04288//PF05920//PF01852//PF06156//PF00046	Transposase//Circadian-associated transcriptional repressor//Apo-citrate lyase phosphoribosyl-dephospho-CoA transferase//Nuclear receptor-binding factor 2, autophagy regulator//MukE-like family//Homeobox KN domain//START domain//Initiation control protein YabA//Homeodomain	GO:0032922//GO:0051191//GO:0030261//GO:0006260//GO:0007059//GO:0006914//GO:0006355//GO:0006313	circadian regulation of gene expression//prosthetic group biosynthetic process//chromosome condensation//DNA replication//chromosome segregation//autophagy//regulation of transcription, DNA-templated//transposition, DNA-mediated	GO:0003677//GO:0004803//GO:0008289//GO:0000976	DNA binding//transposase activity//lipid binding//transcription regulatory region sequence-specific DNA binding	GO:0005737	cytoplasm	--	--
Cluster-193.20797-1F	AP2/ERF-ERF	AP2/ERF->AP2/ERF-ERF	Cluster-193.20797	1311	1276233070	PIM97688.1	491	1.1e-46	hypothetical protein CDL12_29839 [Handroanthus impetiginosus]	XM_012985332.1	XM_012985332	207	1.56009e-102	PREDICTED: Erythranthe guttatus ethylene-responsive transcription factor RAP2-10-like (LOC105961093), mRNA	K09286	EREBP	EREBP-like factor	http://www.genome.jp/dbget-bin/www_bget?ko:K09286	O22174	295	2.2e-25	Ethylene-responsive transcription factor ERF008 OS=Arabidopsis thaliana OX=3702 GN=ERF008 PE=2 SV=1	PF00847	AP2 domain	GO:0006355	regulation of transcription, DNA-templated	GO:0003700	DNA-binding transcription factor activity	GO:0005667	transcription regulator complex	--	--
Cluster-193.20951-1R	FAR1	FAR1	Cluster-193.20951	754	1276252197	PIN10710.1	420	1.1e-38	hypothetical protein CDL12_16696 [Handroanthus impetiginosus]	--	--	--	--	--	--	--	--	--	--	--	--	--	--	--	--	--	--	--	--	--	--	--
Cluster-193.21178-2R	SET	SET	Cluster-193.21178	3334	848924328	XP_012858309.1	1247	6.1e-134	PREDICTED: N-lysine methyltransferase SMYD2-B isoform X1 [Erythranthe guttata]	XM_011078252.2	XM_011078252	751	0	PREDICTED: Sesamum indicum SET and MYND domain-containing protein 4 (LOC105160773), mRNA	--	--	--	--	Q84JR9	169	2.3e-10	TPR repeat-containing thioredoxin TTL4 OS=Arabidopsis thaliana OX=3702 GN=TTL4 PE=2 SV=1	PF13181//PF13176//PF02561//PF00515//PF00856	Tetratricopeptide repeat//Tetratricopeptide repeat//Flagellar protein FliS//Tetratricopeptide repeat//SET domain	GO:0044780	bacterial-type flagellum assembly	GO:0005515	protein binding	--	--	--	--
Cluster-193.21195-2F	MYB-related	MYB->MYB-related	Cluster-193.21195	2074	747095420	XP_011095585.1	683	9.5e-69	transcription factor DIVARICATA-like [Sesamum indicum]	XM_011097283.2	XM_011097283	270	2.36914e-137	PREDICTED: Sesamum indicum transcription factor DIVARICATA-like (LOC105174995), mRNA	--	--	--	--	Q8S9H7	354	5.1e-32	Transcription factor DIVARICATA OS=Antirrhinum majus OX=4151 GN=DIVARICATA PE=2 SV=1	--	--	--	--	--	--	--	--	--	--
Cluster-193.21220-0R	MADS-MIKC	MADS->MADS-MIKC	Cluster-193.21220	1963	42795289	AAS45986.1	809	2.2e-83	deficiens, partial [Verbena officinalis]	AY524014.1	AY524014	442	0	Verbena officinalis deficiens (DEF) mRNA, partial cds	K09264	K09264	MADS-box transcription factor, plant	http://www.genome.jp/dbget-bin/www_bget?ko:K09264	P23706	760	4e-79	Floral homeotic protein DEFICIENS OS=Antirrhinum majus OX=4151 GN=DEFA PE=1 SV=1	PF00319//PF01486	SRF-type transcription factor (DNA-binding and dimerisation domain)//K-box region	GO:0006355	regulation of transcription, DNA-templated	GO:0003700//GO:0046983//GO:0003677	DNA-binding transcription factor activity//protein dimerization activity//DNA binding	GO:0005667//GO:0005634	transcription regulator complex//nucleus	--	--
Cluster-193.21226-2R	C2H2	C2H2	Cluster-193.21226	1382	747082977	XP_011088838.1	482	1.3e-45	histone deacetylase HDT1 isoform X2 [Sesamum indicum]	XM_011090536.2	XM_011090536	168	7.88155e-81	PREDICTED: Sesamum indicum histone deacetylase HDT1 (LOC105169977), transcript variant X2, mRNA	--	--	--	--	Q9FVE6	304	2.1e-26	Histone deacetylase HDT1 OS=Arabidopsis thaliana OX=3702 GN=HDT1 PE=1 SV=1	PF05764//PF00096//PF04147//PF15761//PF02724//PF09026	YL1 nuclear protein//Zinc finger, C2H2 type//Nop14-like family//Immortalisation up-regulated protein//CDC45-like protein//Centromere protein B dimerisation domain	GO:0006355//GO:0006270//GO:0043486//GO:0006338	regulation of transcription, DNA-templated//DNA replication initiation//histone exchange//chromatin remodeling	GO:0003682//GO:0003677//GO:0003676	chromatin binding//DNA binding//nucleic acid binding	GO:0000775//GO:0032040//GO:0000785//GO:0005634	chromosome, centromeric region//small-subunit processome//chromatin//nucleus	--	--
Cluster-193.21235-1F	AUX/IAA	AUX/IAA	Cluster-193.21235	844	1276263883	PIN20379.1	480	1.3e-45	hypothetical protein CDL12_06927 [Handroanthus impetiginosus]	XM_011087137.2	XM_011087137	157	6.17287e-75	PREDICTED: Sesamum indicum auxin response factor 6-like (LOC105167428), transcript variant X2, mRNA	--	--	--	--	Q9ZTX8	350	6.1e-32	Auxin response factor 6 OS=Arabidopsis thaliana OX=3702 GN=ARF6 PE=1 SV=2	--	--	--	--	--	--	--	--	--	--
Cluster-193.21323-2R	HB-HD-ZIP	HB->HB-HD-ZIP	Cluster-193.21323	1289	747069027	XP_011081291.1	387	1.2e-34	homeobox-leucine zipper protein HAT4-like [Sesamum indicum]	XM_011082989.2	XM_011082989	176	2.62068e-85	PREDICTED: Sesamum indicum homeobox-leucine zipper protein HAT4-like (LOC105164355), mRNA	K09338	HD-ZIP	homeobox-leucine zipper protein	http://www.genome.jp/dbget-bin/www_bget?ko:K09338	Q05466	279	1.6e-23	Homeobox-leucine zipper protein HAT4 OS=Arabidopsis thaliana OX=3702 GN=HAT4 PE=1 SV=1	PF04618	HD-ZIP protein N terminus	--	--	--	--	GO:0005634	nucleus	--	--
Cluster-193.21432-2R	MYB-related	MYB->MYB-related	Cluster-193.21432	2046	747068205	XP_011080854.1	1154	2.3e-123	transcription factor DIVARICATA isoform X1 [Sesamum indicum]	EF211118.1	EF211118	202	1.47768e-99	Bournea leiophylla transcription factor DIV1 (DIV1) mRNA, complete cds	--	--	--	--	Q8S9H7	1100	1.6e-118	Transcription factor DIVARICATA OS=Antirrhinum majus OX=4151 GN=DIVARICATA PE=2 SV=1	--	--	--	--	--	--	--	--	--	--
Cluster-193.2159-1F	zn-clus	zn-clus	Cluster-193.2159	830	--	--	--	--	--	--	--	--	--	--	--	--	--	--	Q09922	143	6e-08	Uncharacterized transcriptional regulatory protein C1F7.11c OS=Schizosaccharomyces pombe (strain 972 / ATCC 24843) OX=284812 GN=SPAC1F7.11c PE=4 SV=1	PF00172	Fungal Zn(2)-Cys(6) binuclear cluster domain	GO:0006355	regulation of transcription, DNA-templated	GO:0000981//GO:0008270	DNA-binding transcription factor activity, RNA polymerase II-specific//zinc ion binding	GO:0005634	nucleus	--	--
Cluster-193.21705-1R	AP2/ERF-ERF	AP2/ERF->AP2/ERF-ERF	Cluster-193.21705	1312	1279007752	XP_022864341.1	764	2.4e-78	AP2-like ethylene-responsive transcription factor ANT isoform X2 [Olea europaea var. sylvestris]	XM_012224059.2	XM_012224059	313	1.8553e-161	PREDICTED: Jatropha curcas AP2-like ethylene-responsive transcription factor ANT (LOC105639879), mRNA	K09285	OVM, ANT	AP2-like factor, ANT lineage	http://www.genome.jp/dbget-bin/www_bget?ko:K09285	Q38914	686	1e-70	AP2-like ethylene-responsive transcription factor ANT OS=Arabidopsis thaliana OX=3702 GN=ANT PE=1 SV=2	PF17068//PF00847//PF15339	Required for respiratory growth protein 8 mitochondrial//AP2 domain//Acrosome formation-associated factor	GO:0006897//GO:0000002//GO:0006355//GO:0007342//GO:0060478	endocytosis//mitochondrial genome maintenance//regulation of transcription, DNA-templated//fusion of sperm to egg plasma membrane involved in single fertilization//acrosomal vesicle exocytosis	GO:0003700	DNA-binding transcription factor activity	GO:0005667//GO:0005886	transcription regulator complex//plasma membrane	--	--
Cluster-193.21705-2R	AP2/ERF-ERF	AP2/ERF->AP2/ERF-ERF	Cluster-193.21705	1312	1279007752	XP_022864341.1	764	2.4e-78	AP2-like ethylene-responsive transcription factor ANT isoform X2 [Olea europaea var. sylvestris]	XM_012224059.2	XM_012224059	313	1.8553e-161	PREDICTED: Jatropha curcas AP2-like ethylene-responsive transcription factor ANT (LOC105639879), mRNA	K09285	OVM, ANT	AP2-like factor, ANT lineage	http://www.genome.jp/dbget-bin/www_bget?ko:K09285	Q38914	686	1e-70	AP2-like ethylene-responsive transcription factor ANT OS=Arabidopsis thaliana OX=3702 GN=ANT PE=1 SV=2	PF17068//PF00847//PF15339	Required for respiratory growth protein 8 mitochondrial//AP2 domain//Acrosome formation-associated factor	GO:0006897//GO:0000002//GO:0006355//GO:0007342//GO:0060478	endocytosis//mitochondrial genome maintenance//regulation of transcription, DNA-templated//fusion of sperm to egg plasma membrane involved in single fertilization//acrosomal vesicle exocytosis	GO:0003700	DNA-binding transcription factor activity	GO:0005667//GO:0005886	transcription regulator complex//plasma membrane	--	--
Cluster-193.22076-2F	MYB	MYB->MYB	Cluster-193.22076	1633	747080625	XP_011087570.1	1142	4.5e-122	transcription factor MYB86 [Sesamum indicum]	KR780080.1	KR780080	319	1.07117e-164	Rehmannia glutinosa R2R3-MYB protein (MYB4) mRNA, complete cds	--	--	--	--	Q8VZQ2	696	8.9e-72	Transcription factor MYB61 OS=Arabidopsis thaliana OX=3702 GN=MYB61 PE=2 SV=1	--	--	--	--	--	--	--	--	--	--
Cluster-193.2212-1F	CSD	CSD	Cluster-193.2212	799	1276262493	PIN19178.1	379	6.5e-34	putative RNA-binding protein containing PIN domain and invovled in translation or RNA processing [Handroanthus impetiginosus]	--	--	--	--	--	--	--	--	--	P27484	297	8e-26	Glycine-rich protein 2 OS=Nicotiana sylvestris OX=4096 GN=GRP-2 PE=2 SV=1	PF00098//PF00313	Zinc knuckle//'Cold-shock' DNA-binding domain	--	--	GO:0008270//GO:0003676	zinc ion binding//nucleic acid binding	--	--	KOG3070	Predicted RNA-binding protein containing PIN domain and invovled in translation or RNA processing
Cluster-193.22258-2F	WRKY	WRKY	Cluster-193.22258	3156	1276271759	PIN27127.1	454	5.2e-42	Transcriptional repressors of the hairy/E(spl) family (contains HLH) [Handroanthus impetiginosus]	XM_012996579.1	XM_012996579	121	2.44364e-54	PREDICTED: Erythranthe guttatus transcription factor SPEECHLESS-like (LOC105971708), mRNA	K20558	SPCH	transcription factor SPEECHLESS	http://www.genome.jp/dbget-bin/www_bget?ko:K20558	Q700C7	315	2.6e-27	Transcription factor SPEECHLESS OS=Arabidopsis thaliana OX=3702 GN=SPCH PE=1 SV=1	PF03561//PF03106	Allantoicase repeat//WRKY DNA -binding domain	GO:0006355//GO:0006807//GO:0006144//GO:0000256	regulation of transcription, DNA-templated//nitrogen compound metabolic process//purine nucleobase metabolic process//allantoin catabolic process	GO:0004037//GO:0043565//GO:0003700	allantoicase activity//sequence-specific DNA binding//DNA-binding transcription factor activity	GO:0005667	transcription regulator complex	--	--
Cluster-193.22259-1R	WRKY	WRKY	Cluster-193.22259	2303	747059312	XP_011076029.1	570	1.3e-55	probable WRKY transcription factor 30 [Sesamum indicum]	XM_006490508.3	XM_006490508	71	1.10735e-26	PREDICTED: Citrus sinensis probable WRKY transcription factor 41 (LOC102610741), transcript variant X2, mRNA	--	--	--	--	Q8H0Y8	308	1.2e-26	Probable WRKY transcription factor 41 OS=Arabidopsis thaliana OX=3702 GN=WRKY41 PE=2 SV=2	PF00002//PF03106	7 transmembrane receptor (Secretin family)//WRKY DNA -binding domain	GO:0006355//GO:0007186	regulation of transcription, DNA-templated//G protein-coupled receptor signaling pathway	GO:0003700//GO:0004930//GO:0043565	DNA-binding transcription factor activity//G protein-coupled receptor activity//sequence-specific DNA binding	GO:0016021//GO:0005667	integral component of membrane//transcription regulator complex	--	--
Cluster-193.22284-1R	NAC	NAC	Cluster-193.22284	1567	747083164	XP_011088938.1	1089	6e-116	NAC domain-containing protein 40 [Sesamum indicum]	--	--	--	--	--	--	--	--	--	Q9XIN7	604	4e-61	NAC domain-containing protein 40 OS=Arabidopsis thaliana OX=3702 GN=NTL8 PE=1 SV=1	PF02365	No apical meristem (NAM) protein	GO:0006355	regulation of transcription, DNA-templated	GO:0003677	DNA binding	--	--	--	--
Cluster-193.22285-2F	HB-HD-ZIP	HB->HB-HD-ZIP	Cluster-193.22285	1500	1173765408	XP_011091721.2	1253	5.5e-135	LOW QUALITY PROTEIN: homeobox-leucine zipper protein ANTHOCYANINLESS 2 [Sesamum indicum]	XM_011093419.2	XM_011093419	391	0	PREDICTED: Sesamum indicum homeobox-leucine zipper protein ANTHOCYANINLESS 2 (LOC105172078), mRNA	K09338	HD-ZIP	homeobox-leucine zipper protein	http://www.genome.jp/dbget-bin/www_bget?ko:K09338	Q0WV12	980	9.5e-105	Homeobox-leucine zipper protein ANTHOCYANINLESS 2 OS=Arabidopsis thaliana OX=3702 GN=ANL2 PE=2 SV=1	PF15898//PF05920//PF02183//PF06156//PF00046//PF08961//PF01852	cGMP-dependent protein kinase interacting domain//Homeobox KN domain//Homeobox associated leucine zipper//Initiation control protein YabA//Homeodomain//Nuclear receptor-binding factor 2, autophagy regulator//START domain	GO:0006260//GO:0006914//GO:0006355	DNA replication//autophagy//regulation of transcription, DNA-templated	GO:0003677//GO:0008289//GO:0043565//GO:0019901	DNA binding//lipid binding//sequence-specific DNA binding//protein kinase binding	--	--	--	--
Cluster-193.22456-0R	MYB-related	MYB->MYB-related	Cluster-193.22456	1560	1173753072	XP_020546896.1	644	2.4e-64	myb-related protein 330-like isoform X2 [Sesamum indicum]	XM_020691237.1	XM_020691237	158	3.23153e-75	PREDICTED: Sesamum indicum transcription factor MYB6-like (LOC105179114), transcript variant X2, mRNA	K09422	MYBP	myb proto-oncogene protein, plant	http://www.genome.jp/dbget-bin/www_bget?ko:K09422	Q38850	376	1.1e-34	Transcription repressor MYB5 OS=Arabidopsis thaliana OX=3702 GN=MYB5 PE=1 SV=1	--	--	--	--	--	--	--	--	--	--
Cluster-193.22456-2R	MYB-related	MYB->MYB-related	Cluster-193.22456	1560	1173753072	XP_020546896.1	644	2.4e-64	myb-related protein 330-like isoform X2 [Sesamum indicum]	XM_020691237.1	XM_020691237	158	3.23153e-75	PREDICTED: Sesamum indicum transcription factor MYB6-like (LOC105179114), transcript variant X2, mRNA	K09422	MYBP	myb proto-oncogene protein, plant	http://www.genome.jp/dbget-bin/www_bget?ko:K09422	Q38850	376	1.1e-34	Transcription repressor MYB5 OS=Arabidopsis thaliana OX=3702 GN=MYB5 PE=1 SV=1	--	--	--	--	--	--	--	--	--	--
Cluster-193.22870-0R	MYB	MYB->MYB	Cluster-193.22870	1329	1173815686	XP_020551750.1	670	2e-67	transcription factor MYB44-like [Sesamum indicum]	KF059361.1	KF059361	85	1.04388e-34	Salvia miltiorrhiza MYB-related transcription factor (MYB7) mRNA, complete cds &amp;&amp; KF059471.1 Salvia miltiorrhiza MYB-related transcription factor (MYB7) gene, complete cds	K09422	MYBP	myb proto-oncogene protein, plant	http://www.genome.jp/dbget-bin/www_bget?ko:K09422	Q9FDW1	553	2.8e-55	Transcription factor MYB44 OS=Arabidopsis thaliana OX=3702 GN=MYB44 PE=1 SV=1	PF09111//PF01428	SLIDE//AN1-like Zinc finger	GO:0006338	chromatin remodeling	GO:0003676//GO:0016818//GO:0008270//GO:0005524	nucleic acid binding//hydrolase activity, acting on acid anhydrides, in phosphorus-containing anhydrides//zinc ion binding//ATP binding	GO:0005634	nucleus	--	--
Cluster-193.22871-1F	Trihelix	Trihelix	Cluster-193.22871	2251	1276262968	PIN19580.1	985	9.9e-104	Transcription factor GT-2 [Handroanthus impetiginosus]	XM_011103086.2	XM_011103086	414	0	PREDICTED: Sesamum indicum trihelix transcription factor ASIL1 (LOC105179461), transcript variant X5, mRNA	--	--	--	--	Q9LJG8	315	1.9e-27	Trihelix transcription factor ASIL2 OS=Arabidopsis thaliana OX=3702 GN=ASIL2 PE=1 SV=1	PF04504	Protein of unknown function, DUF573	GO:0006355	regulation of transcription, DNA-templated	--	--	--	--	--	--
Cluster-193.23259-1R	C2H2	C2H2	Cluster-193.23259	4413	747053514	XP_011072922.1	4389	0	lysine-specific demethylase REF6 isoform X1 [Sesamum indicum]	XM_011074620.2	XM_011074620	1071	0	PREDICTED: Sesamum indicum lysine-specific demethylase REF6 (LOC105158021), transcript variant X1, mRNA	--	--	--	--	Q9STM3	2305	6.4e-258	Lysine-specific demethylase REF6 OS=Arabidopsis thaliana OX=3702 GN=REF6 PE=1 SV=1	PF02176//PF00096	TRAF-type zinc finger//Zinc finger, C2H2 type	--	--	GO:0008270//GO:0003676	zinc ion binding//nucleic acid binding	--	--	KOG1246	DNA-binding protein jumonji/RBP2/SMCY, contains JmjC domain
Cluster-193.23591-0R	HB-PHD	HB->HB-PHD	Cluster-193.23591	2409	1173769945	XP_020553235.1	1789	6.3e-197	pathogenesis-related homeodomain protein isoform X1 [Sesamum indicum]	XM_020697580.1	XM_020697580	685	0	PREDICTED: Sesamum indicum pathogenesis-related homeodomain protein (LOC105173894), transcript variant X4, mRNA	--	--	--	--	P48785	1132	3.6e-122	Pathogenesis-related homeodomain protein OS=Arabidopsis thaliana OX=3702 GN=PRH PE=2 SV=1	PF00046//PF03910//PF05920	Homeodomain//Adenovirus minor core protein PV//Homeobox KN domain	GO:0006355	regulation of transcription, DNA-templated	GO:0003677	DNA binding	GO:0019012	virion	--	--
Cluster-193.23620-0R	C2C2-Dof	C2C2->C2C2-Dof	Cluster-193.23620	3106	747101052	XP_011098639.1	1288	1e-138	cyclic dof factor 2-like [Sesamum indicum]	XM_011100337.2	XM_011100337	146	3.04511e-68	PREDICTED: Sesamum indicum cyclic dof factor 2-like (LOC105177260), mRNA	--	--	--	--	Q93ZL5	713	1.8e-73	Cyclic dof factor 2 OS=Arabidopsis thaliana OX=3702 GN=CDF2 PE=1 SV=2	PF02701	Dof domain, zinc finger	GO:0006355	regulation of transcription, DNA-templated	GO:0003677	DNA binding	--	--	--	--
Cluster-193.23776-2R	Jumonji	Jumonji	Cluster-193.23776	344	1279103408	XP_022875825.1	545	1.6e-53	putative lysine-specific demethylase JMJ16, partial [Olea europaea var. sylvestris]	XM_013002893.1	XM_013002893	194	6.42074e-96	PREDICTED: Erythranthe guttatus putative lysine-specific demethylase JMJ16 (LOC105977572), transcript variant X3, mRNA	K11446	KDM5, JARID1	histone demethylase JARID1	http://www.genome.jp/dbget-bin/www_bget?ko:K11446	C0SUT9	468	5.1e-46	Putative lysine-specific demethylase JMJ16 OS=Arabidopsis thaliana OX=3702 GN=JMJ16 PE=2 SV=1	--	--	--	--	--	--	--	--	KOG1246	DNA-binding protein jumonji/RBP2/SMCY, contains JmjC domain
Cluster-193.23777-1R	Jumonji	Jumonji	Cluster-193.23777	1170	1276265516	PIN21766.1	1694	3.1e-186	hypothetical protein CDL12_05536 [Handroanthus impetiginosus]	XM_013002893.1	XM_013002893	494	0	PREDICTED: Erythranthe guttatus putative lysine-specific demethylase JMJ16 (LOC105977572), transcript variant X3, mRNA	K11446	KDM5, JARID1	histone demethylase JARID1	http://www.genome.jp/dbget-bin/www_bget?ko:K11446	C0SUT9	1468	1.9e-161	Putative lysine-specific demethylase JMJ16 OS=Arabidopsis thaliana OX=3702 GN=JMJ16 PE=2 SV=1	--	--	--	--	--	--	--	--	KOG1246	DNA-binding protein jumonji/RBP2/SMCY, contains JmjC domain
Cluster-193.23893-1F	BES1	BES1	Cluster-193.23893	2002	1276249857	PIN08889.1	529	6.6e-51	hypothetical protein CDL12_18531 [Handroanthus impetiginosus]	XM_028252346.1	XM_028252346	35	9.88021e-07	PREDICTED: Camellia sinensis protein BRASSINAZOLE-RESISTANT 1-like (LOC114307008), mRNA	--	--	--	--	Q7XI96	266	7.9e-22	Protein BZR1 homolog 1 OS=Oryza sativa subsp. japonica OX=39947 GN=BZR1 PE=1 SV=1	--	--	--	--	--	--	--	--	--	--
Cluster-193.2397-0F	MED7	MED7	Cluster-193.2397	576	1173952219	OQR99947.1	180	5.6e-11	mediator of RNA polymerase II transcription subunit [Achlya hypogyna]	--	--	--	--	--	K15148	MED7	mediator of RNA polymerase II transcription subunit 7	http://www.genome.jp/dbget-bin/www_bget?ko:K15148	Q95Q17	268	1.3e-22	Mediator of RNA polymerase II transcription subunit 7 OS=Caenorhabditis elegans OX=6239 GN=let-49 PE=1 SV=1	PF05983	MED7 protein	GO:0006357	regulation of transcription by RNA polymerase II	GO:0003712	transcription coregulator activity	GO:0005667//GO:0016592	transcription regulator complex//mediator complex	KOG0570	Transcriptional coactivator
Cluster-193.24277-1R	TRAF	TRAF	Cluster-193.24277	4899	848915711	XP_012855551.1	502	2.2e-47	PREDICTED: uncharacterized protein LOC105974939 [Erythranthe guttata]	--	--	--	--	--	--	--	--	--	Q9SRV1	358	4.2e-32	BTB/POZ and MATH domain-containing protein 4 OS=Arabidopsis thaliana OX=3702 GN=BPM4 PE=1 SV=1	PF00651//PF03822	BTB/POZ domain//NAF domain	GO:0007165	signal transduction	GO:0005515	protein binding	--	--	KOG1987	Speckle-type POZ protein SPOP and related proteins with TRAF, MATH and BTB/POZ domains
Cluster-193.24331-0F	MYB-related	MYB->MYB-related	Cluster-193.24331	2121	914408373	AKV71953.1	329	1.1e-27	R2R3-MYB protein [Rehmannia glutinosa]	KR780089.1	KR780089	103	1.65681e-44	Rehmannia glutinosa R2R3-MYB protein (MYB13) mRNA, complete cds	K09422	MYBP	myb proto-oncogene protein, plant	http://www.genome.jp/dbget-bin/www_bget?ko:K09422	Q94FL7	186	1.6e-12	Transcription factor MYB120 OS=Arabidopsis thaliana OX=3702 GN=MYB120 PE=2 SV=1	PF07962	Replication Fork Protection Component Swi3	GO:0006974//GO:0048478	cellular response to DNA damage stimulus//replication fork protection	--	--	GO:0005634	nucleus	--	--
Cluster-193.24580-1F	NAC	NAC	Cluster-193.24580	1378	1173773517	XP_020553891.1	844	1.4e-87	transcription factor JUNGBRUNNEN 1-like [Sesamum indicum]	XM_027487853.1	XM_027487853	142	2.23173e-66	PREDICTED: Abrus precatorius transcription factor JUNGBRUNNEN 1-like (LOC113856157), mRNA	--	--	--	--	Q9SK55	632	2e-64	Transcription factor JUNGBRUNNEN 1 OS=Arabidopsis thaliana OX=3702 GN=JUB1 PE=1 SV=1	PF02365	No apical meristem (NAM) protein	GO:0006355	regulation of transcription, DNA-templated	GO:0003677	DNA binding	--	--	--	--
Cluster-193.24584-2R	SET	SET	Cluster-193.24584	3184	747071124	XP_011082416.1	1812	1.8e-199	histone-lysine N-methyltransferase EZA1 isoform X1 [Sesamum indicum]	XM_011084117.2	XM_011084117	717	0	PREDICTED: Sesamum indicum histone-lysine N-methyltransferase EZ3 (LOC105165191), transcript variant X4, mRNA	K11430	EZH2	histone-lysine N-methyltransferase EZH2	http://www.genome.jp/dbget-bin/www_bget?ko:K11430	Q9ZSM8	1496	3e-164	Histone-lysine N-methyltransferase EZA1 OS=Arabidopsis thaliana OX=3702 GN=EZA1 PE=1 SV=1	PF00856	SET domain	--	--	GO:0005515	protein binding	--	--	KOG1079	Transcriptional repressor EZH1
Cluster-193.24589-1F	GARP-G2-like	GARP->GARP-G2-like	Cluster-193.24589	1700	1276261185	PIN18078.1	766	1.9e-78	hypothetical protein CDL12_09273 [Handroanthus impetiginosus]	XM_020694019.1	XM_020694019	124	2.80278e-56	PREDICTED: Sesamum indicum myb family transcription factor PHL7 (LOC105161535), transcript variant X3, mRNA	--	--	--	--	Q9SJW0	215	5.5e-16	Myb family transcription factor PHL7 OS=Arabidopsis thaliana OX=3702 GN=PHL7 PE=2 SV=1	PF01285	TEA/ATTS domain	GO:0006355	regulation of transcription, DNA-templated	GO:0003700	DNA-binding transcription factor activity	GO:0005667	transcription regulator complex	--	--
Cluster-193.2479-0R	CSD	CSD	Cluster-193.2479	1518	1024055183	KZV53339.1	209	6.4e-14	hypothetical protein F511_06481 [Dorcoceras hygrometricum]	--	--	--	--	--	--	--	--	--	P41824	361	5.8e-33	Y-box factor homolog OS=Aplysia californica OX=6500 PE=2 SV=1	PF00313//PF02283	'Cold-shock' DNA-binding domain//Cobinamide kinase / cobinamide phosphate guanyltransferase	GO:0009236//GO:0051188	cobalamin biosynthetic process//obsolete cofactor biosynthetic process	GO:0000166//GO:0003676//GO:0043752	nucleotide binding//nucleic acid binding//adenosylcobinamide kinase activity	--	--	KOG3070	Predicted RNA-binding protein containing PIN domain and invovled in translation or RNA processing
Cluster-193.24896-1F	MYB-related	MYB->MYB-related	Cluster-193.24896	1572	747052835	XP_011072548.1	560	1.3e-54	telomere repeat-binding factor 4 isoform X1 [Sesamum indicum]	XM_011074246.2	XM_011074246	290	1.36138e-148	PREDICTED: Sesamum indicum telomere repeat-binding factor 4 (LOC105157774), transcript variant X1, mRNA	K09422	MYBP	myb proto-oncogene protein, plant	http://www.genome.jp/dbget-bin/www_bget?ko:K09422	F4I7L1	263	1.4e-21	Telomere repeat-binding factor 4 OS=Arabidopsis thaliana OX=3702 GN=At1g17520 PE=2 SV=2	PF00538	linker histone H1 and H5 family	GO:0006334	nucleosome assembly	GO:0003677	DNA binding	GO:0042025//GO:0000786	host cell nucleus//nucleosome	--	--
Cluster-193.24913-1R	Others	Others	Cluster-193.24913	2859	747078563	XP_011086447.1	3122	0	paired amphipathic helix protein Sin3-like 3 [Sesamum indicum]	XM_011088145.2	XM_011088145	1406	0	PREDICTED: Sesamum indicum paired amphipathic helix protein Sin3-like 3 (LOC105168187), mRNA	K11644	SIN3A	paired amphipathic helix protein Sin3a	http://www.genome.jp/dbget-bin/www_bget?ko:K11644	O04539	1898	6.5e-211	Paired amphipathic helix protein Sin3-like 4 OS=Arabidopsis thaliana OX=3702 GN=SNL4 PE=3 SV=3	PF04692//PF02671	Platelet-derived growth factor, N terminal region//Paired amphipathic helix repeat	GO:0040007//GO:0008283//GO:0006355//GO:0007165	growth//cell population proliferation//regulation of transcription, DNA-templated//signal transduction	GO:0008083	growth factor activity	GO:0016020	membrane	KOG4204	Histone deacetylase complex, SIN3 component
Cluster-193.25103-0F	HSF	HSF	Cluster-193.25103	4828	1276267594	PIN23513.1	2672	5.1e-299	hypothetical protein CDL12_03761 [Handroanthus impetiginosus]	XM_011077482.2	XM_011077482	1067	0	PREDICTED: Sesamum indicum pentatricopeptide repeat-containing protein At2g29760, chloroplastic (LOC105160209), transcript variant X3, mRNA	--	--	--	--	O82380	1911	3.4e-212	Pentatricopeptide repeat-containing protein At2g29760, chloroplastic OS=Arabidopsis thaliana OX=3702 GN=PCMP-H33 PE=2 SV=1	PF17049//PF00447//PF14432//PF00619//PF01984//PF00637	ATPase expression protein 1//HSF-type DNA-binding//DYW family of nucleic acid deaminases//Caspase recruitment domain//Double-stranded DNA-binding domain//Region in Clathrin and VPS	GO:0006886//GO:0006417//GO:0016192//GO:0042981//GO:0006355	intracellular protein transport//regulation of translation//vesicle-mediated transport//regulation of apoptotic process//regulation of transcription, DNA-templated	GO:0003700//GO:0043565//GO:0003677//GO:0008270//GO:0045182	DNA-binding transcription factor activity//sequence-specific DNA binding//DNA binding//zinc ion binding//translation regulator activity	GO:0005667//GO:0042025	transcription regulator complex//host cell nucleus	--	--
Cluster-193.25105-0F	WRKY	WRKY	Cluster-193.25105	2851	1276257258	PIN14819.1	1285	2.1e-138	hypothetical protein CDL12_12543 [Handroanthus impetiginosus]	XM_020695839.1	XM_020695839	146	2.79234e-68	PREDICTED: Sesamum indicum probable WRKY transcription factor 3 (LOC105167624), transcript variant X3, mRNA	--	--	--	--	Q9XI90	789	2.5e-82	Probable WRKY transcription factor 4 OS=Arabidopsis thaliana OX=3702 GN=WRKY4 PE=1 SV=2	PF17056//PF03106	Killer toxin-resistance protein 1//WRKY DNA -binding domain	GO:0031505//GO:0006355	fungal-type cell wall organization//regulation of transcription, DNA-templated	GO:0003700//GO:0043565	DNA-binding transcription factor activity//sequence-specific DNA binding	GO:0005667	transcription regulator complex	--	--
Cluster-193.25105-1F	WRKY	WRKY	Cluster-193.25105	2851	1276257258	PIN14819.1	1285	2.1e-138	hypothetical protein CDL12_12543 [Handroanthus impetiginosus]	XM_020695839.1	XM_020695839	146	2.79234e-68	PREDICTED: Sesamum indicum probable WRKY transcription factor 3 (LOC105167624), transcript variant X3, mRNA	--	--	--	--	Q9XI90	789	2.5e-82	Probable WRKY transcription factor 4 OS=Arabidopsis thaliana OX=3702 GN=WRKY4 PE=1 SV=2	PF17056//PF03106	Killer toxin-resistance protein 1//WRKY DNA -binding domain	GO:0031505//GO:0006355	fungal-type cell wall organization//regulation of transcription, DNA-templated	GO:0003700//GO:0043565	DNA-binding transcription factor activity//sequence-specific DNA binding	GO:0005667	transcription regulator complex	--	--
Cluster-193.25201-2R	NF-YB	NF-Y->NF-YB	Cluster-193.25201	1633	1276238680	PIN00792.1	409	4.4e-37	Class 2 transcription repressor NC2, beta subunit (Dr1) [Handroanthus impetiginosus]	XM_011098697.2	XM_011098697	214	2.50633e-106	PREDICTED: Sesamum indicum protein Dr1 homolog (LOC105176025), transcript variant X1, mRNA	--	--	--	--	P49592	386	7.8e-36	Protein Dr1 homolog OS=Arabidopsis thaliana OX=3702 GN=DR1 PE=1 SV=1	PF00125//PF15510	Core histone H2A/H2B/H3/H4//CENP-W protein	GO:0000278//GO:0051382	mitotic cell cycle//kinetochore assembly	GO:0003677	DNA binding	GO:0000786	nucleosome	KOG0871	Class 2 transcription repressor NC2, beta subunit (Dr1)
Cluster-193.25412-0R	C2H2	C2H2	Cluster-193.25412	843	747087886	XP_011091501.1	515	1.2e-49	zinc finger protein ZAT12-like [Sesamum indicum]	LR031873.1	LR031873	38	8.74352e-09	Brassica oleracea HDEM genome, scaffold: C4	--	--	--	--	Q9SLD4	288	9.4e-25	Zinc finger protein ZAT11 OS=Arabidopsis thaliana OX=3702 GN=ZAT11 PE=2 SV=1	PF02150//PF00096	RNA polymerases M/15 Kd subunit//Zinc finger, C2H2 type	GO:0006351	transcription, DNA-templated	GO:0003676	nucleic acid binding	--	--	--	--
Cluster-193.2552-2F	GNAT	GNAT	Cluster-193.2552	710	1333469372	PNR42279.1	412	8.7e-38	hypothetical protein PHYPA_017108 [Physcomitrella patens]	--	--	--	--	--	K20793	NAA50, NAT5	N-alpha-acetyltransferase 50	http://www.genome.jp/dbget-bin/www_bget?ko:K20793	Q9NHD5	492	1.7e-48	Probable N-acetyltransferase san OS=Drosophila melanogaster OX=7227 GN=san PE=1 SV=1	PF08445//PF13508//PF00583//PF13673	FR47-like protein//Acetyltransferase (GNAT) domain//Acetyltransferase (GNAT) family//Acetyltransferase (GNAT) domain	GO:0042967	obsolete acyl-carrier-protein biosynthetic process	GO:0016747//GO:0008080	transferase activity, transferring acyl groups other than amino-acyl groups//N-acetyltransferase activity	--	--	KOG3138	Predicted N-acetyltransferase
Cluster-193.25575-0R	MBF1	MBF1	Cluster-193.25575	2738	1572884369	RZB75617.1	324	5.4e-27	Multiprotein-bridging factor 1b [Glycine soja]	XM_011084463.2	XM_011084463	169	4.39095e-81	PREDICTED: Sesamum indicum multiprotein-bridging factor 1b-like (LOC105165448), mRNA	K03627	MBF1	putative transcription factor	http://www.genome.jp/dbget-bin/www_bget?ko:K03627	Q9SJI8	302	7.2e-26	Multiprotein-bridging factor 1a OS=Arabidopsis thaliana OX=3702 GN=MBF1A PE=2 SV=1	PF02637//PF04192	GatB domain//Utp21 specific WD40 associated putative domain	GO:0006364	rRNA processing	GO:0016884	carbon-nitrogen ligase activity, with glutamine as amido-N-donor	GO:0032040	small-subunit processome	KOG3398	Transcription factor MBF1
Cluster-193.25684-0F	GARP-G2-like	GARP->GARP-G2-like	Cluster-193.25684	4399	848910354	XP_012853800.1	1783	5.7e-196	PREDICTED: uncharacterized protein LOC105973324 [Erythranthe guttata]	XM_020693084.1	XM_020693084	190	1.50124e-92	PREDICTED: Sesamum indicum protein PHR1-LIKE 1-like (LOC105161151), transcript variant X2, mRNA	--	--	--	--	P0C2F6	448	1.4e-42	Putative ribonuclease H protein At1g65750 OS=Arabidopsis thaliana OX=3702 GN=At1g65750 PE=3 SV=1	PF14735//PF13456	HAUS augmin-like complex subunit 4//Reverse transcriptase-like	GO:0051252//GO:0051225	regulation of RNA metabolic process//spindle assembly	GO:0003676//GO:0004523	nucleic acid binding//RNA-DNA hybrid ribonuclease activity	GO:0070652	HAUS complex	--	--
Cluster-193.25800-0F	WRKY	WRKY	Cluster-193.25800	2843	1276269112	PIN24823.1	292	2.9e-23	hypothetical protein CDL12_02441 [Handroanthus impetiginosus]	XM_011086816.2	XM_011086816	61	4.96561e-21	PREDICTED: Sesamum indicum probable WRKY transcription factor 70 (LOC105167193), mRNA	--	--	--	--	Q9LY00	163	9.9e-10	Probable WRKY transcription factor 70 OS=Arabidopsis thaliana OX=3702 GN=WRKY70 PE=1 SV=1	PF03106	WRKY DNA -binding domain	GO:0006355	regulation of transcription, DNA-templated	GO:0003700//GO:0043565	DNA-binding transcription factor activity//sequence-specific DNA binding	GO:0005667	transcription regulator complex	--	--
Cluster-193.25800-1F	WRKY	WRKY	Cluster-193.25800	2843	1276269112	PIN24823.1	292	2.9e-23	hypothetical protein CDL12_02441 [Handroanthus impetiginosus]	XM_011086816.2	XM_011086816	61	4.96561e-21	PREDICTED: Sesamum indicum probable WRKY transcription factor 70 (LOC105167193), mRNA	--	--	--	--	Q9LY00	163	9.9e-10	Probable WRKY transcription factor 70 OS=Arabidopsis thaliana OX=3702 GN=WRKY70 PE=1 SV=1	PF03106	WRKY DNA -binding domain	GO:0006355	regulation of transcription, DNA-templated	GO:0003700//GO:0043565	DNA-binding transcription factor activity//sequence-specific DNA binding	GO:0005667	transcription regulator complex	--	--
Cluster-193.25807-1R	IWS1	IWS1	Cluster-193.25807	746	747085930	XP_011090441.1	620	6.9e-62	probable mediator of RNA polymerase II transcription subunit 26c [Sesamum indicum]	XM_011092139.2	XM_011092139	331	1.01974e-171	PREDICTED: Sesamum indicum probable mediator of RNA polymerase II transcription subunit 26c (LOC105171116), mRNA	--	--	--	--	F4KFC7	305	8.8e-27	Probable mediator of RNA polymerase II transcription subunit 26c OS=Arabidopsis thaliana OX=3702 GN=MED26C PE=1 SV=1	PF08711//PF05454//PF06524	TFIIS helical bundle-like domain//Dystroglycan (Dystrophin-associated glycoprotein 1)//NOA36 protein	GO:0007016	obsolete cytoskeletal anchoring at plasma membrane	GO:0008270	zinc ion binding	GO:0016010//GO:0005634	dystrophin-associated glycoprotein complex//nucleus	--	--
Cluster-193.26079-1R	SET	SET	Cluster-193.26079	1948	747104555	XP_011100517.1	1191	1.1e-127	ribulose-1,5 bisphosphate carboxylase/oxygenase large subunit N-methyltransferase, chloroplastic [Sesamum indicum]	XM_011102215.2	XM_011102215	800	0	PREDICTED: Sesamum indicum ribulose-1,5 bisphosphate carboxylase/oxygenase large subunit N-methyltransferase, chloroplastic (LOC105178684), mRNA	--	--	--	--	Q7SXS7	175	2.7e-11	Actin-histidine N-methyltransferase OS=Danio rerio OX=7955 GN=setd3 PE=2 SV=1	PF00856//PF03337	SET domain//Poxvirus F12L protein	GO:0016032	viral process	GO:0005515	protein binding	--	--	--	--
Cluster-193.26215-0R	HB-HD-ZIP	HB->HB-HD-ZIP	Cluster-193.26215	1879	1276237672	PIN00165.1	717	9.9e-73	Homeobox transcription factor [Handroanthus impetiginosus]	XM_009779122.1	XM_009779122	187	2.95395e-91	PREDICTED: Nicotiana sylvestris homeobox-leucine zipper protein HAT5 (LOC104226996), mRNA	K09338	HD-ZIP	homeobox-leucine zipper protein	http://www.genome.jp/dbget-bin/www_bget?ko:K09338	Q02283	590	2e-59	Homeobox-leucine zipper protein HAT5 OS=Arabidopsis thaliana OX=3702 GN=HAT5 PE=1 SV=1	PF02183//PF05920//PF06156//PF08912//PF00196//PF00046	Homeobox associated leucine zipper//Homeobox KN domain//Initiation control protein YabA//Rho Binding//Bacterial regulatory proteins, luxR family//Homeodomain	GO:0006355//GO:0006260	regulation of transcription, DNA-templated//DNA replication	GO:0043565//GO:0017048//GO:0003677	sequence-specific DNA binding//Rho GTPase binding//DNA binding	--	--	--	--
Cluster-193.2622-0R	bZIP	bZIP	Cluster-193.2622	489	--	--	--	--	--	--	--	--	--	--	--	--	--	--	P26801	131	8.7e-07	CCAAT/enhancer-binding protein gamma OS=Rattus norvegicus OX=10116 GN=Cebpg PE=1 SV=2	PF07716//PF03131//PF08941//PF00170	Basic region leucine zipper//bZIP Maf transcription factor//USP8 interacting//bZIP transcription factor	GO:0006355//GO:0016567	regulation of transcription, DNA-templated//protein ubiquitination	GO:0003700//GO:0061630//GO:0003677	DNA-binding transcription factor activity//ubiquitin protein ligase activity//DNA binding	GO:0005667//GO:0005634	transcription regulator complex//nucleus	KOG3119	Basic region leucine zipper transcription factor
Cluster-193.26249-1R	C3H	C3H	Cluster-193.26249	1425	1276256447	PIN14151.1	1557	3e-170	CCCH-type Zn-finger protein [Handroanthus impetiginosus]	XM_011079919.2	XM_011079919	427	0	PREDICTED: Sesamum indicum zinc finger CCCH domain-containing protein 20-like (LOC105162021), mRNA	--	--	--	--	O82199	942	2.3e-100	Zinc finger CCCH domain-containing protein 20 OS=Arabidopsis thaliana OX=3702 GN=At2g19810 PE=2 SV=1	PF00642//PF02724	Zinc finger C-x8-C-x5-C-x3-H type (and similar)//CDC45-like protein	GO:0006270	DNA replication initiation	GO:0046872	metal ion binding	--	--	--	--
Cluster-193.2629-1R	AP2/ERF-ERF	AP2/ERF->AP2/ERF-ERF	Cluster-193.2629	831	1279012987	XP_022866169.1	365	2.9e-32	ethylene-responsive transcription factor ERF022 [Olea europaea var. sylvestris]	XM_021432906.1	XM_021432906	70	1.40121e-26	PREDICTED: Herrania umbratica ethylene-responsive transcription factor ERF022-like (LOC110419794), mRNA	--	--	--	--	Q9LQ28	297	8.3e-26	Ethylene-responsive transcription factor ERF022 OS=Arabidopsis thaliana OX=3702 GN=ERF022 PE=2 SV=1	PF00847	AP2 domain	GO:0006355	regulation of transcription, DNA-templated	GO:0003700	DNA-binding transcription factor activity	GO:0005667	transcription regulator complex	--	--
Cluster-193.26332-1F	bZIP	bZIP	Cluster-193.26332	1887	1276246302	PIN06170.1	715	1.7e-72	hypothetical protein CDL12_21284 [Handroanthus impetiginosus]	AF046934.1	AF046934	331	2.64925e-171	Paulownia kawakamii shoot-forming PKSF1 (SF1) mRNA, complete cds	K20557	VIP1	transcription factor VIP1	http://www.genome.jp/dbget-bin/www_bget?ko:K20557	Q9MA75	298	1.5e-25	Transcription factor VIP1 OS=Arabidopsis thaliana OX=3702 GN=VIP1 PE=1 SV=1	PF06156//PF09177//PF03131//PF05837//PF07716//PF02390//PF00170//PF06005	Initiation control protein YabA//Syntaxin 6, N-terminal//bZIP Maf transcription factor//Centromere protein H (CENP-H)//Basic region leucine zipper//Putative methyltransferase//bZIP transcription factor//Cell division protein ZapB	GO:0009451//GO:0051382//GO:0048193//GO:0006260//GO:0006400//GO:0006355//GO:0008033//GO:0090529//GO:0043093	RNA modification//kinetochore assembly//Golgi vesicle transport//DNA replication//tRNA modification//regulation of transcription, DNA-templated//tRNA processing//cell septum assembly//FtsZ-dependent cytokinesis	GO:0008176//GO:0003700//GO:0003677	tRNA (guanine-N7-)-methyltransferase activity//DNA-binding transcription factor activity//DNA binding	GO:0000776//GO:0005737//GO:0016020//GO:0005634//GO:0005667	kinetochore//cytoplasm//membrane//nucleus//transcription regulator complex	--	--
Cluster-193.26396-1F	GNAT	GNAT	Cluster-193.26396	2688	747102392	XP_011099360.1	1357	8.7e-147	probable N-acetyltransferase HLS1 [Sesamum indicum]	XM_011101058.2	XM_011101058	474	0	PREDICTED: Sesamum indicum probable N-acetyltransferase HLS1 (LOC105177805), mRNA	--	--	--	--	Q42381	1146	9.6e-124	Probable N-acetyltransferase HLS1 OS=Arabidopsis thaliana OX=3702 GN=HLS1 PE=1 SV=1	PF00583	Acetyltransferase (GNAT) family	GO:0042967	obsolete acyl-carrier-protein biosynthetic process	GO:0008080	N-acetyltransferase activity	--	--	--	--
Cluster-193.26403-0F	C2C2-Dof	C2C2->C2C2-Dof	Cluster-193.26403	1878	747096656	XP_011096259.1	757	2.3e-77	dof zinc finger protein DOF1.4-like [Sesamum indicum]	XM_011097957.2	XM_011097957	146	1.82786e-68	PREDICTED: Sesamum indicum dof zinc finger protein DOF1.4-like (LOC105175506), mRNA	--	--	--	--	Q9FZA4	304	2.9e-26	Dof zinc finger protein DOF1.4 OS=Arabidopsis thaliana OX=3702 GN=DOF1.4 PE=2 SV=1	PF02701	Dof domain, zinc finger	GO:0006355	regulation of transcription, DNA-templated	GO:0003677	DNA binding	--	--	--	--
Cluster-193.26504-1R	C3H	C3H	Cluster-193.26504	1641	1173810183	XP_020551199.1	932	1e-97	zinc finger CCCH domain-containing protein ZFN-like [Sesamum indicum]	XM_016895475.1	XM_016895475	121	1.25783e-54	PREDICTED: Gossypium hirsutum zinc finger CCCH domain-containing protein ZFN-like (LOC107959415), transcript variant X2, mRNA	--	--	--	--	Q9SWF9	828	4.4e-87	Zinc finger CCCH domain-containing protein ZFN-like OS=Pisum sativum OX=3888 PE=2 SV=1	PF00642	Zinc finger C-x8-C-x5-C-x3-H type (and similar)	--	--	GO:0046872	metal ion binding	--	--	--	--
Cluster-193.26504-2R	C3H	C3H	Cluster-193.26504	1641	1173810183	XP_020551199.1	932	1e-97	zinc finger CCCH domain-containing protein ZFN-like [Sesamum indicum]	XM_016895475.1	XM_016895475	121	1.25783e-54	PREDICTED: Gossypium hirsutum zinc finger CCCH domain-containing protein ZFN-like (LOC107959415), transcript variant X2, mRNA	--	--	--	--	Q9SWF9	828	4.4e-87	Zinc finger CCCH domain-containing protein ZFN-like OS=Pisum sativum OX=3888 PE=2 SV=1	PF00642	Zinc finger C-x8-C-x5-C-x3-H type (and similar)	--	--	GO:0046872	metal ion binding	--	--	--	--
Cluster-193.26713-1R	zf-HD	zf-HD	Cluster-193.26713	1262	1276268727	PIN24497.1	995	3.8e-105	hypothetical protein CDL12_02785 [Handroanthus impetiginosus]	XM_027295696.1	XM_027295696	174	3.31719e-84	PREDICTED: Coffea eugenioides zinc-finger homeodomain protein 9-like (LOC113751626), mRNA	--	--	--	--	Q9LHF0	593	6e-60	Zinc-finger homeodomain protein 9 OS=Arabidopsis thaliana OX=3702 GN=ZHD9 PE=1 SV=1	PF01787	Ilarvirus coat protein	GO:0006413	translational initiation	GO:0003723	RNA binding	GO:0019012	virion	--	--
Cluster-193.26716-1F	TRAF	TRAF	Cluster-193.26716	4260	604328063	EYU33731.1	923	2.9e-96	hypothetical protein MIMGU_mgv1a009872mg [Erythranthe guttata]	XM_011099409.2	XM_011099409	185	8.74734e-90	PREDICTED: Sesamum indicum BTB/POZ domain-containing protein At1g55760 (LOC105176564), mRNA	K10523	SPOP	speckle-type POZ protein	http://www.genome.jp/dbget-bin/www_bget?ko:K10523	Q680K8	784	1.4e-81	BTB/POZ domain-containing protein At1g55760 OS=Arabidopsis thaliana OX=3702 GN=At1g55760 PE=2 SV=1	PF00651	BTB/POZ domain	--	--	GO:0005515	protein binding	--	--	KOG1987	Speckle-type POZ protein SPOP and related proteins with TRAF, MATH and BTB/POZ domains
Cluster-193.2691-0F	HMG	HMG	Cluster-193.2691	443	1359824882	PRW59998.1	197	4.6e-13	FACT complex subunit SSRP1 [Chlorella sorokiniana]	--	--	--	--	--	K09272	SSRP1	structure-specific recognition protein 1	http://www.genome.jp/dbget-bin/www_bget?ko:K09272	O01683	210	5.4e-16	FACT complex subunit ssrp1-B OS=Caenorhabditis elegans OX=6239 GN=hmg-3 PE=1 SV=1	--	--	--	--	--	--	--	--	--	--
Cluster-193.26986-2F	Trihelix	Trihelix	Cluster-193.26986	1761	1276266736	PIN22792.1	1201	7e-129	Transcription factor GT-2 [Handroanthus impetiginosus]	XM_011094928.2	XM_011094928	533	0	PREDICTED: Sesamum indicum trihelix transcription factor ASIL2 (LOC105173241), mRNA	--	--	--	--	Q9LJG8	187	1e-12	Trihelix transcription factor ASIL2 OS=Arabidopsis thaliana OX=3702 GN=ASIL2 PE=1 SV=1	PF04504	Protein of unknown function, DUF573	GO:0006355	regulation of transcription, DNA-templated	--	--	--	--	--	--
Cluster-193.27101-0F	HSF	HSF	Cluster-193.27101	1459	1276246027	PIN05953.1	794	9e-82	Heat shock transcription factor [Handroanthus impetiginosus]	XM_004251555.4	XM_004251555	131	3.08252e-60	PREDICTED: Solanum lycopersicum heat stress transcription factor C-1 (LOC101248645), mRNA	K09419	HSFF	heat shock transcription factor, other eukaryote	http://www.genome.jp/dbget-bin/www_bget?ko:K09419	Q9LV52	587	3.5e-59	Heat stress transcription factor C-1 OS=Arabidopsis thaliana OX=3702 GN=HSFC1 PE=1 SV=1	PF12443//PF00447//PF01496	AT-hook-containing transcription factor//HSF-type DNA-binding//V-type ATPase 116kDa subunit family	GO:1902600//GO:0006355//GO:0001837	proton transmembrane transport//regulation of transcription, DNA-templated//epithelial to mesenchymal transition	GO:0001228//GO:0015078//GO:0043565//GO:0003700//GO:0000978	DNA-binding transcription activator activity, RNA polymerase II-specific//proton transmembrane transporter activity//sequence-specific DNA binding//DNA-binding transcription factor activity//RNA polymerase II cis-regulatory region sequence-specific DNA binding	GO:0033179//GO:0042025//GO:0005667	proton-transporting V-type ATPase, V0 domain//host cell nucleus//transcription regulator complex	--	--
Cluster-193.27109-0F	TCP	TCP	Cluster-193.27109	2060	747045896	XP_011096575.1	1195	4e-128	LOW QUALITY PROTEIN: transcription factor TCP23 [Sesamum indicum]	XM_011098273.2	XM_011098273	539	0	PREDICTED: Sesamum indicum transcription factor TCP23 (LOC105175721), mRNA	--	--	--	--	Q9LQF0	518	4.9e-51	Transcription factor TCP23 OS=Arabidopsis thaliana OX=3702 GN=TCP23 PE=1 SV=1	PF07850	Renin receptor-like protein	--	--	GO:0038023	signaling receptor activity	GO:0016021	integral component of membrane	--	--
Cluster-193.27153-0R	NF-YB	NF-Y->NF-YB	Cluster-193.27153	2075	1276232878	PIM97617.1	706	2.1e-71	CCAAT-binding factor, subunit A (HAP3) [Handroanthus impetiginosus]	KX650083.1	KX650083	159	1.2005e-75	Malus domestica nuclear transcription factor Y subunit B-3-like (NF-YB3a) mRNA, complete cds	K08065	NFYB	nuclear transcription Y subunit beta	http://www.genome.jp/dbget-bin/www_bget?ko:K08065	O23310	514	1.4e-50	Nuclear transcription factor Y subunit B-3 OS=Arabidopsis thaliana OX=3702 GN=NFYB3 PE=1 SV=1	PF00125	Core histone H2A/H2B/H3/H4	--	--	GO:0003677	DNA binding	GO:0000786	nucleosome	--	--
Cluster-193.27156-2F	B3	B3->B3	Cluster-193.27156	2988	565388357	XP_006359945.1	999	3.1e-105	PREDICTED: bifunctional purine biosynthesis protein PurH [Solanum tuberosum]	XM_011089325.2	XM_011089325	779	0	PREDICTED: Sesamum indicum bifunctional purine biosynthesis protein PurH (LOC105169058), mRNA	K00602	purH	phosphoribosylaminoimidazolecarboxamide formyltransferase / IMP cyclohydrolase	http://www.genome.jp/dbget-bin/www_bget?ko:K00602	A3DEU9	461	2.9e-44	Bifunctional purine biosynthesis protein PurH OS=Hungateiclostridium thermocellum (strain ATCC 27405 / DSM 1237 / JCM 9322 / NBRC 103400 / NCIMB 10682 / NRRL B-4536 / VPI 7372) OX=203119 GN=purH PE=3 SV=1	PF01808//PF06507//PF02362	AICARFT/IMPCHase bienzyme//Auxin response factor//B3 DNA binding domain	GO:0006164//GO:0006355//GO:0006807//GO:0006144//GO:0009725	purine nucleotide biosynthetic process//regulation of transcription, DNA-templated//nitrogen compound metabolic process//purine nucleobase metabolic process//response to hormone	GO:0003677//GO:0003937//GO:0004643	DNA binding//IMP cyclohydrolase activity//phosphoribosylaminoimidazolecarboxamide formyltransferase activity	GO:0042720//GO:0005634	mitochondrial inner membrane peptidase complex//nucleus	--	--
Cluster-193.27734-2F	C2C2-Dof	C2C2->C2C2-Dof	Cluster-193.27734	1746	1173775130	XP_020554179.1	586	1.4e-57	LOW QUALITY PROTEIN: dof zinc finger protein DOF1.4-like [Sesamum indicum]	XM_021970088.1	XM_021970088	85	1.37847e-34	PREDICTED: Prunus avium dof zinc finger protein DOF1.4-like (LOC110766722), mRNA	--	--	--	--	Q84TE9	331	2e-29	Dof zinc finger protein DOF5.3 OS=Arabidopsis thaliana OX=3702 GN=DOF5.3 PE=2 SV=1	PF02701	Dof domain, zinc finger	GO:0006355	regulation of transcription, DNA-templated	GO:0003677	DNA binding	--	--	--	--
Cluster-193.27877-0R	TCP	TCP	Cluster-193.27877	2858	747080878	XP_011087706.1	1284	2.7e-138	transcription factor TCP8 [Sesamum indicum]	XM_011089404.2	XM_011089404	524	0	PREDICTED: Sesamum indicum transcription factor TCP8 (LOC105169109), mRNA	--	--	--	--	Q9C518	550	1.3e-54	Transcription factor TCP8 OS=Arabidopsis thaliana OX=3702 GN=TCP8 PE=1 SV=1	PF10399	Ubiquitinol-cytochrome C reductase Fe-S subunit TAT signal	GO:0006118//GO:0006119//GO:0055114	obsolete electron transport//oxidative phosphorylation//oxidation-reduction process	GO:0008121	ubiquinol-cytochrome-c reductase activity	--	--	--	--
Cluster-193.28030-1R	HB-HD-ZIP	HB->HB-HD-ZIP	Cluster-193.28030	1355	747044578	XP_011089804.1	699	8.7e-71	homeobox-leucine zipper protein HAT4 [Sesamum indicum]	XM_011091502.2	XM_011091502	252	1.55772e-127	PREDICTED: Sesamum indicum homeobox-leucine zipper protein HAT4 (LOC105170646), mRNA	K09338	HD-ZIP	homeobox-leucine zipper protein	http://www.genome.jp/dbget-bin/www_bget?ko:K09338	P46602	544	3.1e-54	Homeobox-leucine zipper protein HAT3 OS=Arabidopsis thaliana OX=3702 GN=HAT3 PE=1 SV=2	PF00046//PF11365//PF08961//PF04618//PF05920//PF02183	Homeodomain//Protein SOGA//Nuclear receptor-binding factor 2, autophagy regulator//HD-ZIP protein N terminus//Homeobox KN domain//Homeobox associated leucine zipper	GO:0010506//GO:0006914//GO:0006355	regulation of autophagy//autophagy//regulation of transcription, DNA-templated	GO:0003677//GO:0043565	DNA binding//sequence-specific DNA binding	GO:0005634//GO:0005615	nucleus//extracellular space	--	--
Cluster-193.28232-0F	LOB	LOB	Cluster-193.28232	1530	1276238313	PIN00565.1	830	6.3e-86	hypothetical protein CDL12_26934 [Handroanthus impetiginosus]	XM_013001353.1	XM_013001353	204	8.50221e-101	PREDICTED: Erythranthe guttatus LOB domain-containing protein 41 (LOC105976066), mRNA	--	--	--	--	Q9M886	610	7.8e-62	LOB domain-containing protein 41 OS=Arabidopsis thaliana OX=3702 GN=LBD41 PE=2 SV=1	--	--	--	--	--	--	--	--	--	--
Cluster-193.28496-0F	B3-ARF	B3->B3-ARF	Cluster-193.28496	3422	302143499	CBI22060.3	2666	1.8e-298	unnamed protein product, partial [Vitis vinifera]	XM_020695937.1	XM_020695937	745	0	PREDICTED: Sesamum indicum auxin response factor 6-like (LOC105167428), transcript variant X1, mRNA	--	--	--	--	Q9ZTX8	1947	1.6e-216	Auxin response factor 6 OS=Arabidopsis thaliana OX=3702 GN=ARF6 PE=1 SV=2	PF02362//PF03153//PF00564//PF06507	B3 DNA binding domain//Transcription factor IIA, alpha/beta subunit//PB1 domain//Auxin response factor	GO:0006367//GO:0009725//GO:0006355	transcription initiation from RNA polymerase II promoter//response to hormone//regulation of transcription, DNA-templated	GO:0005515//GO:0003677	protein binding//DNA binding	GO:0005672//GO:0005634	transcription factor TFIIA complex//nucleus	--	--
Cluster-193.28575-0F	Others	Others	Cluster-193.28575	414	747071908	XP_011082847.1	489	6e-47	ethylene receptor 1 [Sesamum indicum]	XM_011084545.2	XM_011084545	120	1.07614e-54	PREDICTED: Sesamum indicum ethylene receptor 1 (LOC105165511), mRNA	--	--	--	--	O48929	424	7.8e-41	Ethylene receptor OS=Nicotiana tabacum OX=4097 GN=ETR1 PE=2 SV=1	PF00072	Response regulator receiver domain	GO:0000160	phosphorelay signal transduction system	--	--	--	--	--	--
Cluster-193.2859-2F	LOB	LOB	Cluster-193.2859	967	1276267922	PIN23787.1	770	3.6e-79	hypothetical protein CDL12_03483 [Handroanthus impetiginosus]	XM_011096267.2	XM_011096267	244	3.08162e-123	PREDICTED: Sesamum indicum LOB domain-containing protein 18 (LOC105174234), mRNA	--	--	--	--	O22131	551	3.4e-55	LOB domain-containing protein 18 OS=Arabidopsis thaliana OX=3702 GN=LBD18 PE=1 SV=2	--	--	--	--	--	--	--	--	--	--
Cluster-193.28642-0F	AUX/IAA	AUX/IAA	Cluster-193.28642	839	1276232951	PIM97644.1	734	4.7e-75	hypothetical protein CDL12_29885 [Handroanthus impetiginosus]	XM_011082676.2	XM_011082676	200	7.66007e-99	PREDICTED: Sesamum indicum auxin-induced protein 22C (LOC105164104), mRNA	K14484	IAA	auxin-responsive protein IAA	http://www.genome.jp/dbget-bin/www_bget?ko:K14484	O24541	571	1.4e-57	Auxin-induced protein 22C OS=Vigna radiata var. radiata OX=3916 GN=AUX22C PE=2 SV=1	--	--	--	--	--	--	--	--	--	--
Cluster-193.28681-0F	C2H2	C2H2	Cluster-193.28681	3137	747057776	XP_011075206.1	697	3.4e-70	putative F-box/LRR-repeat protein At5g02930 [Sesamum indicum]	XM_011071489.2	XM_011071489	199	1.06029e-97	PREDICTED: Sesamum indicum zinc finger protein ZAT10-like (LOC105155595), transcript variant X1, mRNA	--	--	--	--	Q96289	297	3.2e-25	Zinc finger protein ZAT10 OS=Arabidopsis thaliana OX=3702 GN=ZAT10 PE=2 SV=1	PF12937//PF00646//PF00096	F-box-like//F-box domain//Zinc finger, C2H2 type	--	--	GO:0003676//GO:0005515	nucleic acid binding//protein binding	--	--	--	--
Cluster-193.28683-1F	SNF2	SNF2	Cluster-193.28683	3662	604300405	EYU20223.1	4019	0	hypothetical protein MIMGU_mgv1a000213mg [Erythranthe guttata]	XM_011083191.2	XM_011083191	1749	0	PREDICTED: Sesamum indicum CHD3-type chromatin-remodeling factor PICKLE (LOC105164538), mRNA	K11643	CHD4, MI2B	chromodomain-helicase-DNA-binding protein 4	http://www.genome.jp/dbget-bin/www_bget?ko:K11643	Q9S775	3400	0	CHD3-type chromatin-remodeling factor PICKLE OS=Arabidopsis thaliana OX=3702 GN=PKL PE=1 SV=1	PF04851//PF00111//PF00130//PF00301//PF02323//PF00176//PF11496	Type III restriction enzyme, res subunit//2Fe-2S iron-sulfur cluster binding domain//Phorbol esters/diacylglycerol binding domain (C1 domain)//Rubredoxin//Egg-laying hormone precursor//SNF2 family N-terminal domain//Class II histone deacetylase complex subunits 2 and 3	GO:0035556//GO:0006118//GO:0007275//GO:0016575//GO:0007165	intracellular signal transduction//obsolete electron transport//multicellular organism development//histone deacetylation//signal transduction	GO:0003677//GO:0005524//GO:0005179//GO:0016787//GO:0009055//GO:0051536//GO:0005506	DNA binding//ATP binding//hormone activity//hydrolase activity//electron transfer activity//iron-sulfur cluster binding//iron ion binding	GO:0070823//GO:0005576	HDA1 complex//extracellular region	KOG0383	Predicted helicase
Cluster-193.28683-2F	PHD	PHD	Cluster-193.28683	3662	604300405	EYU20223.1	4019	0	hypothetical protein MIMGU_mgv1a000213mg [Erythranthe guttata]	XM_011083191.2	XM_011083191	1749	0	PREDICTED: Sesamum indicum CHD3-type chromatin-remodeling factor PICKLE (LOC105164538), mRNA	K11643	CHD4, MI2B	chromodomain-helicase-DNA-binding protein 4	http://www.genome.jp/dbget-bin/www_bget?ko:K11643	Q9S775	3400	0	CHD3-type chromatin-remodeling factor PICKLE OS=Arabidopsis thaliana OX=3702 GN=PKL PE=1 SV=1	PF04851//PF00111//PF00130//PF00301//PF02323//PF00176//PF11496	Type III restriction enzyme, res subunit//2Fe-2S iron-sulfur cluster binding domain//Phorbol esters/diacylglycerol binding domain (C1 domain)//Rubredoxin//Egg-laying hormone precursor//SNF2 family N-terminal domain//Class II histone deacetylase complex subunits 2 and 3	GO:0035556//GO:0006118//GO:0007275//GO:0016575//GO:0007165	intracellular signal transduction//obsolete electron transport//multicellular organism development//histone deacetylation//signal transduction	GO:0003677//GO:0005524//GO:0005179//GO:0016787//GO:0009055//GO:0051536//GO:0005506	DNA binding//ATP binding//hormone activity//hydrolase activity//electron transfer activity//iron-sulfur cluster binding//iron ion binding	GO:0070823//GO:0005576	HDA1 complex//extracellular region	KOG0383	Predicted helicase
Cluster-193.28791-0F	Whirly	Whirly	Cluster-193.28791	1304	1173812663	XP_011087065.2	1049	2.2e-111	single-stranded DNA-binding protein WHY1, chloroplastic [Sesamum indicum]	XM_011088763.2	XM_011088763	336	3.02037e-174	PREDICTED: Sesamum indicum single-stranded DNA-binding protein WHY1, chloroplastic (LOC105168629), mRNA	--	--	--	--	Q9LL85	792	5.2e-83	Single-stranded DNA-binding protein WHY1, chloroplastic OS=Solanum tuberosum OX=4113 GN=WHY1 PE=1 SV=1	PF08536	Whirly transcription factor	GO:0006952//GO:0006355	defense response//regulation of transcription, DNA-templated	GO:0003697	single-stranded DNA binding	--	--	--	--
Cluster-193.28855-0F	TRAF	TRAF	Cluster-193.28855	1305	1600697589	TEY79368.1	1406	8.8e-153	speckle-type POZ protein [Salvia splendens]	XM_011081499.2	XM_011081499	749	0	PREDICTED: Sesamum indicum BTB/POZ and MATH domain-containing protein 2-like (LOC105163230), mRNA	K10523	SPOP	speckle-type POZ protein	http://www.genome.jp/dbget-bin/www_bget?ko:K10523	Q9M8J9	1199	3.3e-130	BTB/POZ and MATH domain-containing protein 2 OS=Arabidopsis thaliana OX=3702 GN=BPM2 PE=1 SV=1	PF00651//PF00917	BTB/POZ domain//MATH domain	--	--	GO:0005515	protein binding	--	--	KOG1987	Speckle-type POZ protein SPOP and related proteins with TRAF, MATH and BTB/POZ domains
Cluster-193.28859-0R	B3	B3->B3	Cluster-193.28859	2200	747097344	XP_011096635.1	1291	3.2e-139	auxin response factor 6 isoform X1 [Sesamum indicum]	XM_020696353.1	XM_020696353	469	0	PREDICTED: Sesamum indicum auxin response factor 6-like (LOC105167278), transcript variant X5, mRNA	--	--	--	--	A2X1A1	1213	1.3e-131	Auxin response factor 6 OS=Oryza sativa subsp. indica OX=39946 GN=ARF6 PE=3 SV=1	PF06507//PF02362	Auxin response factor//B3 DNA binding domain	GO:0009725//GO:0006355	response to hormone//regulation of transcription, DNA-templated	GO:0003677	DNA binding	GO:0005634	nucleus	--	--
Cluster-193.29015-2R	C2H2	C2H2	Cluster-193.29015	1640	747049001	XP_011070531.1	737	4.1e-75	zinc finger protein 4 [Sesamum indicum]	XM_011072229.2	XM_011072229	78	1.00674e-30	PREDICTED: Sesamum indicum zinc finger protein 4 (LOC105156166), transcript variant X6, mRNA	--	--	--	--	Q39263	362	4.8e-33	Zinc finger protein 4 OS=Arabidopsis thaliana OX=3702 GN=ZFP4 PE=2 SV=2	PF00096	Zinc finger, C2H2 type	--	--	GO:0003676	nucleic acid binding	--	--	--	--
Cluster-193.29195-1R	EIL	EIL	Cluster-193.29195	705	1276254986	PIN12929.1	1022	1.6e-108	hypothetical protein CDL12_14454 [Handroanthus impetiginosus]	XM_011082212.2	XM_011082212	283	4.63256e-145	PREDICTED: Sesamum indicum protein ETHYLENE INSENSITIVE 3 (LOC105163760), mRNA	K14514	EIN3	ethylene-insensitive protein 3	http://www.genome.jp/dbget-bin/www_bget?ko:K14514	O24606	931	2.1e-99	Protein ETHYLENE INSENSITIVE 3 OS=Arabidopsis thaliana OX=3702 GN=EIN3 PE=1 SV=1	PF04873	Ethylene insensitive 3	--	--	--	--	GO:0005634	nucleus	--	--
Cluster-193.29430-0F	bHLH	bHLH	Cluster-193.29430	1902	747056148	XP_011074329.1	813	7.4e-84	transcription factor bHLH74 [Sesamum indicum]	XM_011071506.2	XM_011071506	151	3.07662e-71	PREDICTED: Sesamum indicum transcription factor bHLH74 (LOC105155612), mRNA	--	--	--	--	Q6NKN9	396	6.3e-37	Transcription factor bHLH74 OS=Arabidopsis thaliana OX=3702 GN=BHLH74 PE=1 SV=1	PF00010	Helix-loop-helix DNA-binding domain	--	--	GO:0046983	protein dimerization activity	--	--	--	--
Cluster-193.29498-1R	PLATZ	PLATZ	Cluster-193.29498	2020	1111031582	XP_019266994.1	455	2.5e-42	PREDICTED: uncharacterized protein LOC109244367 [Nicotiana attenuata]	XM_016621198.1	XM_016621198	138	5.51234e-64	PREDICTED: Nicotiana tabacum uncharacterized LOC107798225 (LOC107798225), mRNA	--	--	--	--	--	--	--	--	--	--	--	--	--	--	--	--	--	--
Cluster-193.29514-0F	bZIP	bZIP	Cluster-193.29514	3211	747055618	XP_011074053.1	346	1.8e-29	bZIP transcription factor 60 [Sesamum indicum]	XM_011075751.2	XM_011075751	157	2.41731e-74	PREDICTED: Sesamum indicum bZIP transcription factor 60 (LOC105158857), mRNA	--	--	--	--	Q9C7S0	235	5e-18	bZIP transcription factor 60 OS=Arabidopsis thaliana OX=3702 GN=BZIP60 PE=1 SV=1	PF00170//PF03131//PF07716	bZIP transcription factor//bZIP Maf transcription factor//Basic region leucine zipper	GO:0006355	regulation of transcription, DNA-templated	GO:0003677//GO:0003700	DNA binding//DNA-binding transcription factor activity	GO:0005634//GO:0005667	nucleus//transcription regulator complex	--	--
Cluster-193.29752-1R	MBF1	MBF1	Cluster-193.29752	2763	1387829380	PWA92898.1	313	1e-25	multiprotein bridging factor 1A [Artemisia annua]	XM_023016834.1	XM_023016834	111	7.73709e-49	PREDICTED: Olea europaea var. sylvestris multiprotein-bridging factor 1a-like (LOC111391586), mRNA	K03627	MBF1	putative transcription factor	http://www.genome.jp/dbget-bin/www_bget?ko:K03627	Q9SJI8	292	1.1e-24	Multiprotein-bridging factor 1a OS=Arabidopsis thaliana OX=3702 GN=MBF1A PE=2 SV=1	--	--	--	--	--	--	--	--	KOG3398	Transcription factor MBF1
Cluster-193.29759-0F	NAC	NAC	Cluster-193.29759	1775	747090504	XP_011092943.1	645	2.1e-64	NAC domain-containing protein 35-like [Sesamum indicum]	XM_012232289.2	XM_012232289	112	1.37238e-49	PREDICTED: Jatropha curcas NAC domain-containing protein 35 (LOC105646434), mRNA	--	--	--	--	Q10S65	539	1.5e-53	NAC domain-containing protein 22 OS=Oryza sativa subsp. japonica OX=39947 GN=NAC022 PE=2 SV=1	PF02365	No apical meristem (NAM) protein	GO:0006355	regulation of transcription, DNA-templated	GO:0003677	DNA binding	--	--	--	--
Cluster-193.29920-2R	C3H	C3H	Cluster-193.29920	2607	747056752	XP_011074649.1	483	1.9e-45	zinc finger CCCH domain-containing protein 6 [Sesamum indicum]	XM_016696036.1	XM_016696036	50	5.92552e-15	PREDICTED: Capsicum annuum zinc finger CCCH domain-containing protein 6 (LOC107851120), transcript variant X2, mRNA	--	--	--	--	Q56XU4	281	1.9e-23	Zinc finger CCCH domain-containing protein 6 OS=Arabidopsis thaliana OX=3702 GN=At1g19860 PE=1 SV=1	PF00642	Zinc finger C-x8-C-x5-C-x3-H type (and similar)	--	--	GO:0046872	metal ion binding	--	--	--	--
Cluster-193.29926-2R	S1Fa-like	S1Fa-like	Cluster-193.29926	697	1276251958	PIN10523.1	213	1e-14	hypothetical protein CDL12_16878 [Handroanthus impetiginosus]	XM_011079061.2	XM_011079061	127	2.40183e-58	PREDICTED: Sesamum indicum DNA-binding protein S1FA-like (LOC105161394), transcript variant X1, mRNA	--	--	--	--	--	--	--	--	PF04689	DNA binding protein S1FA	GO:0006355	regulation of transcription, DNA-templated	GO:0003677	DNA binding	GO:0005634	nucleus	--	--
Cluster-193.29927-2F	C2C2-CO-like	C2C2->C2C2-CO-like	Cluster-193.29927	1702	1276233664	PIM97960.1	1296	6.5e-140	GATA-4/5/6 transcription factor [Handroanthus impetiginosus]	XM_011080686.2	XM_011080686	413	0	PREDICTED: Sesamum indicum zinc finger protein CONSTANS-LIKE 4-like (LOC105162584), mRNA	--	--	--	--	Q9FHH8	660	1.4e-67	Zinc finger protein CONSTANS-LIKE 5 OS=Arabidopsis thaliana OX=3702 GN=COL5 PE=2 SV=2	PF00643//PF06203//PF10863	B-box zinc finger//CCT motif//Nucleolar protein 19	GO:0042274	ribosomal small subunit biogenesis	GO:0008270//GO:0005515	zinc ion binding//protein binding	GO:0030686	90S preribosome	--	--
Cluster-193.29934-1R	HSF	HSF	Cluster-193.29934	1760	1279115565	XP_022882132.1	1111	1.9e-118	heat stress transcription factor A-8 [Olea europaea var. sylvestris]	XM_023009049.1	XM_023009049	107	8.18846e-47	PREDICTED: Olea europaea var. sylvestris heat stress transcription factor A-8-like (LOC111384732), partial mRNA	K09419	HSFF	heat shock transcription factor, other eukaryote	http://www.genome.jp/dbget-bin/www_bget?ko:K09419	Q9S7U5	649	2.7e-66	Heat stress transcription factor A-8 OS=Arabidopsis thaliana OX=3702 GN=HSFA8 PE=2 SV=1	PF00447	HSF-type DNA-binding	GO:0006355	regulation of transcription, DNA-templated	GO:0003700//GO:0043565	DNA-binding transcription factor activity//sequence-specific DNA binding	GO:0005667//GO:0042025	transcription regulator complex//host cell nucleus	--	--
Cluster-193.29970-0R	Others	Others	Cluster-193.29970	1014	747060619	XP_011076748.1	544	6.1e-53	LIM domain-containing protein WLIM2b [Sesamum indicum]	XM_011078446.2	XM_011078446	222	5.49331e-111	PREDICTED: Sesamum indicum LIM domain-containing protein WLIM2b (LOC105160918), mRNA	K09377	CSRP	cysteine and glycine-rich protein	http://www.genome.jp/dbget-bin/www_bget?ko:K09377	Q9M047	476	1.8e-46	LIM domain-containing protein WLIM2b OS=Arabidopsis thaliana OX=3702 GN=WLIM2B PE=1 SV=1	--	--	--	--	--	--	--	--	--	--
Cluster-193.29970-2R	Others	Others	Cluster-193.29970	1014	747060619	XP_011076748.1	544	6.1e-53	LIM domain-containing protein WLIM2b [Sesamum indicum]	XM_011078446.2	XM_011078446	222	5.49331e-111	PREDICTED: Sesamum indicum LIM domain-containing protein WLIM2b (LOC105160918), mRNA	K09377	CSRP	cysteine and glycine-rich protein	http://www.genome.jp/dbget-bin/www_bget?ko:K09377	Q9M047	476	1.8e-46	LIM domain-containing protein WLIM2b OS=Arabidopsis thaliana OX=3702 GN=WLIM2B PE=1 SV=1	--	--	--	--	--	--	--	--	--	--
Cluster-193.29990-0F	NAC	NAC	Cluster-193.29990	1270	1012326618	KYP38405.1	542	1.3e-52	NAC domain-containing protein 2 [Cajanus cajan]	XM_027323356.1	XM_027323356	136	4.44295e-63	PREDICTED: Coffea eugenioides protein ATAF2-like (LOC113778087), mRNA	--	--	--	--	Q9C598	518	3e-51	Protein ATAF2 OS=Arabidopsis thaliana OX=3702 GN=NAC081 PE=1 SV=1	PF02365	No apical meristem (NAM) protein	GO:0006355	regulation of transcription, DNA-templated	GO:0003677	DNA binding	--	--	--	--
Cluster-193.29990-1F	NAC	NAC	Cluster-193.29990	1270	1012326618	KYP38405.1	542	1.3e-52	NAC domain-containing protein 2 [Cajanus cajan]	XM_027323356.1	XM_027323356	136	4.44295e-63	PREDICTED: Coffea eugenioides protein ATAF2-like (LOC113778087), mRNA	--	--	--	--	Q9C598	518	3e-51	Protein ATAF2 OS=Arabidopsis thaliana OX=3702 GN=NAC081 PE=1 SV=1	PF02365	No apical meristem (NAM) protein	GO:0006355	regulation of transcription, DNA-templated	GO:0003677	DNA binding	--	--	--	--
Cluster-193.30193-1F	MYB-related	MYB->MYB-related	Cluster-193.30193	2290	747070467	XP_011082058.1	1096	1.4e-116	uncharacterized protein LOC105164926 [Sesamum indicum]	XM_013000569.1	XM_013000569	115	3.8223e-51	PREDICTED: Erythranthe guttatus uncharacterized LOC105975374 (LOC105975374), mRNA	--	--	--	--	--	--	--	--	--	--	--	--	--	--	--	--	--	--
Cluster-193.30922-1R	CAMTA	CAMTA	Cluster-193.30922	4205	1276253220	PIN11506.1	3057	0	putative protein, contains IPT/TIG domain [Handroanthus impetiginosus]	XM_011079158.2	XM_011079158	653	0	PREDICTED: Sesamum indicum heat shock cognate 70 kDa protein 2-like (LOC105161464), mRNA	K21596	-	-	http://www.genome.jp/dbget-bin/www_bget?ko:K21596	P27322	1355	8.8e-148	Heat shock cognate 70 kDa protein 2 OS=Solanum lycopersicum OX=4081 GN=HSC-2 PE=2 SV=1	PF13606//PF00612//PF09788//PF02782//PF00067//PF00023//PF07968//PF03859	Ankyrin repeat//IQ calmodulin-binding motif//Transmembrane protein 55A//FGGY family of carbohydrate kinases, C-terminal domain//Cytochrome P450//Ankyrin repeat//Leukocidin/Hemolysin toxin family//CG-1 domain	GO:0046856//GO:0055114//GO:0051715//GO:0005975	phosphatidylinositol dephosphorylation//oxidation-reduction process//cytolysis in other organism//carbohydrate metabolic process	GO:0005506//GO:0034597//GO:0016705//GO:0005515//GO:0020037//GO:0016773//GO:0003677	iron ion binding//phosphatidylinositol-4,5-bisphosphate 4-phosphatase activity//oxidoreductase activity, acting on paired donors, with incorporation or reduction of molecular oxygen//protein binding//heme binding//phosphotransferase activity, alcohol group as acceptor//DNA binding	GO:0005576	extracellular region	--	--
Cluster-193.30928-2F	AP2/ERF-ERF	AP2/ERF->AP2/ERF-ERF	Cluster-193.30928	1241	1276254488	PIN12523.1	584	1.7e-57	hypothetical protein CDL12_14860 [Handroanthus impetiginosus]	--	--	--	--	--	--	--	--	--	Q84QC2	358	1.1e-32	Ethylene-responsive transcription factor ERF017 OS=Arabidopsis thaliana OX=3702 GN=ERF017 PE=2 SV=1	PF00847	AP2 domain	GO:0006355	regulation of transcription, DNA-templated	GO:0003700	DNA-binding transcription factor activity	GO:0005667	transcription regulator complex	--	--
Cluster-193.30958-0F	AP2/ERF-ERF	AP2/ERF->AP2/ERF-ERF	Cluster-193.30958	1720	1276235963	PIM99118.1	651	4.1e-65	hypothetical protein CDL12_28392 [Handroanthus impetiginosus]	XM_025113208.1	XM_025113208	87	1.04944e-35	PREDICTED: Cynara cardunculus var. scolymus dehydration-responsive element-binding protein 2A (LOC112508546), transcript variant X3, mRNA	--	--	--	--	O82132	277	3.6e-23	Dehydration-responsive element-binding protein 2A OS=Arabidopsis thaliana OX=3702 GN=DREB2A PE=1 SV=1	PF00847	AP2 domain	GO:0006355	regulation of transcription, DNA-templated	GO:0003700	DNA-binding transcription factor activity	GO:0005667	transcription regulator complex	--	--
Cluster-193.3103-0F	NAC	NAC	Cluster-193.3103	1377	1276258353	PIN15731.1	1268	9.3e-137	hypothetical protein CDL12_11627 [Handroanthus impetiginosus]	XM_011084978.2	XM_011084978	406	0	PREDICTED: Sesamum indicum protein CUP-SHAPED COTYLEDON 2 (LOC105165815), mRNA	--	--	--	--	O04017	756	8.3e-79	Protein CUP-SHAPED COTYLEDON 2 OS=Arabidopsis thaliana OX=3702 GN=NAC098 PE=1 SV=1	PF02365	No apical meristem (NAM) protein	GO:0006355	regulation of transcription, DNA-templated	GO:0003677	DNA binding	--	--	--	--
Cluster-193.31042-0F	OFP	OFP	Cluster-193.31042	1425	1276258364	PIN15741.1	911	2.4e-95	hypothetical protein CDL12_11600 [Handroanthus impetiginosus]	XM_023018365.1	XM_023018365	136	4.99966e-63	PREDICTED: Olea europaea var. sylvestris transcription repressor OFP1-like (LOC111392955), mRNA	--	--	--	--	F4HNU8	284	4.6e-24	Transcription repressor OFP4 OS=Arabidopsis thaliana OX=3702 GN=OFP4 PE=1 SV=1	PF13724//PF04539	DNA-binding domain//Sigma-70 region 3	GO:0006355//GO:0006352	regulation of transcription, DNA-templated//DNA-templated transcription, initiation	GO:0003700//GO:0003677	DNA-binding transcription factor activity//DNA binding	GO:0005667	transcription regulator complex	--	--
Cluster-193.31147-1R	AP2/ERF-ERF	AP2/ERF->AP2/ERF-ERF	Cluster-193.31147	978	747056281	XP_011074400.1	680	1e-68	ethylene-responsive transcription factor ERF008-like [Sesamum indicum]	XM_011076098.2	XM_011076098	301	6.42301e-155	PREDICTED: Sesamum indicum ethylene-responsive transcription factor ERF008-like (LOC105159140), mRNA	K09286	EREBP	EREBP-like factor	http://www.genome.jp/dbget-bin/www_bget?ko:K09286	Q9FH94	386	4.7e-36	Ethylene-responsive transcription factor ERF010 OS=Arabidopsis thaliana OX=3702 GN=ERF010 PE=2 SV=1	PF00847	AP2 domain	GO:0006355	regulation of transcription, DNA-templated	GO:0003700	DNA-binding transcription factor activity	GO:0005667	transcription regulator complex	--	--
Cluster-193.31207-2F	Tify	Tify	Cluster-193.31207	1798	747092230	XP_011093866.1	441	9.5e-41	protein TIFY 10A-like isoform X3 [Sesamum indicum]	--	--	--	--	--	K13464	JAZ	jasmonate ZIM domain-containing protein	http://www.genome.jp/dbget-bin/www_bget?ko:K13464	Q84R94	255	1.3e-20	Protein TIFY 10a OS=Oryza sativa subsp. japonica OX=39947 GN=TIFY10A PE=1 SV=1	--	--	--	--	--	--	--	--	--	--
Cluster-193.31263-2R	GARP-G2-like	GARP->GARP-G2-like	Cluster-193.31263	2128	1276263048	PIN19652.1	820	1.3e-84	hypothetical protein CDL12_07678 [Handroanthus impetiginosus]	XM_013002014.1	XM_013002014	258	1.13946e-130	PREDICTED: Erythranthe guttatus transcription factor PCL1 (LOC105976751), mRNA	--	--	--	--	O22210	454	1.3e-43	Transcription factor MYBC1 OS=Arabidopsis thaliana OX=3702 GN=MYBC1 PE=1 SV=1	--	--	--	--	--	--	--	--	--	--
Cluster-193.31415-2R	C3H	C3H	Cluster-193.31415	3264	747059707	XP_011076248.1	1166	1.5e-124	zinc finger CCCH domain-containing protein 48 [Sesamum indicum]	XM_011077946.2	XM_011077946	475	0	PREDICTED: Sesamum indicum zinc finger CCCH domain-containing protein 48 (LOC105160528), mRNA	--	--	--	--	Q9FNZ2	999	1.3e-106	Zinc finger CCCH domain-containing protein 48 OS=Arabidopsis thaliana OX=3702 GN=ZFWD1 PE=2 SV=1	PF00400//PF00642	WD domain, G-beta repeat//Zinc finger C-x8-C-x5-C-x3-H type (and similar)	--	--	GO:0005515//GO:0046872	protein binding//metal ion binding	--	--	KOG0274	Cdc4 and related F-box and WD-40 proteins
Cluster-193.31425-2R	WRKY	WRKY	Cluster-193.31425	1917	747043163	XP_011082382.1	906	1.2e-94	probable WRKY transcription factor 40 [Sesamum indicum]	XM_011084080.2	XM_011084080	350	0	PREDICTED: Sesamum indicum probable WRKY transcription factor 40 (LOC105165167), mRNA	--	--	--	--	Q9SAH7	587	4.5e-59	Probable WRKY transcription factor 40 OS=Arabidopsis thaliana OX=3702 GN=WRKY40 PE=1 SV=1	PF03106	WRKY DNA -binding domain	GO:0006355	regulation of transcription, DNA-templated	GO:0003700//GO:0043565	DNA-binding transcription factor activity//sequence-specific DNA binding	GO:0005667	transcription regulator complex	--	--
Cluster-193.31643-2R	MYB	MYB->MYB	Cluster-193.31643	2873	1276267968	PIN23825.1	787	1.2e-80	hypothetical protein CDL12_03447 [Handroanthus impetiginosus]	KT992841.1	KT992841	176	5.92159e-85	Catalpa bungei clone comp122795 proteasome activator subunit 4 mRNA, complete cds	K09422	MYBP	myb proto-oncogene protein, plant	http://www.genome.jp/dbget-bin/www_bget?ko:K09422	Q9XHV0	406	6.6e-38	Transcription factor MYB80 OS=Arabidopsis thaliana OX=3702 GN=MYB80 PE=1 SV=1	--	--	--	--	--	--	--	--	--	--
Cluster-193.31679-0R	AP2/ERF-ERF	AP2/ERF->AP2/ERF-ERF	Cluster-193.31679	1279	747099101	XP_011097593.1	885	2.2e-92	ethylene-responsive transcription factor RAP2-4 [Sesamum indicum]	XM_016577618.1	XM_016577618	127	4.50705e-58	PREDICTED: Nicotiana tabacum ethylene-responsive transcription factor RAP2-13-like (LOC107759638), mRNA	K09286	EREBP	EREBP-like factor	http://www.genome.jp/dbget-bin/www_bget?ko:K09286	Q8H1E4	462	9.5e-45	Ethylene-responsive transcription factor RAP2-4 OS=Arabidopsis thaliana OX=3702 GN=RAP2-4 PE=1 SV=1	PF06392//PF00847//PF11593	Acid shock protein repeat//AP2 domain//Mediator complex subunit 3 fungal	GO:0006355//GO:0006357//GO:0010447	regulation of transcription, DNA-templated//regulation of transcription by RNA polymerase II//response to acidic pH	GO:0003700//GO:0003712	DNA-binding transcription factor activity//transcription coregulator activity	GO:0042597//GO:0016592//GO:0005667	periplasmic space//mediator complex//transcription regulator complex	--	--
Cluster-193.31707-0F	Tify	Tify	Cluster-193.31707	2741	747079550	XP_011086980.1	283	3e-22	protein TIFY 6B [Sesamum indicum]	--	--	--	--	--	K13464	JAZ	jasmonate ZIM domain-containing protein	http://www.genome.jp/dbget-bin/www_bget?ko:K13464	Q9LVI4	162	1.2e-09	Protein TIFY 6B OS=Arabidopsis thaliana OX=3702 GN=TIFY6B PE=1 SV=1	--	--	--	--	--	--	--	--	--	--
Cluster-193.31752-1F	GRAS	GRAS	Cluster-193.31752	2913	1276269687	PIN25314.1	2781	0	hypothetical protein CDL12_01943 [Handroanthus impetiginosus]	KY435888.1	KY435888	512	0	Salvia miltiorrhiza GRAS3 transcription factor mRNA, complete cds	--	--	--	--	Q9XE58	1710	4.2e-189	Scarecrow-like protein 14 OS=Arabidopsis thaliana OX=3702 GN=SCL14 PE=2 SV=2	PF05090	Vitamin K-dependent gamma-carboxylase	GO:0017187	peptidyl-glutamic acid carboxylation	GO:0008488	gamma-glutamyl carboxylase activity	--	--	--	--
Cluster-193.31848-2F	AP2/ERF-RAV	AP2/ERF->AP2/ERF-RAV	Cluster-193.31848	1890	747049570	XP_011070834.1	1392	5.3e-151	AP2/ERF and B3 domain-containing transcription factor RAV1-like [Sesamum indicum]	XM_011072532.2	XM_011072532	463	0	PREDICTED: Sesamum indicum AP2/ERF and B3 domain-containing transcription factor RAV1-like (LOC105156414), mRNA	K09287	RAV	RAV-like factor	http://www.genome.jp/dbget-bin/www_bget?ko:K09287	Q9C6M5	1015	1e-108	AP2/ERF and B3 domain-containing transcription repressor TEM1 OS=Arabidopsis thaliana OX=3702 GN=TEM1 PE=1 SV=1	PF00847//PF02362	AP2 domain//B3 DNA binding domain	GO:0006355	regulation of transcription, DNA-templated	GO:0003677//GO:0003700	DNA binding//DNA-binding transcription factor activity	GO:0005667	transcription regulator complex	--	--
Cluster-193.31849-0R	GRAS	GRAS	Cluster-193.31849	3367	1173783375	XP_020547813.1	1276	2.7e-137	scarecrow-like protein 1 [Sesamum indicum]	XM_012987792.1	XM_012987792	193	2.46525e-94	PREDICTED: Erythranthe guttatus scarecrow-like protein 1 (LOC105963397), transcript variant X2, mRNA	--	--	--	--	Q9SDQ3	1129	1.1e-121	Scarecrow-like protein 1 OS=Arabidopsis thaliana OX=3702 GN=SCL1 PE=2 SV=1	--	--	--	--	--	--	--	--	--	--
Cluster-193.31849-1R	GRAS	GRAS	Cluster-193.31849	3367	1173783375	XP_020547813.1	1276	2.7e-137	scarecrow-like protein 1 [Sesamum indicum]	XM_012987792.1	XM_012987792	193	2.46525e-94	PREDICTED: Erythranthe guttatus scarecrow-like protein 1 (LOC105963397), transcript variant X2, mRNA	--	--	--	--	Q9SDQ3	1129	1.1e-121	Scarecrow-like protein 1 OS=Arabidopsis thaliana OX=3702 GN=SCL1 PE=2 SV=1	--	--	--	--	--	--	--	--	--	--
Cluster-193.3202-2F	WRKY	WRKY	Cluster-193.3202	877	1276271475	PIN26872.1	561	5.6e-55	hypothetical protein CDL12_00365 [Handroanthus impetiginosus]	XM_023007455.1	XM_023007455	109	3.09643e-48	PREDICTED: Olea europaea var. sylvestris probable WRKY transcription factor 51 (LOC111383348), mRNA	--	--	--	--	Q93WU9	344	3.1e-31	Probable WRKY transcription factor 51 OS=Arabidopsis thaliana OX=3702 GN=WRKY51 PE=1 SV=1	PF03106	WRKY DNA -binding domain	GO:0006355	regulation of transcription, DNA-templated	GO:0043565//GO:0003700	sequence-specific DNA binding//DNA-binding transcription factor activity	GO:0005667	transcription regulator complex	--	--
Cluster-193.32134-0R	WRKY	WRKY	Cluster-193.32134	1410	1173771077	XP_020553388.1	268	8.6e-21	probable WRKY transcription factor 33 [Sesamum indicum]	XM_006468068.3	XM_006468068	41	3.19481e-10	PREDICTED: Citrus sinensis WRKY transcription factor WRKY24-like (LOC102621617), mRNA	K13424	WRKY33	WRKY transcription factor 33	http://www.genome.jp/dbget-bin/www_bget?ko:K13424	--	--	--	--	--	--	--	--	--	--	--	--	--	--
Cluster-193.32138-1F	MADS-M-type	MADS->MADS-M-type	Cluster-193.32138	3835	747068776	XP_011081162.1	447	4.1e-41	MADS-box protein SOC1 [Sesamum indicum]	XM_011073670.2	XM_011073670	173	3.68635e-83	PREDICTED: Sesamum indicum agamous-like MADS-box protein AGL19 (LOC105157291), mRNA	--	--	--	--	Q38838	366	3.8e-33	Agamous-like MADS-box protein AGL14 OS=Arabidopsis thaliana OX=3702 GN=AGL14 PE=1 SV=2	PF00319//PF08997	SRF-type transcription factor (DNA-binding and dimerisation domain)//Ubiquinol-cytochrome C reductase complex, 6.4kD protein	GO:0006118//GO:0006119	obsolete electron transport//oxidative phosphorylation	GO:0046983//GO:0009055//GO:0003677//GO:0008121	protein dimerization activity//electron transfer activity//DNA binding//ubiquinol-cytochrome-c reductase activity	--	--	--	--
Cluster-193.32355-0R	SNF2	SNF2	Cluster-193.32355	7103	747057684	XP_011075154.1	7473	0	protein PHOTOPERIOD-INDEPENDENT EARLY FLOWERING 1 isoform X1 [Sesamum indicum]	XM_011076854.2	XM_011076854	2746	0	PREDICTED: Sesamum indicum protein PHOTOPERIOD-INDEPENDENT EARLY FLOWERING 1 (LOC105159692), transcript variant X4, mRNA	K11320	EP400	E1A-binding protein p400	http://www.genome.jp/dbget-bin/www_bget?ko:K11320	Q7X9V2	5389	0	Protein PHOTOPERIOD-INDEPENDENT EARLY FLOWERING 1 OS=Arabidopsis thaliana OX=3702 GN=PIE1 PE=1 SV=1	PF00270//PF04851//PF00176//PF04083//PF13892	DEAD/DEAH box helicase//Type III restriction enzyme, res subunit//SNF2 family N-terminal domain//Partial alpha/beta-hydrolase lipase region//DNA-binding domain	GO:0006629	lipid metabolic process	GO:0005524//GO:0016787//GO:0003677//GO:0003676	ATP binding//hydrolase activity//DNA binding//nucleic acid binding	--	--	KOG0391	SNF2 family DNA-dependent ATPase
Cluster-193.32361-1F	RWP-RK	RWP-RK	Cluster-193.32361	2554	747087321	XP_011091199.1	399	1e-35	protein NLP6 [Sesamum indicum]	--	--	--	--	--	--	--	--	--	Q9SFW8	210	3.1e-15	Protein NLP5 OS=Arabidopsis thaliana OX=3702 GN=NLP5 PE=2 SV=1	PF06516//PF00564//PF10459//PF01496//PF02796	Purine nucleoside permease (NUP)//PB1 domain//Peptidase S46//V-type ATPase 116kDa subunit family//Helix-turn-helix domain of resolvase	GO:0006310//GO:1902600//GO:0055085	DNA recombination//proton transmembrane transport//transmembrane transport	GO:0003677//GO:0015078//GO:0000150//GO:0005515//GO:0008239//GO:0070009	DNA binding//proton transmembrane transporter activity//recombinase activity//protein binding//dipeptidyl-peptidase activity//serine-type aminopeptidase activity	GO:0033179	proton-transporting V-type ATPase, V0 domain	--	--
Cluster-193.32381-2F	MYB	MYB->MYB	Cluster-193.32381	2496	747102305	XP_011099313.1	1103	2.3e-117	transcription factor MYB44-like [Sesamum indicum]	XM_027504180.1	XM_027504180	153	3.13466e-72	PREDICTED: Abrus precatorius transcription factor MYB44-like (LOC113868529), mRNA	K09422	MYBP	myb proto-oncogene protein, plant	http://www.genome.jp/dbget-bin/www_bget?ko:K09422	Q9FDW1	695	1.8e-71	Transcription factor MYB44 OS=Arabidopsis thaliana OX=3702 GN=MYB44 PE=1 SV=1	PF09111//PF03153	SLIDE//Transcription factor IIA, alpha/beta subunit	GO:0006338//GO:0006367	chromatin remodeling//transcription initiation from RNA polymerase II promoter	GO:0003676//GO:0016818//GO:0005524	nucleic acid binding//hydrolase activity, acting on acid anhydrides, in phosphorus-containing anhydrides//ATP binding	GO:0005672//GO:0005634	transcription factor TFIIA complex//nucleus	--	--
Cluster-193.32494-2R	MYB	MYB->MYB	Cluster-193.32494	3481	747040604	XP_011089667.1	3207	0	transcription factor MYB3R-1 isoform X1 [Sesamum indicum]	XM_011091365.2	XM_011091365	692	0	PREDICTED: Sesamum indicum transcription factor MYB3R-1 (LOC105170528), transcript variant X1, mRNA	--	--	--	--	Q94FL9	1452	4.1e-159	Transcription factor MYB3R-4 OS=Arabidopsis thaliana OX=3702 GN=MYB3R4 PE=1 SV=1	PF05297//PF09111	Herpesvirus latent membrane protein 1 (LMP1)//SLIDE	GO:0019087//GO:0006338	transformation of host cell by virus//chromatin remodeling	GO:0003676//GO:0005524//GO:0016818	nucleic acid binding//ATP binding//hydrolase activity, acting on acid anhydrides, in phosphorus-containing anhydrides	GO:0016021//GO:0005634	integral component of membrane//nucleus	KOG0048	Transcription factor, Myb superfamily
Cluster-193.32501-1F	Others	Others	Cluster-193.32501	3405	747060657	XP_011076769.1	919	6.7e-96	protein DA1-related 2 isoform X4 [Sesamum indicum]	XM_011078467.2	XM_011078467	232	5.20959e-116	PREDICTED: Sesamum indicum protein DA1-related 2 (LOC105160936), transcript variant X4, mRNA	--	--	--	--	Q0WSN2	676	3.9e-69	Protein DA1-related 2 OS=Arabidopsis thaliana OX=3702 GN=DAR2 PE=1 SV=1	PF03789	ELK domain	--	--	GO:0003677	DNA binding	--	--	--	--
Cluster-193.32875-1F	bHLH	bHLH	Cluster-193.32875	1727	844572806	AKN09595.1	744	6.7e-76	basic helix-loop-helix transcription factor [Salvia miltiorrhiza]	XM_011089037.2	XM_011089037	203	3.45711e-100	PREDICTED: Sesamum indicum transcription factor bHLH130 (LOC105168857), mRNA	--	--	--	--	Q66GR3	408	2.3e-38	Transcription factor bHLH130 OS=Arabidopsis thaliana OX=3702 GN=BHLH130 PE=1 SV=1	PF00010	Helix-loop-helix DNA-binding domain	--	--	GO:0046983	protein dimerization activity	--	--	--	--
Cluster-193.32924-0R	ARID	ARID	Cluster-193.32924	3231	604333697	EYU38048.1	618	5.1e-61	hypothetical protein MIMGU_mgv1a004603mg [Erythranthe guttata]	XM_020696114.1	XM_020696114	215	1.39327e-106	PREDICTED: Sesamum indicum AT-rich interactive domain-containing protein 3-like (LOC105169875), transcript variant X2, mRNA	--	--	--	--	Q940Y3	247	2e-19	AT-rich interactive domain-containing protein 3 OS=Arabidopsis thaliana OX=3702 GN=ARID3 PE=1 SV=1	PF04889//PF01388	Cwf15/Cwc15 cell cycle control protein//ARID/BRIGHT DNA binding domain	GO:0000398	mRNA splicing, via spliceosome	GO:0003677	DNA binding	GO:0005681	spliceosomal complex	--	--
Cluster-193.33061-0R	AP2/ERF-ERF	AP2/ERF->AP2/ERF-ERF	Cluster-193.33061	1357	747088242	XP_011091699.1	745	4e-76	ethylene-responsive transcription factor ERF062 [Sesamum indicum]	XM_025117016.1	XM_025117016	67	1.08163e-24	PREDICTED: Cynara cardunculus var. scolymus ethylene-responsive transcription factor RAP2-4-like (LOC112511412), mRNA	--	--	--	--	Q9SVQ0	535	3.4e-53	Ethylene-responsive transcription factor ERF062 OS=Arabidopsis thaliana OX=3702 GN=ERF062 PE=2 SV=1	PF00847	AP2 domain	GO:0006355	regulation of transcription, DNA-templated	GO:0003700	DNA-binding transcription factor activity	GO:0005667	transcription regulator complex	--	--
Cluster-193.33068-2F	AP2/ERF-ERF	AP2/ERF->AP2/ERF-ERF	Cluster-193.33068	1118	1276247376	PIN06989.1	447	1.2e-41	hypothetical protein CDL12_20446 [Handroanthus impetiginosus]	XM_003601018.3	XM_003601018	104	2.39571e-45	PREDICTED: Medicago truncatula ethylene-responsive transcription factor ERF014 (LOC11413820), mRNA	--	--	--	--	Q9SFE4	272	8.9e-23	Ethylene-responsive transcription factor ERF012 OS=Arabidopsis thaliana OX=3702 GN=ERF012 PE=2 SV=1	PF00847	AP2 domain	GO:0006355	regulation of transcription, DNA-templated	GO:0003700	DNA-binding transcription factor activity	GO:0005667	transcription regulator complex	--	--
Cluster-193.33111-2F	WRKY	WRKY	Cluster-193.33111	4426	1276265253	PIN21541.1	845	3.3e-87	hypothetical protein CDL12_05751 [Handroanthus impetiginosus]	XM_023024736.1	XM_023024736	69	2.77113e-25	PREDICTED: Olea europaea var. sylvestris probable WRKY transcription factor 50 (LOC111397751), mRNA	--	--	--	--	Q7Y219	511	6.8e-50	Protein PLASTID MOVEMENT IMPAIRED 1-RELATED 2 OS=Arabidopsis thaliana OX=3702 GN=PMIR2 PE=2 SV=1	PF02416//PF03106	mttA/Hcf106 family//WRKY DNA -binding domain	GO:0006355//GO:0015031	regulation of transcription, DNA-templated//protein transport	GO:0043565//GO:0003700	sequence-specific DNA binding//DNA-binding transcription factor activity	GO:0005667	transcription regulator complex	--	--
Cluster-193.33252-1R	FAR1	FAR1	Cluster-193.33252	3886	1276269556	PIN25206.1	2376	8.7e-265	hypothetical protein CDL12_02043 [Handroanthus impetiginosus]	XM_023012974.1	XM_023012974	50	8.86562e-15	PREDICTED: Olea europaea var. sylvestris cyclase-associated protein 1-like (LOC111388288), mRNA	--	--	--	--	Q9SZL8	660	3.2e-67	Protein FAR1-RELATED SEQUENCE 5 OS=Arabidopsis thaliana OX=3702 GN=FRS5 PE=1 SV=1	PF04434//PF02121//PF13911//PF01213//PF00098//PF00872	SWIM zinc finger//Phosphatidylinositol transfer protein//AhpC/TSA antioxidant enzyme//Adenylate cyclase associated (CAP) N terminal//Zinc knuckle//Transposase, Mutator family	GO:0015914//GO:0006313//GO:0055114//GO:0007010	phospholipid transport//transposition, DNA-mediated//oxidation-reduction process//cytoskeleton organization	GO:0003676//GO:0003677//GO:0004803//GO:0008270//GO:0005548//GO:0003779	nucleic acid binding//DNA binding//transposase activity//zinc ion binding//phospholipid transporter activity//actin binding	--	--	--	--
Cluster-193.33400-2F	AUX/IAA	AUX/IAA	Cluster-193.33400	696	1276270281	PIN25819.1	309	7.4e-26	hypothetical protein CDL12_01443 [Handroanthus impetiginosus]	XM_011081646.2	XM_011081646	124	1.11578e-56	PREDICTED: Sesamum indicum auxin-induced protein 22D-like (LOC105163333), mRNA	K14484	IAA	auxin-responsive protein IAA	http://www.genome.jp/dbget-bin/www_bget?ko:K14484	O24542	248	3.3e-20	Auxin-induced protein 22D OS=Vigna radiata var. radiata OX=3916 GN=AUX22D PE=2 SV=1	--	--	--	--	--	--	--	--	--	--
Cluster-193.33452-0R	bHLH	bHLH	Cluster-193.33452	958	1173798902	XP_020550205.1	898	5.2e-94	transcription factor bHLH66-like isoform X2 [Sesamum indicum]	XM_020694548.1	XM_020694548	331	1.32294e-171	PREDICTED: Sesamum indicum transcription factor bHLH66-like (LOC105163244), transcript variant X4, mRNA	--	--	--	--	Q9ZUG9	185	9.3e-13	Transcription factor bHLH66 OS=Arabidopsis thaliana OX=3702 GN=BHLH66 PE=1 SV=1	PF00010	Helix-loop-helix DNA-binding domain	--	--	GO:0046983	protein dimerization activity	--	--	--	--
Cluster-193.33578-0F	PLATZ	PLATZ	Cluster-193.33578	1430	970043583	XP_015083190.1	937	2.3e-98	uncharacterized protein LOC107026660 [Solanum pennellii]	XM_011084059.2	XM_011084059	309	3.391e-159	PREDICTED: Sesamum indicum uncharacterized LOC105165155 (LOC105165155), mRNA	--	--	--	--	--	--	--	--	--	--	--	--	--	--	--	--	--	--
Cluster-193.33643-2R	CAMTA	CAMTA	Cluster-193.33643	4809	747089560	XP_011092424.1	3255	0	calmodulin-binding transcription activator 2 [Sesamum indicum]	XM_011094122.2	XM_011094122	1151	0	PREDICTED: Sesamum indicum calmodulin-binding transcription activator 2 (LOC105172606), mRNA	K21596	-	-	http://www.genome.jp/dbget-bin/www_bget?ko:K21596	Q9FY74	1762	6.4e-195	Calmodulin-binding transcription activator 1 OS=Arabidopsis thaliana OX=3702 GN=CAMTA1 PE=1 SV=2	PF13606//PF00612//PF06102//PF00023//PF03859	Ankyrin repeat//IQ calmodulin-binding motif//rRNA biogenesis protein RRP36//Ankyrin repeat//CG-1 domain	GO:0000469	cleavage involved in rRNA processing	GO:0005515//GO:0003677	protein binding//DNA binding	--	--	KOG0520	Uncharacterized conserved protein, contains IPT/TIG domain
Cluster-193.33755-1F	B3	B3->B3	Cluster-193.33755	2609	1173783026	XP_020547752.1	1218	1.1e-130	B3 domain-containing transcription factor NGA1-like [Sesamum indicum]	XM_016011399.2	XM_016011399	187	4.12272e-91	PREDICTED: Ziziphus jujuba B3 domain-containing protein Os03g0120900-like (LOC107404450), mRNA	--	--	--	--	Q8LMR9	605	5.1e-61	B3 domain-containing protein Os03g0120900 OS=Oryza sativa subsp. japonica OX=39947 GN=Os03g0120900 PE=2 SV=1	PF02362	B3 DNA binding domain	--	--	GO:0003677	DNA binding	--	--	--	--
Cluster-193.3378-0R	mTERF	mTERF	Cluster-193.3378	1677	1276266282	PIN22412.1	1306	4.4e-141	Mitochondrial transcription termination factor, mTERF [Handroanthus impetiginosus]	--	--	--	--	--	K15032	MTERFD	mTERF domain-containing protein, mitochondrial	http://www.genome.jp/dbget-bin/www_bget?ko:K15032	Q9SZL6	148	3.2e-08	Transcription termination factor MTERF6, chloroplastic/mitochondrial OS=Arabidopsis thaliana OX=3702 GN=MTERF6 PE=2 SV=1	PF00326//PF02536	Prolyl oligopeptidase family//mTERF	GO:0006355//GO:0006508	regulation of transcription, DNA-templated//proteolysis	GO:0003690//GO:0008236	double-stranded DNA binding//serine-type peptidase activity	--	--	--	--
Cluster-193.34102-2F	HMG	HMG	Cluster-193.34102	2931	747100938	XP_011098577.1	2021	9.5e-224	FACT complex subunit SSRP1 [Sesamum indicum]	XM_011087472.2	XM_011087472	528	0	PREDICTED: Sesamum indicum FACT complex subunit SSRP1 (LOC105167672), transcript variant X2, mRNA	K09272	SSRP1	structure-specific recognition protein 1	http://www.genome.jp/dbget-bin/www_bget?ko:K09272	Q39601	1810	1.1e-200	FACT complex subunit SSRP1 OS=Catharanthus roseus OX=4058 GN=SSRP1 PE=2 SV=1	PF04931//PF02724	DNA polymerase phi//CDC45-like protein	GO:0006270//GO:0006355	DNA replication initiation//regulation of transcription, DNA-templated	GO:0003677//GO:0008134	DNA binding//transcription factor binding	GO:0005667//GO:0005730	transcription regulator complex//nucleolus	KOG0526	Nucleosome-binding factor SPN, POB3 subunit
Cluster-193.34164-0F	NAC	NAC	Cluster-193.34164	1670	604335783	EYU39671.1	492	1.1e-46	hypothetical protein MIMGU_mgv1a003896mg [Erythranthe guttata]	XM_012987869.1	XM_012987869	87	1.01832e-35	PREDICTED: Erythranthe guttatus NAC domain-containing protein 78-like (LOC105963463), mRNA	--	--	--	--	Q949N0	384	1.4e-35	NAC domain-containing protein 53 OS=Arabidopsis thaliana OX=3702 GN=NAC053 PE=2 SV=1	PF01146//PF02365	Caveolin//No apical meristem (NAM) protein	GO:0070836//GO:0006355	caveola assembly//regulation of transcription, DNA-templated	GO:0003677	DNA binding	--	--	--	--
Cluster-193.34185-1F	GRAS	GRAS	Cluster-193.34185	1725	1276270990	PIN26444.1	1200	8.9e-129	hypothetical protein CDL12_00793 [Handroanthus impetiginosus]	XM_016630874.1	XM_016630874	57	5.0021e-19	PREDICTED: Nicotiana tabacum scarecrow-like protein 8 (LOC107806673), mRNA	--	--	--	--	Q9FYR7	412	8e-39	Scarecrow-like protein 8 OS=Arabidopsis thaliana OX=3702 GN=SCL8 PE=2 SV=1	PF05058	ActA Protein	GO:0009405	pathogenesis	--	--	--	--	--	--
Cluster-193.34185-2F	GRAS	GRAS	Cluster-193.34185	1725	1276270990	PIN26444.1	1200	8.9e-129	hypothetical protein CDL12_00793 [Handroanthus impetiginosus]	XM_016630874.1	XM_016630874	57	5.0021e-19	PREDICTED: Nicotiana tabacum scarecrow-like protein 8 (LOC107806673), mRNA	--	--	--	--	Q9FYR7	412	8e-39	Scarecrow-like protein 8 OS=Arabidopsis thaliana OX=3702 GN=SCL8 PE=2 SV=1	PF05058	ActA Protein	GO:0009405	pathogenesis	--	--	--	--	--	--
Cluster-193.3422-2R	GRAS	GRAS	Cluster-193.3422	1548	848908970	XP_012853343.1	1594	1.6e-174	PREDICTED: scarecrow-like protein 23 [Erythranthe guttata]	XM_018969781.1	XM_018969781	63	2.07105e-22	PREDICTED: Juglans regia scarecrow-like protein 21 (LOC108994533), mRNA	--	--	--	--	G7L166	576	6.9e-58	GRAS family protein RAM1 OS=Medicago truncatula OX=3880 GN=RAM1 PE=2 SV=1	--	--	--	--	--	--	--	--	--	--
Cluster-193.3424-0R	SBP	SBP	Cluster-193.3424	1677	1276235414	PIM98823.1	567	2.2e-55	hypothetical protein CDL12_28691 [Handroanthus impetiginosus]	XM_012225028.2	XM_012225028	118	5.98319e-53	PREDICTED: Jatropha curcas squamosa promoter-binding-like protein 6 (LOC105640657), transcript variant X3, mRNA	--	--	--	--	Q94JW8	394	9.5e-37	Squamosa promoter-binding-like protein 6 OS=Arabidopsis thaliana OX=3702 GN=SPL6 PE=1 SV=2	PF03110	SBP domain	--	--	GO:0003677	DNA binding	GO:0005634	nucleus	--	--
Cluster-193.34355-1F	FAR1	FAR1	Cluster-193.34355	3748	747104335	XP_011100397.1	3862	0	protein FAR-RED ELONGATED HYPOCOTYL 3 isoform X2 [Sesamum indicum]	XM_011102095.2	XM_011102095	1447	0	PREDICTED: Sesamum indicum protein FAR-RED ELONGATED HYPOCOTYL 3 (LOC105178586), transcript variant X2, mRNA	--	--	--	--	Q9LIE5	2686	3.6e-302	Protein FAR-RED ELONGATED HYPOCOTYL 3 OS=Arabidopsis thaliana OX=3702 GN=FHY3 PE=1 SV=1	PF04434	SWIM zinc finger	--	--	GO:0008270	zinc ion binding	--	--	--	--
Cluster-193.34413-2R	C2C2-LSD	C2C2->C2C2-LSD	Cluster-193.34413	1414	1600621825	TEY11976.1	650	4.4e-65	hypothetical protein Saspl_000677 [Salvia splendens]	XM_020695684.1	XM_020695684	279	1.59306e-142	PREDICTED: Sesamum indicum uncharacterized LOC105167533 (LOC105167533), mRNA	--	--	--	--	P94077	449	3.4e-43	Protein LSD1 OS=Arabidopsis thaliana OX=3702 GN=LSD1 PE=1 SV=1	--	--	--	--	--	--	--	--	--	--
Cluster-193.3442-0F	NF-YB	NF-Y->NF-YB	Cluster-193.3442	815	1276264319	PIN20738.1	454	1.3e-42	Class 2 transcription repressor NC2, beta subunit (Dr1) [Handroanthus impetiginosus]	XM_012994719.1	XM_012994719	205	1.23487e-101	PREDICTED: Erythranthe guttatus DNA polymerase epsilon subunit 3 (LOC105969951), mRNA	K02326	POLE3	DNA polymerase epsilon subunit 3	http://www.genome.jp/dbget-bin/www_bget?ko:K02326	Q75JQ9	166	1.3e-10	DNA polymerase epsilon subunit 3 OS=Dictyostelium discoideum OX=44689 GN=pole3 PE=3 SV=1	PF05132//PF00125//PF04719	RNA polymerase III RPC4//Core histone H2A/H2B/H3/H4//hTAFII28-like protein conserved region	GO:0006367//GO:0006383	transcription initiation from RNA polymerase II promoter//transcription by RNA polymerase III	GO:0003677	DNA binding	GO:0005666//GO:0005634//GO:0000786	RNA polymerase III complex//nucleus//nucleosome	KOG0870	DNA polymerase epsilon, subunit D
Cluster-193.34464-0F	HB-HD-ZIP	HB->HB-HD-ZIP	Cluster-193.34464	3111	1276266295	PIN22422.1	3891	0	Transcription factor HEX [Handroanthus impetiginosus]	XM_011086905.2	XM_011086905	1491	0	PREDICTED: Sesamum indicum homeobox-leucine zipper protein ATHB-14 (LOC105167264), mRNA	K09338	HD-ZIP	homeobox-leucine zipper protein	http://www.genome.jp/dbget-bin/www_bget?ko:K09338	O04291	3283	0	Homeobox-leucine zipper protein ATHB-14 OS=Arabidopsis thaliana OX=3702 GN=ATHB-14 PE=1 SV=1	PF00046//PF01852//PF07765//PF00170//PF04083	Homeodomain//START domain//KIP1-like protein//bZIP transcription factor//Partial alpha/beta-hydrolase lipase region	GO:0006355//GO:0006629	regulation of transcription, DNA-templated//lipid metabolic process	GO:0003700//GO:0003677//GO:0003779//GO:0008289	DNA-binding transcription factor activity//DNA binding//actin binding//lipid binding	GO:0005667	transcription regulator complex	--	--
Cluster-193.3451-2R	NAC	NAC	Cluster-193.3451	1247	747098013	XP_011096994.1	954	2.2e-100	NAC domain-containing protein 92 [Sesamum indicum]	XM_011098692.2	XM_011098692	298	3.83899e-153	PREDICTED: Sesamum indicum NAC domain-containing protein 92 (LOC105176022), mRNA	--	--	--	--	Q9FLJ2	644	7.3e-66	NAC domain-containing protein 100 OS=Arabidopsis thaliana OX=3702 GN=NAC100 PE=2 SV=1	PF07043//PF02365	Protein of unknown function (DUF1328)//No apical meristem (NAM) protein	GO:0006355	regulation of transcription, DNA-templated	GO:0003677	DNA binding	GO:0005886	plasma membrane	--	--
Cluster-193.34563-0R	Others	Others	Cluster-193.34563	2466	1276253208	PIN11495.1	2055	9.2e-228	Sensory transduction histidine kinase [Handroanthus impetiginosus]	XM_011072933.2	XM_011072933	527	0	PREDICTED: Sesamum indicum histidine kinase 3 (LOC105156711), transcript variant X2, mRNA	K14489	AHK2_3_4	arabidopsis histidine kinase 2/3/4 (cytokinin receptor)	http://www.genome.jp/dbget-bin/www_bget?ko:K14489	Q9C5U1	1560	8.7e-172	Histidine kinase 3 OS=Arabidopsis thaliana OX=3702 GN=AHK3 PE=1 SV=1	PF00512//PF00072	His Kinase A (phospho-acceptor) domain//Response regulator receiver domain	GO:0016310//GO:0000160//GO:0007165	phosphorylation//phosphorelay signal transduction system//signal transduction	GO:0000155	phosphorelay sensor kinase activity	GO:0009365	protein histidine kinase complex	--	--
Cluster-193.34604-2R	Others	Others	Cluster-193.34604	707	327342204	AEA50889.1	270	2.5e-21	toc1, partial [Populus tremula]	KM017508.1	KM017508	90	9.02029e-38	Dimocarpus longan timing of CAB expression 1 (TOC1) mRNA, complete cds	K12127	TOC1, APRR1	pseudo-response regulator 1	http://www.genome.jp/dbget-bin/www_bget?ko:K12127	Q9LKL2	247	4.4e-20	Two-component response regulator-like APRR1 OS=Arabidopsis thaliana OX=3702 GN=APRR1 PE=1 SV=1	PF06203	CCT motif	--	--	GO:0005515	protein binding	--	--	--	--
Cluster-193.34652-1F	bHLH	bHLH	Cluster-193.34652	2781	1276242391	PIN03310.1	1063	1.1e-112	Transcriptional repressors of the hairy/E(spl) family (contains HLH) [Handroanthus impetiginosus]	KP257554.1	KP257554	212	5.56983e-105	Salvia miltiorrhiza clone 122 basic helix-loop-helix transcription factor mRNA, complete cds	--	--	--	--	Q8GZM7	317	1.3e-27	Transcription factor PIF1 OS=Arabidopsis thaliana OX=3702 GN=PIF1 PE=1 SV=1	PF00010	Helix-loop-helix DNA-binding domain	--	--	GO:0046983	protein dimerization activity	--	--	--	--
Cluster-193.34838-0R	C3H	C3H	Cluster-193.34838	2165	747093850	XP_011094747.1	1385	3.9e-150	zinc finger CCCH domain-containing protein 11 [Sesamum indicum]	XM_011096445.2	XM_011096445	685	0	PREDICTED: Sesamum indicum zinc finger CCCH domain-containing protein 11 (LOC105174368), mRNA	--	--	--	--	Q0JHZ2	1275	8.5e-139	Zinc finger CCCH domain-containing protein 11 OS=Oryza sativa subsp. japonica OX=39947 GN=Os01g0834700 PE=2 SV=2	PF00642	Zinc finger C-x8-C-x5-C-x3-H type (and similar)	--	--	GO:0046872	metal ion binding	--	--	KOG1763	Uncharacterized conserved protein, contains CCCH-type Zn-finger
Cluster-193.34865-1F	bHLH	bHLH	Cluster-193.34865	2309	1531813159	XP_027151692.1	526	1.7e-50	transcription factor BIM2 isoform X2 [Coffea eugenioides]	XM_020692167.1	XM_020692167	208	7.71885e-103	PREDICTED: Sesamum indicum transcription factor BIM2 (LOC105156462), mRNA	--	--	--	--	Q9CAA4	434	3e-41	Transcription factor BIM2 OS=Arabidopsis thaliana OX=3702 GN=BIM2 PE=1 SV=1	PF00010	Helix-loop-helix DNA-binding domain	--	--	GO:0046983	protein dimerization activity	--	--	--	--
Cluster-193.34892-2F	Others	Others	Cluster-193.34892	1898	1276265222	PIN21513.1	333	3.4e-28	hypothetical protein CDL12_05783 [Handroanthus impetiginosus]	--	--	--	--	--	--	--	--	--	F4KCE9	173	4.6e-11	Kinetochore-associated protein KNL-2 homolog OS=Arabidopsis thaliana OX=3702 GN=KNL2 PE=1 SV=1	--	--	--	--	--	--	--	--	--	--
Cluster-193.34899-1F	AP2/ERF-ERF	AP2/ERF->AP2/ERF-ERF	Cluster-193.34899	1509	1276230809	PIM97107.1	732	1.4e-74	hypothetical protein CDL12_30430 [Handroanthus impetiginosus]	JN162091.1	JN162091	147	4.06932e-69	Artemisia annua AP2/ERF transcription factor (ERF1) mRNA, complete cds	K09286	EREBP	EREBP-like factor	http://www.genome.jp/dbget-bin/www_bget?ko:K09286	Q9LW50	614	2.6e-62	Ethylene-responsive transcription factor 2 OS=Nicotiana sylvestris OX=4096 GN=ERF2 PE=2 SV=1	PF00847	AP2 domain	GO:0006355	regulation of transcription, DNA-templated	GO:0003700	DNA-binding transcription factor activity	GO:0005667	transcription regulator complex	--	--
Cluster-193.34910-0R	MYB-related	MYB->MYB-related	Cluster-193.34910	1403	1276267677	PIN23586.1	1292	1.6e-139	Chromatin remodeling factor subunit [Handroanthus impetiginosus]	XM_011074797.2	XM_011074797	346	8.98805e-180	PREDICTED: Sesamum indicum SWI/SNF complex subunit SWI3A (LOC105158155), mRNA	K11649	SMARCC	SWI/SNF related-matrix-associated actin-dependent regulator of chromatin subfamily C	http://www.genome.jp/dbget-bin/www_bget?ko:K11649	Q8W475	603	4.6e-61	SWI/SNF complex subunit SWI3A OS=Arabidopsis thaliana OX=3702 GN=SWI3A PE=1 SV=1	PF05920	Homeobox KN domain	GO:0006355	regulation of transcription, DNA-templated	GO:0003677	DNA binding	--	--	KOG1279	Chromatin remodeling factor subunit and related transcription factors
Cluster-193.35228-1R	AUX/IAA	AUX/IAA	Cluster-193.35228	1668	1276259245	PIN16465.1	1204	3e-129	hypothetical protein CDL12_10888 [Handroanthus impetiginosus]	XM_011075339.2	XM_011075339	275	3.15303e-140	PREDICTED: Sesamum indicum auxin-responsive protein IAA9-like (LOC105158554), mRNA	K14484	IAA	auxin-responsive protein IAA	http://www.genome.jp/dbget-bin/www_bget?ko:K14484	Q38827	915	3.7e-97	Auxin-responsive protein IAA9 OS=Arabidopsis thaliana OX=3702 GN=IAA9 PE=1 SV=1	--	--	--	--	--	--	--	--	--	--
Cluster-193.3523-1R	C2H2	C2H2	Cluster-193.3523	893	747105138	XP_011100835.1	362	6.8e-32	zinc finger protein 6-like [Sesamum indicum]	XM_026523438.1	XM_026523438	37	3.33885e-08	PREDICTED: Papaver somniferum zinc finger protein GIS3-like (LOC113273844), mRNA	--	--	--	--	Q39265	160	6.9e-10	Zinc finger protein 6 OS=Arabidopsis thaliana OX=3702 GN=ZFP6 PE=2 SV=1	PF00096	Zinc finger, C2H2 type	--	--	GO:0003676	nucleic acid binding	--	--	--	--
Cluster-193.35322-0R	Others	Others	Cluster-193.35322	1871	1276242278	PIN03226.1	450	9e-42	Regulatory protein MLP [Handroanthus impetiginosus]	XM_011076047.2	XM_011076047	164	1.79533e-78	PREDICTED: Sesamum indicum LIM domain-containing protein WLIM1 (LOC105159099), mRNA	K09377	CSRP	cysteine and glycine-rich protein	http://www.genome.jp/dbget-bin/www_bget?ko:K09377	Q94JX5	419	1.3e-39	LIM domain-containing protein WLIM1 OS=Arabidopsis thaliana OX=3702 GN=WLIM1 PE=1 SV=1	--	--	--	--	--	--	--	--	--	--
Cluster-193.35322-1R	Others	Others	Cluster-193.35322	1871	1276242278	PIN03226.1	450	9e-42	Regulatory protein MLP [Handroanthus impetiginosus]	XM_011076047.2	XM_011076047	164	1.79533e-78	PREDICTED: Sesamum indicum LIM domain-containing protein WLIM1 (LOC105159099), mRNA	K09377	CSRP	cysteine and glycine-rich protein	http://www.genome.jp/dbget-bin/www_bget?ko:K09377	Q94JX5	419	1.3e-39	LIM domain-containing protein WLIM1 OS=Arabidopsis thaliana OX=3702 GN=WLIM1 PE=1 SV=1	--	--	--	--	--	--	--	--	--	--
Cluster-193.35334-0F	C3H	C3H	Cluster-193.35334	2233	1173766586	XP_020553217.1	988	4.4e-104	zinc finger CCCH domain-containing protein 14 isoform X2 [Sesamum indicum]	XM_020697558.1	XM_020697558	74	2.30667e-28	PREDICTED: Sesamum indicum zinc finger CCCH domain-containing protein 14 (LOC105168621), transcript variant X2, mRNA	--	--	--	--	Q7F8R0	632	3.2e-64	Zinc finger CCCH domain-containing protein 14 OS=Oryza sativa subsp. japonica OX=39947 GN=Os02g0194200 PE=2 SV=1	PF00013//PF00642	KH domain//Zinc finger C-x8-C-x5-C-x3-H type (and similar)	--	--	GO:0046872//GO:0003723	metal ion binding//RNA binding	--	--	--	--
Cluster-193.35412-0R	B3	B3->B3	Cluster-193.35412	1658	1276236812	PIM99633.1	1329	9.4e-144	hypothetical protein CDL12_27872 [Handroanthus impetiginosus]	XM_012982605.1	XM_012982605	229	1.16767e-114	PREDICTED: Erythranthe guttatus B3 domain-containing transcription repressor VAL1-like (LOC105958606), mRNA	--	--	--	--	Q8W4L5	920	9.6e-98	B3 domain-containing transcription repressor VAL1 OS=Arabidopsis thaliana OX=3702 GN=VAL1 PE=1 SV=1	PF03552//PF02362//PF07496	Cellulose synthase//B3 DNA binding domain//CW-type Zinc Finger	GO:0005982//GO:0005985//GO:0030244//GO:0006011	starch metabolic process//sucrose metabolic process//cellulose biosynthetic process//UDP-glucose metabolic process	GO:0008270//GO:0003677//GO:0016760	zinc ion binding//DNA binding//cellulose synthase (UDP-forming) activity	GO:0016020	membrane	--	--
Cluster-193.35417-1F	bHLH	bHLH	Cluster-193.35417	1649	1276255320	PIN13199.1	461	4.2e-43	hypothetical protein CDL12_14164 [Handroanthus impetiginosus]	XM_011080561.2	XM_011080561	312	8.42291e-161	PREDICTED: Sesamum indicum transcription factor bHLH48 (LOC105162520), mRNA	--	--	--	--	Q8VZ02	324	1.2e-28	Transcription factor bHLH48 OS=Arabidopsis thaliana OX=3702 GN=BHLH48 PE=2 SV=1	PF08783//PF00010//PF02535	DWNN domain//Helix-loop-helix DNA-binding domain//ZIP Zinc transporter	GO:0055085//GO:0030001	transmembrane transport//metal ion transport	GO:0008270//GO:0046873//GO:0046983	zinc ion binding//metal ion transmembrane transporter activity//protein dimerization activity	GO:0016020	membrane	--	--
Cluster-193.360-2F	Coactivator p15	Coactivator p15	Cluster-193.360	526	220973792	EED92122.1	188	6e-12	predicted protein [Thalassiosira pseudonana CCMP1335]	XM_025313130.1	XM_025313130	387	0	Rhizophagus irregularis DAOM 181602=DAOM 197198 transcriptional Coactivator p15-domain-containing protein (GLOIN_2v1509739), mRNA	--	--	--	--	Q5ZK63	183	8.7e-13	Activated RNA polymerase II transcriptional coactivator p15 OS=Gallus gallus OX=9031 GN=SUB1 PE=2 SV=1	PF02724//PF02229	CDC45-like protein//Transcriptional Coactivator p15 (PC4)	GO:0006270//GO:0006355	DNA replication initiation//regulation of transcription, DNA-templated	GO:0003677	DNA binding	--	--	KOG2712	Transcriptional coactivator
Cluster-193.36050-0F	MYB-related	MYB->MYB-related	Cluster-193.36050	1903	976911101	KVH97760.1	308	2.7e-25	Homeodomain-like protein, partial [Cynara cardunculus var. scolymus]	XM_011088139.2	XM_011088139	165	5.07865e-79	PREDICTED: Sesamum indicum transcription factor MYB1R1 (LOC105168182), mRNA	--	--	--	--	Q2V9B0	295	3.3e-25	Transcription factor MYB1R1 OS=Solanum tuberosum OX=4113 PE=2 SV=1	--	--	--	--	--	--	--	--	--	--
Cluster-193.36140-0F	AP2/ERF-ERF	AP2/ERF->AP2/ERF-ERF	Cluster-193.36140	452	1279064587	XP_022894210.1	267	3.6e-21	ethylene-responsive transcription factor ERF014-like [Olea europaea var. sylvestris]	XM_003601018.3	XM_003601018	123	2.54309e-56	PREDICTED: Medicago truncatula ethylene-responsive transcription factor ERF014 (LOC11413820), mRNA	--	--	--	--	Q9SFE4	251	9.8e-21	Ethylene-responsive transcription factor ERF012 OS=Arabidopsis thaliana OX=3702 GN=ERF012 PE=2 SV=1	PF00847	AP2 domain	GO:0006355	regulation of transcription, DNA-templated	GO:0003700	DNA-binding transcription factor activity	GO:0005667	transcription regulator complex	--	--
Cluster-193.36205-2F	mTERF	mTERF	Cluster-193.36205	3129	747064514	XP_011078842.1	2360	5e-263	transcription termination factor MTEF18, mitochondrial-like [Sesamum indicum]	XM_013001809.1	XM_013001809	555	0	PREDICTED: Erythranthe guttatus uncharacterized LOC105976571 (LOC105976571), mRNA	--	--	--	--	Q9M219	541	1.6e-53	Transcription termination factor MTEF18, mitochondrial OS=Arabidopsis thaliana OX=3702 GN=MTERF18 PE=1 SV=1	PF02536	mTERF	GO:0006355	regulation of transcription, DNA-templated	GO:0003690	double-stranded DNA binding	--	--	--	--
Cluster-193.36537-1R	WRKY	WRKY	Cluster-193.36537	867	1276260515	PIN17532.1	321	3.8e-27	hypothetical protein CDL12_09810 [Handroanthus impetiginosus]	XM_018969147.1	XM_018969147	75	2.43322e-29	PREDICTED: Juglans regia WRKY transcription factor 1 (LOC108994063), transcript variant X2, mRNA	K18834	WRKY1	WRKY transcription factor 1	http://www.genome.jp/dbget-bin/www_bget?ko:K18834	Q6B6R4	250	2.4e-20	WRKY transcription factor WRKY24 OS=Oryza sativa subsp. indica OX=39946 GN=WRKY24 PE=2 SV=1	--	--	--	--	--	--	--	--	--	--
Cluster-193.36538-2R	WRKY	WRKY	Cluster-193.36538	1903	747104751	XP_011100623.1	422	1.6e-38	WRKY transcription factor 1 isoform X2 [Sesamum indicum]	XM_011462810.1	XM_011462810	37	7.25365e-08	PREDICTED: Fragaria vesca subsp. vesca probable WRKY transcription factor 20 (LOC101307469), transcript variant X2, mRNA	--	--	--	--	Q93WV0	201	2.6e-14	Probable WRKY transcription factor 20 OS=Arabidopsis thaliana OX=3702 GN=WRKY20 PE=2 SV=1	PF03106	WRKY DNA -binding domain	GO:0006355	regulation of transcription, DNA-templated	GO:0043565//GO:0003700	sequence-specific DNA binding//DNA-binding transcription factor activity	GO:0005667	transcription regulator complex	--	--
Cluster-193.36561-0R	GRAS	GRAS	Cluster-193.36561	4460	604303388	EYU22861.1	1716	3.4e-188	hypothetical protein MIMGU_mgv1a003990mg [Erythranthe guttata]	XM_011098928.2	XM_011098928	538	0	PREDICTED: Sesamum indicum embryogenesis-associated protein EMB8 (LOC105176196), mRNA	--	--	--	--	G7L166	471	3e-45	GRAS family protein RAM1 OS=Medicago truncatula OX=3880 GN=RAM1 PE=2 SV=1	PF14722//PF00326//PF04618//PF02944	Ki-ras-induced actin-interacting protein-IP3R-interacting domain//Prolyl oligopeptidase family//HD-ZIP protein N terminus//BESS motif	GO:0006508//GO:0007165	proteolysis//signal transduction	GO:0003677//GO:0008236//GO:0005102	DNA binding//serine-type peptidase activity//signaling receptor binding	GO:0005634	nucleus	--	--
Cluster-193.36622-0F	C3H	C3H	Cluster-193.36622	3734	1276259521	PIN16696.1	2264	8.1e-252	CCCH-type Zn-finger protein [Handroanthus impetiginosus]	XM_009409367.2	XM_009409367	149	7.87813e-70	PREDICTED: Musa acuminata subsp. malaccensis zinc finger CCCH domain-containing protein 24-like (LOC103990284), transcript variant X2, mRNA	--	--	--	--	P93755	1754	4.2e-194	Zinc finger CCCH domain-containing protein 30 OS=Arabidopsis thaliana OX=3702 GN=At2g41900 PE=1 SV=2	PF13606//PF00642//PF00014//PF00023	Ankyrin repeat//Zinc finger C-x8-C-x5-C-x3-H type (and similar)//Kunitz/Bovine pancreatic trypsin inhibitor domain//Ankyrin repeat	--	--	GO:0004867//GO:0046872//GO:0005515	serine-type endopeptidase inhibitor activity//metal ion binding//protein binding	--	--	--	--
Cluster-193.367-0F	bHLH	bHLH	Cluster-193.367	411	--	--	--	--	--	--	--	--	--	--	--	--	--	--	P91664	180	1.5e-12	Protein max OS=Drosophila melanogaster OX=7227 GN=Max PE=1 SV=1	PF06005//PF00010//PF00170//PF09429//PF03836//PF03938//PF06156	Cell division protein ZapB//Helix-loop-helix DNA-binding domain//bZIP transcription factor//WW domain binding protein 11//RasGAP C-terminus//Outer membrane protein (OmpH-like)//Initiation control protein YabA	GO:0090529//GO:0043093//GO:0006260//GO:0006355//GO:0006396	cell septum assembly//FtsZ-dependent cytokinesis//DNA replication//regulation of transcription, DNA-templated//RNA processing	GO:0005515//GO:0003700//GO:0046983//GO:0051082	protein binding//DNA-binding transcription factor activity//protein dimerization activity//unfolded protein binding	GO:0005667//GO:0005737	transcription regulator complex//cytoplasm	KOG2483	Upstream transcription factor 2/L-myc-2 protein
Cluster-193.36780-2R	SNF2	SNF2	Cluster-193.36780	3762	1173769089	XP_020553096.1	4654	0	ISWI chromatin-remodeling complex ATPase CHR11 [Sesamum indicum]	XM_020697437.1	XM_020697437	1575	0	PREDICTED: Sesamum indicum ISWI chromatin-remodeling complex ATPase CHR11 (LOC105171480), mRNA	K11654	SMARCA5, SNF2H, ISWI	SWI/SNF-related matrix-associated actin-dependent regulator of chromatin subfamily A member 5	http://www.genome.jp/dbget-bin/www_bget?ko:K11654	Q8RWY3	4353	0	ISWI chromatin-remodeling complex ATPase CHR11 OS=Arabidopsis thaliana OX=3702 GN=CHR11 PE=1 SV=4	PF09110//PF09111//PF13892//PF13958//PF11496//PF06003//PF00176//PF04851//PF00270	HAND//SLIDE//DNA-binding domain//Toxin ToxN, type III toxin-antitoxin system//Class II histone deacetylase complex subunits 2 and 3//Survival motor neuron protein (SMN)//SNF2 family N-terminal domain//Type III restriction enzyme, res subunit//DEAD/DEAH box helicase	GO:0006397//GO:0051252//GO:0043044//GO:0006338//GO:0016575	mRNA processing//regulation of RNA metabolic process//ATP-dependent chromatin remodeling//chromatin remodeling//histone deacetylation	GO:0003677//GO:0005524//GO:0003723//GO:0016787//GO:0016818//GO:0031491//GO:0004521//GO:0003676	DNA binding//ATP binding//RNA binding//hydrolase activity//hydrolase activity, acting on acid anhydrides, in phosphorus-containing anhydrides//nucleosome binding//endoribonuclease activity//nucleic acid binding	GO:0005634//GO:0000785//GO:0070823//GO:0005737	nucleus//chromatin//HDA1 complex//cytoplasm	KOG0385	Chromatin remodeling complex WSTF-ISWI, small subunit
Cluster-193.3697-2R	Others	Others	Cluster-193.3697	3088	1344044462	XP_023902220.1	332	7.1e-28	uncharacterized protein LOC112014072 [Quercus suber]	XM_025318869.1	XM_025318869	1942	0	Rhizophagus irregularis DAOM 181602=DAOM 197198 hypothetical protein (GLOIN_2v1639044), mRNA	--	--	--	--	Q54U87	283	1.3e-23	Hybrid signal transduction histidine kinase A OS=Dictyostelium discoideum OX=44689 GN=dhkA PE=1 SV=1	PF08447//PF00989//PF00072//PF00512	PAS fold//PAS fold//Response regulator receiver domain//His Kinase A (phospho-acceptor) domain	GO:0000160//GO:0016310//GO:0007165//GO:0006355	phosphorelay signal transduction system//phosphorylation//signal transduction//regulation of transcription, DNA-templated	GO:0005515//GO:0000155	protein binding//phosphorelay sensor kinase activity	GO:0009365	protein histidine kinase complex	--	--
Cluster-193.37053-2F	NAC	NAC	Cluster-193.37053	1588	747101077	XP_011098651.1	1133	4.8e-121	NAC domain-containing protein 79 [Sesamum indicum]	XM_012985873.1	XM_012985873	249	8.51623e-126	PREDICTED: Erythranthe guttatus NAC domain-containing protein 100 (LOC105961638), mRNA	--	--	--	--	Q9FLJ2	823	1.6e-86	NAC domain-containing protein 100 OS=Arabidopsis thaliana OX=3702 GN=NAC100 PE=2 SV=1	PF02365	No apical meristem (NAM) protein	GO:0006355	regulation of transcription, DNA-templated	GO:0003677	DNA binding	--	--	--	--
Cluster-193.37179-0F	bHLH	bHLH	Cluster-193.37179	2115	1276251580	PIN10225.1	411	3.4e-37	hypothetical protein CDL12_17186 [Handroanthus impetiginosus]	XM_012998344.1	XM_012998344	130	1.61735e-59	PREDICTED: Erythranthe guttatus transcription factor UNE10 (LOC105973322), partial mRNA	--	--	--	--	Q8GZ38	200	3.8e-14	Transcription factor UNE10 OS=Arabidopsis thaliana OX=3702 GN=UNE10 PE=2 SV=1	PF00010//PF02877	Helix-loop-helix DNA-binding domain//Poly(ADP-ribose) polymerase, regulatory domain	GO:0006471	protein ADP-ribosylation	GO:0003950//GO:0046983	NAD+ ADP-ribosyltransferase activity//protein dimerization activity	--	--	--	--
Cluster-193.37244-2F	C3H	C3H	Cluster-193.37244	2759	1173790949	XP_020549218.1	829	1.5e-85	zinc finger CCCH domain-containing protein 14 isoform X2 [Sesamum indicum]	XM_022986506.1	XM_022986506	88	4.71596e-36	PREDICTED: Olea europaea var. sylvestris zinc finger CCCH domain-containing protein 14-like (LOC111365934), transcript variant X3, mRNA	--	--	--	--	Q7F8R0	727	3.8e-75	Zinc finger CCCH domain-containing protein 14 OS=Oryza sativa subsp. japonica OX=39947 GN=Os02g0194200 PE=2 SV=1	PF00642//PF08098//PF00013//PF08352//PF05749	Zinc finger C-x8-C-x5-C-x3-H type (and similar)//Anemonia sulcata toxin III family//KH domain//Oligopeptide/dipeptide transporter, C-terminal region//Rubella membrane glycoprotein E2	GO:0015833//GO:0009405//GO:0006810	peptide transport//pathogenesis//transport	GO:0000166//GO:0005524//GO:0003723//GO:0019871//GO:0046872	nucleotide binding//ATP binding//RNA binding//sodium channel inhibitor activity//metal ion binding	GO:0016021//GO:0019013//GO:0042151	integral component of membrane//viral nucleocapsid//nematocyst	--	--
Cluster-193.37386-1R	HB-BELL	HB->HB-BELL	Cluster-193.37386	2944	747082275	XP_011088451.1	1580	1.3e-172	BEL1-like homeodomain protein 7 [Sesamum indicum]	XM_012981623.1	XM_012981623	340	4.13113e-176	PREDICTED: Erythranthe guttatus BEL1-like homeodomain protein 7 (LOC105957674), mRNA	--	--	--	--	Q9SIW1	851	1.7e-89	BEL1-like homeodomain protein 7 OS=Arabidopsis thaliana OX=3702 GN=BLH7 PE=1 SV=1	PF05920//PF00046	Homeobox KN domain//Homeodomain	GO:0006355	regulation of transcription, DNA-templated	GO:0003677	DNA binding	--	--	--	--
Cluster-193.37388-1F	TUB	TUB	Cluster-193.37388	524	--	--	--	--	--	--	--	--	--	--	--	--	--	--	--	--	--	--	--	--	--	--	--	--	--	--	--	--
Cluster-193.37464-2F	PHD	PHD	Cluster-193.37464	1332	747078423	XP_011086372.1	1129	1.2e-120	chromatin remodeling protein EBS isoform X1 [Sesamum indicum]	XM_011088070.2	XM_011088070	542	0	PREDICTED: Sesamum indicum chromatin remodeling protein EBS (LOC105168122), transcript variant X1, mRNA	--	--	--	--	F4JL28	965	4.6e-103	Chromatin remodeling protein EBS OS=Arabidopsis thaliana OX=3702 GN=EBS PE=1 SV=1	PF01426//PF07496	BAH domain//CW-type Zinc Finger	--	--	GO:0003682//GO:0008270	chromatin binding//zinc ion binding	GO:0000785	chromatin	--	--
Cluster-193.37468-1R	HB-other	HB->HB-other	Cluster-193.37468	1216	747069935	XP_011081776.1	1036	6.5e-110	homeobox-leucine zipper protein ATHB-15 [Sesamum indicum]	XM_011083474.2	XM_011083474	479	0	PREDICTED: Sesamum indicum homeobox-leucine zipper protein ATHB-15 (LOC105164733), mRNA	K09338	HD-ZIP	homeobox-leucine zipper protein	http://www.genome.jp/dbget-bin/www_bget?ko:K09338	Q39123	926	1.4e-98	Homeobox-leucine zipper protein ATHB-8 OS=Arabidopsis thaliana OX=3702 GN=ATHB-8 PE=1 SV=1	PF01166//PF04999//PF00170//PF07765//PF07716//PF02183//PF05920//PF01852//PF00046	TSC-22/dip/bun family//Cell division protein FtsL//bZIP transcription factor//KIP1-like protein//Basic region leucine zipper//Homeobox associated leucine zipper//Homeobox KN domain//START domain//Homeodomain	GO:0006355//GO:0051301	regulation of transcription, DNA-templated//cell division	GO:0008289//GO:0003779//GO:0003677//GO:0003700//GO:0043565	lipid binding//actin binding//DNA binding//DNA-binding transcription factor activity//sequence-specific DNA binding	GO:0016021//GO:0005667	integral component of membrane//transcription regulator complex	--	--
Cluster-193.37708-0R	B3	B3->B3	Cluster-193.37708	1990	1276259487	PIN16664.1	726	9.5e-74	hypothetical protein CDL12_10689 [Handroanthus impetiginosus]	XM_012973243.1	XM_012973243	166	1.47778e-79	PREDICTED: Erythranthe guttatus B3 domain-containing protein At2g36080 (LOC105949937), mRNA	--	--	--	--	Q8GYJ2	456	7.3e-44	B3 domain-containing protein At2g36080 OS=Arabidopsis thaliana OX=3702 GN=ARF31 PE=2 SV=1	PF02362	B3 DNA binding domain	--	--	GO:0003677	DNA binding	--	--	--	--
Cluster-193.37709-1R	SNF2	SNF2	Cluster-193.37709	4450	1276270295	PIN25831.1	2797	0	Transcription-coupled repair protein CSB/RAD26 (contains SNF2 family DNA-dependent ATPase domain) [Handroanthus impetiginosus]	XM_011087086.2	XM_011087086	954	0	PREDICTED: Sesamum indicum switch 2 (LOC105167390), transcript variant X2, mRNA	K20098	ERCC6L2	DNA excision repair protein ERCC-6-like 2	http://www.genome.jp/dbget-bin/www_bget?ko:K20098	F4I2H2	2396	1.8e-268	Switch 2 OS=Arabidopsis thaliana OX=3702 GN=SWI2 PE=3 SV=1	PF00270//PF04851//PF04710//PF05297//PF00176	DEAD/DEAH box helicase//Type III restriction enzyme, res subunit//Pellino//Herpesvirus latent membrane protein 1 (LMP1)//SNF2 family N-terminal domain	GO:0008592//GO:0000209//GO:0019087	regulation of Toll signaling pathway//protein polyubiquitination//transformation of host cell by virus	GO:0061630//GO:0003677//GO:0005524//GO:0003676//GO:0016787	ubiquitin protein ligase activity//DNA binding//ATP binding//nucleic acid binding//hydrolase activity	GO:0016021	integral component of membrane	KOG0387	Transcription-coupled repair protein CSB/RAD26 (contains SNF2 family DNA-dependent ATPase domain)
Cluster-193.38347-0F	MYB-related	MYB->MYB-related	Cluster-193.38347	427	914408369	AKV71951.1	446	5.9e-42	R2R3-MYB protein [Rehmannia glutinosa]	KR780088.1	KR780088	162	4.99723e-78	Rehmannia glutinosa R2R3-MYB protein (MYB12) mRNA, complete cds	K09422	MYBP	myb proto-oncogene protein, plant	http://www.genome.jp/dbget-bin/www_bget?ko:K09422	Q9LTV4	335	1.7e-30	Transcription factor MYB10 OS=Arabidopsis thaliana OX=3702 GN=MYB10 PE=2 SV=1	--	--	--	--	--	--	--	--	--	--
Cluster-193.38409-2F	SOH1	SOH1	Cluster-193.38409	1451	747075463	XP_011084768.1	821	6.6e-85	mediator of RNA polymerase II transcription subunit 31 isoform X2 [Sesamum indicum]	XM_011086466.2	XM_011086466	334	4.35898e-173	PREDICTED: Sesamum indicum mediator of RNA polymerase II transcription subunit 31 (LOC105166946), transcript variant X2, mRNA	K15153	MED31, SOH1	mediator of RNA polymerase II transcription subunit 31	http://www.genome.jp/dbget-bin/www_bget?ko:K15153	Q8VYB1	686	1.1e-70	Mediator of RNA polymerase II transcription subunit 31 OS=Arabidopsis thaliana OX=3702 GN=MED31 PE=1 SV=1	PF05669	SOH1	GO:0006355	regulation of transcription, DNA-templated	GO:0003712	transcription coregulator activity	GO:0005667//GO:0016592	transcription regulator complex//mediator complex	KOG4086	Transcriptional regulator SOH1
Cluster-193.38669-0R	PHD	PHD	Cluster-193.38669	2865	747079382	XP_011086888.1	2484	1.9e-277	E3 ubiquitin-protein ligase ORTHRUS 2 [Sesamum indicum]	XM_011088586.2	XM_011088586	597	0	PREDICTED: Sesamum indicum E3 ubiquitin-protein ligase ORTHRUS 2 (LOC105168484), mRNA	K10638	UHRF1, NP95	E3 ubiquitin-protein ligase UHRF1	http://www.genome.jp/dbget-bin/www_bget?ko:K10638	Q9FKA7	1657	5.7e-183	E3 ubiquitin-protein ligase ORTHRUS 1 OS=Arabidopsis thaliana OX=3702 GN=ORTH1 PE=1 SV=1	PF12861//PF16685//PF00097	Anaphase-promoting complex subunit 11 RING-H2 finger//zinc RING finger of MSL2//Zinc finger, C3HC4 type (RING finger)	GO:0016567	protein ubiquitination	GO:0046872//GO:0004842//GO:0061630	metal ion binding//ubiquitin-protein transferase activity//ubiquitin protein ligase activity	GO:0005680	anaphase-promoting complex	--	--
Cluster-193.39041-0F	mTERF	mTERF	Cluster-193.39041	1372	1276233753	PIM98010.1	983	1e-103	Mitochondrial transcription termination factor, mTERF [Handroanthus impetiginosus]	--	--	--	--	--	K15032	MTERFD	mTERF domain-containing protein, mitochondrial	http://www.genome.jp/dbget-bin/www_bget?ko:K15032	--	--	--	--	PF02536	mTERF	GO:0006355	regulation of transcription, DNA-templated	GO:0003690	double-stranded DNA binding	--	--	--	--
Cluster-193.39046-1R	AUX/IAA	AUX/IAA	Cluster-193.39046	1981	1173770947	XP_020553365.1	689	1.8e-69	auxin response factor 19 isoform X2 [Sesamum indicum]	XM_012995752.1	XM_012995752	194	4.004e-95	PREDICTED: Erythranthe guttatus auxin response factor 19-like (LOC105970928), mRNA	--	--	--	--	P93022	552	5.4e-55	Auxin response factor 7 OS=Arabidopsis thaliana OX=3702 GN=ARF7 PE=1 SV=2	--	--	--	--	--	--	--	--	--	--
Cluster-193.39205-2R	Alfin-like	Alfin-like	Cluster-193.39205	2426	1276241873	PIN02937.1	762	7.7e-78	putative PHD Zn-finger protein [Handroanthus impetiginosus]	XM_011089298.2	XM_011089298	349	0	PREDICTED: Sesamum indicum PHD finger protein ALFIN-LIKE 6 (LOC105169038), mRNA	--	--	--	--	Q8S8M9	664	6.8e-68	PHD finger protein ALFIN-LIKE 6 OS=Arabidopsis thaliana OX=3702 GN=AL6 PE=1 SV=1	PF04889//PF12165//PF02083//PF09026//PF04546//PF00130//PF05297	Cwf15/Cwc15 cell cycle control protein//Alfin//Urotensin II//Centromere protein B dimerisation domain//Sigma-70, non-essential region//Phorbol esters/diacylglycerol binding domain (C1 domain)//Herpesvirus latent membrane protein 1 (LMP1)	GO:0019087//GO:0006355//GO:0097746//GO:0007165//GO:0035556//GO:0006352//GO:0000398//GO:0008217	transformation of host cell by virus//regulation of transcription, DNA-templated//regulation of blood vessel diameter//signal transduction//intracellular signal transduction//DNA-templated transcription, initiation//mRNA splicing, via spliceosome//regulation of blood pressure	GO:0003677//GO:0003682//GO:0005179//GO:0003700//GO:0016987//GO:0042393	DNA binding//chromatin binding//hormone activity//DNA-binding transcription factor activity//sigma factor activity//histone binding	GO:0016021//GO:0000775//GO:0005634//GO:0005576//GO:0000785//GO:0005681//GO:0005667	integral component of membrane//chromosome, centromeric region//nucleus//extracellular region//chromatin//spliceosomal complex//transcription regulator complex	--	--
Cluster-193.39206-0R	Alfin-like	Alfin-like	Cluster-193.39206	700	747080683	XP_011087600.1	418	1.7e-38	PHD finger protein ALFIN-LIKE 6 [Sesamum indicum]	XM_011089298.2	XM_011089298	212	1.35288e-105	PREDICTED: Sesamum indicum PHD finger protein ALFIN-LIKE 6 (LOC105169038), mRNA	--	--	--	--	Q8S8M9	318	2.6e-28	PHD finger protein ALFIN-LIKE 6 OS=Arabidopsis thaliana OX=3702 GN=AL6 PE=1 SV=1	PF00130	Phorbol esters/diacylglycerol binding domain (C1 domain)	GO:0035556	intracellular signal transduction	--	--	--	--	KOG1632	Uncharacterized PHD Zn-finger protein
Cluster-193.39430-2F	AP2/ERF-ERF	AP2/ERF->AP2/ERF-ERF	Cluster-193.39430	1312	1276252489	PIN10926.1	489	1.9e-46	hypothetical protein CDL12_16471 [Handroanthus impetiginosus]	XM_012995704.1	XM_012995704	141	7.63286e-66	PREDICTED: Erythranthe guttatus ethylene-responsive transcription factor ERF017-like (LOC105970888), mRNA	--	--	--	--	Q9C591	238	9.1e-19	Ethylene-responsive transcription factor ERF016 OS=Arabidopsis thaliana OX=3702 GN=ERF016 PE=2 SV=1	PF00847	AP2 domain	GO:0006355	regulation of transcription, DNA-templated	GO:0003700	DNA-binding transcription factor activity	GO:0005667	transcription regulator complex	--	--
Cluster-193.39450-0F	MADS-MIKC	MADS->MADS-MIKC	Cluster-193.39450	2289	1600706002	TEY87702.1	251	1.3e-18	hypothetical protein Saspl_012072 [Salvia splendens]	--	--	--	--	--	--	--	--	--	Q9S7Q7	194	2e-13	MADS-box protein FLOWERING LOCUS C OS=Arabidopsis thaliana OX=3702 GN=FLC PE=1 SV=1	PF00241//PF01486//PF16320//PF00319	Cofilin/tropomyosin-type actin-binding protein//K-box region//Ribosomal protein L7/L12 dimerisation domain//SRF-type transcription factor (DNA-binding and dimerisation domain)	GO:0042254//GO:0006412//GO:0006355	ribosome biogenesis//translation//regulation of transcription, DNA-templated	GO:0003700//GO:0003735//GO:0003779//GO:0003677//GO:0046983	DNA-binding transcription factor activity//structural constituent of ribosome//actin binding//DNA binding//protein dimerization activity	GO:0005634//GO:0005667//GO:0005840	nucleus//transcription regulator complex//ribosome	--	--
Cluster-193.39455-1F	WRKY	WRKY	Cluster-193.39455	2934	747099246	XP_011097672.1	1949	2.1e-215	probable WRKY transcription factor 2 isoform X1 [Sesamum indicum]	XM_011099370.2	XM_011099370	414	0	PREDICTED: Sesamum indicum probable WRKY transcription factor 2 (LOC105176541), transcript variant X1, mRNA	K18835	WRKY2	WRKY transcription factor 2	http://www.genome.jp/dbget-bin/www_bget?ko:K18835	Q9FG77	1154	1.2e-124	Probable WRKY transcription factor 2 OS=Arabidopsis thaliana OX=3702 GN=WRKY2 PE=1 SV=1	PF03106//PF18608//PF01977	WRKY DNA -binding domain//XIAP-associated factor 1 C-terminal domain//3-octaprenyl-4-hydroxybenzoate carboxy-lyase	GO:0006915//GO:0006355	apoptotic process//regulation of transcription, DNA-templated	GO:0016831//GO:0043565//GO:0003700	carboxy-lyase activity//sequence-specific DNA binding//DNA-binding transcription factor activity	GO:0005667	transcription regulator complex	--	--
Cluster-193.39736-2F	GeBP	GeBP	Cluster-193.39736	1873	747096481	XP_011096164.1	924	9.8e-97	GLABROUS1 enhancer-binding protein-like [Sesamum indicum]	XM_011097862.1	XM_011097862	385	0	PREDICTED: Sesamum indicum GLABROUS1 enhancer-binding protein-like (LOC105175428), mRNA	--	--	--	--	O23063	230	1.1e-17	Probable transcription factor At4g00390 OS=Arabidopsis thaliana OX=3702 GN=At4g00390 PE=1 SV=1	PF04504	Protein of unknown function, DUF573	GO:0006355	regulation of transcription, DNA-templated	--	--	--	--	--	--
Cluster-193.39853-0F	MYB	MYB->MYB	Cluster-193.39853	1211	1276267300	PIN23260.1	963	1.9e-101	Transcription factor, Myb superfamily [Handroanthus impetiginosus]	XM_011073056.2	XM_011073056	284	2.25788e-145	PREDICTED: Sesamum indicum transcription factor MYB108 (LOC105156826), mRNA	K09422	MYBP	myb proto-oncogene protein, plant	http://www.genome.jp/dbget-bin/www_bget?ko:K09422	Q9LDE1	678	8e-70	Transcription factor MYB108 OS=Arabidopsis thaliana OX=3702 GN=MYB108 PE=1 SV=1	--	--	--	--	--	--	--	--	--	--
Cluster-193.39854-0R	WRKY	WRKY	Cluster-193.39854	3320	604317260	EYU29336.1	2075	5.9e-230	hypothetical protein MIMGU_mgv1a022418mg [Erythranthe guttata]	XM_023008497.1	XM_023008497	196	5.22398e-96	PREDICTED: Olea europaea var. sylvestris protein PLASTID MOVEMENT IMPAIRED 1-RELATED 1-like (LOC111384236), mRNA	--	--	--	--	F4K5K6	698	1.1e-71	Protein PLASTID MOVEMENT IMPAIRED 1-RELATED 1 OS=Arabidopsis thaliana OX=3702 GN=PMIR1 PE=2 SV=1	PF03106//PF10723//PF06580	WRKY DNA -binding domain//Replication regulatory protein RepB//Histidine kinase	GO:0016310//GO:0000160//GO:0006276//GO:0006355	phosphorylation//phosphorelay signal transduction system//plasmid maintenance//regulation of transcription, DNA-templated	GO:0003700//GO:0043565//GO:0000155	DNA-binding transcription factor activity//sequence-specific DNA binding//phosphorelay sensor kinase activity	GO:0005667//GO:0016021//GO:0009365	transcription regulator complex//integral component of membrane//protein histidine kinase complex	--	--
Cluster-193.40172-0R	C3H	C3H	Cluster-193.40172	1693	1600649445	TEY32740.1	219	5e-15	hypothetical protein Saspl_030266 [Salvia splendens]	--	--	--	--	--	--	--	--	--	Q6NPN3	169	1.2e-10	Zinc finger CCCH domain-containing protein 58 OS=Arabidopsis thaliana OX=3702 GN=At5g18550 PE=2 SV=1	PF00642	Zinc finger C-x8-C-x5-C-x3-H type (and similar)	--	--	GO:0046872	metal ion binding	--	--	--	--
Cluster-193.40172-1R	C3H	C3H	Cluster-193.40172	1693	1600649445	TEY32740.1	219	5e-15	hypothetical protein Saspl_030266 [Salvia splendens]	--	--	--	--	--	--	--	--	--	Q6NPN3	169	1.2e-10	Zinc finger CCCH domain-containing protein 58 OS=Arabidopsis thaliana OX=3702 GN=At5g18550 PE=2 SV=1	PF00642	Zinc finger C-x8-C-x5-C-x3-H type (and similar)	--	--	GO:0046872	metal ion binding	--	--	--	--
Cluster-193.40174-2F	C3H	C3H	Cluster-193.40174	2108	747086827	XP_011090931.1	1742	1.5e-191	zinc finger CCCH domain-containing protein 32 [Sesamum indicum]	XM_011073163.2	XM_011073163	300	5.06829e-154	PREDICTED: Sesamum indicum zinc finger CCCH domain-containing protein 34 (LOC105156903), transcript variant X2, mRNA	--	--	--	--	Q9SQU4	1183	3.9e-128	Zinc finger CCCH domain-containing protein 34 OS=Arabidopsis thaliana OX=3702 GN=At3g06410 PE=2 SV=2	PF00642	Zinc finger C-x8-C-x5-C-x3-H type (and similar)	--	--	GO:0046872	metal ion binding	--	--	--	--
Cluster-193.40805-1R	bZIP	bZIP	Cluster-193.40805	1510	747073331	XP_011083621.1	548	3.1e-53	bZIP transcription factor 44 [Sesamum indicum]	XM_021780693.1	XM_021780693	104	3.26125e-45	PREDICTED: Hevea brasiliensis bZIP transcription factor 44-like (LOC110632454), mRNA	--	--	--	--	C0Z2L5	338	2.7e-30	bZIP transcription factor 44 OS=Arabidopsis thaliana OX=3702 GN=BZIP44 PE=1 SV=1	PF07716//PF06156//PF03131//PF01166//PF06005//PF00170//PF15898	Basic region leucine zipper//Initiation control protein YabA//bZIP Maf transcription factor//TSC-22/dip/bun family//Cell division protein ZapB//bZIP transcription factor//cGMP-dependent protein kinase interacting domain	GO:0090529//GO:0043093//GO:0006260//GO:0006355	cell septum assembly//FtsZ-dependent cytokinesis//DNA replication//regulation of transcription, DNA-templated	GO:0003700//GO:0003677//GO:0019901	DNA-binding transcription factor activity//DNA binding//protein kinase binding	GO:0005634//GO:0005667//GO:0005737	nucleus//transcription regulator complex//cytoplasm	--	--
Cluster-193.40887-0R	MADS-M-type	MADS->MADS-M-type	Cluster-193.40887	897	187369554	BAG31396.1	410	1.9e-37	RIN-like MADS-box protein [Torenia fournieri]	XM_025159826.1	XM_025159826	45	1.19794e-12	PREDICTED: Ricinus communis agamous-like MADS-box protein AGL18 (LOC8280405), mRNA	--	--	--	--	Q9AT76	290	5.8e-25	Agamous-like MADS-box protein AGL27 OS=Arabidopsis thaliana OX=3702 GN=AGL27 PE=1 SV=1	PF01486//PF00319	K-box region//SRF-type transcription factor (DNA-binding and dimerisation domain)	GO:0006355	regulation of transcription, DNA-templated	GO:0046983//GO:0003700//GO:0003677	protein dimerization activity//DNA-binding transcription factor activity//DNA binding	GO:0005667//GO:0005634	transcription regulator complex//nucleus	--	--
Cluster-193.40893-1R	Alfin-like	Alfin-like	Cluster-193.40893	2529	1276260565	PIN17571.1	486	8.1e-46	hypothetical protein CDL12_09752 [Handroanthus impetiginosus]	XM_011096715.2	XM_011096715	271	8.05628e-138	PREDICTED: Sesamum indicum PHD finger protein ALFIN-LIKE 1-like (LOC105174571), mRNA	--	--	--	--	Q9SRM4	413	9e-39	PHD finger protein ALFIN-LIKE 2 OS=Arabidopsis thaliana OX=3702 GN=AL2 PE=1 SV=1	PF12165//PF00661	Alfin//Viral matrix protein	GO:0006355//GO:0019068	regulation of transcription, DNA-templated//virion assembly	GO:0042393//GO:0005198	histone binding//structural molecule activity	--	--	KOG1632	Uncharacterized PHD Zn-finger protein
Cluster-193.40971-2R	mTERF	mTERF	Cluster-193.40971	1346	1173811954	XP_020551349.1	1642	3.9e-180	transcription termination factor MTEF18, mitochondrial [Sesamum indicum]	--	--	--	--	--	--	--	--	--	Q9M219	264	9.1e-22	Transcription termination factor MTEF18, mitochondrial OS=Arabidopsis thaliana OX=3702 GN=MTERF18 PE=1 SV=1	PF02536	mTERF	GO:0006355	regulation of transcription, DNA-templated	GO:0003690	double-stranded DNA binding	--	--	--	--
Cluster-193.41302-0F	B3	B3->B3	Cluster-193.41302	2241	661883833	CDP12499.1	444	5.3e-41	unnamed protein product [Coffea canephora]	XM_012982727.1	XM_012982727	61	3.90142e-21	PREDICTED: Erythranthe guttatus putative B3 domain-containing protein At5g66980 (LOC105958722), mRNA	--	--	--	--	Q9FHB0	133	2.3e-06	B3 domain-containing protein At5g60140 OS=Arabidopsis thaliana OX=3702 GN=At5g60140 PE=2 SV=2	PF05460//PF02362//PF05432	Origin recognition complex subunit 6 (ORC6)//B3 DNA binding domain//Bone sialoprotein II (BSP-II)	GO:0007155//GO:0006260//GO:0001503	cell adhesion//DNA replication//ossification	GO:0003677	DNA binding	GO:0005664//GO:0005576	nuclear origin of replication recognition complex//extracellular region	--	--
Cluster-193.4145-0F	C2H2	C2H2	Cluster-193.4145	2332	747104039	XP_011100239.1	1227	8.9e-132	zinc finger protein NUTCRACKER [Sesamum indicum]	XM_011101937.2	XM_011101937	357	0	PREDICTED: Sesamum indicum zinc finger protein NUTCRACKER (LOC105178467), mRNA	--	--	--	--	Q9ZWA6	951	3.4e-101	Zinc finger protein MAGPIE OS=Arabidopsis thaliana OX=3702 GN=MGP PE=1 SV=1	PF00096//PF04810//PF01180	Zinc finger, C2H2 type//Sec23/Sec24 zinc finger//Dihydroorotate dehydrogenase	GO:0006886//GO:0055114//GO:0006888	intracellular protein transport//oxidation-reduction process//endoplasmic reticulum to Golgi vesicle-mediated transport	GO:0003676//GO:0016627//GO:0008270	nucleic acid binding//oxidoreductase activity, acting on the CH-CH group of donors//zinc ion binding	GO:0005737//GO:0030127	cytoplasm//COPII vesicle coat	--	--
Cluster-193.41452-1R	C2C2-GATA	C2C2->C2C2-GATA	Cluster-193.41452	1547	1335224420	PNX83372.1	511	6.3e-49	GATA transcription factor 5-like protein [Trifolium pratense]	XM_011092116.2	XM_011092116	258	8.2414e-131	PREDICTED: Sesamum indicum GATA transcription factor 5 (LOC105171101), mRNA	--	--	--	--	Q9FH57	344	5.5e-31	GATA transcription factor 5 OS=Arabidopsis thaliana OX=3702 GN=GATA5 PE=2 SV=1	PF15761//PF12328//PF00320	Immortalisation up-regulated protein//Rpp20 subunit of nuclear RNase MRP and P//GATA zinc finger	GO:0051252//GO:0008033//GO:0006355	regulation of RNA metabolic process//tRNA processing//regulation of transcription, DNA-templated	GO:0043565//GO:0004526//GO:0008270	sequence-specific DNA binding//ribonuclease P activity//zinc ion binding	GO:0030677//GO:0005634	ribonuclease P complex//nucleus	--	--
Cluster-193.41674-0F	MYB-related	MYB->MYB-related	Cluster-193.41674	2393	1276245762	PIN05759.1	503	8.2e-48	hypothetical protein CDL12_21694 [Handroanthus impetiginosus]	XM_012972227.1	XM_012972227	127	8.53004e-58	PREDICTED: Erythranthe guttatus transcription factor DIVARICATA (LOC105948965), mRNA	--	--	--	--	Q8LH59	315	2e-27	Transcription factor MYBS1 OS=Oryza sativa subsp. japonica OX=39947 GN=MYBS1 PE=1 SV=1	--	--	--	--	--	--	--	--	--	--
Cluster-193.4198-0F	SNF2	SNF2	Cluster-193.4198	1562	1344013236	XP_023889248.1	1526	1.3e-166	putative DNA helicase ino80 [Quercus suber]	XM_025318314.1	XM_025318314	1385	0	Rhizophagus irregularis DAOM 181602=DAOM 197198 hypothetical protein (GLOIN_2v1625103), mRNA	K11665	INO80, INOC1	DNA helicase INO80	http://www.genome.jp/dbget-bin/www_bget?ko:K11665	Q4PGL2	1632	2.5e-180	Chromatin-remodeling ATPase INO80 OS=Ustilago maydis (strain 521 / FGSC 9021) OX=237631 GN=INO80 PE=3 SV=1	PF13892//PF00176//PF04851	DNA-binding domain//SNF2 family N-terminal domain//Type III restriction enzyme, res subunit	--	--	GO:0003677//GO:0016787//GO:0005524	DNA binding//hydrolase activity//ATP binding	--	--	KOG0388	SNF2 family DNA-dependent ATPase
Cluster-193.42190-2F	B3-ARF	B3->B3-ARF	Cluster-193.42190	2925	1276246139	PIN06042.1	1948	2.8e-215	hypothetical protein CDL12_21412 [Handroanthus impetiginosus]	XM_020698361.1	XM_020698361	712	0	PREDICTED: Sesamum indicum auxin response factor 3 (LOC105175642), transcript variant X1, mRNA	--	--	--	--	O23661	1358	2.7e-148	Auxin response factor 3 OS=Arabidopsis thaliana OX=3702 GN=ARF3 PE=1 SV=2	PF02362//PF01853//PF06507	B3 DNA binding domain//MOZ/SAS family//Auxin response factor	GO:0006355//GO:0016573//GO:0042967//GO:0009725	regulation of transcription, DNA-templated//histone acetylation//obsolete acyl-carrier-protein biosynthetic process//response to hormone	GO:0003677//GO:0004402	DNA binding//histone acetyltransferase activity	GO:0000123//GO:0005634	histone acetyltransferase complex//nucleus	--	--
Cluster-193.4261-1R	DBB	DBB	Cluster-193.4261	1028	1028986485	XP_016748117.1	1251	6.5e-135	PREDICTED: B-box zinc finger protein 24-like [Gossypium hirsutum]	XM_016815027.1	XM_016815027	1022	0	PREDICTED: Gossypium hirsutum B-box zinc finger protein 24-like (LOC107890545), mRNA	--	--	--	--	Q96288	743	2e-77	B-box zinc finger protein 24 OS=Arabidopsis thaliana OX=3702 GN=BBX24 PE=1 SV=1	PF01308//PF00643	Chlamydia major outer membrane protein//B-box zinc finger	GO:0006810	transport	GO:0008270//GO:0015288//GO:0005198	zinc ion binding//porin activity//structural molecule activity	GO:0009279	cell outer membrane	--	--
Cluster-193.42666-2R	SET	SET	Cluster-193.42666	4662	747102210	XP_011099261.1	5915	0	histone-lysine N-methyltransferase SUVR5 [Sesamum indicum]	XM_011100959.2	XM_011100959	1311	0	PREDICTED: Sesamum indicum histone-lysine N-methyltransferase SUVR5 (LOC105177720), mRNA	--	--	--	--	O64827	3311	0	Histone-lysine N-methyltransferase SUVR5 OS=Arabidopsis thaliana OX=3702 GN=SUVR5 PE=1 SV=3	PF05033//PF00856//PF17907//PF11722	Pre-SET motif//SET domain//AWS domain//CCCH zinc finger in TRM13 protein	GO:0034968//GO:0006479//GO:0006554	histone lysine methylation//protein methylation//lysine catabolic process	GO:0005515//GO:0018024//GO:0008270//GO:0008168	protein binding//histone-lysine N-methyltransferase activity//zinc ion binding//methyltransferase activity	GO:0005634	nucleus	KOG1082	Histone H3 (Lys9) methyltransferase SUV39H1/Clr4, required for transcriptional silencing
Cluster-193.42872-1R	AP2/ERF-ERF	AP2/ERF->AP2/ERF-ERF	Cluster-193.42872	1314	747092238	XP_011093871.1	808	1.9e-83	ethylene-responsive transcription factor ERF017-like [Sesamum indicum]	XM_011095569.2	XM_011095569	225	1.54178e-112	PREDICTED: Sesamum indicum ethylene-responsive transcription factor ERF017-like (LOC105173709), mRNA	--	--	--	--	Q84QC2	422	4.2e-40	Ethylene-responsive transcription factor ERF017 OS=Arabidopsis thaliana OX=3702 GN=ERF017 PE=2 SV=1	PF00847//PF05093//PF03047	AP2 domain//Cytokine-induced anti-apoptosis inhibitor 1, Fe-S biogenesis//COMC family	GO:0007165//GO:0006355//GO:0016226	signal transduction//regulation of transcription, DNA-templated//iron-sulfur cluster assembly	GO:0003700//GO:0051536//GO:0005186	DNA-binding transcription factor activity//iron-sulfur cluster binding//pheromone activity	GO:0005737//GO:0005667	cytoplasm//transcription regulator complex	--	--
Cluster-193.43082-2F	AP2/ERF-ERF	AP2/ERF->AP2/ERF-ERF	Cluster-193.43082	1212	1276259546	PIN16718.1	823	3.2e-85	hypothetical protein CDL12_10632 [Handroanthus impetiginosus]	XM_011078722.2	XM_011078722	443	0	PREDICTED: Sesamum indicum AP2-like ethylene-responsive transcription factor TOE3 (LOC105161130), transcript variant X3, mRNA	K09284	AP2	AP2-like factor, euAP2 lineage	http://www.genome.jp/dbget-bin/www_bget?ko:K09284	Q9SK03	550	5.6e-55	Ethylene-responsive transcription factor RAP2-7 OS=Arabidopsis thaliana OX=3702 GN=RAP2-7 PE=2 SV=2	PF00847//PF02443	AP2 domain//Circovirus capsid protein	GO:0019069//GO:0006355	viral capsid assembly//regulation of transcription, DNA-templated	GO:0003700	DNA-binding transcription factor activity	GO:0005667//GO:0042025	transcription regulator complex//host cell nucleus	--	--
Cluster-193.43083-1F	GRAS	GRAS	Cluster-193.43083	2033	1276268769	PIN24529.1	1843	2.9e-203	hypothetical protein CDL12_02749 [Handroanthus impetiginosus]	XM_011101281.2	XM_011101281	483	0	PREDICTED: Sesamum indicum scarecrow-like protein 15 (LOC105177965), mRNA	--	--	--	--	O23210	940	5.6e-100	Scarecrow-like protein 15 OS=Arabidopsis thaliana OX=3702 GN=SCL15 PE=1 SV=3	PF00531	Death domain	GO:0007165	signal transduction	GO:0005515	protein binding	--	--	--	--
Cluster-193.43474-0F	C2C2-Dof	C2C2->C2C2-Dof	Cluster-193.43474	1475	1276244040	PIN04516.1	840	4.2e-87	hypothetical protein CDL12_22945 [Handroanthus impetiginosus]	XM_011074650.2	XM_011074650	250	2.19794e-126	PREDICTED: Sesamum indicum dof zinc finger protein DOF5.4-like (LOC105158041), mRNA	--	--	--	--	Q8LDR0	438	6.6e-42	Dof zinc finger protein DOF5.4 OS=Arabidopsis thaliana OX=3702 GN=DOF5.4 PE=2 SV=2	PF02701	Dof domain, zinc finger	GO:0006355	regulation of transcription, DNA-templated	GO:0003677	DNA binding	--	--	--	--
Cluster-193.43560-2F	B3	B3->B3	Cluster-193.43560	1576	747081955	XP_011088276.1	605	8e-60	B3 domain-containing protein At3g19184 isoform X1 [Sesamum indicum]	XM_011089976.2	XM_011089976	210	4.04447e-104	PREDICTED: Sesamum indicum B3 domain-containing protein At5g42700 (LOC105169556), transcript variant X2, mRNA	--	--	--	--	Q0JP99	273	9.6e-23	B3 domain-containing protein Os01g0234100 OS=Oryza sativa subsp. japonica OX=39947 GN=Os01g0234100 PE=2 SV=1	PF02362	B3 DNA binding domain	--	--	GO:0003677	DNA binding	--	--	--	--
Cluster-193.43564-1R	SNF2	SNF2	Cluster-193.43564	3306	747086509	XP_011090758.1	4556	0	probable ATP-dependent DNA helicase CHR12 [Sesamum indicum]	XM_011092456.2	XM_011092456	1883	0	PREDICTED: Sesamum indicum probable ATP-dependent DNA helicase CHR12 (LOC105171369), mRNA	--	--	--	--	F4J9M5	3535	0	Probable ATP-dependent DNA helicase CHR12 OS=Arabidopsis thaliana OX=3702 GN=CHR12 PE=2 SV=1	PF11496//PF08880//PF00176//PF14619//PF04851	Class II histone deacetylase complex subunits 2 and 3//QLQ//SNF2 family N-terminal domain//Snf2-ATP coupling, chromatin remodelling complex//Type III restriction enzyme, res subunit	GO:0016575//GO:0006355	histone deacetylation//regulation of transcription, DNA-templated	GO:0042393//GO:0016787//GO:0005524//GO:0003677	histone binding//hydrolase activity//ATP binding//DNA binding	GO:0005634//GO:0070823	nucleus//HDA1 complex	KOG0386	Chromatin remodeling complex SWI/SNF, component SWI2 and related ATPases (DNA/RNA helicase superfamily)
Cluster-193.43628-1F	HB-other	HB->HB-other	Cluster-193.43628	1008	1276265797	PIN22001.1	752	4.6e-77	Transcription factor DLX [Handroanthus impetiginosus]	XM_011094865.2	XM_011094865	297	1.10892e-152	PREDICTED: Sesamum indicum homeobox-leucine zipper protein ANTHOCYANINLESS 2 (LOC105173189), transcript variant X2, mRNA	K09338	HD-ZIP	homeobox-leucine zipper protein	http://www.genome.jp/dbget-bin/www_bget?ko:K09338	Q0WV12	556	9.4e-56	Homeobox-leucine zipper protein ANTHOCYANINLESS 2 OS=Arabidopsis thaliana OX=3702 GN=ANL2 PE=2 SV=1	PF05920//PF00046	Homeobox KN domain//Homeodomain	GO:0006355	regulation of transcription, DNA-templated	GO:0003677	DNA binding	--	--	--	--
Cluster-193.43636-0R	C3H	C3H	Cluster-193.43636	3876	848879717	XP_012840247.1	947	4.4e-99	PREDICTED: zinc finger CCCH domain-containing protein 5 [Erythranthe guttata]	XM_011089326.2	XM_011089326	451	0	PREDICTED: Sesamum indicum zinc finger CCCH domain-containing protein 5 (LOC105169059), mRNA	--	--	--	--	Q6YVX9	590	4.1e-59	Zinc finger CCCH domain-containing protein 16 OS=Oryza sativa subsp. japonica OX=39947 GN=Os02g0557500 PE=2 SV=2	PF00642//PF14641//PF00076	Zinc finger C-x8-C-x5-C-x3-H type (and similar)//Helix-turn-helix DNA-binding domain of SPT6//RNA recognition motif. (a.k.a. RRM, RBD, or RNP domain)	--	--	GO:0003676//GO:0046872//GO:0003677	nucleic acid binding//metal ion binding//DNA binding	--	--	KOG2202	U2 snRNP splicing factor, small subunit, and related proteins
Cluster-193.43636-1R	C3H	C3H	Cluster-193.43636	3876	848879717	XP_012840247.1	947	4.4e-99	PREDICTED: zinc finger CCCH domain-containing protein 5 [Erythranthe guttata]	XM_011089326.2	XM_011089326	451	0	PREDICTED: Sesamum indicum zinc finger CCCH domain-containing protein 5 (LOC105169059), mRNA	--	--	--	--	Q6YVX9	590	4.1e-59	Zinc finger CCCH domain-containing protein 16 OS=Oryza sativa subsp. japonica OX=39947 GN=Os02g0557500 PE=2 SV=2	PF00642//PF14641//PF00076	Zinc finger C-x8-C-x5-C-x3-H type (and similar)//Helix-turn-helix DNA-binding domain of SPT6//RNA recognition motif. (a.k.a. RRM, RBD, or RNP domain)	--	--	GO:0003676//GO:0046872//GO:0003677	nucleic acid binding//metal ion binding//DNA binding	--	--	KOG2202	U2 snRNP splicing factor, small subunit, and related proteins
Cluster-193.43733-0R	CPP	CPP	Cluster-193.43733	2694	747091726	XP_011093606.1	2032	4.7e-225	protein tesmin/TSO1-like CXC 5 [Sesamum indicum]	XM_011095304.2	XM_011095304	903	0	PREDICTED: Sesamum indicum protein tesmin/TSO1-like CXC 5 (LOC105173528), mRNA	--	--	--	--	Q9SZD1	1209	4.8e-131	Protein tesmin/TSO1-like CXC 5 OS=Arabidopsis thaliana OX=3702 GN=TCX5 PE=1 SV=1	--	--	--	--	--	--	--	--	KOG1171	Metallothionein-like protein
Cluster-193.43781-2F	bHLH	bHLH	Cluster-193.43781	415	747043838	XP_011085914.1	486	1.3e-46	transcription factor ABORTED MICROSPORES [Sesamum indicum]	XM_023040930.1	XM_023040930	87	2.38562e-36	PREDICTED: Olea europaea var. sylvestris transcription factor ABORTED MICROSPORES-like (LOC111410534), transcript variant X2, mRNA	--	--	--	--	Q9ZVX2	339	5.6e-31	Transcription factor ABORTED MICROSPORES OS=Arabidopsis thaliana OX=3702 GN=AMS PE=1 SV=2	PF02049//PF00010	Flagellar hook-basal body complex protein FliE//Helix-loop-helix DNA-binding domain	GO:0071973	bacterial-type flagellum-dependent cell motility	GO:0003774//GO:0005198//GO:0046983	motor activity//structural molecule activity//protein dimerization activity	GO:0009288	bacterial-type flagellum	--	--
Cluster-193.44065-0R	GRF	GRF	Cluster-193.44065	2389	747059085	XP_011075906.1	868	3.9e-90	growth-regulating factor 2 [Sesamum indicum]	XM_011077604.1	XM_011077604	145	8.39593e-68	PREDICTED: Sesamum indicum growth-regulating factor 2 (LOC105160287), mRNA	--	--	--	--	Q9FJB8	213	1.3e-15	Growth-regulating factor 7 OS=Arabidopsis thaliana OX=3702 GN=GRF7 PE=2 SV=1	PF00400//PF08880	WD domain, G-beta repeat//QLQ	GO:0006355	regulation of transcription, DNA-templated	GO:0005524//GO:0005515	ATP binding//protein binding	GO:0005634	nucleus	--	--
Cluster-193.44330-2F	GARP-ARR-B	GARP->GARP-ARR-B	Cluster-193.44330	1680	1276242365	PIN03289.1	1506	2.9e-164	hypothetical protein CDL12_24194 [Handroanthus impetiginosus]	XM_011085713.2	XM_011085713	330	8.46398e-171	PREDICTED: Sesamum indicum two-component response regulator ARR12 (LOC105166376), mRNA	K14491	ARR-B	two-component response regulator ARR-B family	http://www.genome.jp/dbget-bin/www_bget?ko:K14491	Q6K8X6	729	1.4e-75	Two-component response regulator ORR23 OS=Oryza sativa subsp. japonica OX=39947 GN=RR23 PE=2 SV=1	PF04931//PF00072	DNA polymerase phi//Response regulator receiver domain	GO:0006355//GO:0000160	regulation of transcription, DNA-templated//phosphorelay signal transduction system	GO:0008134//GO:0003677	transcription factor binding//DNA binding	GO:0005667//GO:0005730	transcription regulator complex//nucleolus	--	--
Cluster-193.44564-1R	OFP	OFP	Cluster-193.44564	3803	1173808744	XP_020551095.1	1974	3.5e-218	dual specificity tyrosine-phosphorylation-regulated kinase 4 isoform X1 [Sesamum indicum]	XM_023003322.1	XM_023003322	266	7.31995e-135	PREDICTED: Olea europaea var. sylvestris probable serine/threonine-protein kinase clkA (LOC111379881), mRNA	--	--	--	--	P14680	434	5e-41	Dual specificity protein kinase YAK1 OS=Saccharomyces cerevisiae (strain ATCC 204508 / S288c) OX=559292 GN=YAK1 PE=1 SV=1	PF00069//PF07714//PF12513	Protein kinase domain//Protein tyrosine and serine/threonine kinase//Mitochondrial degradasome RNA helicase subunit C terminal	GO:0006468	protein phosphorylation	GO:0005524//GO:0004672//GO:0016817	ATP binding//protein kinase activity//hydrolase activity, acting on acid anhydrides	--	--	KOG0667	Dual-specificity tyrosine-phosphorylation regulated kinase
Cluster-193.44692-2R	mTERF	mTERF	Cluster-193.44692	1720	1276261460	PIN18297.1	1957	1.5e-216	Mitochondrial transcription termination factor, mTERF [Handroanthus impetiginosus]	XM_011088683.2	XM_011088683	778	0	PREDICTED: Sesamum indicum uncharacterized LOC105168551 (LOC105168551), mRNA	K15032	MTERFD	mTERF domain-containing protein, mitochondrial	http://www.genome.jp/dbget-bin/www_bget?ko:K15032	F4IHL3	388	4.8e-36	Transcription termination factor MTERF2, chloroplastic OS=Arabidopsis thaliana OX=3702 GN=MTERF2 PE=3 SV=1	PF02536	mTERF	GO:0006355	regulation of transcription, DNA-templated	GO:0003690	double-stranded DNA binding	--	--	--	--
Cluster-193.4472-2F	zf-HD	zf-HD	Cluster-193.4472	796	1276259024	PIN16288.1	391	2.6e-35	hypothetical protein CDL12_11058 [Handroanthus impetiginosus]	--	--	--	--	--	--	--	--	--	Q9SEZ1	242	1.9e-19	Zinc-finger homeodomain protein 11 OS=Arabidopsis thaliana OX=3702 GN=ZHD11 PE=1 SV=1	PF02803	Thiolase, C-terminal domain	--	--	GO:0016747	transferase activity, transferring acyl groups other than amino-acyl groups	--	--	--	--
Cluster-193.44829-0R	TRAF	TRAF	Cluster-193.44829	3761	747095604	XP_011095683.1	2877	0	BTB/POZ domain-containing protein At1g04390 [Sesamum indicum]	XM_011097381.2	XM_011097381	1031	0	PREDICTED: Sesamum indicum BTB/POZ domain-containing protein At1g04390 (LOC105175060), mRNA	--	--	--	--	P93820	1501	9.2e-165	BTB/POZ domain-containing protein At1g04390 OS=Arabidopsis thaliana OX=3702 GN=At1g04390 PE=2 SV=3	PF00651	BTB/POZ domain	--	--	GO:0005515	protein binding	--	--	--	--
Cluster-193.45232-1F	zf-HD	zf-HD	Cluster-193.45232	659	1276233848	PIM98052.1	268	4e-21	hypothetical protein CDL12_29469 [Handroanthus impetiginosus]	--	--	--	--	--	--	--	--	--	Q53N87	135	4e-07	Zinc-finger homeodomain protein 4 OS=Oryza sativa subsp. japonica OX=39947 GN=ZHD4 PE=2 SV=2	--	--	--	--	--	--	--	--	--	--
Cluster-193.45237-0F	mTERF	mTERF	Cluster-193.45237	428	1035393871	XP_016898976.1	206	4e-14	PREDICTED: uncharacterized protein LOC103483824 [Cucumis melo]	--	--	--	--	--	K15032	MTERFD	mTERF domain-containing protein, mitochondrial	http://www.genome.jp/dbget-bin/www_bget?ko:K15032	--	--	--	--	PF02536	mTERF	GO:0006355	regulation of transcription, DNA-templated	GO:0003690	double-stranded DNA binding	--	--	--	--
Cluster-193.45437-1F	HB-HD-ZIP	HB->HB-HD-ZIP	Cluster-193.45437	2969	747048626	XP_011070329.1	3251	0	homeobox-leucine zipper protein HDG5 isoform X2 [Sesamum indicum]	XM_011072027.2	XM_011072027	563	0	PREDICTED: Sesamum indicum homeobox-leucine zipper protein HDG5 (LOC105156012), transcript variant X3, mRNA	--	--	--	--	Q336P2	2242	8.7e-251	Homeobox-leucine zipper protein ROC3 OS=Oryza sativa subsp. japonica OX=39947 GN=ROC3 PE=2 SV=1	PF00046//PF01852//PF05920//PF02183	Homeodomain//START domain//Homeobox KN domain//Homeobox associated leucine zipper	GO:0006355	regulation of transcription, DNA-templated	GO:0043565//GO:0008289//GO:0003677	sequence-specific DNA binding//lipid binding//DNA binding	--	--	--	--
Cluster-193.45776-2F	C2C2-Dof	C2C2->C2C2-Dof	Cluster-193.45776	1650	1023970683	KZV17211.1	593	2.1e-58	hypothetical protein F511_04012 [Dorcoceras hygrometricum]	XM_022988743.1	XM_022988743	99	2.14674e-42	PREDICTED: Olea europaea var. sylvestris dof zinc finger protein DOF4.6-like (LOC111367719), transcript variant X2, mRNA	--	--	--	--	Q8LAP8	448	5.1e-43	Dof zinc finger protein DOF4.6 OS=Arabidopsis thaliana OX=3702 GN=DOF4.6 PE=2 SV=2	PF06682	SOCE-associated regulatory factor of calcium homoeostasis	GO:2001256	regulation of store-operated calcium entry	--	--	GO:0030176	integral component of endoplasmic reticulum membrane	--	--
Cluster-193.46586-2F	C3H	C3H	Cluster-193.46586	1211	1173781240	XP_020547389.1	450	5.8e-42	zinc finger CCCH domain-containing protein 55 [Sesamum indicum]	XM_011076473.2	XM_011076473	103	9.35504e-45	PREDICTED: Sesamum indicum zinc finger CCCH domain-containing protein 55-like (LOC105159413), transcript variant X4, mRNA	--	--	--	--	--	--	--	--	PF00642	Zinc finger C-x8-C-x5-C-x3-H type (and similar)	--	--	GO:0046872	metal ion binding	--	--	--	--
Cluster-193.46587-1F	C3H	C3H	Cluster-193.46587	2028	747056982	XP_011074773.1	686	4.2e-69	zinc finger CCCH domain-containing protein 55-like [Sesamum indicum]	XM_020691732.1	XM_020691732	157	1.51719e-74	PREDICTED: Sesamum indicum zinc finger CCCH domain-containing protein 55 (LOC105179761), transcript variant X3, mRNA	--	--	--	--	Q9LIH5	274	9.5e-23	Zinc finger CCCH domain-containing protein 38 OS=Arabidopsis thaliana OX=3702 GN=At3g18640 PE=2 SV=1	PF02252//PF00642	Proteasome activator pa28 beta subunit//Zinc finger C-x8-C-x5-C-x3-H type (and similar)	--	--	GO:0046872	metal ion binding	GO:0008537	proteasome activator complex	--	--
Cluster-193.46588-2R	Others	Others	Cluster-193.46588	4668	747081633	XP_011088097.1	2198	4.5e-244	histidine kinase CKI1-like [Sesamum indicum]	XM_024066894.1	XM_024066894	134	2.15107e-61	PREDICTED: Quercus suber histidine kinase CKI1-like (LOC112034113), mRNA	--	--	--	--	O22267	1149	7.5e-124	Histidine kinase CKI1 OS=Arabidopsis thaliana OX=3702 GN=CKI1 PE=1 SV=1	PF00512//PF00072	His Kinase A (phospho-acceptor) domain//Response regulator receiver domain	GO:0016310//GO:0000160//GO:0007165	phosphorylation//phosphorelay signal transduction system//signal transduction	GO:0000155	phosphorelay sensor kinase activity	GO:0009365	protein histidine kinase complex	--	--
Cluster-193.46628-0R	BES1	BES1	Cluster-193.46628	1051	747056483	XP_011074506.1	282	1.5e-22	protein BRASSINAZOLE-RESISTANT 1 isoform X1 [Sesamum indicum]	XM_011085429.2	XM_011085429	181	3.52929e-88	PREDICTED: Sesamum indicum protein BRASSINAZOLE-RESISTANT 1 (LOC105166175), mRNA	K14503	BZR1_2	brassinosteroid resistant 1/2	http://www.genome.jp/dbget-bin/www_bget?ko:K14503	Q9LN63	271	1.1e-22	Protein BRASSINAZOLE-RESISTANT 2 OS=Arabidopsis thaliana OX=3702 GN=BZR2 PE=1 SV=1	--	--	--	--	--	--	--	--	--	--
Cluster-193.47395-1R	C2H2	C2H2	Cluster-193.47395	1328	747081572	XP_011088065.1	633	3.8e-63	zinc finger protein AZF2-like [Sesamum indicum]	XM_011089763.2	XM_011089763	83	1.3493e-33	PREDICTED: Sesamum indicum zinc finger protein AZF2-like (LOC105169373), mRNA	--	--	--	--	Q9SSW2	343	6.2e-31	Zinc finger protein AZF2 OS=Arabidopsis thaliana OX=3702 GN=AZF2 PE=2 SV=1	PF00096	Zinc finger, C2H2 type	--	--	GO:0003676	nucleic acid binding	--	--	--	--
Cluster-193.47731-0F	MYB	MYB->MYB	Cluster-193.47731	4168	747085575	XP_011090254.1	1626	8.6e-178	transcription factor GAMYB-like [Sesamum indicum]	XM_011091952.2	XM_011091952	512	0	PREDICTED: Sesamum indicum transcription factor GAMYB-like (LOC105170975), mRNA	K09422	MYBP	myb proto-oncogene protein, plant	http://www.genome.jp/dbget-bin/www_bget?ko:K09422	Q0JIC2	707	1.2e-72	Transcription factor GAMYB OS=Oryza sativa subsp. japonica OX=39947 GN=GAMYB PE=1 SV=1	--	--	--	--	--	--	--	--	--	--
Cluster-193.4774-2R	HMG	HMG	Cluster-193.4774	1615	--	--	--	--	--	KT212185.1	KT212185	257	3.09423e-130	Rhizophagus irregularis strain C2 MATA-HMG (HMG26) gene, complete cds	--	--	--	--	C7U331	156	3.6e-09	Mating-type M-specific polypeptide Mc OS=Schizosaccharomyces pombe OX=4896 GN=mat3-Mc PE=2 SV=1	--	--	--	--	--	--	--	--	--	--
Cluster-193.48032-1R	C2C2-Dof	C2C2->C2C2-Dof	Cluster-193.48032	1584	604301808	EYU21394.1	316	2.6e-26	hypothetical protein MIMGU_mgv1a020718mg [Erythranthe guttata]	XM_013000753.1	XM_013000753	122	3.37318e-55	PREDICTED: Erythranthe guttatus dof zinc finger protein DOF3.1 (LOC105975555), mRNA	--	--	--	--	Q94AR6	295	2.7e-25	Dof zinc finger protein DOF3.1 OS=Arabidopsis thaliana OX=3702 GN=DOF3.1 PE=2 SV=2	PF02701	Dof domain, zinc finger	GO:0006355	regulation of transcription, DNA-templated	GO:0003677	DNA binding	--	--	--	--
Cluster-193.48624-0F	C2H2	C2H2	Cluster-193.48624	1159	922858854	KOO26939.1	417	3.7e-38	putative zinc finger protein [Chrysochromulina tobinii]	--	--	--	--	--	--	--	--	--	Q58DZ6	301	4e-26	Zinc finger protein 143 OS=Xenopus tropicalis OX=8364 GN=znf143 PE=2 SV=2	PF14369//PF00096//PF02176	zinc-ribbon//Zinc finger, C2H2 type//TRAF-type zinc finger	--	--	GO:0003676//GO:0061630//GO:0008270	nucleic acid binding//ubiquitin protein ligase activity//zinc ion binding	--	--	--	--
Cluster-193.48893-2F	mTERF	mTERF	Cluster-193.48893	673	1276239372	PIN01241.1	632	2.5e-63	Mitochondrial transcription termination factor, mTERF [Handroanthus impetiginosus]	--	--	--	--	--	K15032	MTERFD	mTERF domain-containing protein, mitochondrial	http://www.genome.jp/dbget-bin/www_bget?ko:K15032	--	--	--	--	PF12106//PF02536	Colicin E5 ribonuclease domain//mTERF	GO:0051252//GO:0006355	regulation of RNA metabolic process//regulation of transcription, DNA-templated	GO:0003690//GO:0004540	double-stranded DNA binding//ribonuclease activity	--	--	--	--
Cluster-193.48894-2R	mTERF	mTERF	Cluster-193.48894	578	1276244757	PIN05043.1	349	1.4e-30	Mitochondrial transcription termination factor, mTERF [Handroanthus impetiginosus]	--	--	--	--	--	K15032	MTERFD	mTERF domain-containing protein, mitochondrial	http://www.genome.jp/dbget-bin/www_bget?ko:K15032	--	--	--	--	PF02536//PF07545	mTERF//Vestigial/Tondu family	GO:0006355	regulation of transcription, DNA-templated	GO:0003690	double-stranded DNA binding	GO:0005634	nucleus	--	--
Cluster-193.49031-0F	bHLH	bHLH	Cluster-193.49031	1603	--	--	--	--	--	--	--	--	--	--	--	--	--	--	P18491	224	4.7e-17	Protein extra-macrochaetae OS=Drosophila melanogaster OX=7227 GN=emc PE=2 SV=2	PF04434//PF00010	SWIM zinc finger//Helix-loop-helix DNA-binding domain	--	--	GO:0046983//GO:0008270	protein dimerization activity//zinc ion binding	--	--	--	--
Cluster-193.49141-2F	mTERF	mTERF	Cluster-193.49141	499	1029127586	XP_016742152.1	737	1.2e-75	PREDICTED: uncharacterized protein LOC107951569 isoform X3 [Gossypium hirsutum]	XM_016886663.1	XM_016886663	473	0	PREDICTED: Gossypium hirsutum uncharacterized LOC107951569 (LOC107951569), transcript variant X3, mRNA	--	--	--	--	--	--	--	--	PF02536	mTERF	GO:0006355	regulation of transcription, DNA-templated	GO:0003690	double-stranded DNA binding	--	--	--	--
Cluster-193.49636-0R	HMG	HMG	Cluster-193.49636	756	763790953	KJB57949.1	481	9.2e-46	hypothetical protein B456_009G186800, partial [Gossypium raimondii]	XM_016852083.1	XM_016852083	721	0	PREDICTED: Gossypium hirsutum high mobility group B protein 3-like (LOC107922191), mRNA	--	--	--	--	P93047	396	2.5e-37	High mobility group B protein 3 OS=Arabidopsis thaliana OX=3702 GN=HMGB3 PE=1 SV=1	--	--	--	--	--	--	--	--	--	--
Cluster-193.49669-0R	Trihelix	Trihelix	Cluster-193.49669	1513	1173820442	XP_020552155.1	1028	6.9e-109	uncharacterized protein LOC105169180 isoform X1 [Sesamum indicum]	CP025649.1	CP025649	46	5.70542e-13	Ipomoea trifida cultivar NCNSP0306 chromosome 6	--	--	--	--	--	--	--	--	--	--	--	--	--	--	--	--	--	--
Cluster-193.4970-2F	Others	Others	Cluster-193.4970	659	747068346	XP_011080926.1	236	2.1e-17	zinc finger protein CONSTANS-LIKE 3 [Sesamum indicum]	XM_012998685.1	XM_012998685	89	3.01909e-37	PREDICTED: Erythranthe guttatus two-component response regulator-like APRR9 (LOC105973652), mRNA	--	--	--	--	--	--	--	--	PF06203	CCT motif	--	--	GO:0005515	protein binding	--	--	--	--
Cluster-193.49732-2F	Jumonji	Jumonji	Cluster-193.49732	407	1210520131	GAX21014.1	454	6.7e-43	histone arginine demethylase JMJD6 [Fistulifera solaris]	--	--	--	--	--	K11323	JMJD6	histone arginine demethylase JMJD6	http://www.genome.jp/dbget-bin/www_bget?ko:K11323	Q6GND3	610	2.1e-62	Bifunctional arginine demethylase and lysyl-hydroxylase JMJD6-A OS=Xenopus laevis OX=8355 GN=jmjd6-a PE=2 SV=1	--	--	--	--	--	--	--	--	KOG2130	Phosphatidylserine-specific receptor PtdSerR, contains JmjC domain
Cluster-193.49735-1R	HB-other	HB->HB-other	Cluster-193.49735	5659	612389244	XP_007510142.1	222	7.4e-15	PREDICTED: similar to Zinc finger protein 271 (Zinc finger protein 7) (HZF7) (Zinc finger protein ZNFphex133) (Epstein-Barr virus-induced zinc finger protein) (ZNF-EB) (CT-ZFP48) (Zinc finger protein [Bathycoccus prasinos]	--	--	--	--	--	--	--	--	--	Q96N38	241	1.8e-18	Zinc finger protein 714 OS=Homo sapiens OX=9606 GN=ZNF714 PE=2 SV=3	PF00046//PF00096//PF05353//PF05920	Homeodomain//Zinc finger, C2H2 type//Delta Atracotoxin//Homeobox KN domain	GO:0006810//GO:0006355//GO:0009405	transport//regulation of transcription, DNA-templated//pathogenesis	GO:0019871//GO:0003676//GO:0003677	sodium channel inhibitor activity//nucleic acid binding//DNA binding	GO:0005576	extracellular region	--	--
Cluster-193.49736-0F	DDT	DDT	Cluster-193.49736	1472	--	--	--	--	--	--	--	--	--	--	--	--	--	--	Q9NRL2	471	9.8e-46	Bromodomain adjacent to zinc finger domain protein 1A OS=Homo sapiens OX=9606 GN=BAZ1A PE=1 SV=2	PF04086	Signal recognition particle, alpha subunit, N-terminal	GO:0006886	intracellular protein transport	GO:0003924//GO:0005525//GO:0005047	GTPase activity//GTP binding//signal recognition particle binding	GO:0005786//GO:0005785	signal recognition particle, endoplasmic reticulum targeting//signal recognition particle receptor complex	--	--
Cluster-193.50072-1R	WRKY	WRKY	Cluster-193.50072	2710	747097498	XP_011096716.1	1420	4.3e-154	probable WRKY transcription factor 14 [Sesamum indicum]	XM_011098414.2	XM_011098414	361	0	PREDICTED: Sesamum indicum probable WRKY transcription factor 14 (LOC105175822), mRNA	--	--	--	--	Q9SA80	747	1.8e-77	Probable WRKY transcription factor 14 OS=Arabidopsis thaliana OX=3702 GN=WRKY14 PE=2 SV=2	PF03106	WRKY DNA -binding domain	GO:0006355	regulation of transcription, DNA-templated	GO:0043565//GO:0003700	sequence-specific DNA binding//DNA-binding transcription factor activity	GO:0005667	transcription regulator complex	--	--
Cluster-193.50160-1R	NF-YC	NF-Y->NF-YC	Cluster-193.50160	574	566162320	XP_002304485.2	466	3.8e-44	nuclear transcription factor Y subunit C-3 [Populus trichocarpa]	XM_016650510.1	XM_016650510	92	5.60941e-39	PREDICTED: Nicotiana tabacum nuclear transcription factor Y subunit C-2-like (LOC107823802), mRNA	--	--	--	--	Q8LCG7	259	1.5e-21	Nuclear transcription factor Y subunit C-2 OS=Arabidopsis thaliana OX=3702 GN=NFYC2 PE=1 SV=2	PF00125	Core histone H2A/H2B/H3/H4	--	--	GO:0003677	DNA binding	GO:0000786	nucleosome	KOG1657	CCAAT-binding factor, subunit C (HAP5)
Cluster-193.50561-0R	MADS-M-type	MADS->MADS-M-type	Cluster-193.50561	3063	356532072	XP_003534598.1	208	1.7e-13	MADS-box protein SOC1 [Glycine max]	XM_023108436.1	XM_023108436	83	3.15491e-33	PREDICTED: Cucurbita moschata MADS-box protein SOC1 (LOC111464292), transcript variant X2, mRNA	--	--	--	--	Q9XJ60	207	8.4e-15	MADS-box transcription factor 50 OS=Oryza sativa subsp. japonica OX=39947 GN=MADS50 PE=2 SV=1	PF00319	SRF-type transcription factor (DNA-binding and dimerisation domain)	--	--	GO:0046983//GO:0003677	protein dimerization activity//DNA binding	--	--	--	--
Cluster-193.50695-1F	C2C2-GATA	C2C2->C2C2-GATA	Cluster-193.50695	1896	1344001521	XP_023883054.1	195	3.4e-12	GATA factor SREP-like [Quercus suber]	XM_025323664.1	XM_025323664	884	0	Rhizophagus irregularis DAOM 181602=DAOM 197198 hypothetical protein (GLOIN_2v1759684), mRNA	--	--	--	--	N4XMB0	200	3.4e-14	GATA-type transcription factor SRE1 OS=Cochliobolus heterostrophus (strain C4 / ATCC 48331 / race T) OX=665024 GN=SRE1 PE=3 SV=1	PF01873//PF00320	Domain found in IF2B/IF5//GATA zinc finger	GO:0006446//GO:0006355//GO:0006413	regulation of translational initiation//regulation of transcription, DNA-templated//translational initiation	GO:0043565//GO:0008270//GO:0003743	sequence-specific DNA binding//zinc ion binding//translation initiation factor activity	GO:0005840	ribosome	KOG1601	GATA-4/5/6 transcription factors
Cluster-193.50813-1F	HSF	HSF	Cluster-193.50813	1937	1344038329	XP_023906508.1	323	4.9e-27	heat stress transcription factor A-1a-like [Quercus suber]	XM_025333650.1	XM_025333650	449	0	Rhizophagus irregularis DAOM 181602=DAOM 197198 hypothetical protein (GLOIN_2v53548), mRNA	K09419	HSFF	heat shock transcription factor, other eukaryote	http://www.genome.jp/dbget-bin/www_bget?ko:K09419	P38529	313	2.7e-27	Heat shock factor protein 1 OS=Gallus gallus OX=9031 GN=HSF1 PE=1 SV=1	PF08654//PF00447//PF00874	DASH complex subunit Dad2//HSF-type DNA-binding//PRD domain	GO:0000278//GO:0006355	mitotic cell cycle//regulation of transcription, DNA-templated	GO:0043565//GO:0003700	sequence-specific DNA binding//DNA-binding transcription factor activity	GO:0072686//GO:0042025//GO:0042729//GO:0005667	mitotic spindle//host cell nucleus//DASH complex//transcription regulator complex	KOG0627	Heat shock transcription factor
Cluster-193.5082-2R	GRAS	GRAS	Cluster-193.5082	1793	1276241871	PIN02936.1	1793	1.6e-197	hypothetical protein CDL12_24547 [Handroanthus impetiginosus]	XM_010937654.2	XM_010937654	109	6.4511e-48	PREDICTED: Elaeis guineensis protein SCARECROW 1-like (LOC105055714), mRNA	--	--	--	--	Q9M384	1028	3.1e-110	Protein SCARECROW OS=Arabidopsis thaliana OX=3702 GN=SCR PE=1 SV=1	--	--	--	--	--	--	--	--	--	--
Cluster-193.50856-2R	bHLH	bHLH	Cluster-193.50856	1095	747059745	XP_011076269.1	549	1.7e-53	transcription factor bHLH36-like [Sesamum indicum]	KP257525.1	KP257525	80	5.14819e-32	Salvia miltiorrhiza clone 92 basic helix-loop-helix transcription factor mRNA, complete cds	--	--	--	--	Q9FLI0	321	1.8e-28	Transcription factor bHLH120 OS=Arabidopsis thaliana OX=3702 GN=BHLH120 PE=2 SV=2	PF00010	Helix-loop-helix DNA-binding domain	--	--	GO:0046983	protein dimerization activity	--	--	--	--
Cluster-193.50872-2F	NAC	NAC	Cluster-193.50872	1236	747095591	XP_011095676.1	697	1.4e-70	NAC domain-containing protein 21/22-like [Sesamum indicum]	XM_011099354.2	XM_011099354	109	4.41351e-48	PREDICTED: Sesamum indicum NAC domain-containing protein 21/22-like (LOC105176532), mRNA	--	--	--	--	Q84TE6	553	2.6e-55	NAC domain-containing protein 21/22 OS=Arabidopsis thaliana OX=3702 GN=NAC021 PE=1 SV=2	PF02365	No apical meristem (NAM) protein	GO:0006355	regulation of transcription, DNA-templated	GO:0003677	DNA binding	--	--	--	--
Cluster-193.50873-2F	NAC	NAC	Cluster-193.50873	765	604314823	EYU27529.1	229	1.5e-16	hypothetical protein MIMGU_mgv1a009375mg [Erythranthe guttata]	--	--	--	--	--	--	--	--	--	Q84TE6	166	1.2e-10	NAC domain-containing protein 21/22 OS=Arabidopsis thaliana OX=3702 GN=NAC021 PE=1 SV=2	PF02365	No apical meristem (NAM) protein	GO:0006355	regulation of transcription, DNA-templated	GO:0003677	DNA binding	--	--	--	--
Cluster-193.50934-2R	PLATZ	PLATZ	Cluster-193.50934	921	1276265174	PIN21471.1	785	6.3e-81	hypothetical protein CDL12_05816 [Handroanthus impetiginosus]	XM_011096258.2	XM_011096258	312	4.63291e-161	PREDICTED: Sesamum indicum uncharacterized LOC105174229 (LOC105174229), transcript variant X2, mRNA	--	--	--	--	--	--	--	--	PF02207//PF00643	Putative zinc finger in N-recognin (UBR box)//B-box zinc finger	--	--	GO:0008270	zinc ion binding	--	--	--	--
Cluster-193.51092-0R	HMG	HMG	Cluster-193.51092	1233	--	--	--	--	--	XM_025314474.1	XM_025314474	770	0	Rhizophagus irregularis DAOM 181602=DAOM 197198 hypothetical protein (GLOIN_2v1540267), mRNA	--	--	--	--	P0CY17	186	9.2e-13	Mating-type M-specific polypeptide Mc OS=Schizosaccharomyces pombe (strain 972 / ATCC 24843) OX=284812 GN=mat1-Mc PE=2 SV=1	--	--	--	--	--	--	--	--	--	--
Cluster-193.5127-2R	GRAS	GRAS	Cluster-193.5127	1730	1276234287	PIM98240.1	1749	2e-192	hypothetical protein CDL12_29282 [Handroanthus impetiginosus]	XM_011079605.2	XM_011079605	429	0	PREDICTED: Sesamum indicum scarecrow-like protein 32 (LOC105161791), mRNA	--	--	--	--	Q9SN22	869	8.2e-92	Scarecrow-like protein 32 OS=Arabidopsis thaliana OX=3702 GN=SCL32 PE=1 SV=1	--	--	--	--	--	--	--	--	--	--
Cluster-193.51542-2F	HMG	HMG	Cluster-193.51542	839	--	--	--	--	--	--	--	--	--	--	--	--	--	--	--	--	--	--	PF00895//PF02535	ATP synthase protein 8//ZIP Zinc transporter	GO:0055085//GO:0015986//GO:0030001	transmembrane transport//ATP synthesis coupled proton transport//metal ion transport	GO:0015078//GO:0046873	proton transmembrane transporter activity//metal ion transmembrane transporter activity	GO:0016020//GO:0000276	membrane//mitochondrial proton-transporting ATP synthase complex, coupling factor F(o)	--	--
Cluster-193.5176-0R	LOB	LOB	Cluster-193.5176	1371	747042117	XP_011076777.1	569	1e-55	LOB domain-containing protein 42-like [Sesamum indicum]	XR_847727.2	XR_847727	126	1.74071e-57	PREDICTED: Sesamum indicum LOB domain-containing protein 42-like (LOC105160938), transcript variant X2, misc_RNA	--	--	--	--	Q9M886	311	3.3e-27	LOB domain-containing protein 41 OS=Arabidopsis thaliana OX=3702 GN=LBD41 PE=2 SV=1	--	--	--	--	--	--	--	--	--	--
Cluster-193.5176-2R	LOB	LOB	Cluster-193.5176	1371	747042117	XP_011076777.1	569	1e-55	LOB domain-containing protein 42-like [Sesamum indicum]	XR_847727.2	XR_847727	126	1.74071e-57	PREDICTED: Sesamum indicum LOB domain-containing protein 42-like (LOC105160938), transcript variant X2, misc_RNA	--	--	--	--	Q9M886	311	3.3e-27	LOB domain-containing protein 41 OS=Arabidopsis thaliana OX=3702 GN=LBD41 PE=2 SV=1	--	--	--	--	--	--	--	--	--	--
Cluster-193.51837-1F	C2H2	C2H2	Cluster-193.51837	778	--	--	--	--	--	XM_025322970.1	XM_025322970	559	0	Rhizophagus irregularis DAOM 181602=DAOM 197198 hypothetical protein (GLOIN_2v1734615), mRNA	--	--	--	--	Q7RVQ8	128	3.1e-06	pH-response transcription factor pacc-1 OS=Neurospora crassa (strain ATCC 24698 / 74-OR23-1A / CBS 708.71 / DSM 1257 / FGSC 987) OX=367110 GN=pacc-1 PE=3 SV=2	PF02176//PF04810//PF00096	TRAF-type zinc finger//Sec23/Sec24 zinc finger//Zinc finger, C2H2 type	GO:0006886//GO:0006888	intracellular protein transport//endoplasmic reticulum to Golgi vesicle-mediated transport	GO:0003676//GO:0008270	nucleic acid binding//zinc ion binding	GO:0030127	COPII vesicle coat	--	--
Cluster-193.51926-1F	HMG	HMG	Cluster-193.51926	2334	922533809	XP_013598237.1	689	2.2e-69	PREDICTED: FACT complex subunit SSRP1 [Brassica oleracea var. oleracea]	--	--	--	--	--	K09272	SSRP1	structure-specific recognition protein 1	http://www.genome.jp/dbget-bin/www_bget?ko:K09272	P41848	1229	2e-133	FACT complex subunit SSRP1-A OS=Caenorhabditis elegans OX=6239 GN=hmg-4 PE=1 SV=1	--	--	--	--	--	--	--	--	KOG0526	Nucleosome-binding factor SPN, POB3 subunit
Cluster-193.52266-1F	AP2/ERF-ERF	AP2/ERF->AP2/ERF-ERF	Cluster-193.52266	872	747043117	XP_011082170.1	564	2.5e-55	ethylene-responsive transcription factor ERF003-like [Sesamum indicum]	XM_013000705.1	XM_013000705	173	8.14473e-84	PREDICTED: Erythranthe guttatus ethylene-responsive transcription factor ERF003 (LOC105975508), mRNA	--	--	--	--	Q94AW5	478	9e-47	Ethylene-responsive transcription factor ERF003 OS=Arabidopsis thaliana OX=3702 GN=ERF003 PE=2 SV=1	PF00847	AP2 domain	GO:0006355	regulation of transcription, DNA-templated	GO:0003700	DNA-binding transcription factor activity	GO:0005667	transcription regulator complex	--	--
Cluster-193.5239-2R	C2H2	C2H2	Cluster-193.5239	1622	1173790592	XP_020549139.1	1385	3e-150	protein indeterminate-domain 12-like [Sesamum indicum]	XM_027264873.1	XM_027264873	209	1.49804e-103	PREDICTED: Coffea arabica zinc finger protein GAI-ASSOCIATED FACTOR 1-like (LOC113737681), mRNA	--	--	--	--	Q9SCQ6	793	5e-83	Zinc finger protein GAI-ASSOCIATED FACTOR 1 OS=Arabidopsis thaliana OX=3702 GN=GAF1 PE=1 SV=1	PF00096//PF01157	Zinc finger, C2H2 type//Ribosomal protein L21e	GO:0006412//GO:0042254	translation//ribosome biogenesis	GO:0003676//GO:0003735	nucleic acid binding//structural constituent of ribosome	GO:0005840	ribosome	--	--
Cluster-193.52434-0R	C3H	C3H	Cluster-193.52434	706	1376977313	XP_024518066.1	360	9.2e-32	E3 ubiquitin-protein ligase makorin [Selaginella moellendorffii]	--	--	--	--	--	K15687	MKRN	E3 ubiquitin-protein ligase makorin	http://www.genome.jp/dbget-bin/www_bget?ko:K15687	Q4SRI6	490	3e-48	Probable E3 ubiquitin-protein ligase makorin-1 OS=Tetraodon nigroviridis OX=99883 GN=mkrn1 PE=3 SV=1	PF12678//PF00642//PF00097	RING-H2 zinc finger domain//Zinc finger C-x8-C-x5-C-x3-H type (and similar)//Zinc finger, C3HC4 type (RING finger)	--	--	GO:0008270//GO:0046872	zinc ion binding//metal ion binding	--	--	KOG1039	Predicted E3 ubiquitin ligase
Cluster-193.5408-2F	bHLH	bHLH	Cluster-193.5408	1319	1276261487	PIN18321.1	611	1.4e-60	hypothetical protein CDL12_09026 [Handroanthus impetiginosus]	--	--	--	--	--	--	--	--	--	Q9M1K1	396	4.4e-37	Transcription factor ORG2 OS=Arabidopsis thaliana OX=3702 GN=ORG2 PE=1 SV=1	PF00010//PF01024	Helix-loop-helix DNA-binding domain//Colicin pore forming domain	GO:0050829//GO:0019835	defense response to Gram-negative bacterium//cytolysis	GO:0046983	protein dimerization activity	GO:0016021	integral component of membrane	--	--
Cluster-193.5412-2F	C2C2-GATA	C2C2->C2C2-GATA	Cluster-193.5412	2243	1344032978	XP_023899662.1	257	2.6e-19	GATA factor SREP-like [Quercus suber]	XM_025319733.1	XM_025319733	338	4.05663e-175	Rhizophagus irregularis DAOM 181602=DAOM 197198 hypothetical protein (GLOIN_2v1659271), mRNA	--	--	--	--	Q1K8E7	261	3.4e-21	GATA-type transcription factor sre OS=Neurospora crassa (strain ATCC 24698 / 74-OR23-1A / CBS 708.71 / DSM 1257 / FGSC 987) OX=367110 GN=sre PE=1 SV=1	PF01873//PF08273//PF00320	Domain found in IF2B/IF5//Zinc-binding domain of primase-helicase//GATA zinc finger	GO:0006269//GO:0006413//GO:0006351//GO:0006355//GO:0006446	DNA replication, synthesis of RNA primer//translational initiation//transcription, DNA-templated//regulation of transcription, DNA-templated//regulation of translational initiation	GO:0003743//GO:0008270//GO:0003896//GO:0004386//GO:0043565	translation initiation factor activity//zinc ion binding//DNA primase activity//helicase activity//sequence-specific DNA binding	GO:0005840//GO:0005730//GO:0005657	ribosome//nucleolus//replication fork	KOG1601	GATA-4/5/6 transcription factors
Cluster-193.5500-2F	C2H2	C2H2	Cluster-193.5500	2060	--	--	--	--	--	--	--	--	--	--	--	--	--	--	Q7PN68	336	6.2e-30	Protein drumstick OS=Anopheles gambiae OX=7165 GN=drm PE=3 SV=1	PF07975//PF01428//PF02892//PF01155//PF00096//PF10955	TFIIH C1-like domain//AN1-like Zinc finger//BED zinc finger//Hydrogenase/urease nickel incorporation, metallochaperone, hypA//Zinc finger, C2H2 type//Protein of unknown function (DUF2757)	GO:0006281//GO:0010468//GO:0051604	DNA repair//regulation of gene expression//protein maturation	GO:0003676//GO:0008270//GO:0016151//GO:0003677	nucleic acid binding//zinc ion binding//nickel cation binding//DNA binding	--	--	--	--
Cluster-193.5698-2F	bHLH	bHLH	Cluster-193.5698	1906	--	--	--	--	--	--	--	--	--	--	--	--	--	--	Q01664	377	1e-34	Transcription factor AP-4 OS=Homo sapiens OX=9606 GN=TFAP4 PE=1 SV=2	PF00010//PF15245	Helix-loop-helix DNA-binding domain//Transcription cofactor vestigial-like protein 4	GO:0006355	regulation of transcription, DNA-templated	GO:0046983	protein dimerization activity	--	--	KOG0561	bHLH transcription factor
Cluster-193.5712-0F	HMG	HMG	Cluster-193.5712	3062	--	--	--	--	--	--	--	--	--	--	--	--	--	--	O54941	618	1.8e-62	SWI/SNF-related matrix-associated actin-dependent regulator of chromatin subfamily E member 1 OS=Mus musculus OX=10090 GN=Smarce1 PE=1 SV=1	PF07926//PF03938	TPR/MLP1/MLP2-like protein//Outer membrane protein (OmpH-like)	GO:0006606	protein import into nucleus	GO:0051082	unfolded protein binding	--	--	KOG4715	SWI/SNF-related matrix-associated actin-dependent regulator of chromatin
Cluster-193.5872-0R	C2H2	C2H2	Cluster-193.5872	3280	573914899	XP_006645112.1	149	1.3e-06	PREDICTED: PHD finger protein At1g33420 [Oryza brachyantha]	--	--	--	--	--	--	--	--	--	Q8CCJ9	265	1.7e-21	PHD finger protein 20-like protein 1 OS=Mus musculus OX=10090 GN=Phf20l1 PE=1 SV=2	PF00096//PF01429	Zinc finger, C2H2 type//Methyl-CpG binding domain	--	--	GO:0003676//GO:0003677	nucleic acid binding//DNA binding	GO:0042025	host cell nucleus	KOG1844	PHD Zn-finger proteins
Cluster-193.5878-2F	RWP-RK	RWP-RK	Cluster-193.5878	2170	1279024868	XP_022871638.1	2163	2.4e-240	protein NLP9-like [Olea europaea var. sylvestris]	XM_012983648.1	XM_012983648	300	5.2198e-154	PREDICTED: Erythranthe guttatus protein NLP9 (LOC105959531), mRNA	--	--	--	--	Q9M1B0	1692	3.8e-187	Protein NLP9 OS=Arabidopsis thaliana OX=3702 GN=NLP9 PE=2 SV=1	PF00564//PF04218//PF15182//PF13185	PB1 domain//CENP-B N-terminal DNA-binding domain//Otospiralin//GAF domain	GO:0007605	sensory perception of sound	GO:0005515//GO:0003677	protein binding//DNA binding	--	--	--	--
Cluster-193.6017-2F	C2H2	C2H2	Cluster-193.6017	2106	412991213	CCO16058.1	480	3.4e-45	PREDICTED: similar to Zinc finger protein 271 (Zinc finger protein 7) (HZF7) (Zinc finger protein ZNFphex133) (Epstein-Barr virus-induced zinc finger protein) (ZNF-EB) (CT-ZFP48) (Zinc finger protein [Bathycoccus prasinos]	--	--	--	--	--	K20221	IPO4, RANBP4	importin-4	http://www.genome.jp/dbget-bin/www_bget?ko:K20221	Q14590	506	1.2e-49	Zinc finger protein 235 OS=Homo sapiens OX=9606 GN=ZNF235 PE=2 SV=3	PF00096//PF07975	Zinc finger, C2H2 type//TFIIH C1-like domain	GO:0006281	DNA repair	GO:0003676//GO:0008270	nucleic acid binding//zinc ion binding	--	--	--	--
Cluster-193.6355-1F	SNF2	SNF2	Cluster-193.6355	680	1376840831	PTQ31498.1	441	3.6e-41	hypothetical protein MARPO_0111s0052 [Marchantia polymorpha]	--	--	--	--	--	K11320	EP400	E1A-binding protein p400	http://www.genome.jp/dbget-bin/www_bget?ko:K11320	Q9NDJ2	594	2.5e-60	Helicase domino OS=Drosophila melanogaster OX=7227 GN=dom PE=1 SV=2	PF00176	SNF2 family N-terminal domain	--	--	GO:0005524	ATP binding	--	--	KOG0391	SNF2 family DNA-dependent ATPase
Cluster-193.6472-1F	PHD	PHD	Cluster-193.6472	3472	428173481	EKX42383.1	258	3.1e-19	hypothetical protein GUITHDRAFT_73973, partial [Guillardia theta CCMP2712]	--	--	--	--	--	--	--	--	--	Q9DE13	587	8.2e-59	Bromodomain adjacent to zinc finger domain protein 2B OS=Gallus gallus OX=9031 GN=BAZ2B PE=2 SV=1	PF03660//PF17232//PF00130//PF13442	PHF5-like protein//Elicitor peptide 1-7//Phorbol esters/diacylglycerol binding domain (C1 domain)//Cytochrome C oxidase, cbb3-type, subunit III	GO:0045087//GO:0035556//GO:0000398//GO:0006118	innate immune response//intracellular signal transduction//mRNA splicing, via spliceosome//obsolete electron transport	GO:0020037//GO:0009055	heme binding//electron transfer activity	--	--	KOG1245	Chromatin remodeling complex WSTF-ISWI, large subunit (contains heterochromatin localization, PHD and BROMO domains)
Cluster-193.6917-2R	PHD	PHD	Cluster-193.6917	2101	1276259268	PIN16483.1	1591	5e-174	Histone acetyltransferase [Handroanthus impetiginosus]	--	--	--	--	--	--	--	--	--	Q6ZJM9	356	3e-32	PHD finger protein EHD3 OS=Oryza sativa subsp. japonica OX=39947 GN=EHD3 PE=1 SV=1	PF00439	Bromodomain	--	--	GO:0005515	protein binding	--	--	--	--
Cluster-193.7083-1R	TRAF	TRAF	Cluster-193.7083	6653	299116884	CBN74994.1	162	7.9e-08	conserved unknown protein [Ectocarpus siliculosus]	--	--	--	--	--	--	--	--	--	Q24174	613	1.5e-61	Protein abrupt OS=Drosophila melanogaster OX=7227 GN=ab PE=1 SV=2	PF00651//PF00096//PF02892	BTB/POZ domain//Zinc finger, C2H2 type//BED zinc finger	--	--	GO:0003676//GO:0003677//GO:0005515	nucleic acid binding//DNA binding//protein binding	--	--	--	--
Cluster-193.7088-2F	HSF	HSF	Cluster-193.7088	1280	971533955	ALV82482.1	310	1.1e-25	transcription factor HsfA8a [Vitis pseudoreticulata]	XM_027764552.1	XM_027764552	35	6.26266e-07	Sparassis crispa predicted protein (SCP_1601020), partial mRNA	K09419	HSFF	heat shock transcription factor, other eukaryote	http://www.genome.jp/dbget-bin/www_bget?ko:K09419	P22813	671	5.5e-69	Heat shock factor protein OS=Drosophila melanogaster OX=7227 GN=Hsf PE=1 SV=1	PF00447	HSF-type DNA-binding	GO:0006355	regulation of transcription, DNA-templated	GO:0043565//GO:0003700	sequence-specific DNA binding//DNA-binding transcription factor activity	GO:0005667//GO:0042025	transcription regulator complex//host cell nucleus	KOG0627	Heat shock transcription factor
Cluster-193.7187-2R	PHD	PHD	Cluster-193.7187	1615	1371535651	PSS31668.1	184	5.4e-11	PHD finger protein [Actinidia chinensis var. chinensis]	--	--	--	--	--	--	--	--	--	Q9NRL2	494	2.3e-48	Bromodomain adjacent to zinc finger domain protein 1A OS=Homo sapiens OX=9606 GN=BAZ1A PE=1 SV=2	PF08273//PF04140	Zinc-binding domain of primase-helicase//Isoprenylcysteine carboxyl methyltransferase (ICMT) family	GO:0006351//GO:0006269//GO:0006479//GO:0006481	transcription, DNA-templated//DNA replication, synthesis of RNA primer//protein methylation//C-terminal protein methylation	GO:0004671//GO:0008270//GO:0004386//GO:0003896	protein C-terminal S-isoprenylcysteine carboxyl O-methyltransferase activity//zinc ion binding//helicase activity//DNA primase activity	GO:0005730//GO:0016021//GO:0005657	nucleolus//integral component of membrane//replication fork	KOG1245	Chromatin remodeling complex WSTF-ISWI, large subunit (contains heterochromatin localization, PHD and BROMO domains)
Cluster-193.7188-1R	CSD	CSD	Cluster-193.7188	2906	694995939	XP_009391215.1	271	7.9e-21	PREDICTED: cold shock domain-containing protein 3-like [Musa acuminata subsp. malaccensis]	--	--	--	--	--	K18754	LIN28	protein lin-28	http://www.genome.jp/dbget-bin/www_bget?ko:K18754	Q9VRN5	512	3.4e-50	Protein lin-28 homolog OS=Drosophila melanogaster OX=7227 GN=lin-28 PE=2 SV=2	PF00313//PF06459//PF00098	'Cold-shock' DNA-binding domain//Ryanodine Receptor TM 4-6//Zinc knuckle	GO:0006816//GO:0006874	calcium ion transport//cellular calcium ion homeostasis	GO:0005219//GO:0008270//GO:0003676	ryanodine-sensitive calcium-release channel activity//zinc ion binding//nucleic acid binding	GO:0016021//GO:0005622	integral component of membrane//intracellular	KOG3070	Predicted RNA-binding protein containing PIN domain and invovled in translation or RNA processing
Cluster-193.7279-0R	HMG	HMG	Cluster-193.7279	4064	2130615	AAB58342.1	239	5.7e-17	sex-determining region Y protein, partial [Carica papaya]	--	--	--	--	--	K09272	SSRP1	structure-specific recognition protein 1	http://www.genome.jp/dbget-bin/www_bget?ko:K09272	P48430	360	2e-32	Transcription factor SOX-2 OS=Gallus gallus OX=9031 GN=SOX2 PE=1 SV=1	PF12336//PF03910	SOX transcription factor//Adenovirus minor core protein PV	GO:0006355	regulation of transcription, DNA-templated	GO:0003677	DNA binding	GO:0019012	virion	KOG0527	HMG-box transcription factor
Cluster-193.7292-0R	bHLH	bHLH	Cluster-193.7292	2682	--	--	--	--	--	--	--	--	--	--	--	--	--	--	--	--	--	--	PF00010//PF12143	Helix-loop-helix DNA-binding domain//Protein of unknown function (DUF_B2219)	GO:0006118//GO:0006570//GO:0055114	obsolete electron transport//tyrosine metabolic process//oxidation-reduction process	GO:0046983//GO:0004097	protein dimerization activity//catechol oxidase activity	--	--	--	--
Cluster-193.7300-1R	TRAF	TRAF	Cluster-193.7300	3784	--	--	--	--	--	--	--	--	--	--	--	--	--	--	Q9W0K4	375	3.4e-34	Protein bric-a-brac 2 OS=Drosophila melanogaster OX=7227 GN=bab2 PE=1 SV=2	PF02892//PF08072//PF00651//PF12169	BED zinc finger//BDHCT (NUC031) domain//BTB/POZ domain//DNA polymerase III subunits gamma and tau domain III	GO:0006260	DNA replication	GO:0005524//GO:0003677//GO:0003887//GO:0005515//GO:0016818	ATP binding//DNA binding//DNA-directed DNA polymerase activity//protein binding//hydrolase activity, acting on acid anhydrides, in phosphorus-containing anhydrides	GO:0042575//GO:0005634	DNA polymerase complex//nucleus	--	--
Cluster-193.7306-1F	CSD	CSD	Cluster-193.7306	1395	326530806	BAK01201.1	220	3.1e-15	predicted protein [Hordeum vulgare subsp. vulgare]	--	--	--	--	--	--	--	--	--	Q9VVA0	381	2.5e-35	Cold shock domain-containing protein CG9705 OS=Drosophila melanogaster OX=7227 GN=CG9705 PE=1 SV=1	PF00313	'Cold-shock' DNA-binding domain	--	--	GO:0003676	nucleic acid binding	--	--	--	--
Cluster-193.7308-2R	C2H2	C2H2	Cluster-193.7308	2454	--	--	--	--	--	--	--	--	--	--	--	--	--	--	A7UKY7	352	1e-31	Insulinoma-associated protein 1 OS=Xenopus laevis OX=8355 GN=insm1 PE=2 SV=1	PF00096	Zinc finger, C2H2 type	--	--	GO:0003676	nucleic acid binding	--	--	KOG3993	Transcription factor (contains Zn finger)
Cluster-193.7424-2R	FAR1	FAR1	Cluster-193.7424	2692	848882529	XP_012841592.1	929	3.7e-97	PREDICTED: protein FAR1-RELATED SEQUENCE 5-like [Erythranthe guttata]	--	--	--	--	--	--	--	--	--	Q9SZL8	506	1.6e-49	Protein FAR1-RELATED SEQUENCE 5 OS=Arabidopsis thaliana OX=3702 GN=FRS5 PE=1 SV=1	PF04434//PF00872	SWIM zinc finger//Transposase, Mutator family	GO:0006313	transposition, DNA-mediated	GO:0004803//GO:0008270//GO:0003677	transposase activity//zinc ion binding//DNA binding	--	--	--	--
Cluster-193.759-1F	MYB	MYB->MYB	Cluster-193.759	1113	747103789	XP_011100098.1	618	1.8e-61	transcription factor RAX3-like [Sesamum indicum]	XM_011075550.2	XM_011075550	185	2.23756e-90	PREDICTED: Sesamum indicum transcription factor MYB6-like (LOC105158709), mRNA	K09422	MYBP	myb proto-oncogene protein, plant	http://www.genome.jp/dbget-bin/www_bget?ko:K09422	Q9M2Y9	575	6.5e-58	Transcription factor RAX3 OS=Arabidopsis thaliana OX=3702 GN=RAX3 PE=2 SV=1	PF11770	GRB2-binding adapter (GAPT)	--	--	--	--	GO:0016021	integral component of membrane	--	--
Cluster-193.7610-0F	AP2/ERF-ERF	AP2/ERF->AP2/ERF-ERF	Cluster-193.7610	1274	1276234701	PIM98448.1	540	2.2e-52	hypothetical protein CDL12_29075 [Handroanthus impetiginosus]	EU096527.1	EU096527	93	3.56978e-39	Broussonetia papyrifera putative dehydration-responsive element binding protein mRNA, complete cds	--	--	--	--	Q84QC2	399	1.9e-37	Ethylene-responsive transcription factor ERF017 OS=Arabidopsis thaliana OX=3702 GN=ERF017 PE=2 SV=1	PF00847	AP2 domain	GO:0006355	regulation of transcription, DNA-templated	GO:0003700	DNA-binding transcription factor activity	GO:0005667	transcription regulator complex	--	--
Cluster-193.7661-2R	C2H2	C2H2	Cluster-193.7661	1996	747053341	XP_011072829.1	872	1.1e-90	zinc finger protein ZAT4-like [Sesamum indicum]	XM_020696779.1	XM_020696779	104	4.33063e-45	PREDICTED: Sesamum indicum zinc finger protein ZAT4-like (LOC105170842), partial mRNA	--	--	--	--	Q9SHD0	255	1.5e-20	Zinc finger protein ZAT4 OS=Arabidopsis thaliana OX=3702 GN=ZAT4 PE=2 SV=1	PF00096//PF04810	Zinc finger, C2H2 type//Sec23/Sec24 zinc finger	GO:0006888//GO:0006886	endoplasmic reticulum to Golgi vesicle-mediated transport//intracellular protein transport	GO:0008270//GO:0003676	zinc ion binding//nucleic acid binding	GO:0030127	COPII vesicle coat	--	--
Cluster-193.7801-1F	NAC	NAC	Cluster-193.7801	1300	1276258319	PIN15700.1	970	3.1e-102	hypothetical protein CDL12_11656 [Handroanthus impetiginosus]	XM_023023272.1	XM_023023272	261	1.48239e-132	PREDICTED: Olea europaea var. sylvestris protein CUP-SHAPED COTYLEDON 3-like (LOC111396767), mRNA	--	--	--	--	Q84TE6	502	2.2e-49	NAC domain-containing protein 21/22 OS=Arabidopsis thaliana OX=3702 GN=NAC021 PE=1 SV=2	PF02365	No apical meristem (NAM) protein	GO:0006355	regulation of transcription, DNA-templated	GO:0003677	DNA binding	--	--	--	--
Cluster-193.7806-0F	MYB	MYB->MYB	Cluster-193.7806	1423	747042085	XP_011076599.1	779	4.8e-80	transcription factor MYB62 [Sesamum indicum]	KR780092.1	KR780092	218	1.30247e-108	Rehmannia glutinosa R2R3-MYB protein (MYB16) mRNA, complete cds	K09422	MYBP	myb proto-oncogene protein, plant	http://www.genome.jp/dbget-bin/www_bget?ko:K09422	Q9C9G7	481	6.6e-47	Transcription factor MYB62 OS=Arabidopsis thaliana OX=3702 GN=MYB62 PE=2 SV=1	--	--	--	--	--	--	--	--	--	--
Cluster-193.790-2R	bZIP	bZIP	Cluster-193.790	1056	--	--	--	--	--	--	--	--	--	--	--	--	--	--	--	--	--	--	PF11590//PF07716	DNA polymerase catalytic subunit Pol//Basic region leucine zipper	GO:0006355//GO:0006260//GO:0051252	regulation of transcription, DNA-templated//DNA replication//regulation of RNA metabolic process	GO:0003887//GO:0003700//GO:0004523	DNA-directed DNA polymerase activity//DNA-binding transcription factor activity//RNA-DNA hybrid ribonuclease activity	GO:0005667//GO:0042575	transcription regulator complex//DNA polymerase complex	--	--
Cluster-193.799-2F	Others	Others	Cluster-193.799	468	388496562	AFK36347.1	209	2e-14	unknown [Lotus japonicus]	--	--	--	--	--	K09377	CSRP	cysteine and glycine-rich protein	http://www.genome.jp/dbget-bin/www_bget?ko:K09377	P50238	331	5.3e-30	Cysteine-rich protein 1 OS=Homo sapiens OX=9606 GN=CRIP1 PE=1 SV=3	--	--	--	--	--	--	--	--	KOG1700	Regulatory protein MLP and related LIM proteins
Cluster-193.8263-0R	C2H2	C2H2	Cluster-193.8263	1174	747047525	XP_011069738.1	1212	2.5e-130	uncharacterized protein LOC105155542 [Sesamum indicum]	XM_011071436.2	XM_011071436	436	0	PREDICTED: Sesamum indicum uncharacterized LOC105155542 (LOC105155542), mRNA	--	--	--	--	--	--	--	--	PF02285//PF06432//PF00096	Cytochrome oxidase c subunit VIII//Phosphatidylinositol N-acetylglucosaminyltransferase//Zinc finger, C2H2 type	GO:0006506//GO:0006123	GPI anchor biosynthetic process//mitochondrial electron transport, cytochrome c to oxygen	GO:0003676//GO:0017176//GO:0004129	nucleic acid binding//phosphatidylinositol N-acetylglucosaminyltransferase activity//cytochrome-c oxidase activity	GO:0045277//GO:0016021	respiratory chain complex IV//integral component of membrane	--	--
Cluster-193.8330-1F	AP2/ERF-ERF	AP2/ERF->AP2/ERF-ERF	Cluster-193.8330	396	1279087475	XP_022852475.1	208	2.2e-14	ethylene-responsive transcription factor CRF4-like [Olea europaea var. sylvestris]	XM_016658542.1	XM_016658542	44	1.81582e-12	PREDICTED: Nicotiana tabacum ethylene-responsive transcription factor 4-like (LOC107830873), mRNA	--	--	--	--	P42736	170	2.1e-11	Ethylene-responsive transcription factor RAP2-3 OS=Arabidopsis thaliana OX=3702 GN=RAP2-3 PE=1 SV=2	PF00847	AP2 domain	GO:0006355	regulation of transcription, DNA-templated	GO:0003700	DNA-binding transcription factor activity	GO:0005667	transcription regulator complex	--	--
Cluster-193.8360-0R	C2C2-Dof	C2C2->C2C2-Dof	Cluster-193.8360	1076	747077820	XP_011086053.1	562	5.3e-55	dof zinc finger protein DOF2.2-like [Sesamum indicum]	XM_011098022.2	XM_011098022	102	2.97908e-44	PREDICTED: Sesamum indicum dof zinc finger protein DOF3.1 (LOC105175553), mRNA	--	--	--	--	Q8L9V6	300	4.8e-26	Dof zinc finger protein DOF1.1 OS=Arabidopsis thaliana OX=3702 GN=DOF1.1 PE=1 SV=2	PF02701	Dof domain, zinc finger	GO:0006355	regulation of transcription, DNA-templated	GO:0003677	DNA binding	--	--	--	--
Cluster-193.8394-0R	mTERF	mTERF	Cluster-193.8394	1346	747076320	XP_011085228.1	1096	8e-117	transcription termination factor MTEF1, chloroplastic-like [Sesamum indicum]	XM_011086926.2	XM_011086926	287	5.40915e-147	PREDICTED: Sesamum indicum transcription termination factor MTEF1, chloroplastic-like (LOC105167279), mRNA	--	--	--	--	Q84X53	543	4e-54	Transcription termination factor MTEF1, chloroplastic OS=Arabidopsis thaliana OX=3702 GN=MTERF1 PE=2 SV=2	PF02536	mTERF	GO:0006355	regulation of transcription, DNA-templated	GO:0003690	double-stranded DNA binding	--	--	--	--
Cluster-193.8679-1R	MYB-related	MYB->MYB-related	Cluster-193.8679	1554	1547591047	AZT82053.1	497	2.6e-47	MYB85 [Betula platyphylla]	XM_011082891.2	XM_011082891	182	1.46613e-88	PREDICTED: Sesamum indicum protein ODORANT1 (LOC105164277), mRNA	K09422	MYBP	myb proto-oncogene protein, plant	http://www.genome.jp/dbget-bin/www_bget?ko:K09422	Q50EX6	451	2.2e-43	Protein ODORANT1 OS=Petunia hybrida OX=4102 GN=ODO1 PE=2 SV=1	--	--	--	--	--	--	--	--	--	--
Cluster-193.8762-1R	TRAF	TRAF	Cluster-193.8762	2040	1276270913	PIN26375.1	373	8.3e-33	hypothetical protein CDL12_00887 [Handroanthus impetiginosus]	--	--	--	--	--	K10523	SPOP	speckle-type POZ protein	http://www.genome.jp/dbget-bin/www_bget?ko:K10523	A1L4W5	326	8.9e-29	BTB/POZ and MATH domain-containing protein 6 OS=Arabidopsis thaliana OX=3702 GN=BPM6 PE=1 SV=1	PF00917//PF00651//PF08103	MATH domain//BTB/POZ domain//Uperin family	--	--	GO:0005515	protein binding	GO:0005576	extracellular region	KOG1987	Speckle-type POZ protein SPOP and related proteins with TRAF, MATH and BTB/POZ domains
Cluster-193.8767-1R	C3H	C3H	Cluster-193.8767	2182	1276252820	PIN11181.1	967	1.2e-101	CCCH-type Zn-finger protein [Handroanthus impetiginosus]	XM_012977969.1	XM_012977969	201	5.67393e-99	PREDICTED: Erythranthe guttatus zinc finger CCCH domain-containing protein 32-like (LOC105954291), transcript variant X2, mRNA	--	--	--	--	Q84W91	723	8.8e-75	Zinc finger CCCH domain-containing protein 32 OS=Arabidopsis thaliana OX=3702 GN=At2g47850 PE=2 SV=2	PF00642	Zinc finger C-x8-C-x5-C-x3-H type (and similar)	--	--	GO:0046872	metal ion binding	--	--	--	--
Cluster-193.9013-0F	MYB-related	MYB->MYB-related	Cluster-193.9013	1776	1344057683	XP_023912292.1	493	8.8e-47	transcription factor MYB36 [Quercus suber]	XM_011080212.2	XM_011080212	200	1.65499e-98	PREDICTED: Sesamum indicum myb-related protein Myb4-like (LOC105162220), mRNA	K09422	MYBP	myb proto-oncogene protein, plant	http://www.genome.jp/dbget-bin/www_bget?ko:K09422	Q9M2Y9	467	3.5e-45	Transcription factor RAX3 OS=Arabidopsis thaliana OX=3702 GN=RAX3 PE=2 SV=1	--	--	--	--	--	--	--	--	--	--
Cluster-193.9013-1F	MYB-related	MYB->MYB-related	Cluster-193.9013	1776	1344057683	XP_023912292.1	493	8.8e-47	transcription factor MYB36 [Quercus suber]	XM_011080212.2	XM_011080212	200	1.65499e-98	PREDICTED: Sesamum indicum myb-related protein Myb4-like (LOC105162220), mRNA	K09422	MYBP	myb proto-oncogene protein, plant	http://www.genome.jp/dbget-bin/www_bget?ko:K09422	Q9M2Y9	467	3.5e-45	Transcription factor RAX3 OS=Arabidopsis thaliana OX=3702 GN=RAX3 PE=2 SV=1	--	--	--	--	--	--	--	--	--	--
Cluster-193.9014-1F	NAC	NAC	Cluster-193.9014	1696	1276233666	PIM97961.1	495	4.9e-47	hypothetical protein CDL12_29562 [Handroanthus impetiginosus]	XM_018986459.1	XM_018986459	83	1.73109e-33	PREDICTED: Juglans regia NAC domain-containing protein 104 (LOC109006994), transcript variant X1, mRNA	--	--	--	--	Q8GWK6	367	1.3e-33	NAC domain-containing protein 104 OS=Arabidopsis thaliana OX=3702 GN=NAC104 PE=2 SV=1	PF02365	No apical meristem (NAM) protein	GO:0006355	regulation of transcription, DNA-templated	GO:0003677	DNA binding	--	--	--	--
Cluster-193.9162-1F	C3H	C3H	Cluster-193.9162	1304	1279106957	XP_022877689.1	1157	6.5e-124	zinc finger CCCH domain-containing protein 18-like isoform X2 [Olea europaea var. sylvestris]	XM_011097210.2	XM_011097210	284	2.43613e-145	PREDICTED: Sesamum indicum zinc finger CCCH domain-containing protein 18-like (LOC105174946), transcript variant X4, mRNA	--	--	--	--	Q9SJ41	823	1.3e-86	Zinc finger CCCH domain-containing protein 18 OS=Arabidopsis thaliana OX=3702 GN=At2g05160 PE=2 SV=1	PF00076//PF08675//PF00642	RNA recognition motif. (a.k.a. RRM, RBD, or RNP domain)//RNA binding domain//Zinc finger C-x8-C-x5-C-x3-H type (and similar)	GO:0006402//GO:0051252	mRNA catabolic process//regulation of RNA metabolic process	GO:0003723//GO:0046872//GO:0004535//GO:0003676	RNA binding//metal ion binding//poly(A)-specific ribonuclease activity//nucleic acid binding	GO:0005634//GO:0005737	nucleus//cytoplasm	--	--
Cluster-193.9233-2F	bHLH	bHLH	Cluster-193.9233	1338	--	--	--	--	--	--	--	--	--	--	--	--	--	--	Q01069	377	7.1e-35	Enhancer of split mbeta protein OS=Drosophila melanogaster OX=7227 GN=E(spl)mbeta-HLH PE=1 SV=2	PF00010//PF10152//PF07527	Helix-loop-helix DNA-binding domain//Subunit CCDC53 of WASH complex//Hairy Orange	GO:0006355	regulation of transcription, DNA-templated	GO:0003677//GO:0046983	DNA binding//protein dimerization activity	GO:0071203	WASH complex	--	--
Cluster-193.9301-1F	C2H2	C2H2	Cluster-193.9301	4332	922855788	KOO24205.1	302	3e-24	zinc finger protein 143 [Chrysochromulina tobinii]	--	--	--	--	--	--	--	--	--	P19538	952	4.9e-101	Transcriptional activator cubitus interruptus OS=Drosophila melanogaster OX=7227 GN=ci PE=1 SV=2	PF00096	Zinc finger, C2H2 type	--	--	GO:0003676	nucleic acid binding	--	--	KOG1721	FOG: Zn-finger
Cluster-193.9477-1F	bHLH	bHLH	Cluster-193.9477	1547	1276267267	PIN23228.1	962	3.2e-101	hypothetical protein CDL12_04051 [Handroanthus impetiginosus]	XM_011079582.2	XM_011079582	234	1.80937e-117	PREDICTED: Sesamum indicum transcription factor bHLH49 (LOC105161769), mRNA	--	--	--	--	Q9CAA9	513	1.4e-50	Transcription factor bHLH49 OS=Arabidopsis thaliana OX=3702 GN=BHLH49 PE=1 SV=1	PF00010	Helix-loop-helix DNA-binding domain	--	--	GO:0046983	protein dimerization activity	--	--	--	--
Cluster-193.9514-1R	SNF2	SNF2	Cluster-193.9514	3750	848868049	XP_012834666.1	1819	3.2e-200	PREDICTED: protein CHROMATIN REMODELING 20 [Erythranthe guttata]	XM_020693446.1	XM_020693446	400	0	PREDICTED: Sesamum indicum protein CHROMATIN REMODELING 20 (LOC105161157), transcript variant X3, mRNA	K10779	ATRX	transcriptional regulator ATRX	http://www.genome.jp/dbget-bin/www_bget?ko:K10779	F4HW51	709	6.3e-73	Protein CHROMATIN REMODELING 20 OS=Arabidopsis thaliana OX=3702 GN=ATRX PE=2 SV=2	PF00176	SNF2 family N-terminal domain	--	--	GO:0005524	ATP binding	--	--	KOG1015	Transcription regulator XNP/ATRX, DEAD-box superfamily
Cluster-193.9515-0F	SNF2	SNF2	Cluster-193.9515	383	1276263416	PIN19967.1	442	1.5e-41	Transcription regulator XNP/ATRX, DEAD-box superfamily [Handroanthus impetiginosus]	XM_020691654.1	XM_020691654	186	2.02261e-91	PREDICTED: Sesamum indicum protein CHROMATIN REMODELING 20 (LOC105180329), transcript variant X2, mRNA	K10779	ATRX	transcriptional regulator ATRX	http://www.genome.jp/dbget-bin/www_bget?ko:K10779	F4HW51	390	6.3e-37	Protein CHROMATIN REMODELING 20 OS=Arabidopsis thaliana OX=3702 GN=ATRX PE=2 SV=2	--	--	--	--	--	--	--	--	KOG1015	Transcription regulator XNP/ATRX, DEAD-box superfamily
Cluster-193.9517-2R	GRAS	GRAS	Cluster-193.9517	1940	747078362	XP_011086339.1	1972	3e-218	DELLA protein RGL1-like [Sesamum indicum]	XM_011088037.2	XM_011088037	456	0	PREDICTED: Sesamum indicum DELLA protein RGL1-like (LOC105168101), mRNA	--	--	--	--	G7L166	702	2.1e-72	GRAS family protein RAM1 OS=Medicago truncatula OX=3880 GN=RAM1 PE=2 SV=1	--	--	--	--	--	--	--	--	--	--
Cluster-193.9650-2F	TCP	TCP	Cluster-193.9650	1633	747050354	XP_011071244.1	763	4e-78	transcription factor TCP20-like [Sesamum indicum]	XM_018959894.1	XM_018959894	99	2.12415e-42	PREDICTED: Juglans regia transcription factor TCP20-like (LOC108987051), mRNA	--	--	--	--	Q9LSD5	455	7.8e-44	Transcription factor TCP20 OS=Arabidopsis thaliana OX=3702 GN=TCP20 PE=1 SV=1	--	--	--	--	--	--	--	--	--	--
Cluster-193.967-2F	MYB	MYB->MYB	Cluster-193.967	1079	1276267535	PIN23462.1	640	4.8e-64	Transcription factor, Myb superfamily [Handroanthus impetiginosus]	KR780088.1	KR780088	185	2.16712e-90	Rehmannia glutinosa R2R3-MYB protein (MYB12) mRNA, complete cds	--	--	--	--	Q9LTC4	408	1.5e-38	Transcription factor MYB15 OS=Arabidopsis thaliana OX=3702 GN=MYB15 PE=1 SV=1	--	--	--	--	--	--	--	--	--	--
Cluster-193.981-1F	TRAF	TRAF	Cluster-193.981	592	--	--	--	--	--	--	--	--	--	--	--	--	--	--	Q20681	149	8.6e-09	BTB and MATH domain-containing protein 38 OS=Caenorhabditis elegans OX=6239 GN=bath-38 PE=4 SV=1	PF00651	BTB/POZ domain	--	--	GO:0005515	protein binding	--	--	--	--
Cluster-193.9878-1F	AUX/IAA	AUX/IAA	Cluster-193.9878	813	--	--	--	--	--	XM_019388531.1	XM_019388531	73	2.94377e-28	PREDICTED: Nicotiana attenuata auxin-responsive protein IAA26-like (LOC109223999), mRNA	--	--	--	--	--	--	--	--	--	--	--	--	--	--	--	--	--	--
Cluster-193.9939-0R	HB-WOX	HB->HB-WOX	Cluster-193.9939	1268	1276270643	PIN26148.1	826	1.5e-85	hypothetical protein CDL12_01103 [Handroanthus impetiginosus]	XM_012996143.1	XM_012996143	189	1.52908e-92	PREDICTED: Erythranthe guttatus WUSCHEL-related homeobox 4-like (LOC105971297), mRNA	--	--	--	--	Q6X7J9	563	1.8e-56	WUSCHEL-related homeobox 4 OS=Arabidopsis thaliana OX=3702 GN=WOX4 PE=1 SV=1	PF02267//PF00046	ADP-ribosyl cyclase//Homeodomain	GO:0006769//GO:0046497	nicotinamide metabolic process//nicotinate nucleotide metabolic process	GO:0003953//GO:0003677	NAD+ nucleosidase activity//DNA binding	--	--	--	--
Cluster-1953.0-1F	HB-other	HB->HB-other	Cluster-1953.0	380	452825196	EME32194.1	171	4.1e-10	homeobox protein [Galdieria sulphuraria]	--	--	--	--	--	--	--	--	--	P41779	496	3.2e-49	Homeobox protein ceh-20 OS=Caenorhabditis elegans OX=6239 GN=ceh-20 PE=1 SV=1	PF00046//PF04218//PF03792//PF05933//PF05920//PF05388	Homeodomain//CENP-B N-terminal DNA-binding domain//PBC domain//Fungal ATP synthase protein 8 (A6L)//Homeobox KN domain//Carboxypeptidase Y pro-peptide	GO:0015986//GO:0006355	ATP synthesis coupled proton transport//regulation of transcription, DNA-templated	GO:0004185//GO:0003700//GO:0003677//GO:0015078	serine-type carboxypeptidase activity//DNA-binding transcription factor activity//DNA binding//proton transmembrane transporter activity	GO:0005634//GO:0000276//GO:0005667//GO:0005773	nucleus//mitochondrial proton-transporting ATP synthase complex, coupling factor F(o)//transcription regulator complex//vacuole	KOG0774	Transcription factor PBX and related HOX domain proteins
Cluster-19594.1-0R	bHLH	bHLH	Cluster-19594.1	954	--	--	--	--	--	--	--	--	--	--	--	--	--	--	Q90VV1	263	8.4e-22	Transcription factor HES-4-B OS=Xenopus laevis OX=8355 GN=hes4-b PE=1 SV=1	PF07527//PF00010	Hairy Orange//Helix-loop-helix DNA-binding domain	GO:0006355	regulation of transcription, DNA-templated	GO:0046983//GO:0003677	protein dimerization activity//DNA binding	--	--	--	--
Cluster-1967.0-1R	GNAT	GNAT	Cluster-1967.0	771	545364444	XP_005647283.1	233	5.4e-17	acyl-CoA N-acyltransferase [Coccomyxa subellipsoidea C-169]	--	--	--	--	--	K20794	NAA40, NAT4	N-alpha-acetyltransferase 40	http://www.genome.jp/dbget-bin/www_bget?ko:K20794	Q568K5	255	5.7e-21	N-alpha-acetyltransferase 40 OS=Danio rerio OX=7955 GN=naa40 PE=2 SV=1	PF13673//PF00583//PF08445//PF13508//PF08447	Acetyltransferase (GNAT) domain//Acetyltransferase (GNAT) family//FR47-like protein//Acetyltransferase (GNAT) domain//PAS fold	GO:0042967	obsolete acyl-carrier-protein biosynthetic process	GO:0016747//GO:0005515//GO:0008080	transferase activity, transferring acyl groups other than amino-acyl groups//protein binding//N-acetyltransferase activity	--	--	KOG2488	Acetyltransferase (GNAT) domain-containing protein
Cluster-19731.0-0F	TRAF	TRAF	Cluster-19731.0	562	--	--	--	--	--	--	--	--	--	--	--	--	--	--	P14083	262	6.5e-22	Protein jim lovell OS=Drosophila melanogaster OX=7227 GN=lov PE=2 SV=2	PF01690//PF00651	Potato leaf roll virus readthrough protein//BTB/POZ domain	--	--	GO:0005515	protein binding	GO:0019028	viral capsid	--	--
Cluster-19731.1-1F	TRAF	TRAF	Cluster-19731.1	560	--	--	--	--	--	--	--	--	--	--	--	--	--	--	P14083	198	1.7e-14	Protein jim lovell OS=Drosophila melanogaster OX=7227 GN=lov PE=2 SV=2	PF00651	BTB/POZ domain	--	--	GO:0005515	protein binding	--	--	--	--
Cluster-19740.0-0F	C2H2	C2H2	Cluster-19740.0	808	922855788	KOO24205.1	251	4.6e-19	zinc finger protein 143 [Chrysochromulina tobinii]	--	--	--	--	--	--	--	--	--	Q90WR8	420	4.4e-40	Transcription factor Sp3 OS=Gallus gallus OX=9031 GN=SP3 PE=1 SV=1	PF00096	Zinc finger, C2H2 type	--	--	GO:0003676	nucleic acid binding	--	--	--	--
Cluster-19763.0-2F	LOB	LOB	Cluster-19763.0	1028	747090969	XP_011093197.1	678	1.8e-68	LOB domain-containing protein 18-like [Sesamum indicum]	XM_012988480.1	XM_012988480	163	3.49871e-78	PREDICTED: Erythranthe guttatus LOB domain-containing protein 18-like (LOC105963979), mRNA	--	--	--	--	O22131	526	2.9e-52	LOB domain-containing protein 18 OS=Arabidopsis thaliana OX=3702 GN=LBD18 PE=1 SV=2	PF07941//PF02935//PF03232	Potassium channel Kv1.4 tandem inactivation domain//Cytochrome c oxidase subunit VIIc//Ubiquinone biosynthesis protein COQ7	GO:0006813//GO:0006123//GO:0006744	potassium ion transport//mitochondrial electron transport, cytochrome c to oxygen//ubiquinone biosynthetic process	GO:0004497//GO:0030955//GO:0005249//GO:0004129	monooxygenase activity//potassium ion binding//voltage-gated potassium channel activity//cytochrome-c oxidase activity	GO:0045277//GO:0016021//GO:0008076	respiratory chain complex IV//integral component of membrane//voltage-gated potassium channel complex	--	--
Cluster-19774.0-1R	HB-other	HB->HB-other	Cluster-19774.0	1402	--	--	--	--	--	--	--	--	--	--	--	--	--	--	P18488	406	3.2e-38	Homeotic protein empty spiracles OS=Drosophila melanogaster OX=7227 GN=ems PE=2 SV=2	PF05920//PF00046	Homeobox KN domain//Homeodomain	GO:0006355	regulation of transcription, DNA-templated	GO:0003677	DNA binding	--	--	KOG0843	Transcription factor EMX1 and related HOX domain proteins
Cluster-19810.0-1R	C2H2	C2H2	Cluster-19810.0	610	--	--	--	--	--	--	--	--	--	--	--	--	--	--	Q96GE5	126	4.1e-06	Zinc finger protein 799 OS=Homo sapiens OX=9606 GN=ZNF799 PE=2 SV=4	PF02892//PF05495//PF01363//PF02634//PF00096	BED zinc finger//CHY zinc finger//FYVE zinc finger//FdhD/NarQ family//Zinc finger, C2H2 type	--	--	GO:0008270//GO:0003677//GO:0046872//GO:0016783//GO:0003676	zinc ion binding//DNA binding//metal ion binding//sulfurtransferase activity//nucleic acid binding	--	--	--	--
Cluster-19873.0-2F	C2H2	C2H2	Cluster-19873.0	338	612387774	XP_007509407.1	291	4.4e-24	PREDICTED: similar to Zinc finger protein 271 (Zinc finger protein 7) (HZF7) (Zinc finger protein ZNFphex133) (Epstein-Barr virus-induced zinc finger protein) (ZNF-EB) (CT-ZFP48) (Zinc finger protein [Bathycoccus prasinos]	--	--	--	--	--	--	--	--	--	Q3SY52	357	3.7e-33	Zinc finger protein interacting with ribonucleoprotein K OS=Homo sapiens OX=9606 GN=ZIK1 PE=2 SV=1	PF02892//PF04777//PF01844//PF01096//PF00096//PF01428//PF14369//PF01155//PF03604	BED zinc finger//Erv1 / Alr family//HNH endonuclease//Transcription factor S-II (TFIIS)//Zinc finger, C2H2 type//AN1-like Zinc finger//zinc-ribbon//Hydrogenase/urease nickel incorporation, metallochaperone, hypA//DNA directed RNA polymerase, 7 kDa subunit	GO:0006144//GO:0051604//GO:0055114//GO:0006351//GO:0006206	purine nucleobase metabolic process//protein maturation//oxidation-reduction process//transcription, DNA-templated//pyrimidine nucleobase metabolic process	GO:0003899//GO:0016972//GO:0003676//GO:0004519//GO:0003677//GO:0016151//GO:0008270//GO:0061630	DNA-directed 5'-3' RNA polymerase activity//thiol oxidase activity//nucleic acid binding//endonuclease activity//DNA binding//nickel cation binding//zinc ion binding//ubiquitin protein ligase activity	GO:0005730	nucleolus	--	--
Cluster-20420.1-0F	B3	B3->B3	Cluster-20420.1	1251	604347884	EYU46039.1	790	2.3e-81	hypothetical protein MIMGU_mgv1a011106mg [Erythranthe guttata]	XM_012987629.1	XM_012987629	267	6.5834e-136	PREDICTED: Erythranthe guttatus putative B3 domain-containing protein At5g58280 (LOC105963207), mRNA	--	--	--	--	Q9FHB2	502	2.1e-49	Putative B3 domain-containing protein At5g58280 OS=Arabidopsis thaliana OX=3702 GN=At5g58280 PE=3 SV=1	PF02362	B3 DNA binding domain	--	--	GO:0003677	DNA binding	--	--	--	--
Cluster-20447.0-0R	TRAF	TRAF	Cluster-20447.0	1072	--	--	--	--	--	--	--	--	--	--	--	--	--	--	P17789	384	8.8e-36	Protein tramtrack, beta isoform OS=Drosophila melanogaster OX=7227 GN=ttk PE=1 SV=2	PF00651	BTB/POZ domain	--	--	GO:0005515	protein binding	--	--	--	--
Cluster-20447.1-0F	C2H2	C2H2	Cluster-20447.1	356	--	--	--	--	--	--	--	--	--	--	--	--	--	--	--	--	--	--	PF00096	Zinc finger, C2H2 type	--	--	GO:0003676	nucleic acid binding	--	--	--	--
Cluster-20494.0-0F	B3	B3->B3	Cluster-20494.0	408	1271096511	PHT89522.1	158	1.4e-08	hypothetical protein T459_04635 [Capsicum annuum]	--	--	--	--	--	--	--	--	--	--	--	--	--	--	--	--	--	--	--	--	--	--	--
Cluster-20869.0-2F	AP2/ERF-ERF	AP2/ERF->AP2/ERF-ERF	Cluster-20869.0	357	947054739	KRH04192.1	156	2.1e-08	hypothetical protein GLYMA_17G145400 [Glycine max]	XM_020228032.1	XM_020228032	71	1.58722e-27	PREDICTED: Ananas comosus ethylene-responsive transcription factor 2-like (LOC109707002), mRNA	K09286	EREBP	EREBP-like factor	http://www.genome.jp/dbget-bin/www_bget?ko:K09286	O80337	156	8e-10	Ethylene-responsive transcription factor 1A OS=Arabidopsis thaliana OX=3702 GN=ERF1A PE=1 SV=2	PF00847	AP2 domain	GO:0006355	regulation of transcription, DNA-templated	GO:0003700	DNA-binding transcription factor activity	GO:0005667	transcription regulator complex	--	--
Cluster-20881.0-2R	C2H2	C2H2	Cluster-20881.0	3479	--	--	--	--	--	--	--	--	--	--	--	--	--	--	Q7YU81	320	7.5e-28	Protein charlatan OS=Drosophila melanogaster OX=7227 GN=chn PE=2 SV=3	PF03133//PF00096	Tubulin-tyrosine ligase family//Zinc finger, C2H2 type	GO:0006464	cellular protein modification process	GO:0003676	nucleic acid binding	--	--	--	--
Cluster-2112.0-0F	MYB-related	MYB->MYB-related	Cluster-2112.0	520	1387792005	PWA60446.1	485	2.2e-46	homeodomain-like protein [Artemisia annua]	XM_021777377.1	XM_021777377	125	2.28423e-57	PREDICTED: Manihot esculenta myb-related protein 315-like (LOC110630066), mRNA	K09422	MYBP	myb proto-oncogene protein, plant	http://www.genome.jp/dbget-bin/www_bget?ko:K09422	Q50EX6	410	4.1e-39	Protein ODORANT1 OS=Petunia hybrida OX=4102 GN=ODO1 PE=2 SV=1	--	--	--	--	--	--	--	--	--	--
Cluster-21224.0-2R	Others	Others	Cluster-21224.0	344	743766760	XP_010913626.1	429	4.5e-40	zinc finger protein CONSTANS-LIKE 4 [Elaeis guineensis]	XM_004965632.3	XM_004965632	93	8.97792e-40	PREDICTED: Setaria italica zinc finger protein CONSTANS-LIKE 5 (LOC101764330), mRNA	--	--	--	--	Q940T9	275	1.2e-23	Zinc finger protein CONSTANS-LIKE 4 OS=Arabidopsis thaliana OX=3702 GN=COL4 PE=2 SV=2	PF06203	CCT motif	--	--	GO:0005515	protein binding	--	--	--	--
Cluster-21224.1-1F	Others	Others	Cluster-21224.1	394	743766760	XP_010913626.1	413	3.7e-38	zinc finger protein CONSTANS-LIKE 4 [Elaeis guineensis]	KX714718.1	KX714718	92	3.74651e-39	Phyllostachys edulis COLE mRNA, complete cds	--	--	--	--	Q9SK53	256	2.2e-21	Zinc finger protein CONSTANS-LIKE 3 OS=Arabidopsis thaliana OX=3702 GN=COL3 PE=1 SV=1	PF06203	CCT motif	--	--	GO:0005515	protein binding	--	--	--	--
Cluster-21372.1-1R	bZIP	bZIP	Cluster-21372.1	1210	--	--	--	--	--	--	--	--	--	--	--	--	--	--	B3MTI9	126	8.2e-06	Transcription factor kayak OS=Drosophila ananassae OX=7217 GN=kay PE=3 SV=1	PF00170//PF09726//PF03131//PF07716	bZIP transcription factor//Macoilin family//bZIP Maf transcription factor//Basic region leucine zipper	GO:0023041//GO:0006355	neuronal signal transduction//regulation of transcription, DNA-templated	GO:0003677//GO:0003700	DNA binding//DNA-binding transcription factor activity	GO:0005634//GO:0005667//GO:0030867	nucleus//transcription regulator complex//rough endoplasmic reticulum membrane	--	--
Cluster-21581.0-0R	HB-other	HB->HB-other	Cluster-21581.0	722	--	--	--	--	--	--	--	--	--	--	K09338	HD-ZIP	homeobox-leucine zipper protein	http://www.genome.jp/dbget-bin/www_bget?ko:K09338	P29673	388	2e-36	Protein apterous OS=Drosophila melanogaster OX=7227 GN=ap PE=2 SV=1	PF00257//PF00046//PF05920	Dehydrin//Homeodomain//Homeobox KN domain	GO:0006355//GO:0009415	regulation of transcription, DNA-templated//response to water	GO:0003677	DNA binding	--	--	KOG0490	Transcription factor, contains HOX domain
Cluster-21816.0-2R	B3	B3->B3	Cluster-21816.0	493	747102295	XP_011099307.1	370	4.4e-33	B3 domain-containing protein Os08g0324300-like [Sesamum indicum]	--	--	--	--	--	--	--	--	--	Q8RYD1	124	5.7e-06	B3 domain-containing protein REM16 OS=Arabidopsis thaliana OX=3702 GN=REM16 PE=2 SV=1	PF02362	B3 DNA binding domain	--	--	GO:0003677	DNA binding	--	--	--	--
Cluster-22243.0-0F	NAC	NAC	Cluster-22243.0	552	743819164	XP_010931444.1	520	2e-50	NAC domain-containing protein 100 isoform X1 [Elaeis guineensis]	XM_018830500.1	XM_018830500	137	5.19468e-64	PREDICTED: Musa acuminata subsp. malaccensis NAC domain-containing protein 79-like (LOC103995391), transcript variant X3, mRNA	--	--	--	--	Q9FK44	470	4.8e-46	NAC domain-containing protein 87 OS=Arabidopsis thaliana OX=3702 GN=NAC087 PE=2 SV=1	PF02365	No apical meristem (NAM) protein	GO:0006355	regulation of transcription, DNA-templated	GO:0003677	DNA binding	--	--	--	--
Cluster-22423.0-0R	DBB	DBB	Cluster-22423.0	526	743809505	XP_010928631.1	406	3.2e-37	zinc finger protein CONSTANS-LIKE 4 [Elaeis guineensis]	XM_008791474.3	XM_008791474	192	1.31508e-94	PREDICTED: Phoenix dactylifera zinc finger protein CONSTANS-LIKE 4 (LOC103707107), mRNA	--	--	--	--	Q9SK53	325	3e-29	Zinc finger protein CONSTANS-LIKE 3 OS=Arabidopsis thaliana OX=3702 GN=COL3 PE=1 SV=1	PF04579//PF00643//PF05495	Keratin, high-sulphur matrix protein//B-box zinc finger//CHY zinc finger	--	--	GO:0008270//GO:0005198	zinc ion binding//structural molecule activity	GO:0045095	keratin filament	--	--
Cluster-22504.1-1F	NAC	NAC	Cluster-22504.1	657	1091727554	XP_009404969.2	843	8.4e-88	PREDICTED: NAC domain-containing protein 48-like [Musa acuminata subsp. malaccensis]	XM_009421909.2	XM_009421909	313	9.06933e-162	PREDICTED: Musa acuminata subsp. malaccensis NAC domain-containing protein 48-like (LOC103999983), mRNA	--	--	--	--	Q7F2L3	807	4.8e-85	NAC domain-containing protein 48 OS=Oryza sativa subsp. japonica OX=39947 GN=NAC048 PE=1 SV=1	PF02365	No apical meristem (NAM) protein	GO:0006355	regulation of transcription, DNA-templated	GO:0003677	DNA binding	--	--	--	--
Cluster-22679.0-1F	Others	Others	Cluster-22679.0	466	695067692	XP_009380766.1	613	2.8e-61	PREDICTED: zinc finger protein CONSTANS-LIKE 3-like [Musa acuminata subsp. malaccensis]	XM_009382491.2	XM_009382491	438	0	PREDICTED: Musa acuminata subsp. malaccensis zinc finger protein CONSTANS-LIKE 3-like (LOC103969070), mRNA	--	--	--	--	Q9SK53	306	4.2e-27	Zinc finger protein CONSTANS-LIKE 3 OS=Arabidopsis thaliana OX=3702 GN=COL3 PE=1 SV=1	PF00643	B-box zinc finger	--	--	GO:0008270	zinc ion binding	--	--	--	--
Cluster-22697.0-2R	AP2/ERF-ERF	AP2/ERF->AP2/ERF-ERF	Cluster-22697.0	678	747105795	XP_011101172.1	543	5.3e-53	dehydration-responsive element-binding protein 1B [Sesamum indicum]	--	--	--	--	--	--	--	--	--	Q9SYS6	424	1.3e-40	Dehydration-responsive element-binding protein 1C OS=Arabidopsis thaliana OX=3702 GN=DREB1C PE=2 SV=2	PF00847	AP2 domain	GO:0006355	regulation of transcription, DNA-templated	GO:0003700	DNA-binding transcription factor activity	GO:0005667	transcription regulator complex	--	--
Cluster-22867.0-0R	AUX/IAA	AUX/IAA	Cluster-22867.0	503	743760294	XP_010936171.1	279	1.6e-22	auxin-responsive protein IAA30 [Elaeis guineensis]	KR076523.1	KR076523	50	1.08545e-15	Boehmeria nivea Aux/IAA transcription factor (IAA13) mRNA, complete cds	K14484	IAA	auxin-responsive protein IAA	http://www.genome.jp/dbget-bin/www_bget?ko:K14484	A2XLV9	219	5.6e-17	Auxin-responsive protein IAA13 OS=Oryza sativa subsp. indica OX=39946 GN=IAA13 PE=2 SV=1	--	--	--	--	--	--	--	--	--	--
Cluster-2301.0-0F	PHD	PHD	Cluster-2301.0	747	1214702311	OWZ14525.1	243	3.6e-18	Chromodomain protein, partial [Phytophthora megakarya]	--	--	--	--	--	--	--	--	--	O94880	367	5.7e-34	PHD finger protein 14 OS=Homo sapiens OX=9606 GN=PHF14 PE=1 SV=2	PF00130//PF03604	Phorbol esters/diacylglycerol binding domain (C1 domain)//DNA directed RNA polymerase, 7 kDa subunit	GO:0035556//GO:0006144//GO:0006351//GO:0006206	intracellular signal transduction//purine nucleobase metabolic process//transcription, DNA-templated//pyrimidine nucleobase metabolic process	GO:0003899//GO:0003677	DNA-directed 5'-3' RNA polymerase activity//DNA binding	GO:0005730	nucleolus	KOG0955	PHD finger protein BR140/LIN-49
Cluster-23350.0-2F	bZIP	bZIP	Cluster-23350.0	712	695068366	XP_009381123.1	662	8.9e-67	PREDICTED: transcription factor HY5-like [Musa acuminata subsp. malaccensis]	XM_009382848.2	XM_009382848	236	6.27304e-119	PREDICTED: Musa acuminata subsp. malaccensis transcription factor HY5-like (LOC103969348), mRNA	K16241	HY5	transcription factor HY5	http://www.genome.jp/dbget-bin/www_bget?ko:K16241	O24646	484	1.5e-47	Transcription factor HY5 OS=Arabidopsis thaliana OX=3702 GN=HY5 PE=1 SV=1	PF09726//PF08172//PF06156//PF01166//PF13093//PF08826//PF00170//PF07716//PF13851//PF03131//PF05478	Macoilin family//CASP C terminal//Initiation control protein YabA//TSC-22/dip/bun family//Kinetochore complex Fta4 of Sim4 subunit, or CENP-50//DMPK coiled coil domain like//bZIP transcription factor//Basic region leucine zipper//Growth-arrest specific micro-tubule binding//bZIP Maf transcription factor//Prominin	GO:0009069//GO:0006355//GO:0006260//GO:0006468//GO:0016310//GO:0048870//GO:0006891//GO:0023041	serine family amino acid metabolic process//regulation of transcription, DNA-templated//DNA replication//protein phosphorylation//phosphorylation//cell motility//intra-Golgi vesicle-mediated transport//neuronal signal transduction	GO:0003677//GO:0005524//GO:0003700//GO:0004674	DNA binding//ATP binding//DNA-binding transcription factor activity//protein serine/threonine kinase activity	GO:0005667//GO:0030173//GO:0005634//GO:0030867//GO:0016021//GO:0031514//GO:0031511	transcription regulator complex//integral component of Golgi membrane//nucleus//rough endoplasmic reticulum membrane//integral component of membrane//motile cilium//Mis6-Sim4 complex	--	--
Cluster-23360.0-1F	AUX/IAA	AUX/IAA	Cluster-23360.0	373	743812411	XP_010929406.1	549	5.9e-54	auxin response factor 19 isoform X2 [Elaeis guineensis]	XM_023914275.1	XM_023914275	120	9.60634e-55	PREDICTED: Lactuca sativa auxin response factor 19-like (LOC111918642), mRNA	--	--	--	--	Q6Z2W3	486	4.5e-48	Auxin response factor 5 OS=Oryza sativa subsp. japonica OX=39947 GN=ARF5 PE=2 SV=2	PF00564	PB1 domain	--	--	GO:0005515	protein binding	--	--	--	--
Cluster-2374.0-0R	Jumonji	Jumonji	Cluster-2374.0	898	--	--	--	--	--	--	--	--	--	--	--	--	--	--	O15550	737	8.6e-77	Lysine-specific demethylase 6A OS=Homo sapiens OX=9606 GN=KDM6A PE=1 SV=2	PF00190	Cupin	--	--	GO:0045735	nutrient reservoir activity	--	--	--	--
Cluster-23875.0-0F	AUX/IAA	AUX/IAA	Cluster-23875.0	402	1028942071	XP_016714255.1	633	1.2e-63	PREDICTED: auxin-responsive protein IAA14-like [Gossypium hirsutum]	XM_016858766.1	XM_016858766	398	0	PREDICTED: Gossypium hirsutum auxin-responsive protein IAA14-like (LOC107927655), mRNA	K14484	IAA	auxin-responsive protein IAA	http://www.genome.jp/dbget-bin/www_bget?ko:K14484	Q38832	345	1.1e-31	Auxin-responsive protein IAA14 OS=Arabidopsis thaliana OX=3702 GN=IAA14 PE=1 SV=2	--	--	--	--	--	--	--	--	--	--
Cluster-2431.0-1R	C2H2	C2H2	Cluster-2431.0	1201	612399290	XP_007515164.1	248	1.5e-18	PREDICTED: similar to Zinc finger protein 271 (Zinc finger protein 7) (HZF7) (Zinc finger protein ZNFphex133) (Epstein-Barr virus-induced zinc finger protein) (ZNF-EB) (CT-ZFP48) (Zinc finger protein [Bathycoccus prasinos]	--	--	--	--	--	--	--	--	--	Q8NB50	229	9.3e-18	Zinc finger protein 62 homolog OS=Homo sapiens OX=9606 GN=ZFP62 PE=1 SV=3	PF00096	Zinc finger, C2H2 type	--	--	GO:0003676	nucleic acid binding	--	--	--	--
Cluster-24573.0-2F	WRKY	WRKY	Cluster-24573.0	1399	1276252008	PIN10561.1	956	1.4e-100	hypothetical protein CDL12_16846 [Handroanthus impetiginosus]	XM_011089826.2	XM_011089826	211	9.96511e-105	PREDICTED: Sesamum indicum probable WRKY transcription factor 9 (LOC105169435), mRNA	--	--	--	--	Q9C9F0	543	4.2e-54	Probable WRKY transcription factor 9 OS=Arabidopsis thaliana OX=3702 GN=WRKY9 PE=2 SV=1	PF00170//PF03106	bZIP transcription factor//WRKY DNA -binding domain	GO:0006355	regulation of transcription, DNA-templated	GO:0003700//GO:0043565	DNA-binding transcription factor activity//sequence-specific DNA binding	GO:0005667	transcription regulator complex	--	--
Cluster-25075.0-2F	NAC	NAC	Cluster-25075.0	463	1276246144	PIN06047.1	462	8.9e-44	hypothetical protein CDL12_21417 [Handroanthus impetiginosus]	XM_020695836.1	XM_020695836	124	7.25593e-57	PREDICTED: Sesamum indicum NAC domain-containing protein 10 (LOC105167882), transcript variant X2, mRNA	--	--	--	--	O49459	392	4.4e-37	NAC domain-containing protein 73 OS=Arabidopsis thaliana OX=3702 GN=NAC073 PE=2 SV=1	PF02365	No apical meristem (NAM) protein	GO:0006355	regulation of transcription, DNA-templated	GO:0003677	DNA binding	--	--	--	--
Cluster-25261.0-0F	C2H2	C2H2	Cluster-25261.0	415	--	--	--	--	--	--	--	--	--	--	--	--	--	--	--	--	--	--	PF02892//PF00096//PF01096	BED zinc finger//Zinc finger, C2H2 type//Transcription factor S-II (TFIIS)	GO:0006351	transcription, DNA-templated	GO:0008270//GO:0003677//GO:0003676	zinc ion binding//DNA binding//nucleic acid binding	--	--	--	--
Cluster-25261.3-0R	TRAF	TRAF	Cluster-25261.3	2028	--	--	--	--	--	--	--	--	--	--	--	--	--	--	Q9W0K7	320	4.4e-28	Protein bric-a-brac 1 OS=Drosophila melanogaster OX=7227 GN=bab1 PE=2 SV=2	PF15750//PF04777//PF02892//PF00096//PF00651	Ubiquitin-binding zinc-finger//Erv1 / Alr family//BED zinc finger//Zinc finger, C2H2 type//BTB/POZ domain	GO:0055114	oxidation-reduction process	GO:0016972//GO:0003676//GO:0043130//GO:0005515//GO:0003677	thiol oxidase activity//nucleic acid binding//ubiquitin binding//protein binding//DNA binding	--	--	--	--
Cluster-25261.3-2R	C2H2	C2H2	Cluster-25261.3	2028	--	--	--	--	--	--	--	--	--	--	--	--	--	--	Q9W0K7	320	4.4e-28	Protein bric-a-brac 1 OS=Drosophila melanogaster OX=7227 GN=bab1 PE=2 SV=2	PF15750//PF04777//PF02892//PF00096//PF00651	Ubiquitin-binding zinc-finger//Erv1 / Alr family//BED zinc finger//Zinc finger, C2H2 type//BTB/POZ domain	GO:0055114	oxidation-reduction process	GO:0016972//GO:0003676//GO:0043130//GO:0005515//GO:0003677	thiol oxidase activity//nucleic acid binding//ubiquitin binding//protein binding//DNA binding	--	--	--	--
Cluster-25640.0-2R	B3	B3->B3	Cluster-25640.0	1182	1173819576	XP_020552071.1	606	4.6e-60	B3 domain-containing protein At5g42700-like isoform X6 [Sesamum indicum]	--	--	--	--	--	--	--	--	--	Q1G3M3	339	1.6e-30	B3 domain-containing protein At3g19184 OS=Arabidopsis thaliana OX=3702 GN=At3g19184 PE=2 SV=1	PF02362	B3 DNA binding domain	--	--	GO:0003677	DNA binding	--	--	--	--
Cluster-2584.0-0F	C2C2-GATA	C2C2->C2C2-GATA	Cluster-2584.0	465	1344001521	XP_023883054.1	182	2.7e-11	GATA factor SREP-like [Quercus suber]	--	--	--	--	--	--	--	--	--	P17679	183	7.7e-13	Erythroid transcription factor OS=Mus musculus OX=10090 GN=Gata1 PE=1 SV=1	PF00320//PF01873	GATA zinc finger//Domain found in IF2B/IF5	GO:0006413//GO:0006446//GO:0006355	translational initiation//regulation of translational initiation//regulation of transcription, DNA-templated	GO:0008270//GO:0003743//GO:0043565	zinc ion binding//translation initiation factor activity//sequence-specific DNA binding	GO:0005840	ribosome	KOG1601	GATA-4/5/6 transcription factors
Cluster-25892.1-0R	C2H2	C2H2	Cluster-25892.1	506	--	--	--	--	--	--	--	--	--	--	--	--	--	--	--	--	--	--	PF01155//PF00096//PF02008	Hydrogenase/urease nickel incorporation, metallochaperone, hypA//Zinc finger, C2H2 type//CXXC zinc finger domain	GO:0051604	protein maturation	GO:0003676//GO:0008270//GO:0003677//GO:0016151	nucleic acid binding//zinc ion binding//DNA binding//nickel cation binding	--	--	--	--
Cluster-26732.0-1R	C2C2-GATA	C2C2->C2C2-GATA	Cluster-26732.0	1641	1344032978	XP_023899662.1	175	6.1e-10	GATA factor SREP-like [Quercus suber]	--	--	--	--	--	--	--	--	--	P52172	284	5.3e-24	Box A-binding factor OS=Drosophila melanogaster OX=7227 GN=srp PE=1 SV=2	PF00320	GATA zinc finger	GO:0006355	regulation of transcription, DNA-templated	GO:0008270//GO:0043565	zinc ion binding//sequence-specific DNA binding	--	--	--	--
Cluster-2683.0-0F	TRAF	TRAF	Cluster-2683.0	700	1070993440	OEL37357.1	215	6e-15	BTB/POZ domain-containing protein [Dichanthelium oligosanthes]	--	--	--	--	--	K10523	SPOP	speckle-type POZ protein	http://www.genome.jp/dbget-bin/www_bget?ko:K10523	P34371	326	3e-29	BTB and MATH domain-containing protein 42 OS=Caenorhabditis elegans OX=6239 GN=bath-42 PE=1 SV=1	PF00651	BTB/POZ domain	--	--	GO:0005515	protein binding	--	--	KOG1987	Speckle-type POZ protein SPOP and related proteins with TRAF, MATH and BTB/POZ domains
Cluster-27215.0-1R	bZIP	bZIP	Cluster-27215.0	876	747103397	XP_011099889.1	479	1.8e-45	protein FD [Sesamum indicum]	XM_011101587.2	XM_011101587	199	2.88152e-98	PREDICTED: Sesamum indicum protein FD (LOC105178182), mRNA	--	--	--	--	Q84JK2	237	8e-19	Protein FD OS=Arabidopsis thaliana OX=3702 GN=FD PE=1 SV=1	PF03131//PF07716//PF00170	bZIP Maf transcription factor//Basic region leucine zipper//bZIP transcription factor	GO:0006355	regulation of transcription, DNA-templated	GO:0003700//GO:0003677	DNA-binding transcription factor activity//DNA binding	GO:0005667//GO:0005634	transcription regulator complex//nucleus	--	--
Cluster-27315.0-0R	HB-other	HB->HB-other	Cluster-27315.0	1926	--	--	--	--	--	--	--	--	--	--	--	--	--	--	Q03372	346	4e-31	Muscle segmentation homeobox OS=Drosophila melanogaster OX=7227 GN=Dr PE=2 SV=2	PF00046//PF04632	Homeodomain//Fusaric acid resistance protein family	GO:0055085	transmembrane transport	GO:0003677//GO:0022857	DNA binding//transmembrane transporter activity	GO:0005886	plasma membrane	KOG0492	Transcription factor MSH, contains HOX domain
Cluster-2747.0-2R	SET	SET	Cluster-2747.0	370	1371497131	PSR93486.1	233	2.6e-17	Histone-lysine N-methyltransferase, H3 lysine-9 specific protein [Actinidia chinensis var. chinensis]	--	--	--	--	--	K11420	EHMT	euchromatic histone-lysine N-methyltransferase	http://www.genome.jp/dbget-bin/www_bget?ko:K11420	P34544	334	1.9e-30	Histone-lysine N-methyltransferase met-2 OS=Caenorhabditis elegans OX=6239 GN=met-2 PE=3 SV=5	PF05033//PF00856	Pre-SET motif//SET domain	GO:0006479//GO:0006554//GO:0034968	protein methylation//lysine catabolic process//histone lysine methylation	GO:0008270//GO:0018024//GO:0005515	zinc ion binding//histone-lysine N-methyltransferase activity//protein binding	GO:0005634	nucleus	KOG1082	Histone H3 (Lys9) methyltransferase SUV39H1/Clr4, required for transcriptional silencing
Cluster-27713.0-1F	MYB	MYB->MYB	Cluster-27713.0	1024	747070786	XP_011082230.1	794	6.3e-82	transcription factor MYB6 [Sesamum indicum]	XM_011083928.2	XM_011083928	231	5.51019e-116	PREDICTED: Sesamum indicum transcription factor MYB6 (LOC105165053), mRNA	K09422	MYBP	myb proto-oncogene protein, plant	http://www.genome.jp/dbget-bin/www_bget?ko:K09422	Q9M2Y9	530	9.9e-53	Transcription factor RAX3 OS=Arabidopsis thaliana OX=3702 GN=RAX3 PE=2 SV=1	PF09111	SLIDE	GO:0006338	chromatin remodeling	GO:0016818//GO:0005524//GO:0003676	hydrolase activity, acting on acid anhydrides, in phosphorus-containing anhydrides//ATP binding//nucleic acid binding	GO:0005634	nucleus	--	--
Cluster-27925.0-2F	HB-other	HB->HB-other	Cluster-27925.0	433	--	--	--	--	--	--	--	--	--	--	--	--	--	--	Q86UP3	396	1.4e-37	Zinc finger homeobox protein 4 OS=Homo sapiens OX=9606 GN=ZFHX4 PE=1 SV=1	PF00096//PF05920//PF06056//PF00046	Zinc finger, C2H2 type//Homeobox KN domain//Putative ATPase subunit of terminase (gpP-like)//Homeodomain	GO:0006355//GO:0019069	regulation of transcription, DNA-templated//viral capsid assembly	GO:0003676//GO:0005524//GO:0003677	nucleic acid binding//ATP binding//DNA binding	--	--	KOG1146	Homeobox protein
Cluster-28413.0-2R	C2H2	C2H2	Cluster-28413.0	500	1331338269	PNH00964.1	187	7.5e-12	Zinc finger protein [Tetrabaena socialis]	--	--	--	--	--	--	--	--	--	P49953	228	5e-18	Wilms tumor protein homolog (Fragment) OS=Sminthopsis macroura OX=9302 GN=WT1 PE=2 SV=1	PF00096	Zinc finger, C2H2 type	--	--	GO:0003676	nucleic acid binding	--	--	--	--
Cluster-28703.0-1F	C2H2	C2H2	Cluster-28703.0	740	412993532	CCO14043.1	193	2.2e-12	PREDICTED: similar to Zinc finger protein 271 (Zinc finger protein 7) (HZF7) (Zinc finger protein ZNFphex133) (Epstein-Barr virus-induced zinc finger protein) (ZNF-EB) (CT-ZFP48) (Zinc finger protein [Bathycoccus prasinos]	--	--	--	--	--	--	--	--	--	Q9Y2H8	183	1.2e-12	Zinc finger protein 510 OS=Homo sapiens OX=9606 GN=ZNF510 PE=2 SV=1	PF04810//PF07975//PF00096//PF01096//PF05495	Sec23/Sec24 zinc finger//TFIIH C1-like domain//Zinc finger, C2H2 type//Transcription factor S-II (TFIIS)//CHY zinc finger	GO:0006281//GO:0006351//GO:0006888//GO:0006886	DNA repair//transcription, DNA-templated//endoplasmic reticulum to Golgi vesicle-mediated transport//intracellular protein transport	GO:0003676//GO:0008270	nucleic acid binding//zinc ion binding	GO:0030127	COPII vesicle coat	--	--
Cluster-28978.1-2F	C2H2	C2H2	Cluster-28978.1	506	--	--	--	--	--	--	--	--	--	--	--	--	--	--	--	--	--	--	PF00096	Zinc finger, C2H2 type	--	--	GO:0003676	nucleic acid binding	--	--	--	--
Cluster-29152.0-0R	BES1	BES1	Cluster-29152.0	899	1276247834	PIN07331.1	616	2.4e-61	Beta-amylase [Handroanthus impetiginosus]	XM_023099079.1	XM_023099079	87	5.39224e-36	PREDICTED: Cucurbita moschata protein BRASSINAZOLE-RESISTANT 1-like (LOC111456986), mRNA	--	--	--	--	O80831	207	2.5e-15	Beta-amylase 7 OS=Arabidopsis thaliana OX=3702 GN=BAM7 PE=1 SV=2	--	--	--	--	--	--	--	--	--	--
Cluster-29379.0-0F	C3H	C3H	Cluster-29379.0	722	1276256447	PIN14151.1	864	3.4e-90	CCCH-type Zn-finger protein [Handroanthus impetiginosus]	KP717038.1	KP717038	148	5.2815e-70	Triticum turgidum subsp. durum cultivar Creso TZF1-A mRNA, complete cds	--	--	--	--	O82199	654	2.9e-67	Zinc finger CCCH domain-containing protein 20 OS=Arabidopsis thaliana OX=3702 GN=At2g19810 PE=2 SV=1	PF00642	Zinc finger C-x8-C-x5-C-x3-H type (and similar)	--	--	GO:0046872	metal ion binding	--	--	--	--
Cluster-29589.0-2F	HB-other	HB->HB-other	Cluster-29589.0	462	848905579	XP_012852235.1	139	2.5e-06	PREDICTED: homeobox-leucine zipper protein ANTHOCYANINLESS 2 isoform X1 [Erythranthe guttata]	--	--	--	--	--	K09338	HD-ZIP	homeobox-leucine zipper protein	http://www.genome.jp/dbget-bin/www_bget?ko:K09338	P07548	370	1.6e-34	Homeotic protein deformed OS=Drosophila melanogaster OX=7227 GN=Dfd PE=1 SV=2	PF05920//PF00046//PF04579	Homeobox KN domain//Homeodomain//Keratin, high-sulphur matrix protein	GO:0006355	regulation of transcription, DNA-templated	GO:0003677//GO:0005198	DNA binding//structural molecule activity	GO:0045095	keratin filament	KOG0489	Transcription factor zerknullt and related HOX domain proteins
Cluster-29939.0-0F	AP2/ERF-ERF	AP2/ERF->AP2/ERF-ERF	Cluster-29939.0	600	1276250326	PIN09256.1	558	8.6e-55	hypothetical protein CDL12_18158 [Handroanthus impetiginosus]	XM_011078934.2	XM_011078934	214	8.90923e-107	PREDICTED: Sesamum indicum ethylene-responsive transcription factor 1B-like (LOC105161291), mRNA	K14516	ERF1	ethylene-responsive transcription factor 1	http://www.genome.jp/dbget-bin/www_bget?ko:K14516	A0A3Q7I5Y9	415	1.3e-39	Ethylene-response factor C3 OS=Solanum lycopersicum OX=4081 GN=ERF.C.3 PE=2 SV=1	PF00847	AP2 domain	GO:0006355	regulation of transcription, DNA-templated	GO:0003700	DNA-binding transcription factor activity	GO:0005667	transcription regulator complex	--	--
Cluster-30036.0-2F	MED7	MED7	Cluster-30036.0	796	1557873952	RWR94477.1	199	4.8e-13	mediator of RNA polymerase II transcription subunit 7a-like protein isoform X4 [Cinnamomum micranthum f. kanehirae]	--	--	--	--	--	--	--	--	--	Q7PR68	604	2e-61	Mediator of RNA polymerase II transcription subunit 7 OS=Anopheles gambiae OX=7165 GN=MED7 PE=3 SV=2	PF01344//PF05983	Kelch motif//MED7 protein	GO:0006357	regulation of transcription by RNA polymerase II	GO:0003712//GO:0005515	transcription coregulator activity//protein binding	GO:0016592//GO:0005667	mediator complex//transcription regulator complex	KOG0570	Transcriptional coactivator
Cluster-30301.0-0F	GNAT	GNAT	Cluster-30301.0	723	--	--	--	--	--	--	--	--	--	--	--	--	--	--	--	--	--	--	PF08445//PF13508//PF13292//PF13673//PF00583	FR47-like protein//Acetyltransferase (GNAT) domain//1-deoxy-D-xylulose-5-phosphate synthase//Acetyltransferase (GNAT) domain//Acetyltransferase (GNAT) family	GO:0016114//GO:0042967//GO:0006694	terpenoid biosynthetic process//obsolete acyl-carrier-protein biosynthetic process//steroid biosynthetic process	GO:0008080//GO:0008661//GO:0016747	N-acetyltransferase activity//1-deoxy-D-xylulose-5-phosphate synthase activity//transferase activity, transferring acyl groups other than amino-acyl groups	--	--	--	--
Cluster-30313.0-0F	bHLH	bHLH	Cluster-30313.0	884	--	--	--	--	--	--	--	--	--	--	--	--	--	--	Q61039	328	2.3e-29	Heart- and neural crest derivatives-expressed protein 2 OS=Mus musculus OX=10090 GN=Hand2 PE=1 SV=3	PF00010	Helix-loop-helix DNA-binding domain	--	--	GO:0046983	protein dimerization activity	--	--	--	--
Cluster-30385.1-2R	C2H2	C2H2	Cluster-30385.1	322	412991108	CCO15953.1	217	1.6e-15	PREDICTED: similar to Zinc finger protein 271 (Zinc finger protein 7) (HZF7) (Zinc finger protein ZNFphex133) (Epstein-Barr virus-induced zinc finger protein) (ZNF-EB) (CT-ZFP48) (Zinc finger protein [Bathycoccus prasinos]	--	--	--	--	--	--	--	--	--	P18714	289	2.7e-25	Gastrula zinc finger protein xFG20-1 OS=Xenopus laevis OX=8355 PE=3 SV=2	PF01428//PF04777//PF02892//PF01155//PF14369//PF00096//PF01363	AN1-like Zinc finger//Erv1 / Alr family//BED zinc finger//Hydrogenase/urease nickel incorporation, metallochaperone, hypA//zinc-ribbon//Zinc finger, C2H2 type//FYVE zinc finger	GO:0055114//GO:0051604	oxidation-reduction process//protein maturation	GO:0016972//GO:0003676//GO:0046872//GO:0061630//GO:0003677//GO:0016151//GO:0008270	thiol oxidase activity//nucleic acid binding//metal ion binding//ubiquitin protein ligase activity//DNA binding//nickel cation binding//zinc ion binding	--	--	--	--
Cluster-30430.0-1F	AP2/ERF-ERF	AP2/ERF->AP2/ERF-ERF	Cluster-30430.0	612	747087349	XP_011091214.1	456	5.9e-43	ethylene-responsive transcription factor 1B [Sesamum indicum]	XM_012987649.1	XM_012987649	133	9.69553e-62	PREDICTED: Erythranthe guttatus ethylene-responsive transcription factor 1B-like (LOC105963255), mRNA	K14516	ERF1	ethylene-responsive transcription factor 1	http://www.genome.jp/dbget-bin/www_bget?ko:K14516	A0A3Q7I5Y9	325	3.5e-29	Ethylene-response factor C3 OS=Solanum lycopersicum OX=4081 GN=ERF.C.3 PE=2 SV=1	PF00847	AP2 domain	GO:0006355	regulation of transcription, DNA-templated	GO:0003700	DNA-binding transcription factor activity	GO:0005667	transcription regulator complex	--	--
Cluster-3045.0-0R	Others	Others	Cluster-3045.0	452	1129178536	OLP86492.1	184	1.5e-11	RAC family serine/threonine-protein kinase-like [Symbiodinium microadriaticum]	--	--	--	--	--	--	--	--	--	Q60MF5	350	3.2e-32	Probable RING finger protein 207 homolog OS=Caenorhabditis briggsae OX=6238 GN=CBG23170 PE=4 SV=3	PF00097//PF00643	Zinc finger, C3HC4 type (RING finger)//B-box zinc finger	--	--	GO:0046872//GO:0008270	metal ion binding//zinc ion binding	--	--	--	--
Cluster-30482.0-1R	C2C2-GATA	C2C2->C2C2-GATA	Cluster-30482.0	792	747040654	XP_011092007.1	574	1.6e-56	GATA transcription factor 12 [Sesamum indicum]	XM_012991632.1	XM_012991632	126	9.87445e-58	PREDICTED: Erythranthe guttatus GATA transcription factor 12-like (LOC105967069), mRNA	--	--	--	--	P69781	350	5.7e-32	GATA transcription factor 12 OS=Arabidopsis thaliana OX=3702 GN=GATA12 PE=2 SV=1	PF00320	GATA zinc finger	GO:0006355	regulation of transcription, DNA-templated	GO:0008270//GO:0043565	zinc ion binding//sequence-specific DNA binding	--	--	--	--
Cluster-30544.0-0F	AP2/ERF-ERF	AP2/ERF->AP2/ERF-ERF	Cluster-30544.0	666	747097007	XP_011096448.1	576	7.8e-57	ethylene-responsive transcription factor ERF091 [Sesamum indicum]	XM_002522472.3	XM_002522472	78	3.97708e-31	PREDICTED: Ricinus communis ethylene-responsive transcription factor ERF098 (LOC8259178), mRNA	--	--	--	--	O49515	281	4.8e-24	Ethylene-responsive transcription factor ERF091 OS=Arabidopsis thaliana OX=3702 GN=ERF091 PE=1 SV=1	PF00847	AP2 domain	GO:0006355	regulation of transcription, DNA-templated	GO:0003700	DNA-binding transcription factor activity	GO:0005667	transcription regulator complex	--	--
Cluster-30633.0-2R	C2C2-Dof	C2C2->C2C2-Dof	Cluster-30633.0	831	604301808	EYU21394.1	214	9.2e-15	hypothetical protein MIMGU_mgv1a020718mg [Erythranthe guttata]	XM_013000753.1	XM_013000753	87	4.96883e-36	PREDICTED: Erythranthe guttatus dof zinc finger protein DOF3.1 (LOC105975555), mRNA	--	--	--	--	Q94AR6	192	1.2e-13	Dof zinc finger protein DOF3.1 OS=Arabidopsis thaliana OX=3702 GN=DOF3.1 PE=2 SV=2	--	--	--	--	--	--	--	--	--	--
Cluster-30659.0-0F	SBP	SBP	Cluster-30659.0	1852	1276265703	PIN21922.1	1029	6.4e-109	hypothetical protein CDL12_05376 [Handroanthus impetiginosus]	MF580484.1	MF580484	108	2.39805e-47	Petunia x hybrida squamosa promoter binding-like protein 9c (SPL9c) mRNA, complete cds	--	--	--	--	Q01JD1	512	2.2e-50	Squamosa promoter-binding-like protein 7 OS=Oryza sativa subsp. indica OX=39946 GN=SPL7 PE=2 SV=1	PF03110	SBP domain	--	--	GO:0003677	DNA binding	GO:0005634	nucleus	--	--
Cluster-30728.0-1R	HSF	HSF	Cluster-30728.0	1185	--	--	--	--	--	XM_011080093.2	XM_011080093	51	7.37894e-16	PREDICTED: Sesamum indicum heat stress transcription factor C-1-like (LOC105162133), mRNA	--	--	--	--	--	--	--	--	PF00447	HSF-type DNA-binding	GO:0006355	regulation of transcription, DNA-templated	GO:0003700//GO:0043565	DNA-binding transcription factor activity//sequence-specific DNA binding	GO:0005667//GO:0042025	transcription regulator complex//host cell nucleus	--	--
Cluster-30954.0-2F	OFP	OFP	Cluster-30954.0	1052	747073480	XP_011083701.1	396	9.2e-36	transcription repressor OFP8-like [Sesamum indicum]	--	--	--	--	--	--	--	--	--	Q3E9B4	223	4e-17	Transcription repressor OFP8 OS=Arabidopsis thaliana OX=3702 GN=OFP8 PE=1 SV=1	--	--	--	--	--	--	--	--	--	--
Cluster-31036.0-0F	SET	SET	Cluster-31036.0	763	1279042231	XP_022885156.1	974	6.3e-103	probable inactive histone-lysine N-methyltransferase SUVR2 [Olea europaea var. sylvestris]	--	--	--	--	--	--	--	--	--	Q8W595	834	4.1e-88	Histone-lysine N-methyltransferase SUVR4 OS=Arabidopsis thaliana OX=3702 GN=SUVR4 PE=1 SV=2	PF00856//PF06253	SET domain//Trimethylamine methyltransferase (MTTB)	GO:0015948	methanogenesis	GO:0008168//GO:0005515	methyltransferase activity//protein binding	--	--	KOG1082	Histone H3 (Lys9) methyltransferase SUV39H1/Clr4, required for transcriptional silencing
Cluster-3111.0-0R	C3H	C3H	Cluster-3111.0	332	1376855727	PTQ46279.1	222	4.3e-16	hypothetical protein MARPO_0012s0200 [Marchantia polymorpha]	--	--	--	--	--	--	--	--	--	Q3SX41	242	7.9e-20	Luc7-like protein 3 OS=Bos taurus OX=9913 GN=LUC7L3 PE=2 SV=1	PF03194//PF00642	LUC7 N_terminus//Zinc finger C-x8-C-x5-C-x3-H type (and similar)	GO:0006376	mRNA splice site selection	GO:0046872//GO:0003729	metal ion binding//mRNA binding	GO:0005685	U1 snRNP	KOG0796	Spliceosome subunit
Cluster-31198.0-0F	MADS-M-type	MADS->MADS-M-type	Cluster-31198.0	1144	1173815253	XP_011087607.2	534	1e-51	agamous-like MADS-box protein AGL62 [Sesamum indicum]	XM_011089305.2	XM_011089305	33	7.21772e-06	PREDICTED: Sesamum indicum agamous-like MADS-box protein AGL62 (LOC105169042), mRNA	K09260	MEF2A	MADS-box transcription enhancer factor 2A	http://www.genome.jp/dbget-bin/www_bget?ko:K09260	Q9FKK2	317	5.5e-28	Agamous-like MADS-box protein AGL62 OS=Arabidopsis thaliana OX=3702 GN=AGL62 PE=1 SV=1	PF00319//PF08336	SRF-type transcription factor (DNA-binding and dimerisation domain)//Prolyl 4-Hydroxylase alpha-subunit, N-terminal region	GO:0006525//GO:0055114//GO:0006560//GO:0018401	arginine metabolic process//oxidation-reduction process//proline metabolic process//peptidyl-proline hydroxylation to 4-hydroxy-L-proline	GO:0004656//GO:0003677//GO:0046983//GO:0016702	procollagen-proline 4-dioxygenase activity//DNA binding//protein dimerization activity//oxidoreductase activity, acting on single donors with incorporation of molecular oxygen, incorporation of two atoms of oxygen	GO:0005783	endoplasmic reticulum	--	--
Cluster-31255.0-1R	bHLH	bHLH	Cluster-31255.0	1178	1276250759	PIN09614.1	628	1.3e-62	hypothetical protein CDL12_17822 [Handroanthus impetiginosus]	XM_015223204.2	XM_015223204	81	1.54326e-32	PREDICTED: Solanum pennellii transcription factor FER-LIKE IRON DEFICIENCY-INDUCED TRANSCRIPTION FACTOR (LOC107022609), mRNA	--	--	--	--	Q0V7X4	432	2.6e-41	Transcription factor FER-LIKE IRON DEFICIENCY-INDUCED TRANSCRIPTION FACTOR OS=Arabidopsis thaliana OX=3702 GN=FIT PE=1 SV=1	PF00010//PF02865	Helix-loop-helix DNA-binding domain//STAT protein, protein interaction domain	GO:0007165//GO:0006355	signal transduction//regulation of transcription, DNA-templated	GO:0046983	protein dimerization activity	--	--	--	--
Cluster-31272.0-1F	HB-other	HB->HB-other	Cluster-31272.0	2225	747073323	XP_011083617.1	571	9.9e-56	BEL1-like homeodomain protein 11 [Sesamum indicum]	XM_018988310.1	XM_018988310	101	2.25002e-43	PREDICTED: Juglans regia BEL1-like homeodomain protein 11 (LOC109008283), transcript variant X3, mRNA	--	--	--	--	Q1PFD1	359	1.4e-32	BEL1-like homeodomain protein 11 OS=Arabidopsis thaliana OX=3702 GN=BLH11 PE=2 SV=1	PF00046//PF05920	Homeodomain//Homeobox KN domain	GO:0006355	regulation of transcription, DNA-templated	GO:0003677	DNA binding	--	--	--	--
Cluster-31546.0-1F	OFP	OFP	Cluster-31546.0	703	747092937	XP_011094254.1	622	3.8e-62	transcription repressor OFP6-like [Sesamum indicum]	XM_012980417.1	XM_012980417	173	6.50414e-84	PREDICTED: Erythranthe guttatus transcription repressor OFP6-like (LOC105956565), mRNA	--	--	--	--	Q3EAL1	291	3.5e-25	Transcription repressor OFP6 OS=Arabidopsis thaliana OX=3702 GN=OFP6 PE=1 SV=1	--	--	--	--	--	--	--	--	--	--
Cluster-31627.0-0R	C2H2	C2H2	Cluster-31627.0	514	1173822857	XP_011090475.2	334	7e-29	uncharacterized protein LOC105171147 [Sesamum indicum]	CP025647.1	CP025647	52	8.58702e-17	Ipomoea trifida cultivar NCNSP0306 chromosome 4	--	--	--	--	Q9SSW1	137	1.8e-07	Zinc finger protein AZF1 OS=Arabidopsis thaliana OX=3702 GN=AZF1 PE=2 SV=1	PF02892//PF00096	BED zinc finger//Zinc finger, C2H2 type	--	--	GO:0003677//GO:0003676	DNA binding//nucleic acid binding	--	--	--	--
Cluster-31690.0-0R	MYB	MYB->MYB	Cluster-31690.0	1589	747059575	XP_011076175.1	874	5.2e-91	transcription factor MYB3-like [Sesamum indicum]	EF147441.1	EF147441	61	2.74885e-21	Populus trichocarpa clone WS01231_B05 unknown mRNA	K09422	MYBP	myb proto-oncogene protein, plant	http://www.genome.jp/dbget-bin/www_bget?ko:K09422	Q9M2D9	561	3.9e-56	Transcription factor MYB17 OS=Arabidopsis thaliana OX=3702 GN=MYB17 PE=1 SV=1	PF04277	Oxaloacetate decarboxylase, gamma chain	GO:0006090//GO:0006525//GO:0036376//GO:0006814//GO:0006560	pyruvate metabolic process//arginine metabolic process//sodium ion export across plasma membrane//sodium ion transport//proline metabolic process	GO:0008948//GO:0015081	oxaloacetate decarboxylase activity//sodium ion transmembrane transporter activity	GO:0016020	membrane	--	--
Cluster-31934.0-1F	OFP	OFP	Cluster-31934.0	716	1279105606	XP_022876960.1	339	2.5e-29	probable transcription repressor OFP9 [Olea europaea var. sylvestris]	XM_011088743.2	XM_011088743	152	3.12875e-72	PREDICTED: Sesamum indicum probable transcription repressor OFP9 (LOC105168607), mRNA	--	--	--	--	P0DKG3	243	1.3e-19	Probable transcription repressor OFP9 OS=Arabidopsis thaliana OX=3702 GN=OFP9 PE=3 SV=2	PF00989	PAS fold	GO:0006355	regulation of transcription, DNA-templated	--	--	--	--	--	--
Cluster-32187.0-0F	C3H	C3H	Cluster-32187.0	1516	262110149	EEY68201.1	577	1.4e-56	conserved hypothetical protein [Phytophthora infestans T30-4]	--	--	--	--	--	--	--	--	--	Q28Y69	972	8.2e-104	Zinc finger CCCH domain-containing protein 15 homolog OS=Drosophila pseudoobscura pseudoobscura OX=46245 GN=GA21225 PE=3 SV=1	PF00642	Zinc finger C-x8-C-x5-C-x3-H type (and similar)	--	--	GO:0046872	metal ion binding	--	--	KOG1763	Uncharacterized conserved protein, contains CCCH-type Zn-finger
Cluster-32313.0-1R	TCP	TCP	Cluster-32313.0	679	747061705	XP_011077331.1	476	3.1e-45	transcription factor TCP11 [Sesamum indicum]	--	--	--	--	--	--	--	--	--	Q9SJK7	319	1.9e-28	Transcription factor TCP11 OS=Arabidopsis thaliana OX=3702 GN=TCP11 PE=1 SV=1	--	--	--	--	--	--	--	--	--	--
Cluster-32419.1-1F	GARP-G2-like	GARP->GARP-G2-like	Cluster-32419.1	1038	747102123	XP_011099213.1	986	3.5e-104	myb family transcription factor EFM isoform X1 [Sesamum indicum]	XM_011087356.1	XM_011087356	117	1.31677e-52	PREDICTED: Sesamum indicum myb family transcription factor EFM (LOC105167583), mRNA	--	--	--	--	F4JRB0	414	2.8e-39	Transcription factor HHO5 OS=Arabidopsis thaliana OX=3702 GN=HHO5 PE=1 SV=1	PF01285//PF15191	TEA/ATTS domain//Synaptonemal complex central element protein 3	GO:0007130//GO:0007131//GO:0007283//GO:0006355	synaptonemal complex assembly//reciprocal meiotic recombination//spermatogenesis//regulation of transcription, DNA-templated	GO:0003700	DNA-binding transcription factor activity	GO:0005667	transcription regulator complex	--	--
Cluster-3265.0-2F	C2H2	C2H2	Cluster-3265.0	718	424512866	CCO66450.1	204	1.1e-13	PREDICTED: similar to Zinc finger protein 271 (Zinc finger protein 7) (HZF7) (Zinc finger protein ZNFphex133) (Epstein-Barr virus-induced zinc finger protein) (ZNF-EB) (CT-ZFP48) (Zinc finger protein [Bathycoccus prasinos]	--	--	--	--	--	--	--	--	--	Q03924	210	8.8e-16	Zinc finger protein 117 OS=Homo sapiens OX=9606 GN=ZNF117 PE=2 SV=5	PF00096	Zinc finger, C2H2 type	--	--	GO:0003676	nucleic acid binding	--	--	--	--
Cluster-32755.0-1R	bHLH	bHLH	Cluster-32755.0	616	1276269274	PIN24968.1	230	9.6e-17	hypothetical protein CDL12_02294 [Handroanthus impetiginosus]	XM_016655659.1	XM_016655659	113	1.28084e-50	PREDICTED: Nicotiana tabacum transcription factor PRE6-like (LOC107828370), mRNA	--	--	--	--	Q8GW32	210	7.6e-16	Transcription factor PRE6 OS=Arabidopsis thaliana OX=3702 GN=PRE6 PE=1 SV=1	PF14523//PF00010//PF15233//PF10473	Syntaxin-like protein//Helix-loop-helix DNA-binding domain//Synaptonemal complex central element protein 1//Leucine-rich repeats of kinetochore protein Cenp-F/LEK1	GO:0007130//GO:0070193	synaptonemal complex assembly//synaptonemal complex organization	GO:0008134//GO:0070840//GO:0046983//GO:0042803	transcription factor binding//dynein complex binding//protein dimerization activity//protein homodimerization activity	GO:0005667//GO:0000795//GO:0016020	transcription regulator complex//synaptonemal complex//membrane	--	--
Cluster-33227.0-1F	C2H2	C2H2	Cluster-33227.0	528	412993624	CCO14135.1	418	1.3e-38	PREDICTED: similar to Zinc finger protein 271 (Zinc finger protein 7) (HZF7) (Zinc finger protein ZNFphex133) (Epstein-Barr virus-induced zinc finger protein) (ZNF-EB) (CT-ZFP48) (Zinc finger protein [Bathycoccus prasinos]	--	--	--	--	--	--	--	--	--	P51523	419	3.8e-40	Zinc finger protein 84 OS=Homo sapiens OX=9606 GN=ZNF84 PE=1 SV=2	PF01428//PF07975//PF00096//PF01155	AN1-like Zinc finger//TFIIH C1-like domain//Zinc finger, C2H2 type//Hydrogenase/urease nickel incorporation, metallochaperone, hypA	GO:0051604//GO:0006281	protein maturation//DNA repair	GO:0003676//GO:0016151//GO:0008270	nucleic acid binding//nickel cation binding//zinc ion binding	--	--	--	--
Cluster-33570.1-1F	HB-HD-ZIP	HB->HB-HD-ZIP	Cluster-33570.1	308	1600639584	TEY24316.1	369	3.6e-33	homeobox-leucine zipper protein [Salvia splendens]	XM_026585228.1	XM_026585228	51	1.77551e-16	PREDICTED: Papaver somniferum homeobox-leucine zipper protein ATHB-12-like (LOC113340017), mRNA	--	--	--	--	Q9LZR0	284	9.9e-25	Putative homeobox-leucine zipper protein ATHB-51 OS=Arabidopsis thaliana OX=3702 GN=ATHB-51 PE=2 SV=2	PF05920//PF02183//PF07225//PF06156//PF00046	Homeobox KN domain//Homeobox associated leucine zipper//NADH-ubiquinone oxidoreductase B15 subunit (NDUFB4)//Initiation control protein YabA//Homeodomain	GO:0006120//GO:0006744//GO:0006260//GO:0006355//GO:0006814	mitochondrial electron transport, NADH to ubiquinone//ubiquinone biosynthetic process//DNA replication//regulation of transcription, DNA-templated//sodium ion transport	GO:0003677//GO:0008137//GO:0043565	DNA binding//NADH dehydrogenase (ubiquinone) activity//sequence-specific DNA binding	GO:0005739	mitochondrion	--	--
Cluster-33873.0-1R	PHD	PHD	Cluster-33873.0	1396	1173776855	XP_020554499.1	1302	1.1e-140	peregrin [Sesamum indicum]	XM_020698840.1	XM_020698840	291	3.35562e-149	PREDICTED: Sesamum indicum peregrin (LOC105177077), mRNA	--	--	--	--	P55201	326	6.1e-29	Peregrin OS=Homo sapiens OX=9606 GN=BRPF1 PE=1 SV=2	--	--	--	--	--	--	--	--	KOG0955	PHD finger protein BR140/LIN-49
Cluster-34021.0-0F	SOH1	SOH1	Cluster-34021.0	1742	1137270725	OMP13683.1	430	1.7e-39	hypothetical protein COLO4_01154 [Corchorus olitorius]	--	--	--	--	--	K15153	MED31, SOH1	mediator of RNA polymerase II transcription subunit 31	http://www.genome.jp/dbget-bin/www_bget?ko:K15153	Q7T3H9	580	2.7e-58	Putative hydroxypyruvate isomerase OS=Danio rerio OX=7955 GN=hyi PE=2 SV=2	PF05669	SOH1	GO:0006355	regulation of transcription, DNA-templated	GO:0003712	transcription coregulator activity	GO:0005667//GO:0016592	transcription regulator complex//mediator complex	KOG4086	Transcriptional regulator SOH1
Cluster-34037.0-1R	C2H2	C2H2	Cluster-34037.0	414	--	--	--	--	--	--	--	--	--	--	--	--	--	--	--	--	--	--	--	--	--	--	--	--	--	--	--	--
Cluster-34068.0-1R	zf-HD	zf-HD	Cluster-34068.0	1433	848853977	XP_012846086.1	807	2.8e-83	PREDICTED: zinc-finger homeodomain protein 5 [Erythranthe guttata]	XM_011085372.2	XM_011085372	310	9.4485e-160	PREDICTED: Sesamum indicum zinc-finger homeodomain protein 5 (LOC105166132), mRNA	--	--	--	--	Q9M9S0	468	2.1e-45	Zinc-finger homeodomain protein 4 OS=Arabidopsis thaliana OX=3702 GN=ZHD4 PE=1 SV=1	PF00046	Homeodomain	--	--	GO:0003677	DNA binding	--	--	--	--
Cluster-34087.0-0R	C2H2	C2H2	Cluster-34087.0	1935	412992346	CCO20059.1	373	7.9e-33	PREDICTED: similar to Zinc finger protein 271 (Zinc finger protein 7) (HZF7) (Zinc finger protein ZNFphex133) (Epstein-Barr virus-induced zinc finger protein) (ZNF-EB) (CT-ZFP48) (Zinc finger protein [Bathycoccus prasinos]	--	--	--	--	--	--	--	--	--	Q9NYT6	392	1.9e-36	Zinc finger protein 226 OS=Homo sapiens OX=9606 GN=ZNF226 PE=2 SV=2	PF01428//PF10588//PF07975//PF00096	AN1-like Zinc finger//NADH-ubiquinone oxidoreductase-G iron-sulfur binding region//TFIIH C1-like domain//Zinc finger, C2H2 type	GO:0055114//GO:0006281	oxidation-reduction process//DNA repair	GO:0008270//GO:0003676//GO:0016491	zinc ion binding//nucleic acid binding//oxidoreductase activity	--	--	--	--
Cluster-34087.3-2F	C2H2	C2H2	Cluster-34087.3	787	--	--	--	--	--	--	--	--	--	--	--	--	--	--	Q9VQS7	256	4.5e-21	Protein sister of odd and bowel OS=Drosophila melanogaster OX=7227 GN=sob PE=2 SV=1	PF07975//PF00096//PF01363	TFIIH C1-like domain//Zinc finger, C2H2 type//FYVE zinc finger	GO:0006281	DNA repair	GO:0003676//GO:0046872//GO:0008270	nucleic acid binding//metal ion binding//zinc ion binding	--	--	--	--
Cluster-34223.0-1F	C2H2	C2H2	Cluster-34223.0	1120	--	--	--	--	--	--	--	--	--	--	--	--	--	--	Q77Z83	141	1.4e-07	Immediate-early protein 2 OS=Human herpesvirus 6A (strain Uganda-1102) OX=10370 GN=U90/U87/U86 PE=1 SV=2	PF00096//PF06596	Zinc finger, C2H2 type//Photosystem II reaction centre X protein (PsbX)	GO:0015979	photosynthesis	GO:0003676	nucleic acid binding	GO:0009523//GO:0016020	photosystem II//membrane	--	--
Cluster-34239.1-0R	C2H2	C2H2	Cluster-34239.1	585	1173942187	OQR91227.1	226	2.6e-16	hypothetical protein THRCLA_22482 [Thraustotheca clavata]	--	--	--	--	--	K14816	REI1	pre-60S factor REI1	http://www.genome.jp/dbget-bin/www_bget?ko:K14816	Q90Y35	300	2.6e-26	Zinc finger protein 622 OS=Gallus gallus OX=9031 GN=ZNF622 PE=2 SV=1	PF00096//PF02932//PF06467//PF06524//PF07535	Zinc finger, C2H2 type//Neurotransmitter-gated ion-channel transmembrane region//MYM-type Zinc finger with FCS sequence motif//NOA36 protein//DBF zinc finger	GO:0006811	ion transport	GO:0008270//GO:0003676	zinc ion binding//nucleic acid binding	GO:0016021//GO:0005634	integral component of membrane//nucleus	KOG2785	C2H2-type Zn-finger protein
Cluster-34285.0-0R	CSD	CSD	Cluster-34285.0	4656	667482001	AIG55576.1	468	1.8e-43	secreted protein [Thraustotheca clavata]	--	--	--	--	--	--	--	--	--	P18395	1653	2.7e-182	Cold shock domain-containing protein E1 OS=Rattus norvegicus OX=10116 GN=Csde1 PE=2 SV=1	PF00313	'Cold-shock' DNA-binding domain	--	--	GO:0003676	nucleic acid binding	--	--	--	--
Cluster-34352.0-1R	MADS-MIKC	MADS->MADS-MIKC	Cluster-34352.0	454	747107692	XP_011102155.1	595	3.3e-59	floral homeotic protein AGAMOUS-like isoform X2 [Sesamum indicum]	XM_011103853.2	XM_011103853	276	2.26566e-141	PREDICTED: Sesamum indicum floral homeotic protein AGAMOUS-like (LOC105180190), transcript variant X2, mRNA	K09264	K09264	MADS-box transcription factor, plant	http://www.genome.jp/dbget-bin/www_bget?ko:K09264	Q43585	560	1.5e-56	Floral homeotic protein AGAMOUS OS=Nicotiana tabacum OX=4097 GN=AG1 PE=2 SV=1	PF07926//PF01486//PF00319	TPR/MLP1/MLP2-like protein//K-box region//SRF-type transcription factor (DNA-binding and dimerisation domain)	GO:0006606//GO:0006355	protein import into nucleus//regulation of transcription, DNA-templated	GO:0003677//GO:0046983//GO:0003700	DNA binding//protein dimerization activity//DNA-binding transcription factor activity	GO:0005634//GO:0005667	nucleus//transcription regulator complex	--	--
Cluster-34832.0-2R	SNF2	SNF2	Cluster-34832.0	608	1389742049	XP_024964989.1	553	3.3e-54	transcriptional regulator ATRX homolog, partial [Cynara cardunculus var. scolymus]	--	--	--	--	--	K10779	ATRX	transcriptional regulator ATRX	http://www.genome.jp/dbget-bin/www_bget?ko:K10779	Q9GQN5	683	1.1e-70	Transcriptional regulator ATRX homolog OS=Drosophila melanogaster OX=7227 GN=XNP PE=1 SV=2	PF01443//PF04851//PF00176	Viral (Superfamily 1) RNA helicase//Type III restriction enzyme, res subunit//SNF2 family N-terminal domain	--	--	GO:0005524//GO:0016787//GO:0003677	ATP binding//hydrolase activity//DNA binding	--	--	KOG1015	Transcription regulator XNP/ATRX, DEAD-box superfamily
Cluster-34851.0-0R	NF-YB	NF-Y->NF-YB	Cluster-34851.0	530	1531836414	XP_027164788.1	460	1.8e-43	nuclear transcription factor Y subunit B-5-like [Coffea eugenioides]	XM_019324238.1	XM_019324238	81	6.7145e-33	PREDICTED: Ipomoea nil nuclear transcription factor Y subunit B-1-like (LOC109174992), mRNA	K08065	NFYB	nuclear transcription Y subunit beta	http://www.genome.jp/dbget-bin/www_bget?ko:K08065	O82248	393	3.9e-37	Nuclear transcription factor Y subunit B-5 OS=Arabidopsis thaliana OX=3702 GN=NFYB5 PE=1 SV=1	PF00125	Core histone H2A/H2B/H3/H4	--	--	GO:0003677	DNA binding	GO:0000786	nucleosome	--	--
Cluster-34872.0-0R	WRKY	WRKY	Cluster-34872.0	1378	848893341	XP_012846719.1	722	1.9e-73	PREDICTED: probable WRKY transcription factor 71 [Erythranthe guttata]	XM_012991265.1	XM_012991265	186	7.74778e-91	PREDICTED: Erythranthe guttatus probable WRKY transcription factor 71 (LOC105966676), mRNA	--	--	--	--	Q8VWJ2	426	1.5e-40	WRKY transcription factor 28 OS=Arabidopsis thaliana OX=3702 GN=WRKY28 PE=2 SV=1	PF01805//PF03106	Surp module//WRKY DNA -binding domain	GO:0006396//GO:0006355	RNA processing//regulation of transcription, DNA-templated	GO:0003700//GO:0043565//GO:0003723	DNA-binding transcription factor activity//sequence-specific DNA binding//RNA binding	GO:0005667	transcription regulator complex	--	--
Cluster-35047.0-1R	MYB	MYB->MYB	Cluster-35047.0	1483	1585766489	XP_028078108.1	924	7.7e-97	transcription factor MYB25-like [Camellia sinensis]	XM_011078452.2	XM_011078452	220	1.05033e-109	PREDICTED: Sesamum indicum transcription factor MYB25 (LOC105160924), mRNA	K09422	MYBP	myb proto-oncogene protein, plant	http://www.genome.jp/dbget-bin/www_bget?ko:K09422	O04192	603	4.9e-61	Transcription factor MYB25 OS=Arabidopsis thaliana OX=3702 GN=MYB25 PE=2 SV=1	PF08281//PF09111	Sigma-70, region 4//SLIDE	GO:0006338//GO:0006352//GO:0006355	chromatin remodeling//DNA-templated transcription, initiation//regulation of transcription, DNA-templated	GO:0003676//GO:0003700//GO:0016987//GO:0016818//GO:0003677//GO:0005524	nucleic acid binding//DNA-binding transcription factor activity//sigma factor activity//hydrolase activity, acting on acid anhydrides, in phosphorus-containing anhydrides//DNA binding//ATP binding	GO:0005667//GO:0005634	transcription regulator complex//nucleus	--	--
Cluster-35367.0-2R	LOB	LOB	Cluster-35367.0	812	1276267960	PIN23818.1	715	7.3e-73	hypothetical protein CDL12_03453 [Handroanthus impetiginosus]	XM_006364186.2	XM_006364186	140	1.67206e-65	PREDICTED: Solanum tuberosum LOB domain-containing protein 4-like (LOC102583601), mRNA	--	--	--	--	Q9SHE9	595	2.3e-60	LOB domain-containing protein 4 OS=Arabidopsis thaliana OX=3702 GN=LBD4 PE=1 SV=1	--	--	--	--	--	--	--	--	--	--
Cluster-35729.1-0F	C2H2	C2H2	Cluster-35729.1	818	747067132	XP_011080270.1	834	1.2e-86	zinc finger protein WIP2-like [Sesamum indicum]	XM_011081968.2	XM_011081968	274	5.44997e-140	PREDICTED: Sesamum indicum zinc finger protein WIP2-like (LOC105163564), mRNA	--	--	--	--	Q9SVY1	793	2.5e-83	Zinc finger protein WIP2 OS=Arabidopsis thaliana OX=3702 GN=WIP2 PE=1 SV=1	PF00096	Zinc finger, C2H2 type	--	--	GO:0003676	nucleic acid binding	--	--	--	--
Cluster-35981.0-1F	PHD	PHD	Cluster-35981.0	514	225459933	XP_002265123.1	144	7.5e-07	PREDICTED: PHD finger protein At1g33420 [Vitis vinifera]	--	--	--	--	--	--	--	--	--	Q8IZD2	251	1.1e-20	Inactive histone-lysine N-methyltransferase 2E OS=Homo sapiens OX=9606 GN=KMT2E PE=1 SV=1	PF13922	PHD domain of transcriptional enhancer, Asx	--	--	GO:0003677	DNA binding	--	--	KOG1844	PHD Zn-finger proteins
Cluster-36007.1-0F	HB-HD-ZIP	HB->HB-HD-ZIP	Cluster-36007.1	2270	747077604	XP_011085930.1	3092	0	homeobox-leucine zipper protein ROC8 isoform X1 [Sesamum indicum]	XM_011087628.2	XM_011087628	1288	0	PREDICTED: Sesamum indicum homeobox-leucine zipper protein ROC8 (LOC105167814), transcript variant X1, mRNA	K09338	HD-ZIP	homeobox-leucine zipper protein	http://www.genome.jp/dbget-bin/www_bget?ko:K09338	Q69T58	1489	1.4e-163	Homeobox-leucine zipper protein ROC8 OS=Oryza sativa subsp. japonica OX=39947 GN=ROC8 PE=2 SV=2	PF01852//PF00046//PF15898//PF05920	START domain//Homeodomain//cGMP-dependent protein kinase interacting domain//Homeobox KN domain	GO:0006355	regulation of transcription, DNA-templated	GO:0019901//GO:0003677//GO:0008289	protein kinase binding//DNA binding//lipid binding	--	--	--	--
Cluster-36372.0-1F	NF-YC	NF-Y->NF-YC	Cluster-36372.0	431	1344033167	XP_023899760.1	157	1.9e-08	nuclear transcription factor Y subunit gamma [Quercus suber]	--	--	--	--	--	--	--	--	--	Q9W256	230	2.5e-18	DNA polymerase epsilon subunit 4 OS=Drosophila melanogaster OX=7227 GN=Mes4 PE=2 SV=1	PF15510//PF00125	CENP-W protein//Core histone H2A/H2B/H3/H4	GO:0051382//GO:0000278	kinetochore assembly//mitotic cell cycle	GO:0003677	DNA binding	GO:0000786	nucleosome	KOG1658	DNA polymerase epsilon, subunit C
Cluster-36483.0-2F	SET	SET	Cluster-36483.0	324	1063704543	NP_001324816.1	344	3e-30	SET domain-containing protein [Arabidopsis thaliana]	--	--	--	--	--	K11430	EZH2	histone-lysine N-methyltransferase EZH2	http://www.genome.jp/dbget-bin/www_bget?ko:K11430	P42124	525	1.2e-52	Histone-lysine N-methyltransferase E(z) OS=Drosophila melanogaster OX=7227 GN=E(z) PE=1 SV=2	PF00856	SET domain	--	--	GO:0005515	protein binding	--	--	KOG1079	Transcriptional repressor EZH1
Cluster-3658.0-1F	bHLH	bHLH	Cluster-3658.0	417	1276251086	PIN09852.1	413	3.9e-38	hypothetical protein CDL12_17562 [Handroanthus impetiginosus]	XM_020739846.1	XM_020739846	98	1.84076e-42	PREDICTED: Phalaenopsis equestris transcription factor bHLH78-like (LOC110035592), transcript variant X2, mRNA	--	--	--	--	Q9SRT2	376	2.9e-35	Transcription factor bHLH62 OS=Arabidopsis thaliana OX=3702 GN=BHLH62 PE=2 SV=1	PF00010	Helix-loop-helix DNA-binding domain	--	--	GO:0046983	protein dimerization activity	--	--	--	--
Cluster-3737.0-1F	C2H2	C2H2	Cluster-3737.0	376	--	--	--	--	--	--	--	--	--	--	--	--	--	--	--	--	--	--	PF00096	Zinc finger, C2H2 type	--	--	GO:0003676	nucleic acid binding	--	--	--	--
Cluster-3813.0-2F	HB-other	HB->HB-other	Cluster-3813.0	639	--	--	--	--	--	--	--	--	--	--	K09355	PBX1	pre-B-cell leukemia transcription factor 1	http://www.genome.jp/dbget-bin/www_bget?ko:K09355	Q6NVN3	299	3.7e-26	Iroquois-class homeodomain protein irx-3 OS=Xenopus tropicalis OX=8364 GN=irx3 PE=2 SV=1	PF00046//PF05920	Homeodomain//Homeobox KN domain	GO:0006355	regulation of transcription, DNA-templated	GO:0003677	DNA binding	--	--	KOG0773	Transcription factor MEIS1 and related HOX domain proteins
Cluster-3852.0-0R	HB-other	HB->HB-other	Cluster-3852.0	744	--	--	--	--	--	--	--	--	--	--	--	--	--	--	--	--	--	--	PF00046	Homeodomain	--	--	GO:0003677	DNA binding	--	--	--	--
Cluster-4129.0-2F	TRAF	TRAF	Cluster-4129.0	308	1475329546	RHZ23940.1	146	2.6e-07	hypothetical protein DYB37_002215 [Aphanomyces astaci]	--	--	--	--	--	K10523	SPOP	speckle-type POZ protein	http://www.genome.jp/dbget-bin/www_bget?ko:K10523	P34371	206	1.1e-15	BTB and MATH domain-containing protein 42 OS=Caenorhabditis elegans OX=6239 GN=bath-42 PE=1 SV=1	PF00651	BTB/POZ domain	--	--	GO:0005515	protein binding	--	--	KOG1987	Speckle-type POZ protein SPOP and related proteins with TRAF, MATH and BTB/POZ domains
Cluster-4154.0-1R	C2H2	C2H2	Cluster-4154.0	373	--	--	--	--	--	--	--	--	--	--	--	--	--	--	--	--	--	--	PF00096	Zinc finger, C2H2 type	--	--	GO:0003676	nucleic acid binding	--	--	--	--
Cluster-4154.1-0R	C2H2	C2H2	Cluster-4154.1	324	1173959811	OQS06003.1	140	1.4e-06	hypothetical protein THRCLA_01926 [Thraustotheca clavata]	--	--	--	--	--	--	--	--	--	Q10938	190	8.3e-14	Putative zinc finger protein B0310.2 OS=Caenorhabditis elegans OX=6239 GN=B0310.2 PE=4 SV=1	PF00096	Zinc finger, C2H2 type	--	--	GO:0003676	nucleic acid binding	--	--	--	--
Cluster-425.0-2F	TRAF	TRAF	Cluster-425.0	351	--	--	--	--	--	--	--	--	--	--	--	--	--	--	--	--	--	--	PF00651	BTB/POZ domain	--	--	GO:0005515	protein binding	--	--	--	--
Cluster-4281.0-0R	SET	SET	Cluster-4281.0	502	1376935928	XP_024535981.1	165	2.7e-09	histone-lysine N-methyltransferase ATX4 [Selaginella moellendorffii]	--	--	--	--	--	--	--	--	--	Q22795	337	1.2e-30	Histone-lysine N-methyltransferase set-1 OS=Caenorhabditis elegans OX=6239 GN=set-1 PE=1 SV=2	PF00856	SET domain	--	--	GO:0005515	protein binding	--	--	KOG1079	Transcriptional repressor EZH1
Cluster-4315.0-1F	GNAT	GNAT	Cluster-4315.0	475	551676579	XP_005841043.1	517	3.9e-50	hypothetical protein GUITHDRAFT_156912 [Guillardia theta CCMP2712]	--	--	--	--	--	K17972	NAA20, NAT3	N-terminal acetyltransferase B complex catalytic subunit	http://www.genome.jp/dbget-bin/www_bget?ko:K17972	Q2PFM2	528	7.8e-53	N-alpha-acetyltransferase 20 OS=Macaca fascicularis OX=9541 GN=NAA20 PE=2 SV=1	PF00583//PF13673//PF13508//PF08445	Acetyltransferase (GNAT) family//Acetyltransferase (GNAT) domain//Acetyltransferase (GNAT) domain//FR47-like protein	GO:0042967	obsolete acyl-carrier-protein biosynthetic process	GO:0016747//GO:0008080	transferase activity, transferring acyl groups other than amino-acyl groups//N-acetyltransferase activity	--	--	KOG3234	Acetyltransferase, (GNAT) family
Cluster-465.0-0F	C3H	C3H	Cluster-465.0	457	--	--	--	--	--	--	--	--	--	--	--	--	--	--	--	--	--	--	PF00642//PF08352	Zinc finger C-x8-C-x5-C-x3-H type (and similar)//Oligopeptide/dipeptide transporter, C-terminal region	GO:0015833	peptide transport	GO:0000166//GO:0005524//GO:0046872	nucleotide binding//ATP binding//metal ion binding	--	--	--	--
Cluster-465.1-2R	C3H	C3H	Cluster-465.1	918	--	--	--	--	--	--	--	--	--	--	--	--	--	--	--	--	--	--	PF00642	Zinc finger C-x8-C-x5-C-x3-H type (and similar)	--	--	GO:0046872	metal ion binding	--	--	--	--
Cluster-4682.0-0R	TAZ	TAZ	Cluster-4682.0	416	397609097	EJK60217.1	186	8.1e-12	hypothetical protein THAOC_19472 [Thalassiosira oceanica]	--	--	--	--	--	K04498	EP300, CREBBP, KAT3	E1A/CREB-binding protein	http://www.genome.jp/dbget-bin/www_bget?ko:K04498	Q92793	337	9.6e-31	CREB-binding protein OS=Homo sapiens OX=9606 GN=CREBBP PE=1 SV=3	PF02135	TAZ zinc finger	GO:0006355//GO:0042967	regulation of transcription, DNA-templated//obsolete acyl-carrier-protein biosynthetic process	GO:0003712//GO:0004402//GO:0008270	transcription coregulator activity//histone acetyltransferase activity//zinc ion binding	GO:0000123//GO:0005667//GO:0042025	histone acetyltransferase complex//transcription regulator complex//host cell nucleus	KOG1778	CREB binding protein/P300 and related TAZ Zn-finger proteins
Cluster-4756.3-2F	NF-YC	NF-Y->NF-YC	Cluster-4756.3	1190	1189392621	OSX79529.1	182	6.8e-11	hypothetical protein BU14_0075s0019 [Porphyra umbilicalis]	--	--	--	--	--	--	--	--	--	Q2YDP3	202	1.2e-14	Dr1-associated corepressor OS=Bos taurus OX=9913 GN=DRAP1 PE=2 SV=1	PF00125	Core histone H2A/H2B/H3/H4	--	--	GO:0003677	DNA binding	GO:0000786	nucleosome	KOG1659	Class 2 transcription repressor NC2, alpha subunit (DRAP1)
Cluster-5127.0-1R	C2H2	C2H2	Cluster-5127.0	781	1025106155	XP_016460298.1	334	1.1e-28	PREDICTED: zinc finger matrin-type protein 2-like isoform X3 [Nicotiana tabacum]	--	--	--	--	--	K12848	SNU23	U4/U6.U5 tri-snRNP component SNU23	http://www.genome.jp/dbget-bin/www_bget?ko:K12848	P34670	491	2.5e-48	Putative zinc finger matrin-type protein snu-23 OS=Caenorhabditis elegans OX=6239 GN=snu-23 PE=3 SV=2	PF00096//PF06220	Zinc finger, C2H2 type//U1 zinc finger	--	--	GO:0003676//GO:0008270	nucleic acid binding//zinc ion binding	--	--	KOG4727	U1-like Zn-finger protein
Cluster-5416.0-1F	HB-other	HB->HB-other	Cluster-5416.0	555	--	--	--	--	--	--	--	--	--	--	--	--	--	--	--	--	--	--	PF00046//PF11802//PF00531//PF04189	Homeodomain//Centromere-associated protein K//Death domain//Gcd10p family	GO:0051382//GO:0030488//GO:0007165	kinetochore assembly//tRNA methylation//signal transduction	GO:0003677//GO:0005515	DNA binding//protein binding	GO:0005634//GO:0031515	nucleus//tRNA (m1A) methyltransferase complex	--	--
Cluster-5478.1-2R	HMG	HMG	Cluster-5478.1	1082	255552860	XP_002517473.1	138	7.8e-06	FACT complex subunit SSRP1 [Ricinus communis]	--	--	--	--	--	K10802	HMGB1	high mobility group protein B1	http://www.genome.jp/dbget-bin/www_bget?ko:K10802	Q4PBZ9	140	1.7e-07	Non-histone chromosomal protein 6 OS=Ustilago maydis (strain 521 / FGSC 9021) OX=237631 GN=NHP6 PE=3 SV=2	PF00096//PF06583	Zinc finger, C2H2 type//Neogenin C-terminus	--	--	GO:0003676	nucleic acid binding	GO:0016021	integral component of membrane	--	--
Cluster-5596.0-2R	bHLH	bHLH	Cluster-5596.0	481	--	--	--	--	--	--	--	--	--	--	--	--	--	--	O02219	490	2e-48	Aryl hydrocarbon receptor nuclear translocator homolog OS=Caenorhabditis elegans OX=6239 GN=aha-1 PE=1 SV=1	PF00010//PF00989	Helix-loop-helix DNA-binding domain//PAS fold	GO:0006355	regulation of transcription, DNA-templated	GO:0046983	protein dimerization activity	--	--	KOG3561	Aryl-hydrocarbon receptor nuclear translocator
Cluster-5650.1-0R	HB-other	HB->HB-other	Cluster-5650.1	375	--	--	--	--	--	--	--	--	--	--	--	--	--	--	Q62066	207	1e-15	Paired mesoderm homeobox protein 2A OS=Mus musculus OX=10090 GN=Phox2a PE=2 SV=1	PF05920//PF00046	Homeobox KN domain//Homeodomain	GO:0006355	regulation of transcription, DNA-templated	GO:0003677	DNA binding	--	--	KOG0490	Transcription factor, contains HOX domain
Cluster-5788.0-0F	C3H	C3H	Cluster-5788.0	327	--	--	--	--	--	--	--	--	--	--	--	--	--	--	P61129	133	3.4e-07	Zinc finger CCCH domain-containing protein 6 OS=Homo sapiens OX=9606 GN=ZC3H6 PE=1 SV=2	PF00642	Zinc finger C-x8-C-x5-C-x3-H type (and similar)	--	--	GO:0046872	metal ion binding	--	--	--	--
Cluster-6335.0-2R	TRAF	TRAF	Cluster-6335.0	317	1343990872	XP_023877420.1	175	1.2e-10	uncharacterized protein LOC111989863 [Quercus suber]	XM_025331087.1	XM_025331087	293	5.42598e-151	Rhizophagus irregularis DAOM 181602=DAOM 197198 hypothetical protein (GLOIN_2v1854500), mRNA	--	--	--	--	--	--	--	--	PF00651	BTB/POZ domain	--	--	GO:0005515	protein binding	--	--	--	--
Cluster-6467.0-1R	C3H	C3H	Cluster-6467.0	379	--	--	--	--	--	XM_025333662.1	XM_025333662	295	5.10704e-152	Rhizophagus irregularis DAOM 181602=DAOM 197198 hypothetical protein (GLOIN_2v54273), mRNA	--	--	--	--	--	--	--	--	PF10487//PF00642	Nucleoporin subcomplex protein binding to Pom34//Zinc finger C-x8-C-x5-C-x3-H type (and similar)	--	--	GO:0046872//GO:0017056	metal ion binding//structural constituent of nuclear pore	GO:0005643	nuclear pore	--	--
Cluster-6908.0-1F	HMG	HMG	Cluster-6908.0	856	1344045765	XP_023902941.1	138	6.2e-06	uncharacterized protein LOC112014783 [Quercus suber]	KT212753.1	KT212753	321	4.26352e-166	Rhizophagus irregularis strain A1 MATA-HMG (HMG99) gene, complete cds &amp;&amp; KT212755.1 Rhizophagus irregularis strain A5 MATA-HMG (HMG99) gene, complete cds &amp;&amp; KT212756.1 Rhizophagus irregularis strain B3 MATA-HMG (HMG99) gene, complete cds	--	--	--	--	Q5A220	141	1.1e-07	Repressor of filamentous growth 1 OS=Candida albicans (strain SC5314 / ATCC MYA-2876) OX=237561 GN=RFG1 PE=2 SV=3	--	--	--	--	--	--	--	--	--	--
Cluster-7254.0-2R	Jumonji	Jumonji	Cluster-7254.0	482	485629195	EOD24575.1	347	2e-30	hypothetical protein EMIHUDRAFT_421454 [Emiliania huxleyi CCMP1516]	XM_025309265.1	XM_025309265	422	0	Rhizophagus irregularis DAOM 181602=DAOM 197198 hypothetical protein (GLOIN_2v1455753), partial mRNA	--	--	--	--	Q5ZIX8	346	1e-31	Lysine-specific demethylase 3A OS=Gallus gallus OX=9031 GN=KDM3A PE=2 SV=1	PF00190	Cupin	--	--	GO:0045735	nutrient reservoir activity	--	--	KOG1356	Putative transcription factor 5qNCA, contains JmjC domain
Cluster-7428.0-2F	GNAT	GNAT	Cluster-7428.0	327	1343990724	XP_023877342.1	212	6.2e-15	glucosamine 6-phosphate N-acetyltransferase-like [Quercus suber]	XM_025310889.1	XM_025310889	180	3.67968e-88	Rhizophagus irregularis DAOM 181602=DAOM 197198 glucosamine 6-phosphate N-acetyltransferase (GLOIN_2v1479174), partial mRNA	K00621	GNPNAT1, GNA1	glucosamine-phosphate N-acetyltransferase	http://www.genome.jp/dbget-bin/www_bget?ko:K00621	Q54WR8	200	5.8e-15	Glucosamine 6-phosphate N-acetyltransferase 1 OS=Dictyostelium discoideum OX=44689 GN=gna1 PE=3 SV=1	PF07086//PF13508//PF00583//PF13673	Jagunal, ER re-organisation during oogenesis//Acetyltransferase (GNAT) domain//Acetyltransferase (GNAT) family//Acetyltransferase (GNAT) domain	GO:0007029//GO:0042967	endoplasmic reticulum organization//obsolete acyl-carrier-protein biosynthetic process	GO:0008080	N-acetyltransferase activity	GO:0005789	endoplasmic reticulum membrane	KOG3396	Glucosamine-phosphate N-acetyltransferase
Cluster-7440.0-0F	MYB-related	MYB->MYB-related	Cluster-7440.0	685	--	--	--	--	--	XM_025312260.1	XM_025312260	388	0	Rhizophagus irregularis DAOM 181602=DAOM 197198 hypothetical protein (GLOIN_2v1490570), mRNA	--	--	--	--	Q6DG03	164	1.8e-10	Cyclin-D-binding Myb-like transcription factor 1 OS=Danio rerio OX=7955 GN=dmtf1 PE=2 SV=1	PF04889	Cwf15/Cwc15 cell cycle control protein	GO:0000398	mRNA splicing, via spliceosome	--	--	GO:0005681	spliceosomal complex	--	--
Cluster-7569.0-1R	C2H2	C2H2	Cluster-7569.0	342	--	--	--	--	--	XM_025311039.1	XM_025311039	144	3.97776e-68	Rhizophagus irregularis DAOM 181602=DAOM 197198 hypothetical protein (GLOIN_2v1480509), partial mRNA	--	--	--	--	--	--	--	--	--	--	--	--	--	--	--	--	--	--
Cluster-7761.0-1F	C2C2-GATA	C2C2->C2C2-GATA	Cluster-7761.0	1034	1343991278	XP_023877642.1	257	1.2e-19	cutinase gene palindrome-binding protein-like [Quercus suber]	XM_025310743.1	XM_025310743	742	0	Rhizophagus irregularis DAOM 181602=DAOM 197198 hypothetical protein (GLOIN_2v1477793), partial mRNA	--	--	--	--	Q00858	276	2.8e-23	Cutinase gene palindrome-binding protein OS=Fusarium solani subsp. pisi OX=70791 PE=2 SV=1	PF15310//PF00989//PF08990//PF08447//PF00320//PF00511	Vitamin A-deficiency (VAD) rat model signalling//PAS fold//Erythronolide synthase docking domain//PAS fold//GATA zinc finger//E2 (early) protein, C terminal	GO:0006275//GO:0006355//GO:0007283	regulation of DNA replication//regulation of transcription, DNA-templated//spermatogenesis	GO:0003677//GO:0008270//GO:0048037//GO:0005515//GO:0016740//GO:0003700//GO:0043565	DNA binding//zinc ion binding//obsolete cofactor binding//protein binding//transferase activity//DNA-binding transcription factor activity//sequence-specific DNA binding	GO:0042025//GO:0005667	host cell nucleus//transcription regulator complex	--	--
Cluster-7791.1-1R	Others	Others	Cluster-7791.1	396	1344070221	XP_023918866.1	339	1.4e-29	histidine protein kinase NIK1-like [Quercus suber]	XM_025322793.1	XM_025322793	396	0	Rhizophagus irregularis DAOM 181602=DAOM 197198 hypothetical protein (GLOIN_2v1729848), mRNA	--	--	--	--	Q5A599	365	5.1e-34	Histidine protein kinase NIK1 OS=Candida albicans (strain SC5314 / ATCC MYA-2876) OX=237561 GN=NIK1 PE=1 SV=3	PF00072	Response regulator receiver domain	GO:0000160	phosphorelay signal transduction system	--	--	--	--	KOG0519	Sensory transduction histidine kinase
Cluster-7821.0-1R	C2H2	C2H2	Cluster-7821.0	2040	1344040597	XP_023907713.1	216	1.3e-14	zinc finger protein C25B8.19c-like [Quercus suber]	XM_025313637.1	XM_025313637	406	0	Rhizophagus irregularis DAOM 181602=DAOM 197198 hypothetical protein (GLOIN_2v1521698), partial mRNA	--	--	--	--	Q8BJ90	172	6.4e-11	Zinc finger protein 771 OS=Mus musculus OX=10090 GN=Znf771 PE=2 SV=1	PF00096//PF02892	Zinc finger, C2H2 type//BED zinc finger	--	--	GO:0003677//GO:0003676	DNA binding//nucleic acid binding	--	--	--	--
Cluster-7889.0-2R	AP2/ERF-ERF	AP2/ERF->AP2/ERF-ERF	Cluster-7889.0	925	747086825	XP_011090930.1	667	3e-67	ethylene-responsive transcription factor ERF086 [Sesamum indicum]	XM_011092628.2	XM_011092628	175	6.694e-85	PREDICTED: Sesamum indicum ethylene-responsive transcription factor ERF086 (LOC105171490), mRNA	--	--	--	--	Q6J9Q2	440	2.4e-42	Ethylene-responsive transcription factor ERF086 OS=Arabidopsis thaliana OX=3702 GN=ERF086 PE=2 SV=2	PF00847	AP2 domain	GO:0006355	regulation of transcription, DNA-templated	GO:0003700	DNA-binding transcription factor activity	GO:0005667	transcription regulator complex	--	--
Cluster-826.0-2R	C3H	C3H	Cluster-826.0	839	--	--	--	--	--	--	--	--	--	--	--	--	--	--	--	--	--	--	PF07496//PF00642//PF03002	CW-type Zinc Finger//Zinc finger C-x8-C-x5-C-x3-H type (and similar)//Somatostatin/Cortistatin family	GO:0007165	signal transduction	GO:0046872//GO:0008270//GO:0005179	metal ion binding//zinc ion binding//hormone activity	GO:0005576	extracellular region	--	--
Cluster-8281.0-0F	LIM	LIM	Cluster-8281.0	945	1344042049	XP_023900932.1	399	3.7e-36	paxillin-like [Quercus suber]	XM_025316871.1	XM_025316871	575	0	Rhizophagus irregularis DAOM 181602=DAOM 197198 hypothetical protein (GLOIN_2v1593389), mRNA	K05760	PXN	paxillin	http://www.genome.jp/dbget-bin/www_bget?ko:K05760	P49024	532	5.3e-53	Paxillin OS=Gallus gallus OX=9031 GN=PXN PE=1 SV=1	PF01907//PF01475	Ribosomal protein L37e//Ferric uptake regulator family	GO:0006412//GO:0006355//GO:0042254	translation//regulation of transcription, DNA-templated//ribosome biogenesis	GO:0003700//GO:0003735	DNA-binding transcription factor activity//structural constituent of ribosome	GO:0005667//GO:0005840	transcription regulator complex//ribosome	KOG1703	Adaptor protein Enigma and related PDZ-LIM proteins
Cluster-8387.0-1F	C2H2	C2H2	Cluster-8387.0	595	567976967	ETL27478.1	280	1.5e-22	hypothetical protein L916_18977 [Phytophthora parasitica]	XM_025315570.1	XM_025315570	486	0	Rhizophagus irregularis DAOM 181602=DAOM 197198 hypothetical protein (GLOIN_2v1563224), mRNA	K12848	SNU23	U4/U6.U5 tri-snRNP component SNU23	http://www.genome.jp/dbget-bin/www_bget?ko:K12848	Q96NC0	290	3.9e-25	Zinc finger matrin-type protein 2 OS=Homo sapiens OX=9606 GN=ZMAT2 PE=1 SV=1	PF00096//PF06220//PF13506	Zinc finger, C2H2 type//U1 zinc finger//Glycosyl transferase family 21	--	--	GO:0008270//GO:0016757//GO:0003676	zinc ion binding//transferase activity, transferring glycosyl groups//nucleic acid binding	--	--	KOG4727	U1-like Zn-finger protein
Cluster-8512.0-0F	MYB	MYB->MYB	Cluster-8512.0	466	1426028862	GBG68262.1	434	1.6e-40	hypothetical protein CBR_g2811 [Chara braunii]	XM_025309670.1	XM_025309670	412	0	Rhizophagus irregularis DAOM 181602=DAOM 197198 Homeodomain-like protein (GLOIN_2v1467909), partial mRNA	--	--	--	--	Q54NA6	424	8.8e-41	Myb-like protein L OS=Dictyostelium discoideum OX=44689 GN=mybL PE=3 SV=1	PF09111	SLIDE	GO:0006338	chromatin remodeling	GO:0003676//GO:0016818//GO:0005524	nucleic acid binding//hydrolase activity, acting on acid anhydrides, in phosphorus-containing anhydrides//ATP binding	GO:0005634	nucleus	--	--
Cluster-8620.0-2R	MADS-M-type	MADS->MADS-M-type	Cluster-8620.0	790	1343990648	XP_023877303.1	291	1e-23	transcription factor of morphogenesis MCM1-like [Quercus suber]	XM_025308949.1	XM_025308949	227	7.0433e-114	Rhizophagus irregularis DAOM 181602=DAOM 197198 hypothetical protein (GLOIN_2v1447072), partial mRNA	--	--	--	--	Q54TY7	295	1.3e-25	Serum response factor homolog A OS=Dictyostelium discoideum OX=44689 GN=srfA PE=1 SV=1	PF02500//PF00319	Probable DNA packing protein, N-terminus//SRF-type transcription factor (DNA-binding and dimerisation domain)	GO:0006323	DNA packaging	GO:0003677//GO:0046983	DNA binding//protein dimerization activity	--	--	KOG0015	Regulator of arginine metabolism and related MADS box-containing transcription factors
Cluster-8786.0-0F	C2H2	C2H2	Cluster-8786.0	617	1344015977	XP_023890706.1	275	5.8e-22	uncharacterized protein LOC112002788 [Quercus suber]	--	--	--	--	--	--	--	--	--	Q59VM4	174	1.1e-11	Transcriptional regulator RPN4 OS=Candida albicans (strain SC5314 / ATCC MYA-2876) OX=237561 GN=RPN4 PE=1 SV=1	PF00096	Zinc finger, C2H2 type	--	--	GO:0003676	nucleic acid binding	--	--	--	--
Cluster-8960.0-2R	HMG	HMG	Cluster-8960.0	1511	--	--	--	--	--	XM_025331522.1	XM_025331522	723	0	Rhizophagus irregularis DAOM 181602=DAOM 197198 hypothetical protein (GLOIN_2v1869648), partial mRNA	--	--	--	--	--	--	--	--	PF06382//PF04769	Protamine and protamine like//Mating-type protein MAT alpha 1 HMG-box	GO:0045895//GO:0007283//GO:0035092//GO:0007531	positive regulation of mating-type specific transcription, DNA-templated//spermatogenesis//sperm chromatin condensation//mating type determination	GO:0008301	DNA binding, bending	GO:0005634	nucleus	--	--
Cluster-9000.0-0R	C2H2	C2H2	Cluster-9000.0	714	747087360	XP_011091220.1	508	6.4e-49	transcriptional regulator SUPERMAN [Sesamum indicum]	CP023744.1	CP023744	47	7.29921e-14	Gossypium hirsutum cultivar TM1 chromosome D11	--	--	--	--	Q9SR34	172	2.2e-11	Transcriptional regulator TAC1 OS=Arabidopsis thaliana OX=3702 GN=TAC1 PE=2 SV=1	PF00096	Zinc finger, C2H2 type	--	--	GO:0003676	nucleic acid binding	--	--	--	--
Cluster-9082.0-1R	HB-other	HB->HB-other	Cluster-9082.0	543	1343977555	XP_023873043.1	183	2.4e-11	uncharacterized protein LOC111985622 [Quercus suber]	XM_025308826.1	XM_025308826	124	8.60274e-57	Rhizophagus irregularis DAOM 181602=DAOM 197198 hypothetical protein (GLOIN_2v1436500), partial mRNA	--	--	--	--	G4N2B2	191	1.1e-13	Pyriculol/pyriculariol biosynthesis cluster transcription factor 1 OS=Magnaporthe oryzae (strain 70-15 / ATCC MYA-4617 / FGSC 8958) OX=242507 GN=TRF2 PE=3 SV=1	PF05920//PF00046	Homeobox KN domain//Homeodomain	GO:0006355	regulation of transcription, DNA-templated	GO:0003677	DNA binding	--	--	--	--
Cluster-9158.0-1F	GNAT	GNAT	Cluster-9158.0	502	612386689	XP_007508865.1	214	5.6e-15	predicted protein [Bathycoccus prasinos]	XM_025333866.1	XM_025333866	304	6.86855e-157	Rhizophagus irregularis DAOM 181602=DAOM 197198 acyl-CoA N-acyltransferase (GLOIN_2v667084), mRNA	--	--	--	--	Q9UT25	140	8.1e-08	Uncharacterized N-acetyltransferase C9.02c OS=Schizosaccharomyces pombe (strain 972 / ATCC 24843) OX=284812 GN=SPAC9.02c PE=3 SV=1	PF13673//PF00583//PF08445//PF13508	Acetyltransferase (GNAT) domain//Acetyltransferase (GNAT) family//FR47-like protein//Acetyltransferase (GNAT) domain	GO:0042967	obsolete acyl-carrier-protein biosynthetic process	GO:0016747//GO:0008080	transferase activity, transferring acyl groups other than amino-acyl groups//N-acetyltransferase activity	--	--	--	--
Cluster-9651.1-2F	IWS1	IWS1	Cluster-9651.1	365	--	--	--	--	--	XM_025314025.1	XM_025314025	262	1.08363e-133	Rhizophagus irregularis DAOM 181602=DAOM 197198 transcription elongation factor S-II (GLOIN_2v1529282), mRNA	--	--	--	--	P49373	158	4.8e-10	Transcription elongation factor S-II OS=Schizosaccharomyces pombe (strain 972 / ATCC 24843) OX=284812 GN=tfs1 PE=3 SV=1	PF06705//PF08711	SF-assemblin/beta giardin//TFIIS helical bundle-like domain	--	--	GO:0005200	structural constituent of cytoskeleton	GO:0005634//GO:0005856	nucleus//cytoskeleton	--	--
Cluster-9940.0-2F	bZIP	bZIP	Cluster-9940.0	1313	1344071862	XP_023919728.1	312	6.3e-26	transcription factor atf1-like [Quercus suber]	XM_025316504.1	XM_025316504	898	0	Rhizophagus irregularis DAOM 181602=DAOM 197198 hypothetical protein (GLOIN_2v1585977), partial mRNA	--	--	--	--	P52890	314	1.4e-27	Transcription factor atf1 OS=Schizosaccharomyces pombe (strain 972 / ATCC 24843) OX=284812 GN=atf1 PE=1 SV=1	PF03131//PF07716//PF09726//PF00170//PF02183	bZIP Maf transcription factor//Basic region leucine zipper//Macoilin family//bZIP transcription factor//Homeobox associated leucine zipper	GO:0006355//GO:0023041	regulation of transcription, DNA-templated//neuronal signal transduction	GO:0003700//GO:0043565//GO:0003677	DNA-binding transcription factor activity//sequence-specific DNA binding//DNA binding	GO:0005667//GO:0005634//GO:0030867	transcription regulator complex//nucleus//rough endoplasmic reticulum membrane	--	--
Cluster-9977.0-2R	Others	Others	Cluster-9977.0	574	1344043190	XP_023901531.1	270	2e-21	uncharacterized protein LOC112013368 [Quercus suber]	XM_025317989.1	XM_025317989	477	0	Rhizophagus irregularis DAOM 181602=DAOM 197198 hypothetical protein (GLOIN_2v1617914), mRNA	--	--	--	--	Q869S5	263	5e-22	Hybrid signal transduction protein dokA OS=Dictyostelium discoideum OX=44689 GN=dokA PE=1 SV=1	PF00072	Response regulator receiver domain	GO:0000160	phosphorelay signal transduction system	--	--	--	--	KOG0519	Sensory transduction histidine kinase
Cluster-1012.1-2R	SET	SET	Cluster-1012.1	479	1594614472	TDH68401.1	157	2.2e-08	hypothetical protein CCR75_007699 [Bremia lactucae]	--	--	--	--	--	K19199	SETD3	histone-lysine N-methyltransferase SETD3	http://www.genome.jp/dbget-bin/www_bget?ko:K19199	P58467	151	4.1e-09	SET domain-containing protein 4 OS=Mus musculus OX=10090 GN=Setd4 PE=2 SV=2	PF00856//PF08715//PF06558	SET domain//Coronavirus papain-like peptidase//Secretion monitor precursor protein (SecM)	GO:0006508	proteolysis	GO:0008242//GO:0016740//GO:0045182//GO:0005515//GO:0004197	omega peptidase activity//transferase activity//translation regulator activity//protein binding//cysteine-type endopeptidase activity	--	--	--	--
Cluster-10165.0-0R	bHLH	bHLH	Cluster-10165.0	531	--	--	--	--	--	XM_025328729.1	XM_025328729	228	1.29132e-114	Rhizophagus irregularis DAOM 181602=DAOM 197198 hypothetical protein (GLOIN_2v1790338), partial mRNA	--	--	--	--	--	--	--	--	PF00010	Helix-loop-helix DNA-binding domain	--	--	GO:0046983	protein dimerization activity	--	--	--	--
Cluster-10266.0-0F	C3H	C3H	Cluster-10266.0	486	1040876991	XP_017248731.1	295	2.2e-24	PREDICTED: zinc finger CCCH domain-containing protein 11-like [Daucus carota subsp. sativus]	XM_025316676.1	XM_025316676	403	0	Rhizophagus irregularis DAOM 181602=DAOM 197198 hypothetical protein (GLOIN_2v1589827), mRNA	--	--	--	--	Q803J8	292	1.9e-25	Zinc finger CCCH domain-containing protein 15 OS=Danio rerio OX=7955 GN=zc3h15 PE=2 SV=1	PF00642//PF02816//PF12767	Zinc finger C-x8-C-x5-C-x3-H type (and similar)//Alpha-kinase family//Transcriptional regulator of RNA polII, SAGA, subunit	GO:0006468//GO:0016310//GO:0009069	protein phosphorylation//phosphorylation//serine family amino acid metabolic process	GO:0046872//GO:0005524//GO:0004674	metal ion binding//ATP binding//protein serine/threonine kinase activity	GO:0070461	SAGA-type complex	KOG1763	Uncharacterized conserved protein, contains CCCH-type Zn-finger
Cluster-10453.0-0F	HSF	HSF	Cluster-10453.0	646	262110224	EEY68276.1	230	1e-16	cleavage induced conserved hypothetical protein [Phytophthora infestans T30-4]	XM_025308921.1	XM_025308921	249	3.36719e-126	Rhizophagus irregularis DAOM 181602=DAOM 197198 HSF-type DNA-binding-domain-containing protein (GLOIN_2v1446032), partial mRNA	K09419	HSFF	heat shock transcription factor, other eukaryote	http://www.genome.jp/dbget-bin/www_bget?ko:K09419	P10961	231	2.9e-18	Heat shock factor protein OS=Saccharomyces cerevisiae (strain ATCC 204508 / S288c) OX=559292 GN=HSF1 PE=1 SV=1	PF00447	HSF-type DNA-binding	GO:0006355	regulation of transcription, DNA-templated	GO:0003700//GO:0043565	DNA-binding transcription factor activity//sequence-specific DNA binding	GO:0042025//GO:0005667	host cell nucleus//transcription regulator complex	KOG0627	Heat shock transcription factor
Cluster-10531.0-1R	bHLH	bHLH	Cluster-10531.0	1305	1344030460	XP_023898338.1	391	4.3e-35	transcriptional regulator CBF1-like [Quercus suber]	XM_025315220.1	XM_025315220	667	0	Rhizophagus irregularis DAOM 181602=DAOM 197198 hypothetical protein (GLOIN_2v1555828), mRNA	--	--	--	--	Q5A1E3	361	5e-33	Transcriptional regulator CBF1 OS=Candida albicans (strain SC5314 / ATCC MYA-2876) OX=237561 GN=CBF1 PE=1 SV=2	--	--	--	--	--	--	--	--	KOG1318	Helix loop helix transcription factor EB
Cluster-10544.0-2F	HMG	HMG	Cluster-10544.0	973	--	--	--	--	--	--	--	--	--	--	--	--	--	--	--	--	--	--	PF00558	Vpu protein	GO:0019076//GO:0032801//GO:0006812	viral release from host cell//receptor catabolic process//cation transport	GO:0005261	cation channel activity	GO:0033644	host cell membrane	--	--
Cluster-10567.0-0F	Coactivator p15	Coactivator p15	Cluster-10567.0	383	1492309742	RLN67429.1	181	2.8e-11	hypothetical protein BBJ29_006411 [Phytophthora kernoviae]	XM_025313130.1	XM_025313130	164	3.43278e-79	Rhizophagus irregularis DAOM 181602=DAOM 197198 transcriptional Coactivator p15-domain-containing protein (GLOIN_2v1509739), mRNA	--	--	--	--	Q5ZK63	170	2e-11	Activated RNA polymerase II transcriptional coactivator p15 OS=Gallus gallus OX=9031 GN=SUB1 PE=2 SV=1	PF02229//PF02724	Transcriptional Coactivator p15 (PC4)//CDC45-like protein	GO:0006355//GO:0006270	regulation of transcription, DNA-templated//DNA replication initiation	GO:0003677	DNA binding	--	--	KOG2712	Transcriptional coactivator
Cluster-11187.0-1R	PHD	PHD	Cluster-11187.0	312	1344038325	XP_023906505.1	172	2.6e-10	uncharacterized protein LOC112018222 [Quercus suber]	XM_025320397.1	XM_025320397	270	3.25403e-138	Rhizophagus irregularis DAOM 181602=DAOM 197198 hypothetical protein (GLOIN_2v1673757), mRNA	--	--	--	--	P87233	191	6.1e-14	SWM histone demethylase complex subunit phf1 OS=Schizosaccharomyces pombe (strain 972 / ATCC 24843) OX=284812 GN=phf1 PE=1 SV=1	PF00130//PF05840	Phorbol esters/diacylglycerol binding domain (C1 domain)//Bacteriophage replication gene A protein (GPA)	GO:0035556//GO:0006260	intracellular signal transduction//DNA replication	--	--	--	--	--	--
Cluster-11371.0-1R	TRAF	TRAF	Cluster-11371.0	487	--	--	--	--	--	XM_025321287.1	XM_025321287	454	0	Rhizophagus irregularis DAOM 181602=DAOM 197198 hypothetical protein (GLOIN_2v1696316), mRNA	--	--	--	--	--	--	--	--	PF00651	BTB/POZ domain	--	--	GO:0005515	protein binding	--	--	--	--
Cluster-1143.0-1F	bHLH	bHLH	Cluster-1143.0	323	--	--	--	--	--	--	--	--	--	--	--	--	--	--	Q20561	236	3.8e-19	Helix-loop-helix protein 13 OS=Caenorhabditis elegans OX=6239 GN=hlh-13 PE=2 SV=1	PF00010	Helix-loop-helix DNA-binding domain	--	--	GO:0046983	protein dimerization activity	--	--	KOG4029	Transcription factor HAND2/Transcription factor TAL1/TAL2/LYL1
Cluster-11521.0-1F	TRAF	TRAF	Cluster-11521.0	1275	1343974802	XP_023871586.1	465	1.1e-43	uncharacterized protein LOC111984190 [Quercus suber]	XM_025333639.1	XM_025333639	1126	0	Rhizophagus irregularis DAOM 181602=DAOM 197198 hypothetical protein (GLOIN_2v528549), mRNA	--	--	--	--	P15258	432	2.8e-41	Protein ral2 OS=Schizosaccharomyces pombe (strain 972 / ATCC 24843) OX=284812 GN=ral2 PE=1 SV=1	PF00651	BTB/POZ domain	--	--	GO:0005515	protein binding	--	--	--	--
[truncated: 2,513 more rows]
