# Supplementary material for: Integrating transcriptome and chemical analyses to reveal the anti-Alzheimer’s disease components in Verbena officinalis Linn
Source: Front Plant Sci. 2022 Aug 4;13:955075. doi: 10.3389/fpls.2022.955075 (PMC9386363; doi:10.3389/fpls.2022.955075)
Supplement: Supplementary file 14 [file Table_13.xls]

## Sheet: Sheet1
tf_id	Subfamily	tf_Family	gene_id		sample_readcount(Leaf_1)	sample_readcount(Leaf_2)	sample_readcount(Leaf_3)	sample_readcount(Stem_1)	sample_readcount(Stem_2)	sample_readcount(Stem_3)	sample_readcount(Root_1)	sample_readcount(Root_2)	sample_readcount(Root_3)	sample_fpkm(Leaf_1)	sample_fpkm(Leaf_2)	sample_fpkm(Leaf_3)	sample_fpkm(Stem_1)	sample_fpkm(Stem_2)	sample_fpkm(Stem_3)	sample_fpkm(Root_1)	sample_fpkm(Root_2)	sample_fpkm(Root_3)	Gene Length	NR GI	NR ID	NR Score	NR Evalue	NR Description	NT GI	NT ID	NT Score	NT Evalue	NT Description	KO ID	KO Name	KO Description	Http Link	Swissprot ID	Swissprot Score	Swissprot Evalue	Swissprot Description	PFAM ID	PFAM description	Gene Ontology Biological Pathway	BP Description	Gene Ontology Molecular Function	MF Description	Gene Ontology Cellular Component	CC Description
Cluster-193.3202-2F	WRKY	WRKY	Cluster-193.3202	VoWRKY2	0	3	0	0	4	0	16	43	48	0	0.27	0	0	0.4	0	1.4	4.43	4.72	877	1276271475	PIN26872.1	561	5.6e-55	hypothetical protein CDL12_00365 [Handroanthus impetiginosus]	XM_023007455.1	XM_023007455	109	3.09643e-48	PREDICTED: Olea europaea var. sylvestris probable WRKY transcription factor 51 (LOC111383348), mRNA	--	--	--	--	Q93WU9	344	3.1e-31	Probable WRKY transcription factor 51 OS=Arabidopsis thaliana OX=3702 GN=WRKY51 PE=1 SV=1	PF03106	WRKY DNA -binding domain	GO:0006355	regulation of transcription, DNA-templated	GO:0043565//GO:0003700	sequence-specific DNA binding//DNA-binding transcription factor activity	GO:0005667	transcription regulator complex
Cluster-193.50072-1R	WRKY	WRKY	Cluster-193.50072	VoWRKY3	0	0	2	35	14	47	1223.01	275	227	0	0	0.04	0.86	0.35	1.13	27.23	7.04	5.51	2710	747097498	XP_011096716.1	1420	4.3e-154	probable WRKY transcription factor 14 [Sesamum indicum]	XM_011098414.2	XM_011098414	361	0	PREDICTED: Sesamum indicum probable WRKY transcription factor 14 (LOC105175822), mRNA	--	--	--	--	Q9SA80	747	1.8e-77	Probable WRKY transcription factor 14 OS=Arabidopsis thaliana OX=3702 GN=WRKY14 PE=2 SV=2	PF03106	WRKY DNA -binding domain	GO:0006355	regulation of transcription, DNA-templated	GO:0043565//GO:0003700	sequence-specific DNA binding//DNA-binding transcription factor activity	GO:0005667	transcription regulator complex
Cluster-24573.0-2F	WRKY	WRKY	Cluster-24573.0	VoWRKY4	3	9	2	0	0	1	174	75	59	0.16	0.45	0.09	0	0	0.05	8.3	4.15	3.1	1399	1276252008	PIN10561.1	956	1.4e-100	hypothetical protein CDL12_16846 [Handroanthus impetiginosus]	XM_011089826.2	XM_011089826	211	9.96511e-105	PREDICTED: Sesamum indicum probable WRKY transcription factor 9 (LOC105169435), mRNA	--	--	--	--	Q9C9F0	543	4.2e-54	Probable WRKY transcription factor 9 OS=Arabidopsis thaliana OX=3702 GN=WRKY9 PE=2 SV=1	PF00170//PF03106	bZIP transcription factor//WRKY DNA -binding domain	GO:0006355	regulation of transcription, DNA-templated	GO:0003700//GO:0043565	DNA-binding transcription factor activity//sequence-specific DNA binding	GO:0005667	transcription regulator complex
Cluster-193.3130-0F	WRKY	WRKY	Cluster-193.3130	VoWRKY6	0	0	0	0	0	0	0	9	18	0	0	0	0	0	0	0	2.69	5.21	475	747068740	XP_011081140.1	405	3.8e-37	probable WRKY transcription factor 43 [Sesamum indicum]	XM_011082838.2	XM_011082838	157	3.37303e-75	PREDICTED: Sesamum indicum probable WRKY transcription factor 43 (LOC105164226), mRNA	--	--	--	--	Q9FFS3	314	5.1e-28	Probable WRKY transcription factor 24 OS=Arabidopsis thaliana OX=3702 GN=WRKY24 PE=2 SV=1	PF03106	WRKY DNA -binding domain	GO:0006355	regulation of transcription, DNA-templated	GO:0043565//GO:0003700	sequence-specific DNA binding//DNA-binding transcription factor activity	GO:0005667	transcription regulator complex
Cluster-193.45369-0F	WRKY	WRKY	Cluster-193.45369	VoWRKY7	113	58	20	8	16	4	0	7	1	7.82	3.85	1.16	0.56	1.15	0.28	0	0.52	0.07	1115	747045354	XP_011093555.1	774	1.4e-79	probable WRKY transcription factor 41 [Sesamum indicum]	--	--	--	--	--	--	--	--	--	Q9FL62	308	5.9e-27	Probable WRKY transcription factor 30 OS=Arabidopsis thaliana OX=3702 GN=WRKY30 PE=1 SV=1	PF03106	WRKY DNA -binding domain	GO:0006355	regulation of transcription, DNA-templated	GO:0003700//GO:0043565	DNA-binding transcription factor activity//sequence-specific DNA binding	GO:0005667	transcription regulator complex
Cluster-193.7145-0R	WRKY	WRKY	Cluster-193.7145	VoWRKY8	17	0	0	101	0	201	1	0	9	1.06	0	0	6.32	0	12.54	0.06	0	0.57	1212	747094096	XP_011094877.1	802	8.9e-83	probable WRKY transcription factor 49 [Sesamum indicum]	XM_012976295.1	XM_012976295	155	1.16084e-73	PREDICTED: Erythranthe guttatus probable WRKY transcription factor 49 (LOC105952711), mRNA	--	--	--	--	Q9FHR7	395	5.3e-37	Probable WRKY transcription factor 49 OS=Arabidopsis thaliana OX=3702 GN=WRKY49 PE=2 SV=1	PF03106	WRKY DNA -binding domain	GO:0006355	regulation of transcription, DNA-templated	GO:0043565//GO:0003700	sequence-specific DNA binding//DNA-binding transcription factor activity	GO:0005667	transcription regulator complex
Cluster-34032.0-1R	WRKY	WRKY	Cluster-34032.0	VoWRKY9	1	3	7	0	1	0	11	10	14	0.15	0.42	0.87	0	0.16	0	1.49	1.62	2.18	653	802539268	XP_012070188.1	475	3.9e-45	probable WRKY transcription factor 75 [Jatropha curcas]	XM_012988966.1	XM_012988966	173	6.03056e-84	PREDICTED: Erythranthe guttatus probable WRKY transcription factor 43 (LOC105964455), mRNA	--	--	--	--	Q9S763	406	1.5e-38	Probable WRKY transcription factor 45 OS=Arabidopsis thaliana OX=3702 GN=WRKY45 PE=1 SV=1	PF03106	WRKY DNA -binding domain	GO:0006355	regulation of transcription, DNA-templated	GO:0003700//GO:0043565	DNA-binding transcription factor activity//sequence-specific DNA binding	GO:0005667	transcription regulator complex
Cluster-193.29306-1F	WRKY	WRKY	Cluster-193.29306	VoWRKY11	168	246	269	101	89.03	791.41	10	18	41	8.3	11.73	11.19	5.04	4.57	39.19	0.45	0.95	2.05	1457	1276267508	PIN23437.1	419	2.7e-38	hypothetical protein CDL12_03844 [Handroanthus impetiginosus]	XM_011086972.2	XM_011086972	95	3.16655e-40	PREDICTED: Sesamum indicum probable WRKY transcription factor 71 (LOC105167312), mRNA	--	--	--	--	Q93WV4	250	4.1e-20	WRKY transcription factor 71 OS=Arabidopsis thaliana OX=3702 GN=WRKY71 PE=2 SV=1	PF03106	WRKY DNA -binding domain	GO:0006355	regulation of transcription, DNA-templated	GO:0043565//GO:0003700	sequence-specific DNA binding//DNA-binding transcription factor activity	GO:0005667	transcription regulator complex
Cluster-6084.0-1F	WRKY	WRKY	Cluster-6084.0	VoWRKY12	0	0	0	0	0	0	0	27	149	0	0	0	0	0	0	0	2.67	14.05	902	1150097878	XP_020234806.1	505	1.8e-48	probable WRKY transcription factor 43 isoform X1 [Cajanus cajan]	XM_003624030.3	XM_003624030	128	8.73971e-59	PREDICTED: Medicago truncatula probable WRKY transcription factor 75 (LOC11406069), mRNA	--	--	--	--	Q9FFS3	438	4e-42	Probable WRKY transcription factor 24 OS=Arabidopsis thaliana OX=3702 GN=WRKY24 PE=2 SV=1	PF03106	WRKY DNA -binding domain	GO:0006355	regulation of transcription, DNA-templated	GO:0043565//GO:0003700	sequence-specific DNA binding//DNA-binding transcription factor activity	GO:0005667	transcription regulator complex
Cluster-31886.0-1F	WRKY	WRKY	Cluster-31886.0	VoWRKY13	1	3	4	1	0	1	51	23	44	0.05	0.14	0.16	0.05	0	0.05	2.28	1.19	2.17	1474	747101292	XP_011098771.1	1071	6.9e-114	probable WRKY transcription factor 72 [Sesamum indicum]	XM_019225201.1	XM_019225201	156	3.94482e-74	PREDICTED: Vitis vinifera probable WRKY transcription factor 72 (LOC100255935), transcript variant X3, mRNA	--	--	--	--	Q9LXG8	495	1.6e-48	Probable WRKY transcription factor 72 OS=Arabidopsis thaliana OX=3702 GN=WRKY72 PE=2 SV=1	PF03106	WRKY DNA -binding domain	GO:0006355	regulation of transcription, DNA-templated	GO:0003700//GO:0043565	DNA-binding transcription factor activity//sequence-specific DNA binding	GO:0005667	transcription regulator complex
Cluster-193.9244-2R	WRKY	WRKY	Cluster-193.9244	VoWRKY15	0	0	0	6	3	7	1552	290	1544	0	0	0	0.73	0.38	0.87	172.81	38.32	195.23	742	1276265129	PIN21433.1	639	4.3e-64	hypothetical protein CDL12_05857 [Handroanthus impetiginosus]	KM823131.1	KM823131	204	4.02676e-101	Salvia miltiorrhiza WRKY protein (WRKY8) mRNA, complete cds	--	--	--	--	Q9LP56	421	3.1e-40	Probable WRKY transcription factor 65 OS=Arabidopsis thaliana OX=3702 GN=WRKY65 PE=2 SV=1	PF01529//PF03106	DHHC palmitoyltransferase//WRKY DNA -binding domain	GO:0006355//GO:0042967	regulation of transcription, DNA-templated//obsolete acyl-carrier-protein biosynthetic process	GO:0043565//GO:0016409//GO:0003700	sequence-specific DNA binding//palmitoyltransferase activity//DNA-binding transcription factor activity	GO:0005667	transcription regulator complex
Cluster-193.9246-1R	WRKY	WRKY	Cluster-193.9246	VoWRKY16	6	0	6	323	229	76	2	1	4	0.46	0	0.38	24.67	18.11	5.82	0.14	0.08	0.31	1038	1276266739	PIN22795.1	641	3.5e-64	hypothetical protein CDL12_04490 [Handroanthus impetiginosus]	XM_022009495.1	XM_022009495	138	2.79045e-64	PREDICTED: Spinacia oleracea probable WRKY transcription factor 12 (LOC110803942), mRNA	--	--	--	--	Q93WY4	451	1.4e-43	Probable WRKY transcription factor 12 OS=Arabidopsis thaliana OX=3702 GN=WRKY12 PE=2 SV=1	PF03106	WRKY DNA -binding domain	GO:0006355	regulation of transcription, DNA-templated	GO:0043565//GO:0003700	sequence-specific DNA binding//DNA-binding transcription factor activity	GO:0005667	transcription regulator complex
[truncated: 12 more columns]
